# Supplementary material for: CcNAC1 by Transcriptome Analysis Is Involved in Sudan Grass Secondary Cell Wall Formation as a Positive Regulator
Source: Int J Mol Sci. 2023 Mar 24;24(7):6149. doi: 10.3390/ijms24076149 (PMC10094045; doi:10.3390/ijms24076149)
Supplement: Supplementary file 1 [file ijms-24-06149-s001.zip]

Archive with 12 entries (12 files):
- paper 6 Supplementary Figure.pdf
- paper 6 Supplementary Table S10. The same down-regulated expression unigene of three treatments..xlsx
- paper 6 Supplementary Table S11. GO annotation list of candidate interaction proteins of CcNAC1..xlsx
- paper 6 Supplementary Table S12. KEGG enrichment list of candidate interaction proteins of CcNAC1..xlsx
- paper 6 Supplementary Table S3. Unigene list of TEM+Dark18day vs CK..xlsx
- paper 6 Supplementary Table S4. Unigene list of TEM+Light18day vs CK..xlsx
- paper 6 Supplementary Table S5. Unigene list of TEMB2C5+Dark18day vs CK..xlsx
- paper 6 Supplementary Table S6. Unigene list of TEMB2C5+Light18day vs CK..xlsx
- paper 6 Supplementary Table S7. GO annotation list of transcriptomes..xlsx
- paper 6 Supplementary Table S8. KEGG enrichment list of transcriptomes..xlsx
- paper 6 Supplementary Table S9. The same up-regulated expression unigene of three treatments..xlsx
- paper 6 Supplementary Tables S1&S2.pdf
