# Supplementary material for: CcNAC1 by Transcriptome Analysis Is Involved in Sudan Grass Secondary Cell Wall Formation as a Positive Regulator
Source: Int J Mol Sci. 2023 Mar 24;24(7):6149. doi: 10.3390/ijms24076149 (PMC10094045; doi:10.3390/ijms24076149)
Supplement: Supplementary file 1 [file ijms-24-06149-s001.zip › paper 6 Supplementary Table S10. The same down-regulated expression unigene of three treatments..xlsx]

## Sheet: Sheet1
header	baseMean	baseMean_Sample_ck	baseMean_Sample_Dinduce_18d	foldChange	log2FoldChange	pval	padj	up_down	length	NR.id.and.Des	NR.e.value	swiss.id	swiss.e.value	swiss.Des	KOG.id	KOG.e.value	KOG.Des	kegg.id	kegg.term	kegg_hits_numbers	KO_ENTRY	KO_name	KO_Definition	GO.id	GO.term	baseMean	baseMean_Sample_ck	baseMean_Sample_L_18d	foldChange	log2FoldChange	pval	padj	up_down	length	NR.id.and.Des	NR.e.value	swiss.id	swiss.e.value	swiss.Des	KOG.id	KOG.e.value	KOG.Des	kegg.id	kegg.term	kegg_hits_numbers	KO_ENTRY	KO_name	KO_Definition	GO.id
comp51355_c0_seq2	209.763	410.043	9.48193	0.0231242	-5.43445	0.000592576	0.110971	Down	1439	gi|242059775|ref|XP_002459033.1|hypothetical protein SORBIDRAFT_03g044840 [Sorghum bicolor] gi|241931008|gb|EES04153.1| hypothetical protein SORBIDRAFT_03g044840 [Sorghum bicolor]	1.89922e-126				KOG2933	4e-41	Uncharacterized conserved protein									256.685	414.315	99.055	0.239081	-2.06443	0.0120669	0.872974	Down	1439	gi|242059775|ref|XP_002459033.1|hypothetical protein SORBIDRAFT_03g044840 [Sorghum bicolor] gi|241931008|gb|EES04153.1| hypothetical protein SORBIDRAFT_03g044840 [Sorghum bicolor]	1.89922e-126				KOG2933	4e-41	Uncharacterized conserved protein
comp25714_c0_seq2	82.8913	159.461	6.32129	0.0396415	-4.65684	0.00993249	0.55819	Down	2542	gi|242038759|ref|XP_002466774.1|hypothetical protein SORBIDRAFT_01g014010 [Sorghum bicolor] gi|241920628|gb|EER93772.1| hypothetical protein SORBIDRAFT_01g014010 [Sorghum bicolor]	9.89798e-158	sp|Q9FGG3|WTR45_ARATH	2e-41	WAT1-related protein At5g64700 OS=Arabidopsis thaliana GN=At5g64700 PE=2 SV=1										GO:0016021;GO:0005886;GO:0022857;GO:0055085;GO:0006810	integral component of membrane|plasma membrane|transmembrane transporter activity|transmembrane transport|transport	82.6467	161.123	4.17074	0.0258855	-5.27171	0.000124621	0.0421164	Down	2542	gi|242038759|ref|XP_002466774.1|hypothetical protein SORBIDRAFT_01g014010 [Sorghum bicolor] gi|241920628|gb|EER93772.1| hypothetical protein SORBIDRAFT_01g014010 [Sorghum bicolor]	9.89798e-158	sp|Q9FGG3|WTR45_ARATH	2e-41	WAT1-related protein At5g64700 OS=Arabidopsis thaliana GN=At5g64700 PE=2 SV=1										GO:0016021;GO:0005886;GO:0022857;GO:0055085;GO:0006810
comp22637_c0_seq2	664.96	1146.6	183.317	0.159879	-2.64495	0.0185037	0.745936	Down	3239	gi|326502272|dbj|BAJ95199.1|predicted protein [Hordeum vulgare subsp. vulgare]	1.37938e-32															781.034	1158.55	403.519	0.348297	-1.52161	0.018452	1	Down	3239	gi|326502272|dbj|BAJ95199.1|predicted protein [Hordeum vulgare subsp. vulgare]	1.37938e-32
comp29865_c0_seq1	3346.77	6665.1	28.4458	0.00426787	-7.87227	1.0075e-10	1.5779e-06	Down	1773	gi|242088585|ref|XP_002440125.1|hypothetical protein SORBIDRAFT_09g026510 [Sorghum bicolor] gi|241945410|gb|EES18555.1| hypothetical protein SORBIDRAFT_09g026510 [Sorghum bicolor]	3.657e-85	sp|Q9FZA2|AGP31_ARATH	2e-08											GO:0005576;GO:0009505;GO:0005886;GO:0009506;GO:0009753	extracellular region|plant-type cell wall|plasma membrane|plasmodesma|response to jasmonic acid	4684.7	6734.54	2634.86	0.391246	-1.35385	0.0136016	0.922471	Down	1773	gi|242088585|ref|XP_002440125.1|hypothetical protein SORBIDRAFT_09g026510 [Sorghum bicolor] gi|241945410|gb|EES18555.1| hypothetical protein SORBIDRAFT_09g026510 [Sorghum bicolor]	3.657e-85	sp|Q9FZA2|AGP31_ARATH	2e-08											GO:0005576;GO:0009505;GO:0005886;GO:0009506;GO:0009753
comp58649_c0_seq1	161.298	304.685	17.9103	0.0587831	-4.08846	0.00802261	0.500582	Down	364																	183.125	307.859	58.3903	0.189666	-2.39847	0.00834981	0.724918	Down	364
comp49314_c0_seq10	273.665	522.046	25.2851	0.0484347	-4.36781	0.00200547	0.22968	Down	4580	gi|670398398|ref|XP_008679247.1|PREDICTED: protein TONSOKU isoform X2 [Zea mays]	0	sp|Q6Q4D0|TONS_ARATH	0	Protein TONSOKU OS=Arabidopsis thaliana GN=TSK PE=1 SV=2	KOG1124	0	FOG: TPR repeat							GO:0016020;GO:0005654;GO:0005634;GO:0051301;GO:0016568;GO:0000086;GO:0009933;GO:0009934	membrane|nucleoplasm|nucleus|cell division|chromatin modification|G2/M transition of mitotic cell cycle|meristem structural organization|regulation of meristem structural organization	340.38	527.485	153.275	0.290576	-1.78301	0.0192512	1	Down	4580	gi|670398398|ref|XP_008679247.1|PREDICTED: protein TONSOKU isoform X2 [Zea mays]	0	sp|Q6Q4D0|TONS_ARATH	0	Protein TONSOKU OS=Arabidopsis thaliana GN=TSK PE=1 SV=2	KOG1124	0	FOG: TPR repeat							GO:0016020;GO:0005654;GO:0005634;GO:0051301;GO:0016568;GO:0000086;GO:0009933;GO:0009934
comp50711_c0_seq20	492.952	912.156	73.7483	0.0808506	-3.6286	0.00312457	0.290418	Down	4221	gi|242050578|ref|XP_002463033.1|hypothetical protein SORBIDRAFT_02g036550 [Sorghum bicolor] gi|241926410|gb|EER99554.1| hypothetical protein SORBIDRAFT_02g036550 [Sorghum bicolor]	8.2956e-33															631.83	921.66	342	0.37107	-1.43024	0.0319451	1	Down	4221	gi|242050578|ref|XP_002463033.1|hypothetical protein SORBIDRAFT_02g036550 [Sorghum bicolor] gi|241926410|gb|EER99554.1| hypothetical protein SORBIDRAFT_02g036550 [Sorghum bicolor]	8.2956e-33
comp30464_c0_seq1	32.3763	62.6455	2.1071	0.0336352	-4.89388	0.0216259	0.801169	Down	2673	gi|242041889|ref|XP_002468339.1|hypothetical protein SORBIDRAFT_01g044090 [Sorghum bicolor] gi|241922193|gb|EER95337.1| hypothetical protein SORBIDRAFT_01g044090 [Sorghum bicolor]	0	sp|Q9FEP7|SUT13_ARATH	0	Sulfate transporter 1.3 OS=Arabidopsis thaliana GN=SULTR1;3 PE=2 SV=1	KOG0236	0	Sulfate/bicarbonate/oxalate exchanger SAT-1 and related transporters (SLC26 family)							GO:0005887;GO:0008271;GO:0015116;GO:0015293;GO:1902358	integral component of plasma membrane|secondary active sulfate transmembrane transporter activity|sulfate transmembrane transporter activity|symporter activity|sulfate transmembrane transport	32.1704	63.2982	1.04268	0.0164726	-5.92379	0.00406577	0.488366	Down	2673	gi|242041889|ref|XP_002468339.1|hypothetical protein SORBIDRAFT_01g044090 [Sorghum bicolor] gi|241922193|gb|EER95337.1| hypothetical protein SORBIDRAFT_01g044090 [Sorghum bicolor]	0	sp|Q9FEP7|SUT13_ARATH	0	Sulfate transporter 1.3 OS=Arabidopsis thaliana GN=SULTR1;3 PE=2 SV=1	KOG0236	0	Sulfate/bicarbonate/oxalate exchanger SAT-1 and related transporters (SLC26 family)							GO:0005887;GO:0008271;GO:0015116;GO:0015293;GO:1902358
comp72311_c0_seq1	12.8138	25.6277	0	0		0.0407333	1	Down	385																	12.9474	25.8947	0	0		0.044203	1	Down	385
comp49097_c2_seq7	321.731	567.606	75.8554	0.133641	-2.90357	0.0230748	0.825048	Down	3616	gi|242077548|ref|XP_002448710.1|hypothetical protein SORBIDRAFT_06g031900 [Sorghum bicolor] gi|241939893|gb|EES13038.1| hypothetical protein SORBIDRAFT_06g031900 [Sorghum bicolor]	0	sp|Q8S983|ARFK_ORYSJ	0	Auxin response factor 11 OS=Oryza sativa subsp. japonica GN=ARF11 PE=2 SV=1				ko04075	Plant hormone signal transduction	1	K14486	K14486, ARF	auxin response factor	GO:0016020;GO:0005634;GO:0003700;GO:0044212;GO:0045010;GO:0009734;GO:0007155;GO:0071555;GO:0031048;GO:0009855;GO:0048439;GO:0051567;GO:0048527;GO:0009965;GO:0010305;GO:0009942;GO:0010014;GO:0010073;GO:0006346;GO:0048481;GO:0009944;GO:0009909;GO:0009741;GO:0016246;GO:0048765;GO:0006351;GO:0010090	membrane|nucleus|transcription factor activity, sequence-specific DNA binding|transcription regulatory region DNA binding|actin nucleation|auxin-activated signaling pathway|cell adhesion|cell wall organization|chromatin silencing by small RNA|determination of bilateral symmetry|flower morphogenesis|histone H3-K9 methylation|lateral root development|leaf morphogenesis|leaf vascular tissue pattern …	345.15	573.52	116.781	0.203621	-2.29604	0.00300792	0.404332	Down	3616	gi|242077548|ref|XP_002448710.1|hypothetical protein SORBIDRAFT_06g031900 [Sorghum bicolor] gi|241939893|gb|EES13038.1| hypothetical protein SORBIDRAFT_06g031900 [Sorghum bicolor]	0	sp|Q8S983|ARFK_ORYSJ	0	Auxin response factor 11 OS=Oryza sativa subsp. japonica GN=ARF11 PE=2 SV=1				ko04075	Plant hormone signal transduction	1	K14486	K14486, ARF	auxin response factor	GO:0016020;GO:0005634;GO:0003700;GO:0044212;GO:0045010;GO:0009734;GO:0007155;GO:0071555;GO:0031048;GO:0009855;GO:0048439;GO:0051567;GO:0048527;GO:0009965;GO:0010305;GO:0009942;GO:0010014;GO:0010073;GO:0006346;GO:0048481;GO:0009944;GO:0009909;GO:0009741;GO:0016246;GO:0048765;GO:0006351;GO:0010090
comp46862_c0_seq9	228.324	446.112	10.5355	0.0236162	-5.40408	0.000499801	0.0993689	Down	1346	gi|242034067|ref|XP_002464428.1|hypothetical protein SORBIDRAFT_01g018110 [Sorghum bicolor] gi|241918282|gb|EER91426.1| hypothetical protein SORBIDRAFT_01g018110 [Sorghum bicolor]	0	sp|Q9FGQ6|EB1C_ARATH	9e-107	Microtubule-associated protein RP/EB family member 1C OS=Arabidopsis thaliana GN=EB1C PE=1 SV=1	KOG3000	2e-107	Microtubule-binding protein involved in cell cycle control							GO:0005618;GO:0005874;GO:0005730;GO:0005634;GO:0009524;GO:0005819;GO:0008017;GO:0051301;GO:0030865;GO:0007067;GO:0009652	cell wall|microtubule|nucleolus|nucleus|phragmoplast|spindle|microtubule binding|cell division|cortical cytoskeleton organization|mitotic nuclear division|thigmotropism	287.941	450.76	125.122	0.27758	-1.84902	0.0198203	1	Down	1346	gi|242034067|ref|XP_002464428.1|hypothetical protein SORBIDRAFT_01g018110 [Sorghum bicolor] gi|241918282|gb|EER91426.1| hypothetical protein SORBIDRAFT_01g018110 [Sorghum bicolor]	0	sp|Q9FGQ6|EB1C_ARATH	9e-107	Microtubule-associated protein RP/EB family member 1C OS=Arabidopsis thaliana GN=EB1C PE=1 SV=1	KOG3000	2e-107	Microtubule-binding protein involved in cell cycle control							GO:0005618;GO:0005874;GO:0005730;GO:0005634;GO:0009524;GO:0005819;GO:0008017;GO:0051301;GO:0030865;GO:0007067;GO:0009652
comp33792_c1_seq1	84.5287	168.004	1.05355	0.00627098	-7.31709	0.000905137	0.145021	Down	1166	gi|242064226|ref|XP_002453402.1|hypothetical protein SORBIDRAFT_04g005380 [Sorghum bicolor] gi|241933233|gb|EES06378.1| hypothetical protein SORBIDRAFT_04g005380 [Sorghum bicolor]	6.38825e-131	sp|Q6ETL2|TLP4_ORYSJ	3e-93	Tubby-like protein 4 OS=Oryza sativa subsp. japonica GN=TULP4 PE=3 SV=2	KOG2502	4e-59	Tub family proteins									99.996	169.754	30.2378	0.178127	-2.48902	0.0215694	1	Down	1166	gi|242064226|ref|XP_002453402.1|hypothetical protein SORBIDRAFT_04g005380 [Sorghum bicolor] gi|241933233|gb|EES06378.1| hypothetical protein SORBIDRAFT_04g005380 [Sorghum bicolor]	6.38825e-131	sp|Q6ETL2|TLP4_ORYSJ	3e-93	Tubby-like protein 4 OS=Oryza sativa subsp. japonica GN=TULP4 PE=3 SV=2	KOG2502	4e-59	Tub family proteins
comp52914_c0_seq1	70.2911	139.529	1.05355	0.00755077	-7.04916	0.00155043	0.196219	Down	2250	gi|242084598|ref|XP_002442724.1|hypothetical protein SORBIDRAFT_08g001810 [Sorghum bicolor] gi|241943417|gb|EES16562.1| hypothetical protein SORBIDRAFT_08g001810 [Sorghum bicolor]	0	sp|Q55GA4|CDC45_DICDI	1e-58	Cell division control protein 45 homolog OS=Dictyostelium discoideum GN=cdc45 PE=3 SV=1	KOG2475	0	CDC45 (cell division cycle 45)-like protein	ko04110;ko04111;ko04113	Cell cycle|Cell cycle - yeast|Meiosis - yeast	3	K06628	CDC45	cell division control protein 45	GO:0031261;GO:0005656;GO:0031298;GO:0043138;GO:0003682;GO:0003688;GO:0003697;GO:0032508;GO:0006270;GO:0000727;GO:1902977;GO:1900087;GO:0006267;GO:0031938	DNA replication preinitiation complex|nuclear pre-replicative complex|replication fork protection complex|3'-5' DNA helicase activity|chromatin binding|DNA replication origin binding|single-stranded DNA binding|DNA duplex unwinding|DNA replication initiation|double-strand break repair via break-induced replication|mitotic DNA replication preinitiation complex assembly|positive regulation of G1/S …	79.8753	140.982	18.7683	0.133125	-2.90914	0.0139536	0.937254	Down	2250	gi|242084598|ref|XP_002442724.1|hypothetical protein SORBIDRAFT_08g001810 [Sorghum bicolor] gi|241943417|gb|EES16562.1| hypothetical protein SORBIDRAFT_08g001810 [Sorghum bicolor]	0	sp|Q55GA4|CDC45_DICDI	1e-58	Cell division control protein 45 homolog OS=Dictyostelium discoideum GN=cdc45 PE=3 SV=1	KOG2475	0	CDC45 (cell division cycle 45)-like protein	ko04110;ko04111;ko04113	Cell cycle|Cell cycle - yeast|Meiosis - yeast	3	K06628	CDC45	cell division control protein 45	GO:0031261;GO:0005656;GO:0031298;GO:0043138;GO:0003682;GO:0003688;GO:0003697;GO:0032508;GO:0006270;GO:0000727;GO:1902977;GO:1900087;GO:0006267;GO:0031938
comp43812_c0_seq1	29.4244	58.8488	0	0		0.00511697	0.395751	Down	968																	31.295	59.4619	3.12805	0.052606	-4.24863	0.0177347	1	Down	968
comp56292_c0_seq2	141.991	253.429	30.5529	0.120558	-3.0522	0.0417743	1	Down	3628	gi|413952979|gb|AFW85628.1|hypothetical protein ZEAMMB73_684501 [Zea mays]	0	sp|Q6PR54|RIF1_MOUSE	6e-06	Telomere-associated protein RIF1 OS=Mus musculus GN=Rif1 PE=1 SV=2				ko04550	Signaling pathways regulating pluripotency of stem cells	1	K11138	RIF1	telomere-associated protein RIF1	GO:0000781;GO:0005737;GO:0001939;GO:0001940;GO:0005634;GO:0005886;GO:0005819;GO:0007049;GO:0006974;GO:2001034;GO:0019827;GO:0000723	chromosome, telomeric region|cytoplasm|female pronucleus|male pronucleus|nucleus|plasma membrane|spindle|cell cycle|cellular response to DNA damage stimulus|positive regulation of double-strand break repair via nonhomologous end joining|stem cell population maintenance|telomere maintenance	158.794	256.07	61.5184	0.24024	-2.05745	0.0272974	1	Down	3628	gi|413952979|gb|AFW85628.1|hypothetical protein ZEAMMB73_684501 [Zea mays]	0	sp|Q6PR54|RIF1_MOUSE	6e-06	Telomere-associated protein RIF1 OS=Mus musculus GN=Rif1 PE=1 SV=2				ko04550	Signaling pathways regulating pluripotency of stem cells	1	K11138	RIF1	telomere-associated protein RIF1	GO:0000781;GO:0005737;GO:0001939;GO:0001940;GO:0005634;GO:0005886;GO:0005819;GO:0007049;GO:0006974;GO:2001034;GO:0019827;GO:0000723
comp52836_c0_seq5	119.805	235.395	4.21419	0.0179026	-5.80369	0.00142771	0.188295	Down	2971	gi|242063178|ref|XP_002452878.1|hypothetical protein SORBIDRAFT_04g034110 [Sorghum bicolor] gi|241932709|gb|EES05854.1| hypothetical protein SORBIDRAFT_04g034110 [Sorghum bicolor]	0	sp|Q9M5Q1|FUT1_PEA	2e-175	Galactoside 2-alpha-L-fucosyltransferase OS=Pisum sativum GN=FT1 PE=2 SV=1										GO:0032580;GO:0016021;GO:0008107;GO:0042546;GO:0071555;GO:0006486	Golgi cisterna membrane|integral component of membrane|galactoside 2-alpha-L-fucosyltransferase activity|cell wall biogenesis|cell wall organization|protein glycosylation	143.948	237.848	50.0488	0.210424	-2.24863	0.0198188	1	Down	2971	gi|242063178|ref|XP_002452878.1|hypothetical protein SORBIDRAFT_04g034110 [Sorghum bicolor] gi|241932709|gb|EES05854.1| hypothetical protein SORBIDRAFT_04g034110 [Sorghum bicolor]	0	sp|Q9M5Q1|FUT1_PEA	2e-175	Galactoside 2-alpha-L-fucosyltransferase OS=Pisum sativum GN=FT1 PE=2 SV=1										GO:0032580;GO:0016021;GO:0008107;GO:0042546;GO:0071555;GO:0006486
comp52166_c0_seq1	247.031	460.349	33.7135	0.0732347	-3.77133	0.00695823	0.470721	Down	2552	gi|242054265|ref|XP_002456278.1|hypothetical protein SORBIDRAFT_03g033400 [Sorghum bicolor] gi|241928253|gb|EES01398.1| hypothetical protein SORBIDRAFT_03g033400 [Sorghum bicolor]	0	sp|Q8L4B0|GAUTF_ARATH	1e-92	Probable galacturonosyltransferase 15 OS=Arabidopsis thaliana GN=GAUT15 PE=2 SV=1										GO:0000139;GO:0016021;GO:0047262;GO:0071555;GO:0045489	Golgi membrane|integral component of membrane|polygalacturonate 4-alpha-galacturonosyltransferase activity|cell wall organization|pectin biosynthetic process	306.082	465.146	147.018	0.31607	-1.66169	0.0325923	1	Down	2552	gi|242054265|ref|XP_002456278.1|hypothetical protein SORBIDRAFT_03g033400 [Sorghum bicolor] gi|241928253|gb|EES01398.1| hypothetical protein SORBIDRAFT_03g033400 [Sorghum bicolor]	0	sp|Q8L4B0|GAUTF_ARATH	1e-92	Probable galacturonosyltransferase 15 OS=Arabidopsis thaliana GN=GAUT15 PE=2 SV=1										GO:0000139;GO:0016021;GO:0047262;GO:0071555;GO:0045489
comp18355_c0_seq1	53.2059	105.358	1.05355	0.00999966	-6.6439	0.00314083	0.290636	Down	2447	gi|242078759|ref|XP_002444148.1|hypothetical protein SORBIDRAFT_07g009570 [Sorghum bicolor] gi|241940498|gb|EES13643.1| hypothetical protein SORBIDRAFT_07g009570 [Sorghum bicolor]	0	sp|Q9FQ19|SCC13_ARATH	5e-35	Sister chromatid cohesion 1 protein 3 OS=Arabidopsis thaliana GN=SYN3 PE=2 SV=2	KOG1213	1e-35	Sister chromatid cohesion complex Cohesin, subunit RAD21/SCC1	ko04110;ko04111	Cell cycle|Cell cycle - yeast	2	K06670	SCC1, MCD1, RAD21	cohesin complex subunit SCC1	GO:0000798;GO:0005730;GO:0005634;GO:0051301;GO:0007059;GO:0009561;GO:0007067;GO:0009555	nuclear cohesin complex|nucleolus|nucleus|cell division|chromosome segregation|megagametogenesis|mitotic nuclear division|pollen development	59.4841	106.456	12.5122	0.117534	-3.08885	0.0185338	1	Down	2447	gi|242078759|ref|XP_002444148.1|hypothetical protein SORBIDRAFT_07g009570 [Sorghum bicolor] gi|241940498|gb|EES13643.1| hypothetical protein SORBIDRAFT_07g009570 [Sorghum bicolor]	0	sp|Q9FQ19|SCC13_ARATH	5e-35	Sister chromatid cohesion 1 protein 3 OS=Arabidopsis thaliana GN=SYN3 PE=2 SV=2	KOG1213	1e-35	Sister chromatid cohesion complex Cohesin, subunit RAD21/SCC1	ko04110;ko04111	Cell cycle|Cell cycle - yeast	2	K06670	SCC1, MCD1, RAD21	cohesin complex subunit SCC1	GO:0000798;GO:0005730;GO:0005634;GO:0051301;GO:0007059;GO:0009561;GO:0007067;GO:0009555
comp32256_c0_seq1	17.0851	34.1703	0	0		0.0195166	0.759401	Down	615	gi|242036759|ref|XP_002465774.1|hypothetical protein SORBIDRAFT_01g045610 [Sorghum bicolor] gi|241919628|gb|EER92772.1| hypothetical protein SORBIDRAFT_01g045610 [Sorghum bicolor]	6.85808e-58															17.2631	34.5263	0	0		0.0175347	1	Down	615	gi|242036759|ref|XP_002465774.1|hypothetical protein SORBIDRAFT_01g045610 [Sorghum bicolor] gi|241919628|gb|EER92772.1| hypothetical protein SORBIDRAFT_01g045610 [Sorghum bicolor]	6.85808e-58
comp27386_c0_seq1	35.594	71.188	0	0		0.00310751	0.289301	Down	381																	35.9649	71.9298	0	0		0.000655985	0.148635	Down	381
comp56567_c0_seq18	95.4442	189.835	1.05355	0.00554981	-7.49334	0.000593419	0.110971	Down	2939	gi|242093624|ref|XP_002437302.1|hypothetical protein SORBIDRAFT_10g024550 [Sorghum bicolor] gi|241915525|gb|EER88669.1| hypothetical protein SORBIDRAFT_10g024550 [Sorghum bicolor]	0	sp|O49607|SBT16_ARATH	1e-131											GO:0005618;GO:0016020;GO:0004252;GO:0008236;GO:0009827	cell wall|membrane|serine-type endopeptidase activity|serine-type peptidase activity|plant-type cell wall modification	108.419	191.813	25.0244	0.130463	-2.93829	0.00658689	0.640674	Down	2939	gi|242093624|ref|XP_002437302.1|hypothetical protein SORBIDRAFT_10g024550 [Sorghum bicolor] gi|241915525|gb|EER88669.1| hypothetical protein SORBIDRAFT_10g024550 [Sorghum bicolor]	0	sp|O49607|SBT16_ARATH	1e-131											GO:0005618;GO:0016020;GO:0004252;GO:0008236;GO:0009827
comp50656_c0_seq1	197.841	377.771	17.9103	0.0474105	-4.39865	0.00352034	0.3128	Down	1706	gi|242045486|ref|XP_002460614.1|hypothetical protein SORBIDRAFT_02g031910 [Sorghum bicolor] gi|241923991|gb|EER97135.1| hypothetical protein SORBIDRAFT_02g031910 [Sorghum bicolor]	0	sp|Q8H8C7|CEBIP_ORYSJ	8e-55	Chitin elicitor-binding protein OS=Oryza sativa subsp. japonica GN=CEBIP PE=1 SV=1										GO:0016021;GO:0005886;GO:0008061;GO:0043621;GO:0006952	integral component of membrane|plasma membrane|chitin binding|protein self-association|defense response	238.296	381.707	94.8842	0.248579	-2.00823	0.0163013	0.992708	Down	1706	gi|242045486|ref|XP_002460614.1|hypothetical protein SORBIDRAFT_02g031910 [Sorghum bicolor] gi|241923991|gb|EER97135.1| hypothetical protein SORBIDRAFT_02g031910 [Sorghum bicolor]	0	sp|Q8H8C7|CEBIP_ORYSJ	8e-55	Chitin elicitor-binding protein OS=Oryza sativa subsp. japonica GN=CEBIP PE=1 SV=1										GO:0016021;GO:0005886;GO:0008061;GO:0043621;GO:0006952
comp22509_c0_seq1	522.307	1039.35	5.26774	0.00506832	-7.62428	4.93441e-07	0.000813476	Down	1639	gi|242059013|ref|XP_002458652.1|hypothetical protein SORBIDRAFT_03g037460 [Sorghum bicolor] gi|241930627|gb|EES03772.1| hypothetical protein SORBIDRAFT_03g037460 [Sorghum bicolor]	0	sp|Q0JIF2|CCB11_ORYSJ	0	Cyclin-B1-1 OS=Oryza sativa subsp. japonica GN=CYCB1-1 PE=2 SV=2	KOG0653	2e-123	Cyclin B and related kinase-activating proteins	ko04110;ko04115;ko04068;ko04914	Cell cycle|p53 signaling pathway|FoxO signaling pathway|Progesterone-mediated oocyte maturation	4	K05868	CCNB	cyclin B	GO:0005634;GO:0007049;GO:0051301	nucleus|cell cycle|cell division	671.063	1050.17	291.952	0.278003	-1.84683	0.00572009	0.607327	Down	1639	gi|242059013|ref|XP_002458652.1|hypothetical protein SORBIDRAFT_03g037460 [Sorghum bicolor] gi|241930627|gb|EES03772.1| hypothetical protein SORBIDRAFT_03g037460 [Sorghum bicolor]	0	sp|Q0JIF2|CCB11_ORYSJ	0	Cyclin-B1-1 OS=Oryza sativa subsp. japonica GN=CYCB1-1 PE=2 SV=2	KOG0653	2e-123	Cyclin B and related kinase-activating proteins	ko04110;ko04115;ko04068;ko04914	Cell cycle|p53 signaling pathway|FoxO signaling pathway|Progesterone-mediated oocyte maturation	4	K05868	CCNB	cyclin B	GO:0005634;GO:0007049;GO:0051301
comp20734_c0_seq1	21.831	43.662	0	0		0.0107121	0.575036	Down	975	gi|242066660|ref|XP_002454619.1|hypothetical protein SORBIDRAFT_04g034400 [Sorghum bicolor] gi|241934450|gb|EES07595.1| hypothetical protein SORBIDRAFT_04g034400 [Sorghum bicolor]	1.43039e-150	sp|Q93ZH0|LYM1_ARATH	9e-65	LysM domain-containing GPI-anchored protein 1 OS=Arabidopsis thaliana GN=LYM1 PE=1 SV=1										GO:0031225;GO:0046658;GO:0005576;GO:0005886;GO:0042834;GO:0006952;GO:0006955	anchored component of membrane|anchored component of plasma membrane|extracellular region|plasma membrane|peptidoglycan binding|defense response|immune response	22.5798	44.1169	1.04268	0.0236346	-5.40296	0.0185765	1	Down	975	gi|242066660|ref|XP_002454619.1|hypothetical protein SORBIDRAFT_04g034400 [Sorghum bicolor] gi|241934450|gb|EES07595.1| hypothetical protein SORBIDRAFT_04g034400 [Sorghum bicolor]	1.43039e-150	sp|Q93ZH0|LYM1_ARATH	9e-65	LysM domain-containing GPI-anchored protein 1 OS=Arabidopsis thaliana GN=LYM1 PE=1 SV=1										GO:0031225;GO:0046658;GO:0005576;GO:0005886;GO:0042834;GO:0006952;GO:0006955
comp57954_c0_seq1	339.139	615.065	63.2129	0.102774	-3.28245	0.0107965	0.578081	Down	526																	399.365	621.473	177.256	0.28522	-1.80986	0.0139606	0.937254	Down	526
comp44493_c1_seq1	67.3913	134.783	0	0		0.000566069	0.10746	Down	1128	gi|242091800|ref|XP_002436390.1|hypothetical protein SORBIDRAFT_10g001690 [Sorghum bicolor] gi|241914613|gb|EER87757.1| hypothetical protein SORBIDRAFT_10g001690 [Sorghum bicolor]	0	sp|Q9CAN3|SCL28_ARATH	4e-42	Scarecrow-like protein 28 OS=Arabidopsis thaliana GN=SCL28 PE=2 SV=1										GO:0005634;GO:0003700;GO:0006355;GO:0006351	nucleus|transcription factor activity, sequence-specific DNA binding|regulation of transcription, DNA-templated|transcription, DNA-templated	80.0844	136.187	23.9817	0.176094	-2.50558	0.0305733	1	Down	1128	gi|242091800|ref|XP_002436390.1|hypothetical protein SORBIDRAFT_10g001690 [Sorghum bicolor] gi|241914613|gb|EER87757.1| hypothetical protein SORBIDRAFT_10g001690 [Sorghum bicolor]	0	sp|Q9CAN3|SCL28_ARATH	4e-42	Scarecrow-like protein 28 OS=Arabidopsis thaliana GN=SCL28 PE=2 SV=1										GO:0005634;GO:0003700;GO:0006355;GO:0006351
comp44416_c1_seq1	531.793	1048.84	14.7497	0.0140629	-6.15196	8.83143e-06	0.0068303	Down	610	gi|514821859|ref|XP_004985604.1|PREDICTED: probable histone H2A variant 1-like [Setaria italica]	9.54746e-66	sp|Q8H7Y8|H2AV1_ORYSJ	1e-66	Probable histone H2A variant 1 OS=Oryza sativa subsp. japonica GN=Os03g0162200 PE=2 SV=1	KOG1757	7e-64	Histone 2A							GO:0000786;GO:0005634;GO:0003677	nucleosome|nucleus|DNA binding	712.874	1059.77	365.982	0.345343	-1.5339	0.0192538	1	Down	610	gi|514821859|ref|XP_004985604.1|PREDICTED: probable histone H2A variant 1-like [Setaria italica]	9.54746e-66	sp|Q8H7Y8|H2AV1_ORYSJ	1e-66	Probable histone H2A variant 1 OS=Oryza sativa subsp. japonica GN=Os03g0162200 PE=2 SV=1	KOG1757	7e-64	Histone 2A							GO:0000786;GO:0005634;GO:0003677
comp49349_c1_seq2	569.627	1069.72	69.5341	0.0650023	-3.94337	0.00121082	0.169694	Down	1871	gi|242042836|ref|XP_002459289.1|hypothetical protein SORBIDRAFT_02g001790 [Sorghum bicolor] gi|241922666|gb|EER95810.1| hypothetical protein SORBIDRAFT_02g001790 [Sorghum bicolor]	0	sp|Q9XI80|FUT6_ARATH	5e-80	Fucosyltransferase 6 OS=Arabidopsis thaliana GN=FUT6 PE=2 SV=1										GO:0032580;GO:0016021;GO:0008107;GO:0042546;GO:0071555;GO:0006486	Golgi cisterna membrane|integral component of membrane|galactoside 2-alpha-L-fucosyltransferase activity|cell wall biogenesis|cell wall organization|protein glycosylation	677.024	1080.86	273.183	0.252745	-1.98424	0.00308234	0.410644	Down	1871	gi|242042836|ref|XP_002459289.1|hypothetical protein SORBIDRAFT_02g001790 [Sorghum bicolor] gi|241922666|gb|EER95810.1| hypothetical protein SORBIDRAFT_02g001790 [Sorghum bicolor]	0	sp|Q9XI80|FUT6_ARATH	5e-80	Fucosyltransferase 6 OS=Arabidopsis thaliana GN=FUT6 PE=2 SV=1										GO:0032580;GO:0016021;GO:0008107;GO:0042546;GO:0071555;GO:0006486
comp55187_c1_seq5	2496.59	4882.55	110.623	0.0226567	-5.46392	8.03113e-07	0.00108034	Down	2517	gi|242041579|ref|XP_002468184.1|hypothetical protein SORBIDRAFT_01g041270 [Sorghum bicolor] gi|241922038|gb|EER95182.1| hypothetical protein SORBIDRAFT_01g041270 [Sorghum bicolor]	0	sp|Q7XGU4|LAX3_ORYSJ	0	Auxin transporter-like protein 3 OS=Oryza sativa subsp. japonica GN=Os10g0147400 PE=2 SV=1	KOG1303	0	Amino acid transporters	ko04075	Plant hormone signal transduction	1	K13946	AUX1, LAX	auxin influx carrier (AUX1 LAX family)	GO:0016021;GO:0005886;GO:0015293;GO:0006865;GO:0009734	integral component of membrane|plasma membrane|symporter activity|amino acid transport|auxin-activated signaling pathway	3227.35	4933.42	1521.28	0.308361	-1.69731	0.00251492	0.369625	Down	2517	gi|242041579|ref|XP_002468184.1|hypothetical protein SORBIDRAFT_01g041270 [Sorghum bicolor] gi|241922038|gb|EER95182.1| hypothetical protein SORBIDRAFT_01g041270 [Sorghum bicolor]	0	sp|Q7XGU4|LAX3_ORYSJ	0	Auxin transporter-like protein 3 OS=Oryza sativa subsp. japonica GN=Os10g0147400 PE=2 SV=1	KOG1303	0	Amino acid transporters	ko04075	Plant hormone signal transduction	1	K13946	AUX1, LAX	auxin influx carrier (AUX1 LAX family)	GO:0016021;GO:0005886;GO:0015293;GO:0006865;GO:0009734
comp49292_c0_seq1	405.795	753.644	57.9451	0.0768866	-3.70112	0.00364085	0.316345	Down	2599	gi|242073358|ref|XP_002446615.1|hypothetical protein SORBIDRAFT_06g018960 [Sorghum bicolor] gi|241937798|gb|EES10943.1| hypothetical protein SORBIDRAFT_06g018960 [Sorghum bicolor]	2.56467e-109	sp|F4ILY9|ANTL1_ARATH	3e-07		KOG1303	2e-37	Amino acid transporters	ko04721;ko04723;ko04727	Synaptic vesicle cycle|Retrograde endocannabinoid signaling|GABAergic synapse	3	K15015	SLC32A, VGAT	solute carrier family 32 (vesicular inhibitory amino acid transporter)	GO:0016021;GO:0005886;GO:0006865	integral component of membrane|plasma membrane|amino acid transport	511.605	761.496	261.714	0.343683	-1.54085	0.0265474	1	Down	2599	gi|242073358|ref|XP_002446615.1|hypothetical protein SORBIDRAFT_06g018960 [Sorghum bicolor] gi|241937798|gb|EES10943.1| hypothetical protein SORBIDRAFT_06g018960 [Sorghum bicolor]	2.56467e-109	sp|F4ILY9|ANTL1_ARATH	3e-07		KOG1303	2e-37	Amino acid transporters	ko04721;ko04723;ko04727	Synaptic vesicle cycle|Retrograde endocannabinoid signaling|GABAergic synapse	3	K15015	SLC32A, VGAT	solute carrier family 32 (vesicular inhibitory amino acid transporter)	GO:0016021;GO:0005886;GO:0006865
comp54509_c0_seq1	393.423	767.882	18.9639	0.0246963	-5.33956	0.000128153	0.0462705	Down	2717	gi|670383396|ref|XP_008672495.1|PREDICTED: uncharacterized protein LOC100273978 isoform X1 [Zea mays] gi|414878121|tpg|DAA55252.1| TPA: hypothetical protein ZEAMMB73_566615 [Zea mays]	0	sp|B8BMI1|MCM7_ORYSI	0		KOG0482	0	DNA replication licensing factor, MCM7 component	ko04110;ko04111;ko04113;ko03030	Cell cycle|Cell cycle - yeast|Meiosis - yeast|DNA replication	4	K02210	MCM7, CDC47	DNA replication licensing factor MCM7	GO:0005737;GO:0042555;GO:0005634;GO:0005524;GO:0003677;GO:0003678;GO:0007049;GO:0008283;GO:0006342;GO:0006306;GO:0006270;GO:0006268;GO:0051567;GO:0010182	cytoplasm|MCM complex|nucleus|ATP binding|DNA binding|DNA helicase activity|cell cycle|cell proliferation|chromatin silencing|DNA methylation|DNA replication initiation|DNA unwinding involved in DNA replication|histone H3-K9 methylation|sugar mediated signaling pathway	424.956	775.882	74.0306	0.0954147	-3.38964	1.32423e-05	0.00808292	Down	2717	gi|670383396|ref|XP_008672495.1|PREDICTED: uncharacterized protein LOC100273978 isoform X1 [Zea mays] gi|414878121|tpg|DAA55252.1| TPA: hypothetical protein ZEAMMB73_566615 [Zea mays]	0	sp|B8BMI1|MCM7_ORYSI	0		KOG0482	0	DNA replication licensing factor, MCM7 component	ko04110;ko04111;ko04113;ko03030	Cell cycle|Cell cycle - yeast|Meiosis - yeast|DNA replication	4	K02210	MCM7, CDC47	DNA replication licensing factor MCM7	GO:0005737;GO:0042555;GO:0005634;GO:0005524;GO:0003677;GO:0003678;GO:0007049;GO:0008283;GO:0006342;GO:0006306;GO:0006270;GO:0006268;GO:0051567;GO:0010182
comp55416_c0_seq5	854.136	1576.58	131.693	0.0835312	-3.58154	0.0015343	0.196159	Down	4608	gi|242047292|ref|XP_002461392.1|hypothetical protein SORBIDRAFT_02g001960 [Sorghum bicolor] gi|241924769|gb|EER97913.1| hypothetical protein SORBIDRAFT_02g001960 [Sorghum bicolor]	0	sp|Q9XFH4|DDM1_ARATH	6e-167	ATP-dependent DNA helicase DDM1 OS=Arabidopsis thaliana GN=DDM1 PE=1 SV=1	KOG0385	2e-167	Chromatin remodeling complex WSTF-ISWI, small subunit							GO:0000786;GO:0005634;GO:0005524;GO:0004003;GO:0016887;GO:0003677;GO:0032508;GO:0009294;GO:0006344;GO:0006346;GO:0090241;GO:0051574;GO:0044030;GO:0006349;GO:0006351;GO:0032197	nucleosome|nucleus|ATP binding|ATP-dependent DNA helicase activity|ATPase activity|DNA binding|DNA duplex unwinding|DNA mediated transformation|maintenance of chromatin silencing|methylation-dependent chromatin silencing|negative regulation of histone H4 acetylation|positive regulation of histone H3-K9 methylation|regulation of DNA methylation|regulation of gene expression by genetic imprinting|t…	1110.35	1593	627.696	0.394033	-1.34361	0.0280198	1	Down	4608	gi|242047292|ref|XP_002461392.1|hypothetical protein SORBIDRAFT_02g001960 [Sorghum bicolor] gi|241924769|gb|EER97913.1| hypothetical protein SORBIDRAFT_02g001960 [Sorghum bicolor]	0	sp|Q9XFH4|DDM1_ARATH	6e-167	ATP-dependent DNA helicase DDM1 OS=Arabidopsis thaliana GN=DDM1 PE=1 SV=1	KOG0385	2e-167	Chromatin remodeling complex WSTF-ISWI, small subunit							GO:0000786;GO:0005634;GO:0005524;GO:0004003;GO:0016887;GO:0003677;GO:0032508;GO:0009294;GO:0006344;GO:0006346;GO:0090241;GO:0051574;GO:0044030;GO:0006349;GO:0006351;GO:0032197
comp34553_c0_seq1	47.6153	92.0699	3.16064	0.0343287	-4.86444	0.0136178	0.650147	Down	1689	gi|242059241|ref|XP_002458766.1|hypothetical protein SORBIDRAFT_03g039890 [Sorghum bicolor] gi|241930741|gb|EES03886.1| hypothetical protein SORBIDRAFT_03g039890 [Sorghum bicolor]	0	sp|Q9LZN0|ROGF7_ARATH	0	Rop guanine nucleotide exchange factor 7 OS=Arabidopsis thaliana GN=ROPGEF7 PE=1 SV=1										GO:0005829;GO:0005886;GO:0005089;GO:0043547	cytosol|plasma membrane|Rho guanyl-nucleotide exchange factor activity|positive regulation of GTPase activity	52.2493	93.0291	11.4695	0.12329	-3.01988	0.0267845	1	Down	1689	gi|242059241|ref|XP_002458766.1|hypothetical protein SORBIDRAFT_03g039890 [Sorghum bicolor] gi|241930741|gb|EES03886.1| hypothetical protein SORBIDRAFT_03g039890 [Sorghum bicolor]	0	sp|Q9LZN0|ROGF7_ARATH	0	Rop guanine nucleotide exchange factor 7 OS=Arabidopsis thaliana GN=ROPGEF7 PE=1 SV=1										GO:0005829;GO:0005886;GO:0005089;GO:0043547
comp56808_c0_seq2	560.794	1000.43	121.158	0.121106	-3.04566	0.00932079	0.540151	Down	3617	gi|242090579|ref|XP_002441122.1|hypothetical protein SORBIDRAFT_09g020830 [Sorghum bicolor] gi|241946407|gb|EES19552.1| hypothetical protein SORBIDRAFT_09g020830 [Sorghum bicolor]	0															706.664	1010.85	402.476	0.398155	-1.3286	0.0418	1	Down	3617	gi|242090579|ref|XP_002441122.1|hypothetical protein SORBIDRAFT_09g020830 [Sorghum bicolor] gi|241946407|gb|EES19552.1| hypothetical protein SORBIDRAFT_09g020830 [Sorghum bicolor]	0
comp57320_c0_seq2	494.438	933.038	55.838	0.0598454	-4.06262	0.00119122	0.168075	Down	1642	gi|226497864|ref|NP_001148675.1|LOC100282291 [Zea mays] gi|195621326|gb|ACG32493.1| receptor expression-enhancing protein 3 [Zea mays]	3.98387e-158	sp|Q9LR09|HA22G_ARATH	3e-70	Putative HVA22-like protein g OS=Arabidopsis thaliana GN=HVA22G PE=3 SV=2	KOG1726	2e-65	HVA22/DP1 gene product-related proteins									652.807	942.759	362.854	0.384885	-1.3775	0.0374926	1	Down	1642	gi|226497864|ref|NP_001148675.1|LOC100282291 [Zea mays] gi|195621326|gb|ACG32493.1| receptor expression-enhancing protein 3 [Zea mays]	3.98387e-158	sp|Q9LR09|HA22G_ARATH	3e-70	Putative HVA22-like protein g OS=Arabidopsis thaliana GN=HVA22G PE=3 SV=2	KOG1726	2e-65	HVA22/DP1 gene product-related proteins
comp48192_c1_seq2	304.096	591.335	16.8568	0.0285063	-5.13258	0.000383434	0.0841164	Down	1673	gi|242032441|ref|XP_002463615.1|hypothetical protein SORBIDRAFT_01g002960 [Sorghum bicolor] gi|241917469|gb|EER90613.1| hypothetical protein SORBIDRAFT_01g002960 [Sorghum bicolor]	0	sp|Q27GI3|NAT6_ARATH	0	Nucleobase-ascorbate transporter 6 OS=Arabidopsis thaliana GN=NAT6 PE=2 SV=2	KOG1292	0	Xanthine/uracil transporters							GO:0005618;GO:0005783;GO:0016021;GO:0009506;GO:0005773;GO:0005215;GO:0055085	cell wall|endoplasmic reticulum|integral component of membrane|plasmodesma|vacuole|transporter activity|transmembrane transport	370.693	597.496	143.89	0.240822	-2.05396	0.00648994	0.634338	Down	1673	gi|242032441|ref|XP_002463615.1|hypothetical protein SORBIDRAFT_01g002960 [Sorghum bicolor] gi|241917469|gb|EER90613.1| hypothetical protein SORBIDRAFT_01g002960 [Sorghum bicolor]	0	sp|Q27GI3|NAT6_ARATH	0	Nucleobase-ascorbate transporter 6 OS=Arabidopsis thaliana GN=NAT6 PE=2 SV=2	KOG1292	0	Xanthine/uracil transporters							GO:0005618;GO:0005783;GO:0016021;GO:0009506;GO:0005773;GO:0005215;GO:0055085
comp46568_c0_seq2	425.367	809.645	41.0884	0.0507486	-4.30049	0.000947833	0.146602	Down	1763	gi|242091489|ref|XP_002441577.1|hypothetical protein SORBIDRAFT_09g029700 [Sorghum bicolor] gi|241946862|gb|EES20007.1| hypothetical protein SORBIDRAFT_09g029700 [Sorghum bicolor]	5.3636e-61	sp|Q9M2K6|PDCB5_ARATH	6e-20											GO:0031225;GO:0046658;GO:0009506;GO:0001872;GO:0030247	anchored component of membrane|anchored component of plasma membrane|plasmodesma|(1->3)-beta-D-glucan binding|polysaccharide binding	565.964	818.081	313.848	0.383639	-1.38218	0.0417623	1	Down	1763	gi|242091489|ref|XP_002441577.1|hypothetical protein SORBIDRAFT_09g029700 [Sorghum bicolor] gi|241946862|gb|EES20007.1| hypothetical protein SORBIDRAFT_09g029700 [Sorghum bicolor]	5.3636e-61	sp|Q9M2K6|PDCB5_ARATH	6e-20											GO:0031225;GO:0046658;GO:0009506;GO:0001872;GO:0030247
comp26740_c0_seq1	43.2396	85.4257	1.05355	0.0123329	-6.34134	0.00531514	0.402016	Down	1952	gi|242049928|ref|XP_002462708.1|hypothetical protein SORBIDRAFT_02g030600 [Sorghum bicolor] gi|241926085|gb|EER99229.1| hypothetical protein SORBIDRAFT_02g030600 [Sorghum bicolor]	0															47.8499	86.3157	9.38416	0.108719	-3.20132	0.0241658	1	Down	1952	gi|242049928|ref|XP_002462708.1|hypothetical protein SORBIDRAFT_02g030600 [Sorghum bicolor] gi|241926085|gb|EER99229.1| hypothetical protein SORBIDRAFT_02g030600 [Sorghum bicolor]	0
comp51451_c0_seq1	570.648	1108.64	32.66	0.0294596	-5.08512	8.19944e-05	0.0332508	Down	2927	gi|242087313|ref|XP_002439489.1|hypothetical protein SORBIDRAFT_09g008010 [Sorghum bicolor] gi|241944774|gb|EES17919.1| hypothetical protein SORBIDRAFT_09g008010 [Sorghum bicolor]	0	sp|Q6F353|MCM6_ORYSJ	0		KOG0480	0	DNA replication licensing factor, MCM6 component	ko04110;ko04111;ko04113;ko03030	Cell cycle|Cell cycle - yeast|Meiosis - yeast|DNA replication	4	K02542	MCM6	DNA replication licensing factor MCM6	GO:0042555;GO:0005634;GO:0005524;GO:0003677;GO:0003678;GO:0046872;GO:0007049;GO:0006270;GO:0006268	MCM complex|nucleus|ATP binding|DNA binding|DNA helicase activity|metal ion binding|cell cycle|DNA replication initiation|DNA unwinding involved in DNA replication	627.867	1120.19	135.549	0.121006	-3.04685	1.77179e-05	0.00963501	Down	2927	gi|242087313|ref|XP_002439489.1|hypothetical protein SORBIDRAFT_09g008010 [Sorghum bicolor] gi|241944774|gb|EES17919.1| hypothetical protein SORBIDRAFT_09g008010 [Sorghum bicolor]	0	sp|Q6F353|MCM6_ORYSJ	0		KOG0480	0	DNA replication licensing factor, MCM6 component	ko04110;ko04111;ko04113;ko03030	Cell cycle|Cell cycle - yeast|Meiosis - yeast|DNA replication	4	K02542	MCM6	DNA replication licensing factor MCM6	GO:0042555;GO:0005634;GO:0005524;GO:0003677;GO:0003678;GO:0046872;GO:0007049;GO:0006270;GO:0006268
comp43702_c1_seq1	3617.77	6210.44	1025.1	0.165061	-2.59893	0.00600874	0.431184	Down	2097	gi|242050962|ref|XP_002463225.1|hypothetical protein SORBIDRAFT_02g040080 [Sorghum bicolor] gi|241926602|gb|EER99746.1| hypothetical protein SORBIDRAFT_02g040080 [Sorghum bicolor]	2.32359e-67	sp|Q9FLF0|RS92_ARATH	4e-59	40S ribosomal protein S9-2 OS=Arabidopsis thaliana GN=RPS9C PE=2 SV=1	KOG3301	9e-60	Ribosomal protein S4	ko03010	Ribosome	1	K02997	RP-S9e, RPS9	small subunit ribosomal protein S9e	GO:0005829;GO:0016020;GO:0009506;GO:0015935;GO:0019843;GO:0003735;GO:0006412	cytosol|membrane|plasmodesma|small ribosomal subunit|rRNA binding|structural constituent of ribosome|translation	4111.44	6275.15	1947.73	0.310388	-1.68785	0.00239281	0.359276	Down	2097	gi|242050962|ref|XP_002463225.1|hypothetical protein SORBIDRAFT_02g040080 [Sorghum bicolor] gi|241926602|gb|EER99746.1| hypothetical protein SORBIDRAFT_02g040080 [Sorghum bicolor]	2.32359e-67	sp|Q9FLF0|RS92_ARATH	4e-59	40S ribosomal protein S9-2 OS=Arabidopsis thaliana GN=RPS9C PE=2 SV=1	KOG3301	9e-60	Ribosomal protein S4	ko03010	Ribosome	1	K02997	RP-S9e, RPS9	small subunit ribosomal protein S9e	GO:0005829;GO:0016020;GO:0009506;GO:0015935;GO:0019843;GO:0003735;GO:0006412
comp43788_c0_seq4	1458.6	2779.18	138.015	0.0496602	-4.33177	8.28005e-05	0.0332508	Down	3149	gi|242038017|ref|XP_002466403.1|hypothetical protein SORBIDRAFT_01g007180 [Sorghum bicolor] gi|241920257|gb|EER93401.1| hypothetical protein SORBIDRAFT_01g007180 [Sorghum bicolor]	0	sp|O64815|HLS1L_ARATH	4e-120	Probable N-acetyltransferase HLS1-like OS=Arabidopsis thaliana GN=At2g23060 PE=2 SV=1										GO:0008080	N-acetyltransferase activity	1767.44	2808.14	726.751	0.258802	-1.95008	0.000977127	0.191639	Down	3149	gi|242038017|ref|XP_002466403.1|hypothetical protein SORBIDRAFT_01g007180 [Sorghum bicolor] gi|241920257|gb|EER93401.1| hypothetical protein SORBIDRAFT_01g007180 [Sorghum bicolor]	0	sp|O64815|HLS1L_ARATH	4e-120	Probable N-acetyltransferase HLS1-like OS=Arabidopsis thaliana GN=At2g23060 PE=2 SV=1										GO:0008080
comp20014_c0_seq1	100.612	201.225	0	0		0.000149693	0.0504177	Down	836																	122.514	203.321	41.7074	0.20513	-2.28539	0.0239076	1	Down	836
comp53489_c0_seq1	156.348	308.482	4.21419	0.0136611	-6.19378	0.000454892	0.0930423	Down	2390	gi|242055267|ref|XP_002456779.1|hypothetical protein SORBIDRAFT_03g042580 [Sorghum bicolor] gi|241928754|gb|EES01899.1| hypothetical protein SORBIDRAFT_03g042580 [Sorghum bicolor]	0	sp|B2ZX90|FAS1_ORYSJ	0	Chromatin assembly factor 1 subunit FSM OS=Oryza sativa subsp. japonica GN=FSM PE=2 SV=1	KOG4364	2e-93	Chromatin assembly factor-I							GO:0033186;GO:0005634;GO:0016568;GO:0006310;GO:0006281;GO:0044772;GO:0006334;GO:0010389;GO:0006355;GO:0010449;GO:0006351;GO:0010448	CAF-1 complex|nucleus|chromatin modification|DNA recombination|DNA repair|mitotic cell cycle phase transition|nucleosome assembly|regulation of G2/M transition of mitotic cell cycle|regulation of transcription, DNA-templated|root meristem growth|transcription, DNA-templated|vegetative meristem growth	188.692	311.696	65.6891	0.210748	-2.24641	0.0122042	0.874288	Down	2390	gi|242055267|ref|XP_002456779.1|hypothetical protein SORBIDRAFT_03g042580 [Sorghum bicolor] gi|241928754|gb|EES01899.1| hypothetical protein SORBIDRAFT_03g042580 [Sorghum bicolor]	0	sp|B2ZX90|FAS1_ORYSJ	0	Chromatin assembly factor 1 subunit FSM OS=Oryza sativa subsp. japonica GN=FSM PE=2 SV=1	KOG4364	2e-93	Chromatin assembly factor-I							GO:0033186;GO:0005634;GO:0016568;GO:0006310;GO:0006281;GO:0044772;GO:0006334;GO:0010389;GO:0006355;GO:0010449;GO:0006351;GO:0010448
comp50105_c0_seq3	335.533	671.066	0	0		1.5015e-07	0.000376251	Down	1361	gi|226497200|ref|NP_001149761.1|DNA binding protein [Zea mays] gi|242042055|ref|XP_002468422.1| hypothetical protein SORBIDRAFT_01g045690 [Sorghum bicolor] gi|670360236|ref|XP_008677317.1| PREDICTED: DNA binding protein isoform X1 [Zea mays] gi|195632534|gb|ACG36703.1| DNA binding protein [Zea mays] gi|241922276|gb|EER95420.1| hypothetical protein SORBIDRAFT_01g045690 [Sorghum bicolor] gi|4148650…	7.19543e-30	sp|Q10R47|ILI3_ORYSJ	1e-27											GO:0040008;GO:0006355;GO:0006351	regulation of growth|regulation of transcription, DNA-templated|transcription, DNA-templated	463.108	678.058	248.159	0.365985	-1.45014	0.0400998	1	Down	1361	gi|226497200|ref|NP_001149761.1|DNA binding protein [Zea mays] gi|242042055|ref|XP_002468422.1| hypothetical protein SORBIDRAFT_01g045690 [Sorghum bicolor] gi|670360236|ref|XP_008677317.1| PREDICTED: DNA binding protein isoform X1 [Zea mays] gi|195632534|gb|ACG36703.1| DNA binding protein [Zea mays] gi|241922276|gb|EER95420.1| hypothetical protein SORBIDRAFT_01g045690 [Sorghum bicolor] gi|4148650…	7.19543e-30	sp|Q10R47|ILI3_ORYSJ	1e-27											GO:0040008;GO:0006355;GO:0006351
comp56203_c0_seq2	611.447	1161.79	61.1058	0.0525963	-4.2489	0.000516276	0.101231	Down	3883	gi|60476815|gb|AAX21527.1|telomerase reverse transcriptase catalytic subunit [Zea mays]	0	sp|Q8LKW0|TERT_ORYSJ	0	Telomerase reverse transcriptase OS=Oryza sativa subsp. japonica GN=TERT PE=2 SV=2	KOG1005	5e-132	Telomerase catalytic subunit/reverse transcriptase TERT							GO:0000781;GO:0000333;GO:0046872;GO:0042162;GO:0070034;GO:0003721;GO:0007004	chromosome, telomeric region|telomerase catalytic core complex|metal ion binding|telomeric DNA binding|telomeric RNA binding|telomeric template RNA reverse transcriptase activity|telomere maintenance via telomerase	737.093	1173.89	300.293	0.255809	-1.96686	0.00291879	0.401745	Down	3883	gi|60476815|gb|AAX21527.1|telomerase reverse transcriptase catalytic subunit [Zea mays]	0	sp|Q8LKW0|TERT_ORYSJ	0	Telomerase reverse transcriptase OS=Oryza sativa subsp. japonica GN=TERT PE=2 SV=2	KOG1005	5e-132	Telomerase catalytic subunit/reverse transcriptase TERT							GO:0000781;GO:0000333;GO:0046872;GO:0042162;GO:0070034;GO:0003721;GO:0007004
comp51099_c0_seq1	378.82	746.051	11.589	0.0155338	-6.00844	3.78968e-05	0.0183248	Down	1628	gi|242096590|ref|XP_002438785.1|hypothetical protein SORBIDRAFT_10g026160 [Sorghum bicolor] gi|241917008|gb|EER90152.1| hypothetical protein SORBIDRAFT_10g026160 [Sorghum bicolor]	0	sp|Q0J4I1|CKB21_ORYSJ	0	Cyclin-dependent kinase B2-1 OS=Oryza sativa subsp. japonica GN=CDKB2-1 PE=1 SV=1	KOG0594	1e-173	Protein kinase PCTAIRE and related kinases							GO:0005634;GO:0009524;GO:0005819;GO:0005524;GO:0004693;GO:0008353;GO:0051301;GO:0007067	nucleus|phragmoplast|spindle|ATP binding|cyclin-dependent protein serine/threonine kinase activity|RNA polymerase II carboxy-terminal domain kinase activity|cell division|mitotic nuclear division	504.119	753.824	254.415	0.337499	-1.56704	0.0245884	1	Down	1628	gi|242096590|ref|XP_002438785.1|hypothetical protein SORBIDRAFT_10g026160 [Sorghum bicolor] gi|241917008|gb|EER90152.1| hypothetical protein SORBIDRAFT_10g026160 [Sorghum bicolor]	0	sp|Q0J4I1|CKB21_ORYSJ	0	Cyclin-dependent kinase B2-1 OS=Oryza sativa subsp. japonica GN=CDKB2-1 PE=1 SV=1	KOG0594	1e-173	Protein kinase PCTAIRE and related kinases							GO:0005634;GO:0009524;GO:0005819;GO:0005524;GO:0004693;GO:0008353;GO:0051301;GO:0007067
comp15656_c0_seq1	5530.94	10849.1	212.817	0.0196161	-5.67182	1.00574e-07	0.000315027	Down	1324	gi|242034285|ref|XP_002464537.1|hypothetical protein SORBIDRAFT_01g020340 [Sorghum bicolor] gi|241918391|gb|EER91535.1| hypothetical protein SORBIDRAFT_01g020340 [Sorghum bicolor]	2.2789e-06															6797.44	10962.1	2632.78	0.240171	-2.05787	0.000225032	0.067643	Down	1324	gi|242034285|ref|XP_002464537.1|hypothetical protein SORBIDRAFT_01g020340 [Sorghum bicolor] gi|241918391|gb|EER91535.1| hypothetical protein SORBIDRAFT_01g020340 [Sorghum bicolor]	2.2789e-06
comp47478_c0_seq4	59.1619	112.003	6.32129	0.0564388	-4.14717	0.0228271	0.818562	Down	1897	gi|242039815|ref|XP_002467302.1|hypothetical protein SORBIDRAFT_01g023740 [Sorghum bicolor] gi|241921156|gb|EER94300.1| hypothetical protein SORBIDRAFT_01g023740 [Sorghum bicolor]	0	sp|P52894|ALA2_HORVU	0	Alanine aminotransferase 2 OS=Hordeum vulgare PE=1 SV=1	KOG0258	0	Alanine aminotransferase	ko00250;ko00710;ko01200;ko01210;ko01230	Alanine, aspartate and glutamate metabolism|Carbon fixation in photosynthetic organisms|Carbon metabolism|2-Oxocarboxylic acid metabolism|Biosynthesis of amino acids	5	K00814	GPT, ALT	alanine transaminase	GO:0004021;GO:0030170;GO:0009058;GO:0042853	L-alanine:2-oxoglutarate aminotransferase activity|pyridoxal phosphate binding|biosynthetic process|L-alanine catabolic process	63.3622	113.169	13.5549	0.119775	-3.0616	0.0170413	1	Down	1897	gi|242039815|ref|XP_002467302.1|hypothetical protein SORBIDRAFT_01g023740 [Sorghum bicolor] gi|241921156|gb|EER94300.1| hypothetical protein SORBIDRAFT_01g023740 [Sorghum bicolor]	0	sp|P52894|ALA2_HORVU	0	Alanine aminotransferase 2 OS=Hordeum vulgare PE=1 SV=1	KOG0258	0	Alanine aminotransferase	ko00250;ko00710;ko01200;ko01210;ko01230	Alanine, aspartate and glutamate metabolism|Carbon fixation in photosynthetic organisms|Carbon metabolism|2-Oxocarboxylic acid metabolism|Biosynthesis of amino acids	5	K00814	GPT, ALT	alanine transaminase	GO:0004021;GO:0030170;GO:0009058;GO:0042853
comp52181_c0_seq1	83.0478	156.614	9.48193	0.0605434	-4.04589	0.0199541	0.772587	Down	1302	gi|242073592|ref|XP_002446732.1|hypothetical protein SORBIDRAFT_06g021380 [Sorghum bicolor] gi|241937915|gb|EES11060.1| hypothetical protein SORBIDRAFT_06g021380 [Sorghum bicolor]	7.01067e-75															87.9855	158.245	17.7256	0.112013	-3.15826	0.00669731	0.646161	Down	1302	gi|242073592|ref|XP_002446732.1|hypothetical protein SORBIDRAFT_06g021380 [Sorghum bicolor] gi|241937915|gb|EES11060.1| hypothetical protein SORBIDRAFT_06g021380 [Sorghum bicolor]	7.01067e-75
comp41437_c0_seq2	910.274	1647.77	172.782	0.104858	-3.25349	0.00322566	0.296732	Down	3057	gi|242094852|ref|XP_002437916.1|hypothetical protein SORBIDRAFT_10g004780 [Sorghum bicolor] gi|241916139|gb|EER89283.1| hypothetical protein SORBIDRAFT_10g004780 [Sorghum bicolor]	0	sp|Q9SJ20|RIR1_ARATH	0	Ribonucleoside-diphosphate reductase large subunit OS=Arabidopsis thaliana GN=RNR1 PE=1 SV=1	KOG1112	0	Ribonucleotide reductase, alpha subunit	ko00480;ko00230;ko00240	Glutathione metabolism|Purine metabolism|Pyrimidine metabolism	3	K10807	RRM1	ribonucleoside-diphosphate reductase subunit M1	GO:0005971;GO:0005524;GO:0004748;GO:0009202;GO:0009263;GO:0006260;GO:0046686	ribonucleoside-diphosphate reductase complex|ATP binding|ribonucleoside-diphosphate reductase activity, thioredoxin disulfide as acceptor|deoxyribonucleoside triphosphate biosynthetic process|deoxyribonucleotide biosynthetic process|DNA replication|response to cadmium ion	1066.55	1664.93	468.165	0.281191	-1.83038	0.00332774	0.435577	Down	3057	gi|242094852|ref|XP_002437916.1|hypothetical protein SORBIDRAFT_10g004780 [Sorghum bicolor] gi|241916139|gb|EER89283.1| hypothetical protein SORBIDRAFT_10g004780 [Sorghum bicolor]	0	sp|Q9SJ20|RIR1_ARATH	0	Ribonucleoside-diphosphate reductase large subunit OS=Arabidopsis thaliana GN=RNR1 PE=1 SV=1	KOG1112	0	Ribonucleotide reductase, alpha subunit	ko00480;ko00230;ko00240	Glutathione metabolism|Purine metabolism|Pyrimidine metabolism	3	K10807	RRM1	ribonucleoside-diphosphate reductase subunit M1	GO:0005971;GO:0005524;GO:0004748;GO:0009202;GO:0009263;GO:0006260;GO:0046686
comp58198_c0_seq1	255.375	500.215	10.5355	0.0210619	-5.56922	0.000281114	0.0721162	Down	1228	gi|242038933|ref|XP_002466861.1|hypothetical protein SORBIDRAFT_01g015380 [Sorghum bicolor] gi|241920715|gb|EER93859.1| hypothetical protein SORBIDRAFT_01g015380 [Sorghum bicolor]	5.11552e-69															343.427	505.426	181.427	0.358958	-1.47811	0.0497301	1	Down	1228	gi|242038933|ref|XP_002466861.1|hypothetical protein SORBIDRAFT_01g015380 [Sorghum bicolor] gi|241920715|gb|EER93859.1| hypothetical protein SORBIDRAFT_01g015380 [Sorghum bicolor]	5.11552e-69
comp36796_c0_seq1	19.9327	39.8653	0	0		0.0133646	0.642548	Down	377																	20.1403	40.2807	0	0		0.0101263	0.798073	Down	377
comp33891_c0_seq1	14.7122	29.4244	0	0		0.0285528	0.917291	Down	463																	14.8655	29.731	0	0		0.0287874	1	Down	463
comp27195_c1_seq1	13.763	27.526	0	0		0.0339273	0.972439	Down	319																	13.9064	27.8128	0	0		0.0355977	1	Down	319
comp38118_c0_seq1	46.2959	87.324	5.26774	0.0603241	-4.05112	0.030056	0.929529	Down	534	gi|242038809|ref|XP_002466799.1|hypothetical protein SORBIDRAFT_01g014370 [Sorghum bicolor] gi|241920653|gb|EER93797.1| hypothetical protein SORBIDRAFT_01g014370 [Sorghum bicolor]	7.71759e-46	sp|Q10GM4|Y3221_ORYSJ	3e-18	B3 domain-containing protein Os03g0622100 OS=Oryza sativa subsp. japonica GN=Os03g0622100 PE=2 SV=1										GO:0005634;GO:0003677;GO:0006355;GO:0006351	nucleus|DNA binding|regulation of transcription, DNA-templated|transcription, DNA-templated	47.245	88.2338	6.2561	0.0709037	-3.818	0.0101442	0.79843	Down	534	gi|242038809|ref|XP_002466799.1|hypothetical protein SORBIDRAFT_01g014370 [Sorghum bicolor] gi|241920653|gb|EER93797.1| hypothetical protein SORBIDRAFT_01g014370 [Sorghum bicolor]	7.71759e-46	sp|Q10GM4|Y3221_ORYSJ	3e-18	B3 domain-containing protein Os03g0622100 OS=Oryza sativa subsp. japonica GN=Os03g0622100 PE=2 SV=1										GO:0005634;GO:0003677;GO:0006355;GO:0006351
comp31289_c0_seq2	16.6105	33.2211	0	0		0.0209397	0.786444	Down	680	gi|195609294|gb|ACG26477.1|hypothetical protein [Zea mays]	1.4538e-10															16.7836	33.5672	0	0		0.0192775	1	Down	680	gi|195609294|gb|ACG26477.1|hypothetical protein [Zea mays]	1.4538e-10
comp54887_c2_seq3	1411.46	2496.33	326.6	0.130832	-2.93421	0.00460978	0.36929	Down	5047	gi|242074072|ref|XP_002446972.1|hypothetical protein SORBIDRAFT_06g026090 [Sorghum bicolor] gi|241938155|gb|EES11300.1| hypothetical protein SORBIDRAFT_06g026090 [Sorghum bicolor]	0	sp|C0LGS2|Y4361_ARATH	0	Probable LRR receptor-like serine/threonine-protein kinase At4g36180 OS=Arabidopsis thaliana GN=At4g36180 PE=1 SV=1												1730.38	2522.34	938.416	0.372042	-1.42646	0.0144707	0.937939	Down	5047	gi|242074072|ref|XP_002446972.1|hypothetical protein SORBIDRAFT_06g026090 [Sorghum bicolor] gi|241938155|gb|EES11300.1| hypothetical protein SORBIDRAFT_06g026090 [Sorghum bicolor]	0	sp|C0LGS2|Y4361_ARATH	0	Probable LRR receptor-like serine/threonine-protein kinase At4g36180 OS=Arabidopsis thaliana GN=At4g36180 PE=1 SV=1
comp51403_c0_seq1	1328.48	2558.97	97.9799	0.0382888	-4.70693	3.21362e-05	0.0163675	Down	2897	gi|242088245|ref|XP_002439955.1|hypothetical protein SORBIDRAFT_09g023360 [Sorghum bicolor] gi|241945240|gb|EES18385.1| hypothetical protein SORBIDRAFT_09g023360 [Sorghum bicolor]	0	sp|Q9SX03|MCM33_MAIZE	0	DNA replication licensing factor MCM3 homolog 3 OS=Zea mays GN=ROA3 PE=2 SV=1	KOG0479	0	DNA replication licensing factor, MCM3 component	ko04110;ko04111;ko04113;ko03030	Cell cycle|Cell cycle - yeast|Meiosis - yeast|DNA replication	4	K02541	MCM3	DNA replication licensing factor MCM3	GO:0042555;GO:0005634;GO:0005524;GO:0003677;GO:0003678;GO:0007049;GO:0006270	MCM complex|nucleus|ATP binding|DNA binding|DNA helicase activity|cell cycle|DNA replication initiation	1486.24	2585.63	386.836	0.14961	-2.74073	1.00147e-05	0.00665623	Down	2897	gi|242088245|ref|XP_002439955.1|hypothetical protein SORBIDRAFT_09g023360 [Sorghum bicolor] gi|241945240|gb|EES18385.1| hypothetical protein SORBIDRAFT_09g023360 [Sorghum bicolor]	0	sp|Q9SX03|MCM33_MAIZE	0	DNA replication licensing factor MCM3 homolog 3 OS=Zea mays GN=ROA3 PE=2 SV=1	KOG0479	0	DNA replication licensing factor, MCM3 component	ko04110;ko04111;ko04113;ko03030	Cell cycle|Cell cycle - yeast|Meiosis - yeast|DNA replication	4	K02541	MCM3	DNA replication licensing factor MCM3	GO:0042555;GO:0005634;GO:0005524;GO:0003677;GO:0003678;GO:0007049;GO:0006270
comp22499_c1_seq1	253.822	451.807	55.838	0.123588	-3.01639	0.0245001	0.855177	Down	815	gi|530278030|gb|AGT16079.1|hypothetical protein SHCRBa_087_K22_F_130 [Saccharum hybrid cultivar R570]	3.72842e-61															281.434	456.514	106.354	0.232969	-2.10179	0.00905934	0.75911	Down	815	gi|530278030|gb|AGT16079.1|hypothetical protein SHCRBa_087_K22_F_130 [Saccharum hybrid cultivar R570]	3.72842e-61
comp38995_c0_seq1	75.9339	151.868	0	0		0.000404307	0.0864471	Down	471	gi|226505304|ref|NP_001144521.1|uncharacterized protein LOC100277515 [Zea mays] gi|195643408|gb|ACG41172.1| hypothetical protein [Zea mays]	8.86298e-30															91.3226	153.45	29.1952	0.190258	-2.39397	0.0307115	1	Down	471	gi|226505304|ref|NP_001144521.1|uncharacterized protein LOC100277515 [Zea mays] gi|195643408|gb|ACG41172.1| hypothetical protein [Zea mays]	8.86298e-30
comp49324_c2_seq13	763.132	1315.56	210.71	0.160168	-2.64234	0.016438	0.702438	Down	1954	gi|226529818|ref|NP_001150407.1|thaumatin-like protein 1 precursor [Zea mays] gi|195639020|gb|ACG38978.1| thaumatin-like protein 1 precursor [Zea mays] gi|223942625|gb|ACN25396.1| unknown [Zea mays] gi|223947987|gb|ACN28077.1| unknown [Zea mays] gi|414868153|tpg|DAA46710.1| TPA: putative thaumatin domain family protein [Zea mays]	1.28646e-113	sp|O80327|TLP1_PYRPY	3e-67	Thaumatin-like protein 1 OS=Pyrus pyrifolia GN=TL1 PE=1 SV=1										GO:0005576	extracellular region	911.747	1329.26	494.232	0.37181	-1.42736	0.0233467	1	Down	1954	gi|226529818|ref|NP_001150407.1|thaumatin-like protein 1 precursor [Zea mays] gi|195639020|gb|ACG38978.1| thaumatin-like protein 1 precursor [Zea mays] gi|223942625|gb|ACN25396.1| unknown [Zea mays] gi|223947987|gb|ACN28077.1| unknown [Zea mays] gi|414868153|tpg|DAA46710.1| TPA: putative thaumatin domain family protein [Zea mays]	1.28646e-113	sp|O80327|TLP1_PYRPY	3e-67	Thaumatin-like protein 1 OS=Pyrus pyrifolia GN=TL1 PE=1 SV=1										GO:0005576
comp41064_c0_seq6	32.3763	62.6455	2.1071	0.0336352	-4.89388	0.0216259	0.801169	Down	1589	gi|242067247|ref|XP_002448900.1|hypothetical protein SORBIDRAFT_05g001130 [Sorghum bicolor] gi|241934743|gb|EES07888.1| hypothetical protein SORBIDRAFT_05g001130 [Sorghum bicolor]	1.60658e-80	sp|Q9FHE1|GSTT3_ARATH	7e-08	Glutathione S-transferase T3 OS=Arabidopsis thaliana GN=GSTT3 PE=2 SV=1										GO:0005737;GO:0005634;GO:0003677;GO:0004364;GO:0006749;GO:0009636;GO:0009407	cytoplasm|nucleus|DNA binding|glutathione transferase activity|glutathione metabolic process|response to toxic substance|toxin catabolic process	32.6918	63.2982	2.08537	0.0329451	-4.92379	0.00824688	0.719114	Down	1589	gi|242067247|ref|XP_002448900.1|hypothetical protein SORBIDRAFT_05g001130 [Sorghum bicolor] gi|241934743|gb|EES07888.1| hypothetical protein SORBIDRAFT_05g001130 [Sorghum bicolor]	1.60658e-80	sp|Q9FHE1|GSTT3_ARATH	7e-08	Glutathione S-transferase T3 OS=Arabidopsis thaliana GN=GSTT3 PE=2 SV=1										GO:0005737;GO:0005634;GO:0003677;GO:0004364;GO:0006749;GO:0009636;GO:0009407
comp47305_c0_seq1	140.212	276.21	4.21419	0.0152572	-6.03436	0.000741539	0.128683	Down	2220	gi|670423265|ref|XP_008652461.1|PREDICTED: WD repeat and HMG-box DNA-binding protein 1 [Zea mays] gi|414884717|tpg|DAA60731.1| TPA: hypothetical protein ZEAMMB73_358002 [Zea mays]	0	sp|O13046|WDHD1_XENLA	3e-38	WD repeat and HMG-box DNA-binding protein 1 OS=Xenopus laevis GN=wdhd1 PE=1 SV=1	KOG1274	0	WD40 repeat protein							GO:0005737;GO:0005654;GO:0003677	cytoplasm|nucleoplasm|DNA binding	155.184	279.087	31.2805	0.112081	-3.15738	0.00138075	0.23871	Down	2220	gi|670423265|ref|XP_008652461.1|PREDICTED: WD repeat and HMG-box DNA-binding protein 1 [Zea mays] gi|414884717|tpg|DAA60731.1| TPA: hypothetical protein ZEAMMB73_358002 [Zea mays]	0	sp|O13046|WDHD1_XENLA	3e-38	WD repeat and HMG-box DNA-binding protein 1 OS=Xenopus laevis GN=wdhd1 PE=1 SV=1	KOG1274	0	WD40 repeat protein							GO:0005737;GO:0005654;GO:0003677
comp58168_c0_seq1	679.962	1228.23	131.693	0.107222	-3.22133	0.00498751	0.388616	Down	1668	gi|242066764|ref|XP_002454671.1|hypothetical protein SORBIDRAFT_04g035250 [Sorghum bicolor] gi|241934502|gb|EES07647.1| hypothetical protein SORBIDRAFT_04g035250 [Sorghum bicolor]	0				KOG2287	6e-69	Galactosyltransferases									866.587	1241.03	492.147	0.396564	-1.33438	0.0349026	1	Down	1668	gi|242066764|ref|XP_002454671.1|hypothetical protein SORBIDRAFT_04g035250 [Sorghum bicolor] gi|241934502|gb|EES07647.1| hypothetical protein SORBIDRAFT_04g035250 [Sorghum bicolor]	0				KOG2287	6e-69	Galactosyltransferases
comp66075_c0_seq1	16.6105	33.2211	0	0		0.0209397	0.786444	Down	310																	16.7836	33.5672	0	0		0.0192775	1	Down	310
comp54089_c0_seq6	505.43	1001.38	9.48193	0.00946888	-6.72259	3.19847e-06	0.0032318	Down	1975	gi|242068873|ref|XP_002449713.1|hypothetical protein SORBIDRAFT_05g021980 [Sorghum bicolor] gi|241935556|gb|EES08701.1| hypothetical protein SORBIDRAFT_05g021980 [Sorghum bicolor]	0	sp|Q96GN5|CDA7L_HUMAN	1e-23	Cell division cycle-associated 7-like protein OS=Homo sapiens GN=CDCA7L PE=1 SV=2	KOG1356	2e-07	Putative transcription factor 5qNCA, contains JmjC domain							GO:0005737;GO:0005730;GO:0005634;GO:0008284;GO:0006355;GO:0006351	cytoplasm|nucleolus|nucleus|positive regulation of cell proliferation|regulation of transcription, DNA-templated|transcription, DNA-templated	605.482	1011.81	199.153	0.196828	-2.34499	0.000711938	0.155995	Down	1975	gi|242068873|ref|XP_002449713.1|hypothetical protein SORBIDRAFT_05g021980 [Sorghum bicolor] gi|241935556|gb|EES08701.1| hypothetical protein SORBIDRAFT_05g021980 [Sorghum bicolor]	0	sp|Q96GN5|CDA7L_HUMAN	1e-23	Cell division cycle-associated 7-like protein OS=Homo sapiens GN=CDCA7L PE=1 SV=2	KOG1356	2e-07	Putative transcription factor 5qNCA, contains JmjC domain							GO:0005737;GO:0005730;GO:0005634;GO:0008284;GO:0006355;GO:0006351
comp51893_c0_seq1	567.741	989.039	146.443	0.148066	-2.75569	0.0170181	0.718331	Down	2160	gi|242059415|ref|XP_002458853.1|hypothetical protein SORBIDRAFT_03g041500 [Sorghum bicolor] gi|241930828|gb|EES03973.1| hypothetical protein SORBIDRAFT_03g041500 [Sorghum bicolor]	0	sp|Q9FLS0|FB253_ARATH	4e-11	F-box protein At5g07610 OS=Arabidopsis thaliana GN=At5g07610 PE=2 SV=1												669.108	999.344	338.872	0.339095	-1.56024	0.0185547	1	Down	2160	gi|242059415|ref|XP_002458853.1|hypothetical protein SORBIDRAFT_03g041500 [Sorghum bicolor] gi|241930828|gb|EES03973.1| hypothetical protein SORBIDRAFT_03g041500 [Sorghum bicolor]	0	sp|Q9FLS0|FB253_ARATH	4e-11	F-box protein At5g07610 OS=Arabidopsis thaliana GN=At5g07610 PE=2 SV=1
comp55519_c0_seq11	56.4758	112.952	0	0		0.000896752	0.144905	Down	2325	gi|195622688|gb|ACG33174.1|hypothetical protein [Zea mays]	5.28018e-82															66.4484	114.129	18.7683	0.164449	-2.60429	0.0347596	1	Down	2325	gi|195622688|gb|ACG33174.1|hypothetical protein [Zea mays]	5.28018e-82
comp51317_c0_seq1	137.834	261.972	13.6961	0.0522809	-4.25757	0.00799368	0.499773	Down	1752	gi|242072720|ref|XP_002446296.1|hypothetical protein SORBIDRAFT_06g013790 [Sorghum bicolor] gi|241937479|gb|EES10624.1| hypothetical protein SORBIDRAFT_06g013790 [Sorghum bicolor]	0	sp|Q84WJ2|PRI2_ARATH	0	Probable DNA primase large subunit OS=Arabidopsis thaliana GN=At1g67320 PE=2 SV=2	KOG2267	0	Eukaryotic-type DNA primase, large subunit	ko03030;ko00230;ko00240	DNA replication|Purine metabolism|Pyrimidine metabolism	3	K02685	PRI2	DNA primase large subunit	GO:1990077;GO:0051539;GO:0003677;GO:0003896;GO:0046872	primosome complex|4 iron, 4 sulfur cluster binding|DNA binding|DNA primase activity|metal ion binding	149.034	264.701	33.3659	0.126051	-2.98792	0.0025305	0.370743	Down	1752	gi|242072720|ref|XP_002446296.1|hypothetical protein SORBIDRAFT_06g013790 [Sorghum bicolor] gi|241937479|gb|EES10624.1| hypothetical protein SORBIDRAFT_06g013790 [Sorghum bicolor]	0	sp|Q84WJ2|PRI2_ARATH	0	Probable DNA primase large subunit OS=Arabidopsis thaliana GN=At1g67320 PE=2 SV=2	KOG2267	0	Eukaryotic-type DNA primase, large subunit	ko03030;ko00230;ko00240	DNA replication|Purine metabolism|Pyrimidine metabolism	3	K02685	PRI2	DNA primase large subunit	GO:1990077;GO:0051539;GO:0003677;GO:0003896;GO:0046872
comp43268_c0_seq1	102.615	203.123	2.1071	0.0103735	-6.59096	0.00094699	0.146602	Down	792	gi|242095384|ref|XP_002438182.1|hypothetical protein SORBIDRAFT_10g009270 [Sorghum bicolor] gi|241916405|gb|EER89549.1| hypothetical protein SORBIDRAFT_10g009270 [Sorghum bicolor]	1.77298e-72	sp|Q652F9|GUN17_ORYSJ	7e-63	Endoglucanase 17 OS=Oryza sativa subsp. japonica GN=GLU13 PE=2 SV=1										GO:0005576;GO:0008810;GO:0071555;GO:0030245	extracellular region|cellulase activity|cell wall organization|cellulose catabolic process	120.345	205.24	35.4513	0.172731	-2.5334	0.0137539	0.928588	Down	792	gi|242095384|ref|XP_002438182.1|hypothetical protein SORBIDRAFT_10g009270 [Sorghum bicolor] gi|241916405|gb|EER89549.1| hypothetical protein SORBIDRAFT_10g009270 [Sorghum bicolor]	1.77298e-72	sp|Q652F9|GUN17_ORYSJ	7e-63	Endoglucanase 17 OS=Oryza sativa subsp. japonica GN=GLU13 PE=2 SV=1										GO:0005576;GO:0008810;GO:0071555;GO:0030245
comp36209_c1_seq4	195.739	387.263	4.21419	0.010882	-6.52191	0.000151374	0.0504413	Down	1786	gi|242062446|ref|XP_002452512.1|hypothetical protein SORBIDRAFT_04g027230 [Sorghum bicolor] gi|241932343|gb|EES05488.1| hypothetical protein SORBIDRAFT_04g027230 [Sorghum bicolor]	7.86409e-146	sp|Q0DZ85|EXB16_ORYSJ	5e-125	Expansin-B16 OS=Oryza sativa subsp. japonica GN=EXPB16 PE=3 SV=1												242.048	391.298	92.7989	0.237157	-2.07609	0.0128934	0.902498	Down	1786	gi|242062446|ref|XP_002452512.1|hypothetical protein SORBIDRAFT_04g027230 [Sorghum bicolor] gi|241932343|gb|EES05488.1| hypothetical protein SORBIDRAFT_04g027230 [Sorghum bicolor]	7.86409e-146	sp|Q0DZ85|EXB16_ORYSJ	5e-125	Expansin-B16 OS=Oryza sativa subsp. japonica GN=EXPB16 PE=3 SV=1
comp52657_c0_seq1	874.791	1689.53	60.0522	0.0355438	-4.81426	5.76075e-05	0.0254147	Down	2982	gi|219884063|gb|ACL52406.1|unknown [Zea mays] gi|414881931|tpg|DAA59062.1| TPA: DNA replication licensing factor mcm4 [Zea mays]	0	sp|Q5JKB0|MCM4_ORYSJ	0		KOG0478	0	DNA replication licensing factor, MCM4 component	ko04110;ko04111;ko04113;ko03030	Cell cycle|Cell cycle - yeast|Meiosis - yeast|DNA replication	4	K02212	MCM4, CDC54	DNA replication licensing factor MCM4	GO:0005829;GO:0042555;GO:0005634;GO:0005524;GO:0003677;GO:0003678;GO:0046872;GO:0008283;GO:0006342;GO:0000911;GO:0006306;GO:0006270;GO:0006268;GO:0051567;GO:0000280;GO:0007000;GO:0009165;GO:0051726;GO:0006275;GO:0009909	cytosol|MCM complex|nucleus|ATP binding|DNA binding|DNA helicase activity|metal ion binding|cell proliferation|chromatin silencing|cytokinesis by cell plate formation|DNA methylation|DNA replication initiation|DNA unwinding involved in DNA replication|histone H3-K9 methylation|nuclear division|nucleolus organization|nucleotide biosynthetic process|regulation of cell cycle|regulation of DNA replic…	954.185	1707.13	201.238	0.117881	-3.0846	3.60014e-06	0.00307648	Down	2982	gi|219884063|gb|ACL52406.1|unknown [Zea mays] gi|414881931|tpg|DAA59062.1| TPA: DNA replication licensing factor mcm4 [Zea mays]	0	sp|Q5JKB0|MCM4_ORYSJ	0		KOG0478	0	DNA replication licensing factor, MCM4 component	ko04110;ko04111;ko04113;ko03030	Cell cycle|Cell cycle - yeast|Meiosis - yeast|DNA replication	4	K02212	MCM4, CDC54	DNA replication licensing factor MCM4	GO:0005829;GO:0042555;GO:0005634;GO:0005524;GO:0003677;GO:0003678;GO:0046872;GO:0008283;GO:0006342;GO:0000911;GO:0006306;GO:0006270;GO:0006268;GO:0051567;GO:0000280;GO:0007000;GO:0009165;GO:0051726;GO:0006275;GO:0009909
comp35760_c1_seq1	43.662	87.324	0	0		0.00175595	0.211952	Down	322																	44.1169	88.2338	0	0		0.000196704	0.0603407	Down	322
comp43995_c0_seq1	155.294	308.482	2.1071	0.00683054	-7.19378	0.000155593	0.0506185	Down	1090	gi|242095452|ref|XP_002438216.1|hypothetical protein SORBIDRAFT_10g009640 [Sorghum bicolor] gi|241916439|gb|EER89583.1| hypothetical protein SORBIDRAFT_10g009640 [Sorghum bicolor]	2.94124e-35	sp|P46690|GASA4_ARATH	2e-23	Gibberellin-regulated protein 4 OS=Arabidopsis thaliana GN=GASA4 PE=1 SV=2										GO:0005623;GO:0005576;GO:0045454;GO:0009740;GO:0009739	cell|extracellular region|cell redox homeostasis|gibberellic acid mediated signaling pathway|response to gibberellin	170.445	311.696	29.1952	0.0936656	-3.41634	0.000461171	0.118396	Down	1090	gi|242095452|ref|XP_002438216.1|hypothetical protein SORBIDRAFT_10g009640 [Sorghum bicolor] gi|241916439|gb|EER89583.1| hypothetical protein SORBIDRAFT_10g009640 [Sorghum bicolor]	2.94124e-35	sp|P46690|GASA4_ARATH	2e-23	Gibberellin-regulated protein 4 OS=Arabidopsis thaliana GN=GASA4 PE=1 SV=2										GO:0005623;GO:0005576;GO:0045454;GO:0009740;GO:0009739
comp55832_c0_seq1	47.3494	87.324	7.37483	0.0844537	-3.5657	0.0481523	1	Down	305	gi|670386168|ref|XP_008673833.1|PREDICTED: uncharacterized protein LOC103649926 isoform X2 [Zea mays]	1.50104e-31															44.1169	88.2338	0	0		0.000196704	0.0603407	Down	305	gi|670386168|ref|XP_008673833.1|PREDICTED: uncharacterized protein LOC103649926 isoform X2 [Zea mays]	1.50104e-31
comp49014_c0_seq1	2032.52	3588.83	476.204	0.132691	-2.91386	0.00355388	0.313539	Down	3480	gi|242079805|ref|XP_002444671.1|hypothetical protein SORBIDRAFT_07g025760 [Sorghum bicolor] gi|241941021|gb|EES14166.1| hypothetical protein SORBIDRAFT_07g025760 [Sorghum bicolor]	0	sp|Q3LXA7|RBR3_MAIZE	0	Retinoblastoma-related protein 3 OS=Zea mays GN=RBR3 PE=2 SV=1	KOG1010	0	Rb (Retinoblastoma tumor suppressor)-related protein	ko04110;ko04350	Cell cycle|TGF-beta signaling pathway	2	K04681	RBL1	retinoblastoma-like protein 1	GO:0005634;GO:0007049;GO:0051726;GO:0006357;GO:0006351	nucleus|cell cycle|regulation of cell cycle|regulation of transcription from RNA polymerase II promoter|transcription, DNA-templated	2165.54	3626.22	704.854	0.194377	-2.36307	6.18766e-05	0.0253516	Down	3480	gi|242079805|ref|XP_002444671.1|hypothetical protein SORBIDRAFT_07g025760 [Sorghum bicolor] gi|241941021|gb|EES14166.1| hypothetical protein SORBIDRAFT_07g025760 [Sorghum bicolor]	0	sp|Q3LXA7|RBR3_MAIZE	0	Retinoblastoma-related protein 3 OS=Zea mays GN=RBR3 PE=2 SV=1	KOG1010	0	Rb (Retinoblastoma tumor suppressor)-related protein	ko04110;ko04350	Cell cycle|TGF-beta signaling pathway	2	K04681	RBL1	retinoblastoma-like protein 1	GO:0005634;GO:0007049;GO:0051726;GO:0006357;GO:0006351
comp41677_c0_seq1	33.8	65.493	2.1071	0.0321728	-4.95801	0.0195083	0.759401	Down	1021	gi|242045624|ref|XP_002460683.1|hypothetical protein SORBIDRAFT_02g033050 [Sorghum bicolor] gi|241924060|gb|EER97204.1| hypothetical protein SORBIDRAFT_02g033050 [Sorghum bicolor]	4.84149e-124															36.7371	66.1754	7.29879	0.110295	-3.18057	0.0412642	1	Down	1021	gi|242045624|ref|XP_002460683.1|hypothetical protein SORBIDRAFT_02g033050 [Sorghum bicolor] gi|241924060|gb|EER97204.1| hypothetical protein SORBIDRAFT_02g033050 [Sorghum bicolor]	4.84149e-124
comp55758_c0_seq2	195.264	386.314	4.21419	0.0109087	-6.51837	0.000153288	0.0505414	Down	3940	gi|242072472|ref|XP_002446172.1|hypothetical protein SORBIDRAFT_06g003030 [Sorghum bicolor] gi|241937355|gb|EES10500.1| hypothetical protein SORBIDRAFT_06g003030 [Sorghum bicolor]	0	sp|Q9FIY7|SM3L3_ARATH	0	Putative SWI/SNF-related matrix-associated actin-dependent regulator of chromatin subfamily A member 3-like 3 OS=Arabidopsis thaliana GN=At5g43530 PE=3 SV=1	KOG1001	0	Helicase-like transcription factor HLTF/DNA helicase RAD5, DEAD-box superfamily									207.682	390.339	25.0244	0.0641095	-3.96332	3.27284e-05	0.0155377	Down	3940	gi|242072472|ref|XP_002446172.1|hypothetical protein SORBIDRAFT_06g003030 [Sorghum bicolor] gi|241937355|gb|EES10500.1| hypothetical protein SORBIDRAFT_06g003030 [Sorghum bicolor]	0	sp|Q9FIY7|SM3L3_ARATH	0	Putative SWI/SNF-related matrix-associated actin-dependent regulator of chromatin subfamily A member 3-like 3 OS=Arabidopsis thaliana GN=At5g43530 PE=3 SV=1	KOG1001	0	Helicase-like transcription factor HLTF/DNA helicase RAD5, DEAD-box superfamily
comp19637_c0_seq1	209.71	410.992	8.42838	0.0205074	-5.60771	0.00045326	0.0930423	Down	1749	gi|219363059|ref|NP_001137026.1|putative HLH DNA-binding domain superfamily protein [Zea mays] gi|194698054|gb|ACF83111.1| unknown [Zea mays] gi|413938972|gb|AFW73523.1| putative HLH DNA-binding domain superfamily protein [Zea mays] gi|645165066|gb|AIB04364.1| bHLH transcription factor	1.09209e-113	sp|Q9SK91|BH094_ARATH	5e-45	Transcription factor bHLH94 OS=Arabidopsis thaliana GN=BHLH94 PE=2 SV=2										GO:0005634;GO:0003677;GO:0003700;GO:0006355;GO:0006351	nucleus|DNA binding|transcription factor activity, sequence-specific DNA binding|regulation of transcription, DNA-templated|transcription, DNA-templated	270.198	415.274	125.122	0.3013	-1.73073	0.0310821	1	Down	1749	gi|219363059|ref|NP_001137026.1|putative HLH DNA-binding domain superfamily protein [Zea mays] gi|194698054|gb|ACF83111.1| unknown [Zea mays] gi|413938972|gb|AFW73523.1| putative HLH DNA-binding domain superfamily protein [Zea mays] gi|645165066|gb|AIB04364.1| bHLH transcription factor	1.09209e-113	sp|Q9SK91|BH094_ARATH	5e-45	Transcription factor bHLH94 OS=Arabidopsis thaliana GN=BHLH94 PE=2 SV=2										GO:0005634;GO:0003677;GO:0003700;GO:0006355;GO:0006351
comp33861_c0_seq1	12.8138	25.6277	0	0		0.0407333	1	Down	322																	12.9474	25.8947	0	0		0.044203	1	Down	322
comp49957_c1_seq1	492.408	979.547	5.26774	0.00537773	-7.53879	7.60547e-07	0.0010658	Down	3884	gi|242033763|ref|XP_002464276.1|hypothetical protein SORBIDRAFT_01g015490 [Sorghum bicolor] gi|241918130|gb|EER91274.1| hypothetical protein SORBIDRAFT_01g015490 [Sorghum bicolor]	0	sp|Q8L7Y8|KN12B_ARATH	1e-101	Kinesin-like protein KIN12B OS=Arabidopsis thaliana GN=KIN12B PE=1 SV=1	KOG4280	9e-101	Kinesin-like protein							GO:0005871;GO:0005874;GO:0009524;GO:0005524;GO:0003777;GO:0055046;GO:0007018;GO:0080175	kinesin complex|microtubule|phragmoplast|ATP binding|microtubule motor activity|microgametogenesis|microtubule-based movement|phragmoplast microtubule organization	673.176	989.753	356.598	0.36029	-1.47277	0.0257421	1	Down	3884	gi|242033763|ref|XP_002464276.1|hypothetical protein SORBIDRAFT_01g015490 [Sorghum bicolor] gi|241918130|gb|EER91274.1| hypothetical protein SORBIDRAFT_01g015490 [Sorghum bicolor]	0	sp|Q8L7Y8|KN12B_ARATH	1e-101	Kinesin-like protein KIN12B OS=Arabidopsis thaliana GN=KIN12B PE=1 SV=1	KOG4280	9e-101	Kinesin-like protein							GO:0005871;GO:0005874;GO:0009524;GO:0005524;GO:0003777;GO:0055046;GO:0007018;GO:0080175
comp45471_c1_seq57	473.315	933.987	12.6426	0.0135361	-6.20704	1.1823e-05	0.00841663	Down	3018	gi|242079047|ref|XP_002444292.1|hypothetical protein SORBIDRAFT_07g019750 [Sorghum bicolor] gi|241940642|gb|EES13787.1| hypothetical protein SORBIDRAFT_07g019750 [Sorghum bicolor]	0	sp|Q8LPK0|AB8A_ARATH	0	ABC transporter A family member 8 OS=Arabidopsis thaliana GN=ABCA8 PE=2 SV=3	KOG0059	0	Lipid exporter ABCA1 and related proteins, ABC superfamily							GO:0016021;GO:0043231;GO:0005524;GO:0042626;GO:0005215;GO:0006869;GO:0055085	integral component of membrane|intracellular membrane-bounded organelle|ATP binding|ATPase activity, coupled to transmembrane movement of substances|transporter activity|lipid transport|transmembrane transport	534.942	943.718	126.165	0.133689	-2.90305	6.34514e-05	0.02582	Down	3018	gi|242079047|ref|XP_002444292.1|hypothetical protein SORBIDRAFT_07g019750 [Sorghum bicolor] gi|241940642|gb|EES13787.1| hypothetical protein SORBIDRAFT_07g019750 [Sorghum bicolor]	0	sp|Q8LPK0|AB8A_ARATH	0	ABC transporter A family member 8 OS=Arabidopsis thaliana GN=ABCA8 PE=2 SV=3	KOG0059	0	Lipid exporter ABCA1 and related proteins, ABC superfamily							GO:0016021;GO:0043231;GO:0005524;GO:0042626;GO:0005215;GO:0006869;GO:0055085
comp42623_c0_seq1	119.382	233.497	5.26774	0.0225602	-5.47008	0.00212184	0.238679	Down	1012	gi|242092356|ref|XP_002436668.1|hypothetical protein SORBIDRAFT_10g006790 [Sorghum bicolor] gi|241914891|gb|EER88035.1| hypothetical protein SORBIDRAFT_10g006790 [Sorghum bicolor]	4.79509e-27															141.947	235.93	47.9635	0.203296	-2.29835	0.0179322	1	Down	1012	gi|242092356|ref|XP_002436668.1|hypothetical protein SORBIDRAFT_10g006790 [Sorghum bicolor] gi|241914891|gb|EER88035.1| hypothetical protein SORBIDRAFT_10g006790 [Sorghum bicolor]	4.79509e-27
comp49897_c0_seq1	352.864	672.015	33.7135	0.0501678	-4.31709	0.00133442	0.180867	Down	1405	gi|242073152|ref|XP_002446512.1|hypothetical protein SORBIDRAFT_06g017230 [Sorghum bicolor] gi|241937695|gb|EES10840.1| hypothetical protein SORBIDRAFT_06g017230 [Sorghum bicolor]	1.00142e-121	sp|Q0IMG9|SL11_ORYSJ	2e-21	E3 ubiquitin-protein ligase SPL11 OS=Oryza sativa subsp. japonica GN=SPL11 PE=1 SV=2	KOG0167	2e-19	FOG: Armadillo/beta-catenin-like repeats							GO:0005737;GO:0005829;GO:0005634;GO:0016874;GO:0070696;GO:0004842;GO:0006952;GO:0009908;GO:0031348;GO:0043069;GO:0016567;GO:0048586	cytoplasm|cytosol|nucleus|ligase activity|transmembrane receptor protein serine/threonine kinase binding|ubiquitin-protein transferase activity|defense response|flower development|negative regulation of defense response|negative regulation of programmed cell death|protein ubiquitination|regulation of long-day photoperiodism, flowering	444.298	679.017	209.579	0.308651	-1.69595	0.0180905	1	Down	1405	gi|242073152|ref|XP_002446512.1|hypothetical protein SORBIDRAFT_06g017230 [Sorghum bicolor] gi|241937695|gb|EES10840.1| hypothetical protein SORBIDRAFT_06g017230 [Sorghum bicolor]	1.00142e-121	sp|Q0IMG9|SL11_ORYSJ	2e-21	E3 ubiquitin-protein ligase SPL11 OS=Oryza sativa subsp. japonica GN=SPL11 PE=1 SV=2	KOG0167	2e-19	FOG: Armadillo/beta-catenin-like repeats							GO:0005737;GO:0005829;GO:0005634;GO:0016874;GO:0070696;GO:0004842;GO:0006952;GO:0009908;GO:0031348;GO:0043069;GO:0016567;GO:0048586
comp30896_c0_seq1	640.283	1202.6	77.9625	0.0648281	-3.94724	0.00097865	0.147254	Down	1037	gi|242090783|ref|XP_002441224.1|hypothetical protein SORBIDRAFT_09g022710 [Sorghum bicolor] gi|241946509|gb|EES19654.1| hypothetical protein SORBIDRAFT_09g022710 [Sorghum bicolor]	7.0786e-09															706.1	1215.13	197.067	0.162177	-2.62435	0.000121354	0.0417193	Down	1037	gi|242090783|ref|XP_002441224.1|hypothetical protein SORBIDRAFT_09g022710 [Sorghum bicolor] gi|241946509|gb|EES19654.1| hypothetical protein SORBIDRAFT_09g022710 [Sorghum bicolor]	7.0786e-09
comp21137_c0_seq2	357.558	682.456	32.66	0.0478565	-4.38514	0.00113303	0.162055	Down	1202	gi|514708369|ref|XP_004951520.1|PREDICTED: uncharacterized RNA-binding protein C17H9.04c-like isoform X1 [Setaria italica] gi|514708373|ref|XP_004951521.1| PREDICTED: uncharacterized RNA-binding protein C17H9.04c-like isoform X2 [Setaria italica]	3.21744e-86	sp|O13801|YE04_SCHPO	7e-07	Uncharacterized RNA-binding protein C17H9.04c OS=Schizosaccharomyces pombe (strain 972 / ATCC 24843) GN=SPAC17H9.04c PE=1 SV=1	KOG4198	1e-42	RNA-binding Ran Zn-finger protein and related proteins							GO:0005730;GO:0000166;GO:0003723;GO:0008270	nucleolus|nucleotide binding|RNA binding|zinc ion binding	448.009	689.567	206.451	0.299393	-1.73989	0.0152785	0.966098	Down	1202	gi|514708369|ref|XP_004951520.1|PREDICTED: uncharacterized RNA-binding protein C17H9.04c-like isoform X1 [Setaria italica] gi|514708373|ref|XP_004951521.1| PREDICTED: uncharacterized RNA-binding protein C17H9.04c-like isoform X2 [Setaria italica]	3.21744e-86	sp|O13801|YE04_SCHPO	7e-07	Uncharacterized RNA-binding protein C17H9.04c OS=Schizosaccharomyces pombe (strain 972 / ATCC 24843) GN=SPAC17H9.04c PE=1 SV=1	KOG4198	1e-42	RNA-binding Ran Zn-finger protein and related proteins							GO:0005730;GO:0000166;GO:0003723;GO:0008270
comp49550_c0_seq1	424.45	768.831	80.0696	0.104145	-3.26334	0.00835463	0.510121	Down	2744	gi|242073550|ref|XP_002446711.1|hypothetical protein SORBIDRAFT_06g020960 [Sorghum bicolor] gi|241937894|gb|EES11039.1| hypothetical protein SORBIDRAFT_06g020960 [Sorghum bicolor]	0	sp|Q12955|ANK3_HUMAN	2e-28	Ankyrin-3 OS=Homo sapiens GN=ANK3 PE=1 SV=3	KOG0504	0	FOG: Ankyrin repeat									510.415	776.841	243.988	0.314077	-1.67081	0.0166261	1	Down	2744	gi|242073550|ref|XP_002446711.1|hypothetical protein SORBIDRAFT_06g020960 [Sorghum bicolor] gi|241937894|gb|EES11039.1| hypothetical protein SORBIDRAFT_06g020960 [Sorghum bicolor]	0	sp|Q12955|ANK3_HUMAN	2e-28	Ankyrin-3 OS=Homo sapiens GN=ANK3 PE=1 SV=3	KOG0504	0	FOG: Ankyrin repeat
comp37866_c0_seq1	5295.58	9132	1459.16	0.159786	-2.64579	0.00440128	0.357642	Down	672	gi|514732164|ref|XP_004957362.1|PREDICTED: 60S ribosomal protein L38-like [Setaria italica]	3.73918e-42	sp|O22860|RL38_ARATH	6e-38	60S ribosomal protein L38 OS=Arabidopsis thaliana GN=RPL38A PE=3 SV=1	KOG3499	1e-38	60S ribosomal protein L38	ko03010	Ribosome	1	K02923	RP-L38e, RPL38	large subunit ribosomal protein L38e	GO:0022625;GO:0022626;GO:0003735;GO:0006412	cytosolic large ribosomal subunit|cytosolic ribosome|structural constituent of ribosome|translation	6322.01	9227.15	3416.88	0.370307	-1.43321	0.00883347	0.746328	Down	672	gi|514732164|ref|XP_004957362.1|PREDICTED: 60S ribosomal protein L38-like [Setaria italica]	3.73918e-42	sp|O22860|RL38_ARATH	6e-38	60S ribosomal protein L38 OS=Arabidopsis thaliana GN=RPL38A PE=3 SV=1	KOG3499	1e-38	60S ribosomal protein L38	ko03010	Ribosome	1	K02923	RP-L38e, RPL38	large subunit ribosomal protein L38e	GO:0022625;GO:0022626;GO:0003735;GO:0006412
comp43472_c0_seq2	289.009	549.572	28.4458	0.0517599	-4.27202	0.00215332	0.240672	Down	2299	gi|242088171|ref|XP_002439918.1|hypothetical protein SORBIDRAFT_09g022530 [Sorghum bicolor] gi|241945203|gb|EES18348.1| hypothetical protein SORBIDRAFT_09g022530 [Sorghum bicolor]	0	sp|Q6P3R1|KIF22_XENTR	8e-75	Kinesin-like protein KIF22 OS=Xenopus tropicalis GN=kif22 PE=2 SV=1	KOG0242	2e-176	Kinesin-like protein							GO:0005737;GO:0005871;GO:0005874;GO:0005634;GO:0005524;GO:0003677;GO:0003777;GO:0006281;GO:0007018	cytoplasm|kinesin complex|microtubule|nucleus|ATP binding|DNA binding|microtubule motor activity|DNA repair|microtubule-based movement	354.286	555.298	153.275	0.276022	-1.85714	0.0141357	0.937552	Down	2299	gi|242088171|ref|XP_002439918.1|hypothetical protein SORBIDRAFT_09g022530 [Sorghum bicolor] gi|241945203|gb|EES18348.1| hypothetical protein SORBIDRAFT_09g022530 [Sorghum bicolor]	0	sp|Q6P3R1|KIF22_XENTR	8e-75	Kinesin-like protein KIF22 OS=Xenopus tropicalis GN=kif22 PE=2 SV=1	KOG0242	2e-176	Kinesin-like protein							GO:0005737;GO:0005871;GO:0005874;GO:0005634;GO:0005524;GO:0003677;GO:0003777;GO:0006281;GO:0007018
comp70941_c0_seq1	13.2884	26.5769	0	0		0.0371307	1	Down	301																	13.4269	26.8538	0	0		0.0396353	1	Down	301
comp38263_c0_seq1	14.7122	29.4244	0	0		0.0285528	0.917291	Down	773																	14.8655	29.731	0	0		0.0287874	1	Down	773
comp33364_c0_seq3	38.4415	76.8831	0	0		0.00251269	0.258706	Down	838	gi|242081703|ref|XP_002445620.1|hypothetical protein SORBIDRAFT_07g022820 [Sorghum bicolor] gi|241941970|gb|EES15115.1| hypothetical protein SORBIDRAFT_07g022820 [Sorghum bicolor]	4.52749e-171	sp|Q9SAC4|FB2_ARATH	2e-85	F-box protein At1g10780 OS=Arabidopsis thaliana GN=At1g10780 PE=2 SV=1												41.9701	77.6841	6.2561	0.0805326	-3.63428	0.0174694	1	Down	838	gi|242081703|ref|XP_002445620.1|hypothetical protein SORBIDRAFT_07g022820 [Sorghum bicolor] gi|241941970|gb|EES15115.1| hypothetical protein SORBIDRAFT_07g022820 [Sorghum bicolor]	4.52749e-171	sp|Q9SAC4|FB2_ARATH	2e-85	F-box protein At1g10780 OS=Arabidopsis thaliana GN=At1g10780 PE=2 SV=1
comp24946_c0_seq1	24.6785	49.357	0	0		0.00794048	0.498442	Down	380																	24.9356	49.8713	0	0		0.00417664	0.491807	Down	380
comp38399_c0_seq2	65.493	130.986	0	0		0.000611074	0.113595	Down	3043	gi|77555253|gb|ABA98049.1|retrotransposon protein	5.19983e-109	sp|P10978|POLX_TOBAC	2e-06	Retrovirus-related Pol polyprotein from transposon TNT 1-94 OS=Nicotiana tabacum PE=2 SV=1	KOG0017	8e-49	FOG: Transposon-encoded proteins with TYA, reverse transcriptase, integrase domains in various combinations							GO:0004190;GO:0004519;GO:0003676;GO:0003964;GO:0008270;GO:0015074	aspartic-type endopeptidase activity|endonuclease activity|nucleic acid binding|RNA-directed DNA polymerase activity|zinc ion binding|DNA integration	67.2181	132.351	2.08537	0.0157564	-5.98792	0.000130706	0.043299	Down	3043	gi|77555253|gb|ABA98049.1|retrotransposon protein	5.19983e-109	sp|P10978|POLX_TOBAC	2e-06	Retrovirus-related Pol polyprotein from transposon TNT 1-94 OS=Nicotiana tabacum PE=2 SV=1	KOG0017	8e-49	FOG: Transposon-encoded proteins with TYA, reverse transcriptase, integrase domains in various combinations							GO:0004190;GO:0004519;GO:0003676;GO:0003964;GO:0008270;GO:0015074
comp52239_c0_seq2	47.9855	94.9174	1.05355	0.0110996	-6.49334	0.00406545	0.340943	Down	2113	gi|670412373|ref|XP_008647342.1|PREDICTED: uncharacterized protein LOC100192690 isoform X1 [Zea mays] gi|223945085|gb|ACN26626.1| unknown [Zea mays] gi|413945164|gb|AFW77813.1| hypothetical protein ZEAMMB73_561478 [Zea mays] gi|645168165|gb|AIB05665.1| GNAT transcription factor	0	sp|Q7YR40|MDC1_PANTR	2e-12	Mediator of DNA damage checkpoint protein 1 OS=Pan troglodytes GN=MDC1 PE=3 SV=1	KOG2043	2e-96	Signaling protein SWIFT and related BRCT domain proteins							GO:0005694;GO:0005634;GO:0007049;GO:0006281	chromosome|nucleus|cell cycle|DNA repair	55.252	95.9063	14.5976	0.152207	-2.7159	0.0391136	1	Down	2113	gi|670412373|ref|XP_008647342.1|PREDICTED: uncharacterized protein LOC100192690 isoform X1 [Zea mays] gi|223945085|gb|ACN26626.1| unknown [Zea mays] gi|413945164|gb|AFW77813.1| hypothetical protein ZEAMMB73_561478 [Zea mays] gi|645168165|gb|AIB05665.1| GNAT transcription factor	0	sp|Q7YR40|MDC1_PANTR	2e-12	Mediator of DNA damage checkpoint protein 1 OS=Pan troglodytes GN=MDC1 PE=3 SV=1	KOG2043	2e-96	Signaling protein SWIFT and related BRCT domain proteins							GO:0005694;GO:0005634;GO:0007049;GO:0006281
comp34918_c0_seq2	13.2884	26.5769	0	0		0.0371307	1	Down	399																	13.4269	26.8538	0	0		0.0396353	1	Down	399
comp16129_c0_seq1	102.026	185.089	18.9639	0.102458	-3.28689	0.0415042	1	Down	318																	93.5087	187.017	0	0		5.57993e-07	0.000606873	Down	318
comp58441_c0_seq1	195.368	384.415	6.32129	0.0164439	-5.9263	0.000343687	0.0800396	Down	1070	gi|242038867|ref|XP_002466828.1|hypothetical protein SORBIDRAFT_01g014850 [Sorghum bicolor] gi|241920682|gb|EER93826.1| hypothetical protein SORBIDRAFT_01g014850 [Sorghum bicolor]	6.06166e-147	sp|Q75I54|CCA31_ORYSJ	3e-109	Cyclin-A3-1 OS=Oryza sativa subsp. japonica GN=CYCA3-1 PE=3 SV=1	KOG0654	7e-83	G2/Mitotic-specific cyclin A	ko04110;ko04152;ko04914	Cell cycle|AMPK signaling pathway|Progesterone-mediated oocyte maturation	3	K06627	CCNA	cyclin A	GO:0005634;GO:0007049;GO:0051301	nucleus|cell cycle|cell division	246.345	388.421	104.268	0.268442	-1.89732	0.0215884	1	Down	1070	gi|242038867|ref|XP_002466828.1|hypothetical protein SORBIDRAFT_01g014850 [Sorghum bicolor] gi|241920682|gb|EER93826.1| hypothetical protein SORBIDRAFT_01g014850 [Sorghum bicolor]	6.06166e-147	sp|Q75I54|CCA31_ORYSJ	3e-109	Cyclin-A3-1 OS=Oryza sativa subsp. japonica GN=CYCA3-1 PE=3 SV=1	KOG0654	7e-83	G2/Mitotic-specific cyclin A	ko04110;ko04152;ko04914	Cell cycle|AMPK signaling pathway|Progesterone-mediated oocyte maturation	3	K06627	CCNA	cyclin A	GO:0005634;GO:0007049;GO:0051301
comp58099_c0_seq1	437.251	871.342	3.16064	0.00362733	-8.10688	5.52492e-07	0.000865285	Down	1254	gi|242080163|ref|XP_002444850.1|hypothetical protein SORBIDRAFT_07g000230 [Sorghum bicolor] gi|241941200|gb|EES14345.1| hypothetical protein SORBIDRAFT_07g000230 [Sorghum bicolor]	4.58736e-126	sp|Q8LDF9|HMGB7_ARATH	4e-39	High mobility group B protein 7 OS=Arabidopsis thaliana GN=HMGB7 PE=1 SV=1	KOG0381	1e-20	HMG box-containing protein							GO:0005634;GO:0003682;GO:0003677;GO:0003700;GO:0006338;GO:0000741;GO:0010197;GO:0006355	nucleus|chromatin binding|DNA binding|transcription factor activity, sequence-specific DNA binding|chromatin remodeling|karyogamy|polar nucleus fusion|regulation of transcription, DNA-templated	515.805	880.42	151.189	0.171724	-2.54184	0.00040865	0.109128	Down	1254	gi|242080163|ref|XP_002444850.1|hypothetical protein SORBIDRAFT_07g000230 [Sorghum bicolor] gi|241941200|gb|EES14345.1| hypothetical protein SORBIDRAFT_07g000230 [Sorghum bicolor]	4.58736e-126	sp|Q8LDF9|HMGB7_ARATH	4e-39	High mobility group B protein 7 OS=Arabidopsis thaliana GN=HMGB7 PE=1 SV=1	KOG0381	1e-20	HMG box-containing protein							GO:0005634;GO:0003682;GO:0003677;GO:0003700;GO:0006338;GO:0000741;GO:0010197;GO:0006355
comp57319_c0_seq8	876.652	1722.75	30.5529	0.0177349	-5.81726	3.90081e-06	0.00375954	Down	3420	gi|242077178|ref|XP_002448525.1|hypothetical protein SORBIDRAFT_06g028430 [Sorghum bicolor] gi|241939708|gb|EES12853.1| hypothetical protein SORBIDRAFT_06g028430 [Sorghum bicolor]	0	sp|Q8LPU5|CMT3_MAIZE	0	DNA (cytosine-5)-methyltransferase 3 OS=Zea mays GN=DMT105 PE=2 SV=1				ko00270	Cysteine and methionine metabolism	1	K00558	DNMT1, dcm	DNA (cytosine-5)-methyltransferase 1	GO:0005634;GO:0003682;GO:0003886;GO:0003677;GO:0016568;GO:0006355;GO:0006351	nucleus|chromatin binding|DNA (cytosine-5-)-methyltransferase activity|DNA binding|chromatin modification|regulation of transcription, DNA-templated|transcription, DNA-templated	1065.33	1740.7	389.964	0.224027	-2.15826	0.000622386	0.144863	Down	3420	gi|242077178|ref|XP_002448525.1|hypothetical protein SORBIDRAFT_06g028430 [Sorghum bicolor] gi|241939708|gb|EES12853.1| hypothetical protein SORBIDRAFT_06g028430 [Sorghum bicolor]	0	sp|Q8LPU5|CMT3_MAIZE	0	DNA (cytosine-5)-methyltransferase 3 OS=Zea mays GN=DMT105 PE=2 SV=1				ko00270	Cysteine and methionine metabolism	1	K00558	DNMT1, dcm	DNA (cytosine-5)-methyltransferase 1	GO:0005634;GO:0003682;GO:0003886;GO:0003677;GO:0016568;GO:0006355;GO:0006351
comp53355_c2_seq15	3552.37	6566.39	538.363	0.0819877	-3.60845	0.000262974	0.07017	Down	2191	gi|242040215|ref|XP_002467502.1|hypothetical protein SORBIDRAFT_01g029230 [Sorghum bicolor] gi|241921356|gb|EER94500.1| hypothetical protein SORBIDRAFT_01g029230 [Sorghum bicolor]	0	sp|Q94LR4|EXPB4_ORYSJ	8e-173	Expansin-B4 OS=Oryza sativa subsp. japonica GN=EXPB4 PE=2 SV=1												4383.54	6634.8	2132.29	0.321379	-1.63765	0.00310998	0.413406	Down	2191	gi|242040215|ref|XP_002467502.1|hypothetical protein SORBIDRAFT_01g029230 [Sorghum bicolor] gi|241921356|gb|EER94500.1| hypothetical protein SORBIDRAFT_01g029230 [Sorghum bicolor]	0	sp|Q94LR4|EXPB4_ORYSJ	8e-173	Expansin-B4 OS=Oryza sativa subsp. japonica GN=EXPB4 PE=2 SV=1
comp44385_c0_seq2	25.1531	50.3062	0	0		0.00757684	0.489339	Down	731	gi|414881232|tpg|DAA58363.1|TPA: putative homeobox DNA-binding and leucine zipper domain family protein [Zea mays]	1.4782e-11	sp|Q0JKX1|HOX3_ORYSJ	1e-09	Homeobox-leucine zipper protein HOX3 OS=Oryza sativa subsp. japonica GN=HOX3 PE=1 SV=1										GO:0005634;GO:0043565;GO:0003700;GO:0006351	nucleus|sequence-specific DNA binding|transcription factor activity, sequence-specific DNA binding|transcription, DNA-templated	25.9365	50.8304	1.04268	0.020513	-5.60732	0.0107345	0.828536	Down	731	gi|414881232|tpg|DAA58363.1|TPA: putative homeobox DNA-binding and leucine zipper domain family protein [Zea mays]	1.4782e-11	sp|Q0JKX1|HOX3_ORYSJ	1e-09	Homeobox-leucine zipper protein HOX3 OS=Oryza sativa subsp. japonica GN=HOX3 PE=1 SV=1										GO:0005634;GO:0043565;GO:0003700;GO:0006351
comp47305_c1_seq1	74.5623	148.071	1.05355	0.00711515	-7.13489	0.00131834	0.180845	Down	1246	gi|242093118|ref|XP_002437049.1|hypothetical protein SORBIDRAFT_10g019730 [Sorghum bicolor] gi|241915272|gb|EER88416.1| hypothetical protein SORBIDRAFT_10g019730 [Sorghum bicolor]	0	sp|O13046|WDHD1_XENLA	2e-33	WD repeat and HMG-box DNA-binding protein 1 OS=Xenopus laevis GN=wdhd1 PE=1 SV=1	KOG1274	1e-113	WD40 repeat protein							GO:0005737;GO:0005654;GO:0003677	cytoplasm|nucleoplasm|DNA binding	82.1057	149.614	14.5976	0.0975683	-3.35744	0.0052721	0.575486	Down	1246	gi|242093118|ref|XP_002437049.1|hypothetical protein SORBIDRAFT_10g019730 [Sorghum bicolor] gi|241915272|gb|EER88416.1| hypothetical protein SORBIDRAFT_10g019730 [Sorghum bicolor]	0	sp|O13046|WDHD1_XENLA	2e-33	WD repeat and HMG-box DNA-binding protein 1 OS=Xenopus laevis GN=wdhd1 PE=1 SV=1	KOG1274	1e-113	WD40 repeat protein							GO:0005737;GO:0005654;GO:0003677
comp49555_c2_seq1	2198.07	3777.71	618.433	0.163706	-2.61082	0.00776524	0.495827	Down	1077	gi|242090529|ref|XP_002441097.1|hypothetical protein SORBIDRAFT_09g020350 [Sorghum bicolor] gi|241946382|gb|EES19527.1| hypothetical protein SORBIDRAFT_09g020350 [Sorghum bicolor]	5.61352e-107	sp|Q9FQA3|GST23_MAIZE	2e-35	Glutathione transferase GST 23 OS=Zea mays PE=2 SV=1	KOG0406	2e-33	Glutathione S-transferase	ko00480;ko00980;ko00982	Glutathione metabolism|Metabolism of xenobiotics by cytochrome P450|Drug metabolism - cytochrome P450	3	K00799	GST, gst	glutathione S-transferase	GO:0004364;GO:0006952	glutathione transferase activity|defense response	2540.92	3817.07	1264.78	0.331347	-1.59359	0.00502264	0.556379	Down	1077	gi|242090529|ref|XP_002441097.1|hypothetical protein SORBIDRAFT_09g020350 [Sorghum bicolor] gi|241946382|gb|EES19527.1| hypothetical protein SORBIDRAFT_09g020350 [Sorghum bicolor]	5.61352e-107	sp|Q9FQA3|GST23_MAIZE	2e-35	Glutathione transferase GST 23 OS=Zea mays PE=2 SV=1	KOG0406	2e-33	Glutathione S-transferase	ko00480;ko00980;ko00982	Glutathione metabolism|Metabolism of xenobiotics by cytochrome P450|Drug metabolism - cytochrome P450	3	K00799	GST, gst	glutathione S-transferase	GO:0004364;GO:0006952
comp25594_c1_seq1	39.9175	78.7814	1.05355	0.013373	-6.22453	0.00658242	0.458643	Down	518	gi|242039975|ref|XP_002467382.1|hypothetical protein SORBIDRAFT_01g026770 [Sorghum bicolor] gi|241921236|gb|EER94380.1| hypothetical protein SORBIDRAFT_01g026770 [Sorghum bicolor]	1.80077e-64															41.3652	79.6023	3.12805	0.039296	-4.66947	0.00498385	0.554134	Down	518	gi|242039975|ref|XP_002467382.1|hypothetical protein SORBIDRAFT_01g026770 [Sorghum bicolor] gi|241921236|gb|EER94380.1| hypothetical protein SORBIDRAFT_01g026770 [Sorghum bicolor]	1.80077e-64
comp52744_c0_seq1	555.702	1035.55	75.8554	0.0732514	-3.771	0.00187778	0.220705	Down	2479	gi|670435294|ref|XP_008658219.1|PREDICTED: uncharacterized protein LOC100272330 isoform X1 [Zea mays] gi|413953325|gb|AFW85974.1| putative leucine-rich repeat protein kinase family protein [Zea mays]	0	sp|Q8RY65|NIK2_ARATH	1e-61	Protein NSP-INTERACTING KINASE 2 OS=Arabidopsis thaliana GN=NIK2 PE=1 SV=1	KOG1187	5e-48	Serine/threonine protein kinase									729.099	1046.34	411.86	0.393621	-1.34512	0.038417	1	Down	2479	gi|670435294|ref|XP_008658219.1|PREDICTED: uncharacterized protein LOC100272330 isoform X1 [Zea mays] gi|413953325|gb|AFW85974.1| putative leucine-rich repeat protein kinase family protein [Zea mays]	0	sp|Q8RY65|NIK2_ARATH	1e-61	Protein NSP-INTERACTING KINASE 2 OS=Arabidopsis thaliana GN=NIK2 PE=1 SV=1	KOG1187	5e-48	Serine/threonine protein kinase
comp43954_c0_seq1	12.8138	25.6277	0	0		0.0407333	1	Down	493																	12.9474	25.8947	0	0		0.044203	1	Down	493
comp21373_c0_seq1	450.748	894.122	7.37483	0.00824813	-6.92172	3.46106e-06	0.00344161	Down	804																	628.975	903.438	354.513	0.392404	-1.34959	0.0426843	1	Down	804
comp47420_c0_seq1	171.9	332.211	11.589	0.0348845	-4.84127	0.00231821	0.24872	Down	2466	gi|242076452|ref|XP_002448162.1|hypothetical protein SORBIDRAFT_06g022340 [Sorghum bicolor] gi|241939345|gb|EES12490.1| hypothetical protein SORBIDRAFT_06g022340 [Sorghum bicolor]	0	sp|F4I443|BARD1_ARATH	5e-105		KOG4362	1e-106	Transcriptional regulator BRCA1							GO:0070531;GO:0031436;GO:0005634;GO:0005886;GO:0003677;GO:0004842;GO:0008270;GO:0006281;GO:0000724;GO:0080182;GO:0048366;GO:0010078;GO:0010492;GO:0045717;GO:0035067;GO:0045892;GO:0071158;GO:0035066;GO:0045944;GO:0016567;GO:0065004;GO:0042127;GO:0009934;GO:0006351	BRCA1-A complex|BRCA1-BARD1 complex|nucleus|plasma membrane|DNA binding|ubiquitin-protein transferase activity|zinc ion binding|DNA repair|double-strand break repair via homologous recombination|histone H3-K4 trimethylation|leaf development|maintenance of root meristem identity|maintenance of shoot apical meristem identity|negative regulation of fatty acid biosynthetic process|negative regulation…	202.766	335.672	69.8598	0.208119	-2.26452	0.0100859	0.798073	Down	2466	gi|242076452|ref|XP_002448162.1|hypothetical protein SORBIDRAFT_06g022340 [Sorghum bicolor] gi|241939345|gb|EES12490.1| hypothetical protein SORBIDRAFT_06g022340 [Sorghum bicolor]	0	sp|F4I443|BARD1_ARATH	5e-105		KOG4362	1e-106	Transcriptional regulator BRCA1							GO:0070531;GO:0031436;GO:0005634;GO:0005886;GO:0003677;GO:0004842;GO:0008270;GO:0006281;GO:0000724;GO:0080182;GO:0048366;GO:0010078;GO:0010492;GO:0045717;GO:0035067;GO:0045892;GO:0071158;GO:0035066;GO:0045944;GO:0016567;GO:0065004;GO:0042127;GO:0009934;GO:0006351
comp48950_c0_seq1	1241.21	2287.51	194.906	0.0852046	-3.55292	0.000994227	0.149006	Down	1183	gi|242062308|ref|XP_002452443.1|hypothetical protein SORBIDRAFT_04g025960 [Sorghum bicolor] gi|241932274|gb|EES05419.1| hypothetical protein SORBIDRAFT_04g025960 [Sorghum bicolor]	1.10417e-121															1631.66	2311.34	951.97	0.411869	-1.27974	0.0285688	1	Down	1183	gi|242062308|ref|XP_002452443.1|hypothetical protein SORBIDRAFT_04g025960 [Sorghum bicolor] gi|241932274|gb|EES05419.1| hypothetical protein SORBIDRAFT_04g025960 [Sorghum bicolor]	1.10417e-121
comp25594_c0_seq1	128.191	255.328	1.05355	0.00412626	-7.92095	0.000172343	0.053618	Down	1763	gi|242039975|ref|XP_002467382.1|hypothetical protein SORBIDRAFT_01g026770 [Sorghum bicolor] gi|241921236|gb|EER94380.1| hypothetical protein SORBIDRAFT_01g026770 [Sorghum bicolor]	0															150.89	257.988	43.7927	0.169747	-2.55854	0.00805629	0.706615	Down	1763	gi|242039975|ref|XP_002467382.1|hypothetical protein SORBIDRAFT_01g026770 [Sorghum bicolor] gi|241921236|gb|EER94380.1| hypothetical protein SORBIDRAFT_01g026770 [Sorghum bicolor]	0
comp50515_c0_seq9	367.713	660.625	74.8019	0.113229	-3.14269	0.0127158	0.626685	Down	1212	gi|242079763|ref|XP_002444650.1|hypothetical protein SORBIDRAFT_07g025410 [Sorghum bicolor] gi|241941000|gb|EES14145.1| hypothetical protein SORBIDRAFT_07g025410 [Sorghum bicolor]	4.8525e-105	sp|Q9LJZ5|UBC19_ARATH	3e-72	Ubiquitin-conjugating enzyme E2 19 OS=Arabidopsis thaliana GN=UBC19 PE=1 SV=1	KOG0421	7e-73	Ubiquitin-protein ligase	ko04120	Ubiquitin mediated proteolysis	1	K06688	UBE2C, UBC11	ubiquitin-conjugating enzyme E2 C			416.126	667.508	164.744	0.246805	-2.01856	0.00604082	0.615587	Down	1212	gi|242079763|ref|XP_002444650.1|hypothetical protein SORBIDRAFT_07g025410 [Sorghum bicolor] gi|241941000|gb|EES14145.1| hypothetical protein SORBIDRAFT_07g025410 [Sorghum bicolor]	4.8525e-105	sp|Q9LJZ5|UBC19_ARATH	3e-72	Ubiquitin-conjugating enzyme E2 19 OS=Arabidopsis thaliana GN=UBC19 PE=1 SV=1	KOG0421	7e-73	Ubiquitin-protein ligase	ko04120	Ubiquitin mediated proteolysis	1	K06688	UBE2C, UBC11	ubiquitin-conjugating enzyme E2 C
comp73397_c0_seq1	15.6614	31.3227	0	0		0.0243072	0.851044	Down	437																	15.8245	31.6491	0	0		0.0234424	1	Down	437
comp65845_c0_seq1	16.136	32.2719	0	0		0.0225273	0.811702	Down	470	gi|242033747|ref|XP_002464268.1|hypothetical protein SORBIDRAFT_01g015220 [Sorghum bicolor] gi|241918122|gb|EER91266.1| hypothetical protein SORBIDRAFT_01g015220 [Sorghum bicolor]	2.49909e-61															16.3041	32.6082	0	0		0.0212325	1	Down	470	gi|242033747|ref|XP_002464268.1|hypothetical protein SORBIDRAFT_01g015220 [Sorghum bicolor] gi|241918122|gb|EER91266.1| hypothetical protein SORBIDRAFT_01g015220 [Sorghum bicolor]	2.49909e-61
comp50824_c0_seq1	245.988	479.333	12.6426	0.0263754	-5.24467	0.000538409	0.103464	Down	3088	gi|670358899|ref|XP_008667692.1|PREDICTED: uncharacterized protein LOC100273529 isoform X1 [Zea mays] gi|670358901|ref|XP_008667700.1| PREDICTED: uncharacterized protein LOC100273529 isoform X1 [Zea mays] gi|414865978|tpg|DAA44535.1| TPA: hypothetical protein ZEAMMB73_048051 [Zea mays]	0	sp|Q6NU40|CTF18_XENLA	1e-88	Chromosome transmission fidelity protein 18 homolog OS=Xenopus laevis GN=chtf18 PE=2 SV=1	KOG1969	0	DNA replication checkpoint protein CHL12/CTF18							GO:0005663;GO:0005634;GO:0005524;GO:0003689;GO:0007049;GO:0006260	DNA replication factor C complex|nucleus|ATP binding|DNA clamp loader activity|cell cycle|DNA replication	266.667	484.327	49.0061	0.101184	-3.30495	0.000126663	0.0425283	Down	3088	gi|670358899|ref|XP_008667692.1|PREDICTED: uncharacterized protein LOC100273529 isoform X1 [Zea mays] gi|670358901|ref|XP_008667700.1| PREDICTED: uncharacterized protein LOC100273529 isoform X1 [Zea mays] gi|414865978|tpg|DAA44535.1| TPA: hypothetical protein ZEAMMB73_048051 [Zea mays]	0	sp|Q6NU40|CTF18_XENLA	1e-88	Chromosome transmission fidelity protein 18 homolog OS=Xenopus laevis GN=chtf18 PE=2 SV=1	KOG1969	0	DNA replication checkpoint protein CHL12/CTF18							GO:0005663;GO:0005634;GO:0005524;GO:0003689;GO:0007049;GO:0006260
comp38802_c0_seq3	170.69	335.058	6.32129	0.0188662	-5.72805	0.000655969	0.117725	Down	4313	gi|670385614|ref|XP_008673620.1|PREDICTED: DNA mismatch repair protein MSH7 isoform X1 [Zea mays]	0	sp|Q9SMV7|MSH7_ARATH	0	DNA mismatch repair protein MSH7 OS=Arabidopsis thaliana GN=MSH7 PE=1 SV=1	KOG0217	2e-72	Mismatch repair ATPase MSH6 (MutS family)	ko03430	Mismatch repair	1	K08737	MSH6	DNA mismatch repair protein MSH6	GO:0032301;GO:0000228;GO:0005524;GO:0003684;GO:0008094;GO:0000400;GO:0032137;GO:0032138;GO:0043570;GO:0000710;GO:0045910;GO:0007131;GO:0009411	MutSalpha complex|nuclear chromosome|ATP binding|damaged DNA binding|DNA-dependent ATPase activity|four-way junction DNA binding|guanine/thymine mispair binding|single base insertion or deletion binding|maintenance of DNA repeat elements|meiotic mismatch repair|negative regulation of DNA recombination|reciprocal meiotic recombination|response to UV	206.29	338.549	74.0306	0.21867	-2.19317	0.0120629	0.872974	Down	4313	gi|670385614|ref|XP_008673620.1|PREDICTED: DNA mismatch repair protein MSH7 isoform X1 [Zea mays]	0	sp|Q9SMV7|MSH7_ARATH	0	DNA mismatch repair protein MSH7 OS=Arabidopsis thaliana GN=MSH7 PE=1 SV=1	KOG0217	2e-72	Mismatch repair ATPase MSH6 (MutS family)	ko03430	Mismatch repair	1	K08737	MSH6	DNA mismatch repair protein MSH6	GO:0032301;GO:0000228;GO:0005524;GO:0003684;GO:0008094;GO:0000400;GO:0032137;GO:0032138;GO:0043570;GO:0000710;GO:0045910;GO:0007131;GO:0009411
comp36272_c0_seq1	527.506	906.461	148.55	0.163879	-2.60929	0.0246163	0.855177	Down	664	gi|37932258|gb|AAP69821.1|ARF [Oryza sativa Japonica Group]	2.98199e-77	sp|P51823|ARF2_ORYSJ	2e-76	ADP-ribosylation factor 2 OS=Oryza sativa subsp. japonica GN=ARF PE=2 SV=2	KOG0070	1e-77	GTP-binding ADP-ribosylation factor Arf1	ko04144	Endocytosis	1	K07937	ARF1	ADP-ribosylation factor 1	GO:0005794;GO:0005525;GO:0006886;GO:0006471;GO:0007264;GO:0016192	Golgi apparatus|GTP binding|intracellular protein transport|protein ADP-ribosylation|small GTPase mediated signal transduction|vesicle-mediated transport	642.508	915.906	369.11	0.403	-1.31115	0.0479168	1	Down	664	gi|37932258|gb|AAP69821.1|ARF [Oryza sativa Japonica Group]	2.98199e-77	sp|P51823|ARF2_ORYSJ	2e-76	ADP-ribosylation factor 2 OS=Oryza sativa subsp. japonica GN=ARF PE=2 SV=2	KOG0070	1e-77	GTP-binding ADP-ribosylation factor Arf1	ko04144	Endocytosis	1	K07937	ARF1	ADP-ribosylation factor 1	GO:0005794;GO:0005525;GO:0006886;GO:0006471;GO:0007264;GO:0016192
comp49468_c0_seq3	171.378	341.703	1.05355	0.00308323	-8.34134	4.1098e-05	0.0192136	Down	963	gi|242095384|ref|XP_002438182.1|hypothetical protein SORBIDRAFT_10g009270 [Sorghum bicolor] gi|241916405|gb|EER89549.1| hypothetical protein SORBIDRAFT_10g009270 [Sorghum bicolor]	3.02234e-180	sp|Q652F9|GUN17_ORYSJ	2e-115	Endoglucanase 17 OS=Oryza sativa subsp. japonica GN=GLU13 PE=2 SV=1										GO:0005576;GO:0008810;GO:0071555;GO:0030245	extracellular region|cellulase activity|cell wall organization|cellulose catabolic process	200.784	345.263	56.3049	0.163078	-2.61636	0.00350186	0.447955	Down	963	gi|242095384|ref|XP_002438182.1|hypothetical protein SORBIDRAFT_10g009270 [Sorghum bicolor] gi|241916405|gb|EER89549.1| hypothetical protein SORBIDRAFT_10g009270 [Sorghum bicolor]	3.02234e-180	sp|Q652F9|GUN17_ORYSJ	2e-115	Endoglucanase 17 OS=Oryza sativa subsp. japonica GN=GLU13 PE=2 SV=1										GO:0005576;GO:0008810;GO:0071555;GO:0030245
comp51826_c0_seq1	37.4924	74.9847	0	0		0.00269455	0.269223	Down	1533	gi|242069773|ref|XP_002450163.1|hypothetical protein SORBIDRAFT_05g001370 [Sorghum bicolor] gi|241936006|gb|EES09151.1| hypothetical protein SORBIDRAFT_05g001370 [Sorghum bicolor]	0															43.0964	75.766	10.4268	0.137619	-2.86125	0.0474643	1	Down	1533	gi|242069773|ref|XP_002450163.1|hypothetical protein SORBIDRAFT_05g001370 [Sorghum bicolor] gi|241936006|gb|EES09151.1| hypothetical protein SORBIDRAFT_05g001370 [Sorghum bicolor]	0
comp10145_c0_seq1	12.8138	25.6277	0	0		0.0407333	1	Down	357																	12.9474	25.8947	0	0		0.044203	1	Down	357
comp40920_c0_seq5	189.887	378.72	1.05355	0.00278186	-8.48973	2.35093e-05	0.0133888	Down	2277	gi|226531428|ref|NP_001147081.1|DNA polymerase epsilon subunit 2 [Zea mays] gi|195607112|gb|ACG25386.1| DNA polymerase epsilon subunit 2 [Zea mays] gi|414869832|tpg|DAA48389.1| TPA: DNA polymerase epsilon subunit 2 [Zea mays]	0	sp|Q5ZKQ6|DPOE2_CHICK	2e-65	DNA polymerase epsilon subunit 2 OS=Gallus gallus GN=POLE2 PE=2 SV=1	KOG3818	2e-60	DNA polymerase epsilon, subunit B	ko03030;ko03410;ko03420;ko00230;ko00240	DNA replication|Base excision repair|Nucleotide excision repair|Purine metabolism|Pyrimidine metabolism	5	K02325	POLE2	DNA polymerase epsilon subunit 2	GO:0008622;GO:0005654;GO:0003677;GO:0003887;GO:0006281;GO:0006261;GO:0042276	epsilon DNA polymerase complex|nucleoplasm|DNA binding|DNA-directed DNA polymerase activity|DNA repair|DNA-dependent DNA replication|error-prone translesion synthesis	209.059	382.666	35.4513	0.0926427	-3.43218	0.000203467	0.0620968	Down	2277	gi|226531428|ref|NP_001147081.1|DNA polymerase epsilon subunit 2 [Zea mays] gi|195607112|gb|ACG25386.1| DNA polymerase epsilon subunit 2 [Zea mays] gi|414869832|tpg|DAA48389.1| TPA: DNA polymerase epsilon subunit 2 [Zea mays]	0	sp|Q5ZKQ6|DPOE2_CHICK	2e-65	DNA polymerase epsilon subunit 2 OS=Gallus gallus GN=POLE2 PE=2 SV=1	KOG3818	2e-60	DNA polymerase epsilon, subunit B	ko03030;ko03410;ko03420;ko00230;ko00240	DNA replication|Base excision repair|Nucleotide excision repair|Purine metabolism|Pyrimidine metabolism	5	K02325	POLE2	DNA polymerase epsilon subunit 2	GO:0008622;GO:0005654;GO:0003677;GO:0003887;GO:0006281;GO:0006261;GO:0042276
comp56578_c1_seq1	14.2376	28.4752	0	0		0.0310811	0.938167	Down	355																	14.386	28.7719	0	0		0.0319921	1	Down	355
comp47903_c0_seq1	292.487	553.368	31.6064	0.0571164	-4.12995	0.0027452	0.272374	Down	2718	gi|242095348|ref|XP_002438164.1|hypothetical protein SORBIDRAFT_10g009040 [Sorghum bicolor] gi|241916387|gb|EER89531.1| hypothetical protein SORBIDRAFT_10g009040 [Sorghum bicolor]	0	sp|Q14181|DPOA2_HUMAN	3e-64	DNA polymerase alpha subunit B OS=Homo sapiens GN=POLA2 PE=1 SV=2	KOG1625	0	DNA polymerase alpha-primase complex, polymerase-associated subunit B	ko03030;ko00230;ko00240	DNA replication|Purine metabolism|Pyrimidine metabolism	3	K02321	POLA2	DNA polymerase alpha subunit B	GO:0005658;GO:0005737;GO:0005654;GO:0003677;GO:0003887;GO:0046982;GO:0006260;GO:0006270;GO:0006271;GO:0000082;GO:0000278;GO:0000060;GO:0000723;GO:0000722;GO:0032201	alpha DNA polymerase:primase complex|cytoplasm|nucleoplasm|DNA binding|DNA-directed DNA polymerase activity|protein heterodimerization activity|DNA replication|DNA replication initiation|DNA strand elongation involved in DNA replication|G1/S transition of mitotic cell cycle|mitotic cell cycle|protein import into nucleus, translocation|telomere maintenance|telomere maintenance via recombination|te…	323.36	559.134	87.5855	0.156645	-2.67443	0.000808268	0.171412	Down	2718	gi|242095348|ref|XP_002438164.1|hypothetical protein SORBIDRAFT_10g009040 [Sorghum bicolor] gi|241916387|gb|EER89531.1| hypothetical protein SORBIDRAFT_10g009040 [Sorghum bicolor]	0	sp|Q14181|DPOA2_HUMAN	3e-64	DNA polymerase alpha subunit B OS=Homo sapiens GN=POLA2 PE=1 SV=2	KOG1625	0	DNA polymerase alpha-primase complex, polymerase-associated subunit B	ko03030;ko00230;ko00240	DNA replication|Purine metabolism|Pyrimidine metabolism	3	K02321	POLA2	DNA polymerase alpha subunit B	GO:0005658;GO:0005737;GO:0005654;GO:0003677;GO:0003887;GO:0046982;GO:0006260;GO:0006270;GO:0006271;GO:0000082;GO:0000278;GO:0000060;GO:0000723;GO:0000722;GO:0032201
comp30484_c0_seq1	17.5597	35.1194	0	0		0.0182336	0.739658	Down	373																	17.7427	35.4853	0	0		0.0159729	0.978962	Down	373
comp37141_c0_seq1	220.663	403.399	37.9277	0.0940204	-3.41088	0.0150031	0.674096	Down	1754	gi|670444969|ref|XP_008662807.1|PREDICTED: uncharacterized protein LOC103641227 [Zea mays] gi|670444971|ref|XP_008662808.1| PREDICTED: uncharacterized protein LOC103641227 [Zea mays]	5.22153e-83															251.243	407.602	94.8842	0.232787	-2.10292	0.0110931	0.838893	Down	1754	gi|670444969|ref|XP_008662807.1|PREDICTED: uncharacterized protein LOC103641227 [Zea mays] gi|670444971|ref|XP_008662808.1| PREDICTED: uncharacterized protein LOC103641227 [Zea mays]	5.22153e-83
comp52892_c0_seq1	652.836	1232.98	72.6948	0.0589588	-4.08415	0.00067913	0.120396	Down	7209	gi|670408857|ref|XP_008645718.1|PREDICTED: DNA polymerase epsilon catalytic subunit A isoform X2 [Zea mays]	0	sp|F4HW04|DPOE1_ARATH	0	DNA polymerase epsilon catalytic subunit A OS=Arabidopsis thaliana GN=POL2A PE=1 SV=1	KOG1798	0	DNA polymerase epsilon, catalytic subunit A	ko03030;ko03410;ko03420;ko00230;ko00240	DNA replication|Base excision repair|Nucleotide excision repair|Purine metabolism|Pyrimidine metabolism	5	K02324	POLE1	DNA polymerase epsilon subunit 1	GO:0008622;GO:0008408;GO:0051539;GO:0003677;GO:0003887;GO:0000166;GO:0008270;GO:0006260	epsilon DNA polymerase complex|3'-5' exonuclease activity|4 iron, 4 sulfur cluster binding|DNA binding|DNA-directed DNA polymerase activity|nucleotide binding|zinc ion binding|DNA replication	829.363	1245.82	412.903	0.33143	-1.59323	0.0129596	0.904569	Down	7209	gi|670408857|ref|XP_008645718.1|PREDICTED: DNA polymerase epsilon catalytic subunit A isoform X2 [Zea mays]	0	sp|F4HW04|DPOE1_ARATH	0	DNA polymerase epsilon catalytic subunit A OS=Arabidopsis thaliana GN=POL2A PE=1 SV=1	KOG1798	0	DNA polymerase epsilon, catalytic subunit A	ko03030;ko03410;ko03420;ko00230;ko00240	DNA replication|Base excision repair|Nucleotide excision repair|Purine metabolism|Pyrimidine metabolism	5	K02324	POLE1	DNA polymerase epsilon subunit 1	GO:0008622;GO:0008408;GO:0051539;GO:0003677;GO:0003887;GO:0000166;GO:0008270;GO:0006260
comp49509_c0_seq1	820.708	1619.29	22.1245	0.0136631	-6.19357	1.80527e-06	0.00205624	Down	2429	gi|242041767|ref|XP_002468278.1|hypothetical protein SORBIDRAFT_01g042890 [Sorghum bicolor] gi|241922132|gb|EER95276.1| hypothetical protein SORBIDRAFT_01g042890 [Sorghum bicolor]	0	sp|Q10Q08|RFA1B_ORYSJ	0	Replication protein A 70 kDa DNA-binding subunit B OS=Oryza sativa subsp. japonica GN=RPA1B PE=1 SV=1	KOG0851	0	Single-stranded DNA-binding replication protein A (RPA), large (70 kD) subunit and related ssDNA-binding proteins	ko03030;ko03420;ko03430;ko03440;ko03460	DNA replication|Nucleotide excision repair|Mismatch repair|Homologous recombination|Fanconi anemia pathway	5	K07466	RFA1, RPA1, rpa	replication factor A1	GO:0005662;GO:0003677;GO:0046872;GO:0006310;GO:0006281;GO:0006260	DNA replication factor A complex|DNA binding|metal ion binding|DNA recombination|DNA repair|DNA replication	1022.97	1636.16	409.775	0.250449	-1.99741	0.00153508	0.261272	Down	2429	gi|242041767|ref|XP_002468278.1|hypothetical protein SORBIDRAFT_01g042890 [Sorghum bicolor] gi|241922132|gb|EER95276.1| hypothetical protein SORBIDRAFT_01g042890 [Sorghum bicolor]	0	sp|Q10Q08|RFA1B_ORYSJ	0	Replication protein A 70 kDa DNA-binding subunit B OS=Oryza sativa subsp. japonica GN=RPA1B PE=1 SV=1	KOG0851	0	Single-stranded DNA-binding replication protein A (RPA), large (70 kD) subunit and related ssDNA-binding proteins	ko03030;ko03420;ko03430;ko03440;ko03460	DNA replication|Nucleotide excision repair|Mismatch repair|Homologous recombination|Fanconi anemia pathway	5	K07466	RFA1, RPA1, rpa	replication factor A1	GO:0005662;GO:0003677;GO:0046872;GO:0006310;GO:0006281;GO:0006260
comp53381_c0_seq5	113.943	207.869	20.0174	0.0962981	-3.37635	0.0334124	0.968754	Down	1832	gi|242081807|ref|XP_002445672.1|hypothetical protein SORBIDRAFT_07g023970 [Sorghum bicolor] gi|241942022|gb|EES15167.1| hypothetical protein SORBIDRAFT_07g023970 [Sorghum bicolor]	0	sp|Q94AP3|WAT1_ARATH	9e-170	Protein WALLS ARE THIN 1 OS=Arabidopsis thaliana GN=WAT1 PE=1 SV=1										GO:0016021;GO:0009705;GO:0005886;GO:0005774;GO:0022857;GO:0009851;GO:0010315;GO:0009734;GO:0071555;GO:0006952;GO:0009834;GO:0090355;GO:0090358;GO:0055085;GO:0006810;GO:0000162;GO:0009826	integral component of membrane|plant-type vacuole membrane|plasma membrane|vacuolar membrane|transmembrane transporter activity|auxin biosynthetic process|auxin efflux|auxin-activated signaling pathway|cell wall organization|defense response|plant-type secondary cell wall biogenesis|positive regulation of auxin metabolic process|positive regulation of tryptophan metabolic process|transmembrane tr…	127.435	210.035	44.8354	0.213466	-2.22792	0.0256071	1	Down	1832	gi|242081807|ref|XP_002445672.1|hypothetical protein SORBIDRAFT_07g023970 [Sorghum bicolor] gi|241942022|gb|EES15167.1| hypothetical protein SORBIDRAFT_07g023970 [Sorghum bicolor]	0	sp|Q94AP3|WAT1_ARATH	9e-170	Protein WALLS ARE THIN 1 OS=Arabidopsis thaliana GN=WAT1 PE=1 SV=1										GO:0016021;GO:0009705;GO:0005886;GO:0005774;GO:0022857;GO:0009851;GO:0010315;GO:0009734;GO:0071555;GO:0006952;GO:0009834;GO:0090355;GO:0090358;GO:0055085;GO:0006810;GO:0000162;GO:0009826
comp69494_c0_seq1	21.3564	42.7128	0	0		0.0113001	0.59282	Down	329																	21.5789	43.1579	0	0		0.00772769	0.689933	Down	329
comp27676_c0_seq1	13.2884	26.5769	0	0		0.0371307	1	Down	1021																	13.4269	26.8538	0	0		0.0396353	1	Down	1021
comp51250_c0_seq1	577.98	1128.57	27.3922	0.0242717	-5.36458	4.09658e-05	0.0192136	Down	3718	gi|242076046|ref|XP_002447959.1|hypothetical protein SORBIDRAFT_06g018860 [Sorghum bicolor] gi|241939142|gb|EES12287.1| hypothetical protein SORBIDRAFT_06g018860 [Sorghum bicolor]	0	sp|Q9LJX0|AB19B_ARATH	0	ABC transporter B family member 19 OS=Arabidopsis thaliana GN=ABCB19 PE=1 SV=1	KOG0055	0	Multidrug/pheromone exporter, ABC superfamily	ko02010;ko04976	ABC transporters|Bile secretion	2	K05658	ABCB1	ATP-binding cassette, subfamily B (MDR/TAP), member 1	GO:0016021;GO:0005886;GO:0005524;GO:0042626;GO:0010329;GO:0010541;GO:0043481;GO:0010315;GO:0009926;GO:0060918;GO:0009734;GO:0010540;GO:0010160;GO:0048527;GO:0009640;GO:0009958;GO:0008361;GO:0009733;GO:0009637;GO:0010218;GO:0009639;GO:0048364;GO:0048443;GO:0055085	integral component of membrane|plasma membrane|ATP binding|ATPase activity, coupled to transmembrane movement of substances|auxin efflux transmembrane transporter activity|acropetal auxin transport|anthocyanin accumulation in tissues in response to UV light|auxin efflux|auxin polar transport|auxin transport|auxin-activated signaling pathway|basipetal auxin transport|formation of organ boundary|la…	800.596	1140.33	460.866	0.404153	-1.30703	0.041024	1	Down	3718	gi|242076046|ref|XP_002447959.1|hypothetical protein SORBIDRAFT_06g018860 [Sorghum bicolor] gi|241939142|gb|EES12287.1| hypothetical protein SORBIDRAFT_06g018860 [Sorghum bicolor]	0	sp|Q9LJX0|AB19B_ARATH	0	ABC transporter B family member 19 OS=Arabidopsis thaliana GN=ABCB19 PE=1 SV=1	KOG0055	0	Multidrug/pheromone exporter, ABC superfamily	ko02010;ko04976	ABC transporters|Bile secretion	2	K05658	ABCB1	ATP-binding cassette, subfamily B (MDR/TAP), member 1	GO:0016021;GO:0005886;GO:0005524;GO:0042626;GO:0010329;GO:0010541;GO:0043481;GO:0010315;GO:0009926;GO:0060918;GO:0009734;GO:0010540;GO:0010160;GO:0048527;GO:0009640;GO:0009958;GO:0008361;GO:0009733;GO:0009637;GO:0010218;GO:0009639;GO:0048364;GO:0048443;GO:0055085
comp47505_c0_seq1	139.467	261.023	17.9103	0.0686159	-3.86531	0.0136519	0.650147	Down	1474	gi|242045430|ref|XP_002460586.1|hypothetical protein SORBIDRAFT_02g031330 [Sorghum bicolor] gi|241923963|gb|EER97107.1| hypothetical protein SORBIDRAFT_02g031330 [Sorghum bicolor]	0	sp|O22467|MSI1_ARATH	1e-139	Histone-binding protein MSI1 OS=Arabidopsis thaliana GN=MSI1 PE=1 SV=1	KOG0264	3e-140	Nucleosome remodeling factor, subunit CAF1/NURF55/MSI1							GO:0009507;GO:0005677;GO:0080008;GO:0005634;GO:0043234;GO:0008283;GO:0016568;GO:0006260;GO:0009793;GO:0009908;GO:0031507;GO:0048366;GO:0007275;GO:0009555;GO:0045787;GO:0009909;GO:0006349;GO:2000653;GO:0006355;GO:0010214;GO:0048316;GO:0006351;GO:0010026	chloroplast|chromatin silencing complex|Cul4-RING E3 ubiquitin ligase complex|nucleus|protein complex|cell proliferation|chromatin modification|DNA replication|embryo development ending in seed dormancy|flower development|heterochromatin assembly|leaf development|multicellular organismal development|pollen development|positive regulation of cell cycle|regulation of flower development|regulation o…	167.322	263.742	70.9025	0.268832	-1.89522	0.0380037	1	Down	1474	gi|242045430|ref|XP_002460586.1|hypothetical protein SORBIDRAFT_02g031330 [Sorghum bicolor] gi|241923963|gb|EER97107.1| hypothetical protein SORBIDRAFT_02g031330 [Sorghum bicolor]	0	sp|O22467|MSI1_ARATH	1e-139	Histone-binding protein MSI1 OS=Arabidopsis thaliana GN=MSI1 PE=1 SV=1	KOG0264	3e-140	Nucleosome remodeling factor, subunit CAF1/NURF55/MSI1							GO:0009507;GO:0005677;GO:0080008;GO:0005634;GO:0043234;GO:0008283;GO:0016568;GO:0006260;GO:0009793;GO:0009908;GO:0031507;GO:0048366;GO:0007275;GO:0009555;GO:0045787;GO:0009909;GO:0006349;GO:2000653;GO:0006355;GO:0010214;GO:0048316;GO:0006351;GO:0010026
comp57041_c0_seq67	157.396	298.99	15.8032	0.0528554	-4.24181	0.00663908	0.459268	Down	4630	gi|242052601|ref|XP_002455446.1|hypothetical protein SORBIDRAFT_03g010930 [Sorghum bicolor] gi|241927421|gb|EES00566.1| hypothetical protein SORBIDRAFT_03g010930 [Sorghum bicolor]	1.0876e-33	sp|O22874|EXPA8_ARATH	2e-14	Expansin-A8 OS=Arabidopsis thaliana GN=EXPA8 PE=2 SV=1												177.12	302.105	52.1342	0.17257	-2.53475	0.00603328	0.615587	Down	4630	gi|242052601|ref|XP_002455446.1|hypothetical protein SORBIDRAFT_03g010930 [Sorghum bicolor] gi|241927421|gb|EES00566.1| hypothetical protein SORBIDRAFT_03g010930 [Sorghum bicolor]	1.0876e-33	sp|O22874|EXPA8_ARATH	2e-14	Expansin-A8 OS=Arabidopsis thaliana GN=EXPA8 PE=2 SV=1
comp58065_c0_seq1	710.541	1381.05	40.0348	0.0289887	-5.10836	4.40581e-05	0.0201464	Down	1364	gi|242038591|ref|XP_002466690.1|hypothetical protein SORBIDRAFT_01g012360 [Sorghum bicolor] gi|241920544|gb|EER93688.1| hypothetical protein SORBIDRAFT_01g012360 [Sorghum bicolor]	2.07395e-114	sp|Q10FF9|DUT_ORYSJ	7e-92	Deoxyuridine 5'-triphosphate nucleotidohydrolase OS=Oryza sativa subsp. japonica GN=DUT PE=3 SV=1	KOG3370	2e-75	dUTPase	ko00240	Pyrimidine metabolism	1	K01520	dut, DUT	dUTP pyrophosphatase	GO:0005737;GO:0004170;GO:0000287;GO:0006226;GO:0046081	cytoplasm|dUTP diphosphatase activity|magnesium ion binding|dUMP biosynthetic process|dUTP catabolic process	785.304	1395.44	175.171	0.125531	-2.99388	1.14996e-05	0.00724087	Down	1364	gi|242038591|ref|XP_002466690.1|hypothetical protein SORBIDRAFT_01g012360 [Sorghum bicolor] gi|241920544|gb|EER93688.1| hypothetical protein SORBIDRAFT_01g012360 [Sorghum bicolor]	2.07395e-114	sp|Q10FF9|DUT_ORYSJ	7e-92	Deoxyuridine 5'-triphosphate nucleotidohydrolase OS=Oryza sativa subsp. japonica GN=DUT PE=3 SV=1	KOG3370	2e-75	dUTPase	ko00240	Pyrimidine metabolism	1	K01520	dut, DUT	dUTP pyrophosphatase	GO:0005737;GO:0004170;GO:0000287;GO:0006226;GO:0046081
comp49622_c0_seq1	328.039	644.489	11.589	0.0179817	-5.79732	8.97472e-05	0.0349476	Down	1234	gi|242093888|ref|XP_002437434.1|hypothetical protein SORBIDRAFT_10g027000 [Sorghum bicolor] gi|241915657|gb|EER88801.1| hypothetical protein SORBIDRAFT_10g027000 [Sorghum bicolor]	0	sp|Q94C59|PATL4_ARATH	6e-125	Patellin-4 OS=Arabidopsis thaliana GN=PATL4 PE=1 SV=2	KOG1471	1e-125	Phosphatidylinositol transfer protein SEC14 and related proteins							GO:0005829;GO:0016021;GO:0005634;GO:0005886;GO:0008289;GO:0005215;GO:0007049;GO:0051301	cytosol|integral component of membrane|nucleus|plasma membrane|lipid binding|transporter activity|cell cycle|cell division	390.77	651.204	130.335	0.200145	-2.32088	0.00207749	0.323827	Down	1234	gi|242093888|ref|XP_002437434.1|hypothetical protein SORBIDRAFT_10g027000 [Sorghum bicolor] gi|241915657|gb|EER88801.1| hypothetical protein SORBIDRAFT_10g027000 [Sorghum bicolor]	0	sp|Q94C59|PATL4_ARATH	6e-125	Patellin-4 OS=Arabidopsis thaliana GN=PATL4 PE=1 SV=2	KOG1471	1e-125	Phosphatidylinositol transfer protein SEC14 and related proteins							GO:0005829;GO:0016021;GO:0005634;GO:0005886;GO:0008289;GO:0005215;GO:0007049;GO:0051301
comp55238_c0_seq1	588.767	1104.84	72.6948	0.0657968	-3.92584	0.00119074	0.168075	Down	3794	gi|242075296|ref|XP_002447584.1|hypothetical protein SORBIDRAFT_06g004750 [Sorghum bicolor] gi|241938767|gb|EES11912.1| hypothetical protein SORBIDRAFT_06g004750 [Sorghum bicolor]	0	sp|Q8L7Y8|KN12B_ARATH	5e-176	Kinesin-like protein KIN12B OS=Arabidopsis thaliana GN=KIN12B PE=1 SV=1	KOG4280	2e-168	Kinesin-like protein							GO:0005871;GO:0005874;GO:0009524;GO:0005524;GO:0003777;GO:0055046;GO:0007018;GO:0080175	kinesin complex|microtubule|phragmoplast|ATP binding|microtubule motor activity|microgametogenesis|microtubule-based movement|phragmoplast microtubule organization	779.224	1116.35	442.098	0.396021	-1.33635	0.037621	1	Down	3794	gi|242075296|ref|XP_002447584.1|hypothetical protein SORBIDRAFT_06g004750 [Sorghum bicolor] gi|241938767|gb|EES11912.1| hypothetical protein SORBIDRAFT_06g004750 [Sorghum bicolor]	0	sp|Q8L7Y8|KN12B_ARATH	5e-176	Kinesin-like protein KIN12B OS=Arabidopsis thaliana GN=KIN12B PE=1 SV=1	KOG4280	2e-168	Kinesin-like protein							GO:0005871;GO:0005874;GO:0009524;GO:0005524;GO:0003777;GO:0055046;GO:0007018;GO:0080175
comp37048_c0_seq1	21.831	43.662	0	0		0.0107121	0.575036	Down	492																	22.0585	44.1169	0	0		0.00706779	0.655474	Down	492
comp58021_c0_seq1	499.208	989.988	8.42838	0.00851362	-6.87601	2.47424e-06	0.0026005	Down	785																	608.069	1000.3	215.836	0.21577	-2.21243	0.00131505	0.232018	Down	785
comp29251_c0_seq2	119.226	236.344	2.1071	0.00891536	-6.80949	0.000517093	0.101231	Down	1710	gi|242045164|ref|XP_002460453.1|hypothetical protein SORBIDRAFT_02g028340 [Sorghum bicolor] gi|241923830|gb|EER96974.1| hypothetical protein SORBIDRAFT_02g028340 [Sorghum bicolor]	0															145.992	238.807	53.1769	0.222677	-2.16697	0.0237258	1	Down	1710	gi|242045164|ref|XP_002460453.1|hypothetical protein SORBIDRAFT_02g028340 [Sorghum bicolor] gi|241923830|gb|EER96974.1| hypothetical protein SORBIDRAFT_02g028340 [Sorghum bicolor]	0
comp33792_c0_seq3	41.55	77.8323	5.26774	0.0676807	-3.88511	0.0386877	1	Down	602	gi|242064226|ref|XP_002453402.1|hypothetical protein SORBIDRAFT_04g005380 [Sorghum bicolor] gi|241933233|gb|EES06378.1| hypothetical protein SORBIDRAFT_04g005380 [Sorghum bicolor]	1.18517e-71	sp|Q6ETL2|TLP4_ORYSJ	1e-64	Tubby-like protein 4 OS=Oryza sativa subsp. japonica GN=TULP4 PE=3 SV=2	KOG2502	7e-44	Tub family proteins									43.4923	78.6432	8.34147	0.106067	-3.23695	0.0277866	1	Down	602	gi|242064226|ref|XP_002453402.1|hypothetical protein SORBIDRAFT_04g005380 [Sorghum bicolor] gi|241933233|gb|EES06378.1| hypothetical protein SORBIDRAFT_04g005380 [Sorghum bicolor]	1.18517e-71	sp|Q6ETL2|TLP4_ORYSJ	1e-64	Tubby-like protein 4 OS=Oryza sativa subsp. japonica GN=TULP4 PE=3 SV=2	KOG2502	7e-44	Tub family proteins
comp49349_c0_seq1	450.145	847.612	52.6774	0.062148	-4.00815	0.00159491	0.199961	Down	1006	gi|242042836|ref|XP_002459289.1|hypothetical protein SORBIDRAFT_02g001790 [Sorghum bicolor] gi|241922666|gb|EER95810.1| hypothetical protein SORBIDRAFT_02g001790 [Sorghum bicolor]	1.59284e-107	sp|Q9SWH5|FUT1_ARATH	2e-34	Galactoside 2-alpha-L-fucosyltransferase OS=Arabidopsis thaliana GN=FUT1 PE=1 SV=2										GO:0005794;GO:0032580;GO:0016021;GO:0008417;GO:0008107;GO:0042546;GO:0071555;GO:0036065;GO:0006486;GO:0009969	Golgi apparatus|Golgi cisterna membrane|integral component of membrane|fucosyltransferase activity|galactoside 2-alpha-L-fucosyltransferase activity|cell wall biogenesis|cell wall organization|fucosylation|protein glycosylation|xyloglucan biosynthetic process	570.027	856.444	283.61	0.331149	-1.59445	0.0193962	1	Down	1006	gi|242042836|ref|XP_002459289.1|hypothetical protein SORBIDRAFT_02g001790 [Sorghum bicolor] gi|241922666|gb|EER95810.1| hypothetical protein SORBIDRAFT_02g001790 [Sorghum bicolor]	1.59284e-107	sp|Q9SWH5|FUT1_ARATH	2e-34	Galactoside 2-alpha-L-fucosyltransferase OS=Arabidopsis thaliana GN=FUT1 PE=1 SV=2										GO:0005794;GO:0032580;GO:0016021;GO:0008417;GO:0008107;GO:0042546;GO:0071555;GO:0036065;GO:0006486;GO:0009969
comp23887_c0_seq1	12.3393	24.6785	0	0		0.0447785	1	Down	393																	12.4678	24.9356	0	0		0.049422	1	Down	393
comp61018_c0_seq1	21.3564	42.7128	0	0		0.0113001	0.59282	Down	702	gi|242074428|ref|XP_002447150.1|hypothetical protein SORBIDRAFT_06g029450 [Sorghum bicolor] gi|241938333|gb|EES11478.1| hypothetical protein SORBIDRAFT_06g029450 [Sorghum bicolor]	5.89048e-60	sp|Q41001|BCP_PEA	1e-17	Blue copper protein OS=Pisum sativum PE=2 SV=1										GO:0009055;GO:0046872;GO:0055114	electron carrier activity|metal ion binding|oxidation-reduction process	21.5789	43.1579	0	0		0.00772769	0.689933	Down	702	gi|242074428|ref|XP_002447150.1|hypothetical protein SORBIDRAFT_06g029450 [Sorghum bicolor] gi|241938333|gb|EES11478.1| hypothetical protein SORBIDRAFT_06g029450 [Sorghum bicolor]	5.89048e-60	sp|Q41001|BCP_PEA	1e-17	Blue copper protein OS=Pisum sativum PE=2 SV=1										GO:0009055;GO:0046872;GO:0055114
comp50802_c0_seq1	523.815	1002.33	45.3026	0.0451973	-4.46762	0.000423947	0.090029	Down	2126	gi|242051961|ref|XP_002455126.1|hypothetical protein SORBIDRAFT_03g004760 [Sorghum bicolor] gi|241927101|gb|EES00246.1| hypothetical protein SORBIDRAFT_03g004760 [Sorghum bicolor]	0	sp|Q501D5|MCMBP_ARATH	0	Mini-chromosome maintenance complex-binding protein OS=Arabidopsis thaliana GN=ETG1 PE=1 SV=1	KOG2545	7e-172	Conserved membrane protein							GO:0009941;GO:0042555;GO:0005634;GO:0051301;GO:0006260;GO:0007067;GO:0006301;GO:0007062	chloroplast envelope|MCM complex|nucleus|cell division|DNA replication|mitotic nuclear division|postreplication repair|sister chromatid cohesion	568.425	1012.77	124.079	0.122515	-3.02897	2.72526e-05	0.0136991	Down	2126	gi|242051961|ref|XP_002455126.1|hypothetical protein SORBIDRAFT_03g004760 [Sorghum bicolor] gi|241927101|gb|EES00246.1| hypothetical protein SORBIDRAFT_03g004760 [Sorghum bicolor]	0	sp|Q501D5|MCMBP_ARATH	0	Mini-chromosome maintenance complex-binding protein OS=Arabidopsis thaliana GN=ETG1 PE=1 SV=1	KOG2545	7e-172	Conserved membrane protein							GO:0009941;GO:0042555;GO:0005634;GO:0051301;GO:0006260;GO:0007067;GO:0006301;GO:0007062
comp30387_c0_seq1	821.104	1468.37	173.835	0.118386	-3.07842	0.00558387	0.413754	Down	2647	gi|242058665|ref|XP_002458478.1|hypothetical protein SORBIDRAFT_03g034420 [Sorghum bicolor] gi|241930453|gb|EES03598.1| hypothetical protein SORBIDRAFT_03g034420 [Sorghum bicolor]	0	sp|Q0JJD4|MAN2_ORYSJ	0	Mannan endo-1,4-beta-mannosidase 2 OS=Oryza sativa subsp. japonica GN=MAN2 PE=2 SV=2				ko00051	Fructose and mannose metabolism	1	K19355	MAN	mannan endo-1,4-beta-mannosidase	GO:0005576;GO:0016985;GO:0005975	extracellular region|mannan endo-1,4-beta-mannosidase activity|carbohydrate metabolic process	1016.06	1483.67	548.452	0.369659	-1.43573	0.0206135	1	Down	2647	gi|242058665|ref|XP_002458478.1|hypothetical protein SORBIDRAFT_03g034420 [Sorghum bicolor] gi|241930453|gb|EES03598.1| hypothetical protein SORBIDRAFT_03g034420 [Sorghum bicolor]	0	sp|Q0JJD4|MAN2_ORYSJ	0	Mannan endo-1,4-beta-mannosidase 2 OS=Oryza sativa subsp. japonica GN=MAN2 PE=2 SV=2				ko00051	Fructose and mannose metabolism	1	K19355	MAN	mannan endo-1,4-beta-mannosidase	GO:0005576;GO:0016985;GO:0005975
comp55832_c1_seq1	76.5129	150.919	2.1071	0.0139618	-6.16237	0.0025069	0.258706	Down	2275	gi|670429334|ref|XP_008655522.1|PREDICTED: uncharacterized protein LOC103634718 isoform X1 [Zea mays] gi|413947090|gb|AFW79739.1| putative aldehyde dehydrogenase family protein [Zea mays]	0															83.023	152.491	13.5549	0.0888897	-3.49184	0.0038758	0.473148	Down	2275	gi|670429334|ref|XP_008655522.1|PREDICTED: uncharacterized protein LOC103634718 isoform X1 [Zea mays] gi|413947090|gb|AFW79739.1| putative aldehyde dehydrogenase family protein [Zea mays]	0
comp44966_c0_seq1	122.021	242.989	1.05355	0.00433579	-7.84949	0.000215174	0.0624065	Down	1088	gi|242084100|ref|XP_002442475.1|hypothetical protein SORBIDRAFT_08g020560 [Sorghum bicolor] gi|241943168|gb|EES16313.1| hypothetical protein SORBIDRAFT_08g020560 [Sorghum bicolor]	3.61814e-154	sp|Q8W104|FBL17_ARATH	2e-57	F-box/LRR-repeat protein 17 OS=Arabidopsis thaliana GN=FBL17 PE=1 SV=1												154.562	245.52	63.6037	0.259057	-1.94866	0.0372086	1	Down	1088	gi|242084100|ref|XP_002442475.1|hypothetical protein SORBIDRAFT_08g020560 [Sorghum bicolor] gi|241943168|gb|EES16313.1| hypothetical protein SORBIDRAFT_08g020560 [Sorghum bicolor]	3.61814e-154	sp|Q8W104|FBL17_ARATH	2e-57	F-box/LRR-repeat protein 17 OS=Arabidopsis thaliana GN=FBL17 PE=1 SV=1
comp44911_c0_seq2	1381.83	2747.86	15.8032	0.0057511	-7.44195	9.43698e-09	7.38986e-05	Down	992	gi|670421880|ref|XP_008651871.1|PREDICTED: HMG-like nucleosome/chromatin assembly factor D isoform X1 [Zea mays]	2.99371e-87	sp|P40619|HMGL_IPONI	2e-39	HMG1/2-like protein OS=Ipomoea nil PE=2 SV=1	KOG0381	3e-36	HMG box-containing protein	ko03410	Base excision repair	1	K10802	HMGB1	high mobility group protein B1	GO:0005634;GO:0003677	nucleus|DNA binding	1796.46	2776.49	816.422	0.294048	-1.76588	0.00262804	0.380639	Down	992	gi|670421880|ref|XP_008651871.1|PREDICTED: HMG-like nucleosome/chromatin assembly factor D isoform X1 [Zea mays]	2.99371e-87	sp|P40619|HMGL_IPONI	2e-39	HMG1/2-like protein OS=Ipomoea nil PE=2 SV=1	KOG0381	3e-36	HMG box-containing protein	ko03410	Base excision repair	1	K10802	HMGB1	high mobility group protein B1	GO:0005634;GO:0003677
comp37898_c0_seq1	87.7986	175.597	0	0		0.00025343	0.0686152	Down	2011	gi|242078009|ref|XP_002443773.1|hypothetical protein SORBIDRAFT_07g001690 [Sorghum bicolor] gi|241940123|gb|EES13268.1| hypothetical protein SORBIDRAFT_07g001690 [Sorghum bicolor]	0	sp|Q8RY65|NIK2_ARATH	8e-54	Protein NSP-INTERACTING KINASE 2 OS=Arabidopsis thaliana GN=NIK2 PE=1 SV=1	KOG1187	5e-40	Serine/threonine protein kinase									108.003	177.427	38.5793	0.217438	-2.20132	0.0352907	1	Down	2011	gi|242078009|ref|XP_002443773.1|hypothetical protein SORBIDRAFT_07g001690 [Sorghum bicolor] gi|241940123|gb|EES13268.1| hypothetical protein SORBIDRAFT_07g001690 [Sorghum bicolor]	0	sp|Q8RY65|NIK2_ARATH	8e-54	Protein NSP-INTERACTING KINASE 2 OS=Arabidopsis thaliana GN=NIK2 PE=1 SV=1	KOG1187	5e-40	Serine/threonine protein kinase
comp46891_c0_seq1	55.6832	108.206	3.16064	0.0292095	-5.09742	0.00938966	0.540151	Down	562	gi|242063928|ref|XP_002453253.1|hypothetical protein SORBIDRAFT_04g002560 [Sorghum bicolor] gi|241933084|gb|EES06229.1| hypothetical protein SORBIDRAFT_04g002560 [Sorghum bicolor]	1.92207e-56							ko00940;ko00500;ko00460	Phenylpropanoid biosynthesis|Starch and sucrose metabolism|Cyanoamino acid metabolism	3	K05349	bglX	beta-glucosidase			61.9654	109.333	14.5976	0.133515	-2.90493	0.0233711	1	Down	562	gi|242063928|ref|XP_002453253.1|hypothetical protein SORBIDRAFT_04g002560 [Sorghum bicolor] gi|241933084|gb|EES06229.1| hypothetical protein SORBIDRAFT_04g002560 [Sorghum bicolor]	1.92207e-56							ko00940;ko00500;ko00460	Phenylpropanoid biosynthesis|Starch and sucrose metabolism|Cyanoamino acid metabolism	3	K05349	bglX	beta-glucosidase
comp49728_c0_seq1	378.246	756.492	0	0		6.15521e-08	0.000275428	Down	2873	gi|242066686|ref|XP_002454632.1|hypothetical protein SORBIDRAFT_04g034600 [Sorghum bicolor] gi|241934463|gb|EES07608.1| hypothetical protein SORBIDRAFT_04g034600 [Sorghum bicolor]	5.84235e-41															494.797	764.374	225.22	0.294646	-1.76294	0.0122566	0.876991	Down	2873	gi|242066686|ref|XP_002454632.1|hypothetical protein SORBIDRAFT_04g034600 [Sorghum bicolor] gi|241934463|gb|EES07608.1| hypothetical protein SORBIDRAFT_04g034600 [Sorghum bicolor]	5.84235e-41
comp54667_c0_seq1	2878.12	5378.02	378.224	0.0703277	-3.82976	0.000156275	0.0506185	Down	3650	gi|242036825|ref|XP_002465807.1|hypothetical protein SORBIDRAFT_01g046160 [Sorghum bicolor] gi|241919661|gb|EER92805.1| hypothetical protein SORBIDRAFT_01g046160 [Sorghum bicolor]	0	sp|Q10RB4|BGAL5_ORYSJ	0	Beta-galactosidase 5 OS=Oryza sativa subsp. japonica GN=Os03g0165400 PE=2 SV=1	KOG0496	0	Beta-galactosidase							GO:0048046;GO:0004565;GO:0030246;GO:0005975	apoplast|beta-galactosidase activity|carbohydrate binding|carbohydrate metabolic process	3643.45	5434.05	1852.85	0.34097	-1.55228	0.00525802	0.575486	Down	3650	gi|242036825|ref|XP_002465807.1|hypothetical protein SORBIDRAFT_01g046160 [Sorghum bicolor] gi|241919661|gb|EER92805.1| hypothetical protein SORBIDRAFT_01g046160 [Sorghum bicolor]	0	sp|Q10RB4|BGAL5_ORYSJ	0	Beta-galactosidase 5 OS=Oryza sativa subsp. japonica GN=Os03g0165400 PE=2 SV=1	KOG0496	0	Beta-galactosidase							GO:0048046;GO:0004565;GO:0030246;GO:0005975
comp38627_c0_seq1	12.3393	24.6785	0	0		0.0447785	1	Down	366																	12.4678	24.9356	0	0		0.049422	1	Down	366
comp34829_c0_seq2	554.348	964.361	144.336	0.14967	-2.74014	0.0179961	0.734452	Down	5816	gi|242091413|ref|XP_002441539.1|hypothetical protein SORBIDRAFT_09g028970 [Sorghum bicolor] gi|241946824|gb|EES19969.1| hypothetical protein SORBIDRAFT_09g028970 [Sorghum bicolor]	0	sp|Q9UNS1|TIM_HUMAN	1e-14	Protein timeless homolog OS=Homo sapiens GN=TIMELESS PE=1 SV=2	KOG1974	6e-144	DNA topoisomerase I-interacting protein									625.36	974.408	276.311	0.283568	-1.81823	0.00712707	0.658929	Down	5816	gi|242091413|ref|XP_002441539.1|hypothetical protein SORBIDRAFT_09g028970 [Sorghum bicolor] gi|241946824|gb|EES19969.1| hypothetical protein SORBIDRAFT_09g028970 [Sorghum bicolor]	0	sp|Q9UNS1|TIM_HUMAN	1e-14	Protein timeless homolog OS=Homo sapiens GN=TIMELESS PE=1 SV=2	KOG1974	6e-144	DNA topoisomerase I-interacting protein
comp46449_c0_seq3	1961.87	3484.42	439.329	0.126084	-2.98754	0.00297297	0.284673	Down	2901	gi|514716603|ref|XP_004953534.1|PREDICTED: anaphase-promoting complex subunit cdc20-like isoform X2 [Setaria italica]	0	sp|Q9SZA4|CDC21_ARATH	0	Cell division cycle 20.1, cofactor of APC complex OS=Arabidopsis thaliana GN=CDC20-1 PE=1 SV=1	KOG0305	0	Anaphase promoting complex, Cdc20, Cdh1, and Ama1 subunits	ko04110;ko04111;ko04113;ko04114;ko04120	Cell cycle|Cell cycle - yeast|Meiosis - yeast|Oocyte meiosis|Ubiquitin mediated proteolysis	5	K03363	CDC20	cell division cycle 20, cofactor of APC complex			2503.79	3520.72	1486.87	0.422319	-1.2436	0.0272984	1	Down	2901	gi|514716603|ref|XP_004953534.1|PREDICTED: anaphase-promoting complex subunit cdc20-like isoform X2 [Setaria italica]	0	sp|Q9SZA4|CDC21_ARATH	0	Cell division cycle 20.1, cofactor of APC complex OS=Arabidopsis thaliana GN=CDC20-1 PE=1 SV=1	KOG0305	0	Anaphase promoting complex, Cdc20, Cdh1, and Ama1 subunits	ko04110;ko04111;ko04113;ko04114;ko04120	Cell cycle|Cell cycle - yeast|Meiosis - yeast|Oocyte meiosis|Ubiquitin mediated proteolysis	5	K03363	CDC20	cell division cycle 20, cofactor of APC complex
comp54409_c0_seq2	567.405	1052.63	82.1767	0.0780677	-3.67913	0.0022401	0.245768	Down	4023	gi|242036357|ref|XP_002465573.1|hypothetical protein SORBIDRAFT_01g041350 [Sorghum bicolor] gi|241919427|gb|EER92571.1| hypothetical protein SORBIDRAFT_01g041350 [Sorghum bicolor]	0	sp|O49607|SBT16_ARATH	0											GO:0005618;GO:0016020;GO:0004252;GO:0008236;GO:0009827	cell wall|membrane|serine-type endopeptidase activity|serine-type peptidase activity|plant-type cell wall modification	745.551	1063.6	427.5	0.401937	-1.31496	0.0420865	1	Down	4023	gi|242036357|ref|XP_002465573.1|hypothetical protein SORBIDRAFT_01g041350 [Sorghum bicolor] gi|241919427|gb|EER92571.1| hypothetical protein SORBIDRAFT_01g041350 [Sorghum bicolor]	0	sp|O49607|SBT16_ARATH	0											GO:0005618;GO:0016020;GO:0004252;GO:0008236;GO:0009827
comp57713_c0_seq1	3417.73	6361.36	474.096	0.0745275	-3.74608	0.00017289	0.053618	Down	2131	gi|242049318|ref|XP_002462403.1|hypothetical protein SORBIDRAFT_02g025110 [Sorghum bicolor] gi|241925780|gb|EER98924.1| hypothetical protein SORBIDRAFT_02g025110 [Sorghum bicolor]	0	sp|O24575|DCAM_MAIZE	0	S-adenosylmethionine decarboxylase proenzyme OS=Zea mays GN=SAMDC PE=2 SV=1	KOG0788	6e-115	S-adenosylmethionine decarboxylase	ko00270;ko00330	Cysteine and methionine metabolism|Arginine and proline metabolism	2	K01611	speD, AMD1	S-adenosylmethionine decarboxylase	GO:0004014;GO:0006557;GO:0008295;GO:0006597	adenosylmethionine decarboxylase activity|S-adenosylmethioninamine biosynthetic process|spermidine biosynthetic process|spermine biosynthetic process	4431.15	6427.64	2434.67	0.378781	-1.40057	0.0108983	0.836861	Down	2131	gi|242049318|ref|XP_002462403.1|hypothetical protein SORBIDRAFT_02g025110 [Sorghum bicolor] gi|241925780|gb|EER98924.1| hypothetical protein SORBIDRAFT_02g025110 [Sorghum bicolor]	0	sp|O24575|DCAM_MAIZE	0	S-adenosylmethionine decarboxylase proenzyme OS=Zea mays GN=SAMDC PE=2 SV=1	KOG0788	6e-115	S-adenosylmethionine decarboxylase	ko00270;ko00330	Cysteine and methionine metabolism|Arginine and proline metabolism	2	K01611	speD, AMD1	S-adenosylmethionine decarboxylase	GO:0004014;GO:0006557;GO:0008295;GO:0006597
comp49645_c0_seq1	208.761	409.094	8.42838	0.0206026	-5.60103	0.000463536	0.0930727	Down	1544	gi|242038211|ref|XP_002466500.1|hypothetical protein SORBIDRAFT_01g008840 [Sorghum bicolor] gi|241920354|gb|EER93498.1| hypothetical protein SORBIDRAFT_01g008840 [Sorghum bicolor]	0	sp|Q42374|SY111_ARATH	9e-100	Syntaxin-related protein KNOLLE OS=Arabidopsis thaliana GN=KN PE=1 SV=1	KOG0810	2e-100	SNARE protein Syntaxin 1 and related proteins	ko04130;ko04721	SNARE interactions in vesicular transport|Synaptic vesicle cycle	2	K08486	STX1B_2_3	syntaxin 1B/2/3	GO:0009504;GO:0012505;GO:0016021;GO:0009524;GO:0005886;GO:0009506;GO:0031201;GO:0000149;GO:0007049;GO:0051301;GO:0006887;GO:0006886;GO:0048278;GO:0006906	cell plate|endomembrane system|integral component of membrane|phragmoplast|plasma membrane|plasmodesma|SNARE complex|SNARE binding|cell cycle|cell division|exocytosis|intracellular protein transport|vesicle docking|vesicle fusion	274.974	413.356	136.592	0.330445	-1.59752	0.044773	1	Down	1544	gi|242038211|ref|XP_002466500.1|hypothetical protein SORBIDRAFT_01g008840 [Sorghum bicolor] gi|241920354|gb|EER93498.1| hypothetical protein SORBIDRAFT_01g008840 [Sorghum bicolor]	0	sp|Q42374|SY111_ARATH	9e-100	Syntaxin-related protein KNOLLE OS=Arabidopsis thaliana GN=KN PE=1 SV=1	KOG0810	2e-100	SNARE protein Syntaxin 1 and related proteins	ko04130;ko04721	SNARE interactions in vesicular transport|Synaptic vesicle cycle	2	K08486	STX1B_2_3	syntaxin 1B/2/3	GO:0009504;GO:0012505;GO:0016021;GO:0009524;GO:0005886;GO:0009506;GO:0031201;GO:0000149;GO:0007049;GO:0051301;GO:0006887;GO:0006886;GO:0048278;GO:0006906
comp50643_c2_seq1	701.85	1280.44	123.265	0.0962681	-3.3768	0.00332572	0.301074	Down	1051	gi|242078121|ref|XP_002443829.1|hypothetical protein SORBIDRAFT_07g002880 [Sorghum bicolor] gi|241940179|gb|EES13324.1| hypothetical protein SORBIDRAFT_07g002880 [Sorghum bicolor]	5.8282e-13															851.776	1293.78	409.775	0.316728	-1.65869	0.00953606	0.770849	Down	1051	gi|242078121|ref|XP_002443829.1|hypothetical protein SORBIDRAFT_07g002880 [Sorghum bicolor] gi|241940179|gb|EES13324.1| hypothetical protein SORBIDRAFT_07g002880 [Sorghum bicolor]	5.8282e-13
comp28179_c0_seq1	98.078	189.835	6.32129	0.0332989	-4.90838	0.00593844	0.429088	Down	2085																	114.153	191.813	36.4939	0.190258	-2.39397	0.0210387	1	Down	2085
comp38395_c0_seq1	50.4106	98.7141	2.1071	0.0213454	-5.54993	0.00716022	0.476177	Down	1863	gi|242046734|ref|XP_002461113.1|hypothetical protein SORBIDRAFT_02g040980 [Sorghum bicolor] gi|241924490|gb|EER97634.1| hypothetical protein SORBIDRAFT_02g040980 [Sorghum bicolor]	0	sp|O48791|SCAB1_ARATH	5e-174											GO:0005737;GO:0005856;GO:0003779;GO:0007015;GO:0010119	cytoplasm|cytoskeleton|actin binding|actin filament organization|regulation of stomatal movement	55.0847	99.7426	10.4268	0.104537	-3.25791	0.0165005	0.999013	Down	1863	gi|242046734|ref|XP_002461113.1|hypothetical protein SORBIDRAFT_02g040980 [Sorghum bicolor] gi|241924490|gb|EER97634.1| hypothetical protein SORBIDRAFT_02g040980 [Sorghum bicolor]	0	sp|O48791|SCAB1_ARATH	5e-174											GO:0005737;GO:0005856;GO:0003779;GO:0007015;GO:0010119
comp38506_c1_seq1	203.797	384.415	23.178	0.0602943	-4.05184	0.00587215	0.427118	Down	521	gi|242095450|ref|XP_002438215.1|hypothetical protein SORBIDRAFT_10g009630 [Sorghum bicolor] gi|241916438|gb|EER89582.1| hypothetical protein SORBIDRAFT_10g009630 [Sorghum bicolor]	9.65284e-68	sp|P60496|BABL_LILLO	6e-27	Chemocyanin OS=Lilium longiflorum PE=1 SV=1										GO:0009055;GO:0046872	electron carrier activity|metal ion binding	200.466	388.421	12.5122	0.032213	-4.95621	1.37944e-06	0.00137525	Down	521	gi|242095450|ref|XP_002438215.1|hypothetical protein SORBIDRAFT_10g009630 [Sorghum bicolor] gi|241916438|gb|EER89582.1| hypothetical protein SORBIDRAFT_10g009630 [Sorghum bicolor]	9.65284e-68	sp|P60496|BABL_LILLO	6e-27	Chemocyanin OS=Lilium longiflorum PE=1 SV=1										GO:0009055;GO:0046872
comp53478_c1_seq1	753.657	1430.41	76.909	0.0537673	-4.21713	0.000373969	0.0837318	Down	2146	gi|242093176|ref|XP_002437078.1|hypothetical protein SORBIDRAFT_10g020920 [Sorghum bicolor] gi|241915301|gb|EER88445.1| hypothetical protein SORBIDRAFT_10g020920 [Sorghum bicolor]	0	sp|Q8VY22|TBL38_ARATH	8e-116											GO:0005794;GO:0016021;GO:0016413;GO:0071554	Golgi apparatus|integral component of membrane|O-acetyltransferase activity|cell wall organization or biogenesis	944.225	1445.31	443.141	0.306606	-1.70554	0.00690448	0.655474	Down	2146	gi|242093176|ref|XP_002437078.1|hypothetical protein SORBIDRAFT_10g020920 [Sorghum bicolor] gi|241915301|gb|EER88445.1| hypothetical protein SORBIDRAFT_10g020920 [Sorghum bicolor]	0	sp|Q8VY22|TBL38_ARATH	8e-116											GO:0005794;GO:0016021;GO:0016413;GO:0071554
comp48834_c0_seq2	7557.2	15088.1	26.3387	0.00174566	-9.16201	1.19788e-13	7.50424e-09	Down	1463	gi|242088583|ref|XP_002440124.1|hypothetical protein SORBIDRAFT_09g026500 [Sorghum bicolor] gi|241945409|gb|EES18554.1| hypothetical protein SORBIDRAFT_09g026500 [Sorghum bicolor]	1.08454e-88	sp|P93013|AGP30_ARATH	3e-09											GO:0005618;GO:0005576;GO:2000280;GO:2000033	cell wall|extracellular region|regulation of root development|regulation of seed dormancy process	10352.4	15245.3	5459.49	0.358111	-1.48152	0.00721274	0.66582	Down	1463	gi|242088583|ref|XP_002440124.1|hypothetical protein SORBIDRAFT_09g026500 [Sorghum bicolor] gi|241945409|gb|EES18554.1| hypothetical protein SORBIDRAFT_09g026500 [Sorghum bicolor]	1.08454e-88	sp|P93013|AGP30_ARATH	3e-09											GO:0005618;GO:0005576;GO:2000280;GO:2000033
comp56932_c1_seq27	563.418	981.446	145.39	0.148138	-2.75498	0.0171727	0.718331	Down	3980	gi|253761533|ref|XP_002489145.1|hypothetical protein SORBIDRAFT_0019s004400 [Sorghum bicolor] gi|241947244|gb|EES20389.1| hypothetical protein SORBIDRAFT_0019s004400 [Sorghum bicolor]	0	sp|B8BKI8|MCM2_ORYSI	0		KOG0477	0	DNA replication licensing factor, MCM2 component	ko04110;ko04111;ko04113;ko03030	Cell cycle|Cell cycle - yeast|Meiosis - yeast|DNA replication	4	K02540	MCM2	DNA replication licensing factor MCM2	GO:0005829;GO:0042555;GO:0005634;GO:0005524;GO:0003677;GO:0003678;GO:0046872;GO:0006084;GO:0008283;GO:0000911;GO:0006306;GO:0006270;GO:0006268;GO:0009790;GO:0051567;GO:0009165;GO:0051726;GO:0042127;GO:0006275;GO:0009909;GO:0010082	cytosol|MCM complex|nucleus|ATP binding|DNA binding|DNA helicase activity|metal ion binding|acetyl-CoA metabolic process|cell proliferation|cytokinesis by cell plate formation|DNA methylation|DNA replication initiation|DNA unwinding involved in DNA replication|embryo development|histone H3-K9 methylation|nucleotide biosynthetic process|regulation of cell cycle|regulation of cell proliferation|reg…	624.607	991.672	257.543	0.259706	-1.94505	0.00416246	0.491807	Down	3980	gi|253761533|ref|XP_002489145.1|hypothetical protein SORBIDRAFT_0019s004400 [Sorghum bicolor] gi|241947244|gb|EES20389.1| hypothetical protein SORBIDRAFT_0019s004400 [Sorghum bicolor]	0	sp|B8BKI8|MCM2_ORYSI	0		KOG0477	0	DNA replication licensing factor, MCM2 component	ko04110;ko04111;ko04113;ko03030	Cell cycle|Cell cycle - yeast|Meiosis - yeast|DNA replication	4	K02540	MCM2	DNA replication licensing factor MCM2	GO:0005829;GO:0042555;GO:0005634;GO:0005524;GO:0003677;GO:0003678;GO:0046872;GO:0006084;GO:0008283;GO:0000911;GO:0006306;GO:0006270;GO:0006268;GO:0009790;GO:0051567;GO:0009165;GO:0051726;GO:0042127;GO:0006275;GO:0009909;GO:0010082
comp45830_c0_seq2	356.504	682.456	30.5529	0.044769	-4.48136	0.00093913	0.146602	Down	2151	gi|195620552|gb|ACG32106.1|hypothetical protein [Zea mays]	0	sp|P20664|PRI1_MOUSE	4e-105	DNA primase small subunit OS=Mus musculus GN=Prim1 PE=1 SV=1	KOG2851	0	Eukaryotic-type DNA primase, catalytic (small) subunit	ko03030;ko00230;ko00240	DNA replication|Purine metabolism|Pyrimidine metabolism	3	K02684	PRI1	DNA primase small subunit	GO:0016020;GO:1990077;GO:0003896;GO:0046872	membrane|primosome complex|DNA primase activity|metal ion binding	400.567	689.567	111.567	0.161793	-2.62778	0.000541796	0.13391	Down	2151	gi|195620552|gb|ACG32106.1|hypothetical protein [Zea mays]	0	sp|P20664|PRI1_MOUSE	4e-105	DNA primase small subunit OS=Mus musculus GN=Prim1 PE=1 SV=1	KOG2851	0	Eukaryotic-type DNA primase, catalytic (small) subunit	ko03030;ko00230;ko00240	DNA replication|Purine metabolism|Pyrimidine metabolism	3	K02684	PRI1	DNA primase small subunit	GO:0016020;GO:1990077;GO:0003896;GO:0046872
comp47162_c2_seq1	287.808	571.403	4.21419	0.00737517	-7.08311	1.70029e-05	0.0104588	Down	1544	gi|242045638|ref|XP_002460690.1|hypothetical protein SORBIDRAFT_02g033240 [Sorghum bicolor] gi|241924067|gb|EER97211.1| hypothetical protein SORBIDRAFT_02g033240 [Sorghum bicolor]	0	sp|Q9SJL9|XTH32_ARATH	7e-119	Probable xyloglucan endotransglucosylase/hydrolase protein 32 OS=Arabidopsis thaliana GN=XTH32 PE=2 SV=1										GO:0048046;GO:0005618;GO:0004553;GO:0016762;GO:0042546;GO:0016998;GO:0071555;GO:0010411	apoplast|cell wall|hydrolase activity, hydrolyzing O-glycosyl compounds|xyloglucan:xyloglucosyl transferase activity|cell wall biogenesis|cell wall macromolecule catabolic process|cell wall organization|xyloglucan metabolic process	392.946	577.356	208.537	0.361193	-1.46916	0.044504	1	Down	1544	gi|242045638|ref|XP_002460690.1|hypothetical protein SORBIDRAFT_02g033240 [Sorghum bicolor] gi|241924067|gb|EER97211.1| hypothetical protein SORBIDRAFT_02g033240 [Sorghum bicolor]	0	sp|Q9SJL9|XTH32_ARATH	7e-119	Probable xyloglucan endotransglucosylase/hydrolase protein 32 OS=Arabidopsis thaliana GN=XTH32 PE=2 SV=1										GO:0048046;GO:0005618;GO:0004553;GO:0016762;GO:0042546;GO:0016998;GO:0071555;GO:0010411
comp54697_c0_seq1	2925.56	4821.8	1029.32	0.213471	-2.22789	0.0185019	0.745936	Down	3739	gi|253760989|ref|XP_002489035.1|hypothetical protein SORBIDRAFT_0343s002010 [Sorghum bicolor] gi|241947328|gb|EES20473.1| hypothetical protein SORBIDRAFT_0343s002010 [Sorghum bicolor]	0	sp|P43298|TMK1_ARATH	0	Probable receptor protein kinase TMK1 OS=Arabidopsis thaliana GN=TMK1 PE=1 SV=1	KOG1187	9e-68	Serine/threonine protein kinase									3425.01	4872.04	1977.97	0.405984	-1.3005	0.0189215	1	Down	3739	gi|253760989|ref|XP_002489035.1|hypothetical protein SORBIDRAFT_0343s002010 [Sorghum bicolor] gi|241947328|gb|EES20473.1| hypothetical protein SORBIDRAFT_0343s002010 [Sorghum bicolor]	0	sp|P43298|TMK1_ARATH	0	Probable receptor protein kinase TMK1 OS=Arabidopsis thaliana GN=TMK1 PE=1 SV=1	KOG1187	9e-68	Serine/threonine protein kinase
comp44493_c0_seq1	96.4455	190.784	2.1071	0.0110444	-6.50054	0.0011972	0.16816	Down	1322	gi|242091800|ref|XP_002436390.1|hypothetical protein SORBIDRAFT_10g001690 [Sorghum bicolor] gi|241914613|gb|EER87757.1| hypothetical protein SORBIDRAFT_10g001690 [Sorghum bicolor]	3.46389e-144	sp|Q9CAN3|SCL28_ARATH	2e-62	Scarecrow-like protein 28 OS=Arabidopsis thaliana GN=SCL28 PE=2 SV=1										GO:0005634;GO:0003700;GO:0006355;GO:0006351	nucleus|transcription factor activity, sequence-specific DNA binding|regulation of transcription, DNA-templated|transcription, DNA-templated	119.846	192.772	46.9208	0.243401	-2.03859	0.0431728	1	Down	1322	gi|242091800|ref|XP_002436390.1|hypothetical protein SORBIDRAFT_10g001690 [Sorghum bicolor] gi|241914613|gb|EER87757.1| hypothetical protein SORBIDRAFT_10g001690 [Sorghum bicolor]	3.46389e-144	sp|Q9CAN3|SCL28_ARATH	2e-62	Scarecrow-like protein 28 OS=Arabidopsis thaliana GN=SCL28 PE=2 SV=1										GO:0005634;GO:0003700;GO:0006355;GO:0006351
comp53692_c0_seq1	649.178	1289.93	8.42838	0.006534	-7.25782	3.69077e-07	0.000700642	Down	2314	gi|670373156|ref|XP_008667903.1|PREDICTED: pectate lyase 8 isoform X1 [Zea mays] gi|414588099|tpg|DAA38670.1| TPA: pectate lyase 8 [Zea mays]	0	sp|Q944R1|PLY15_ARATH	0	Probable pectate lyase 15 OS=Arabidopsis thaliana GN=At4g13710 PE=2 SV=1				ko00040	Pentose and glucuronate interconversions	1	K01728	pel	pectate lyase	GO:0046872;GO:0030570;GO:0045490	metal ion binding|pectate lyase activity|pectin catabolic process	808.086	1303.37	312.805	0.239998	-2.05891	0.00163211	0.271757	Down	2314	gi|670373156|ref|XP_008667903.1|PREDICTED: pectate lyase 8 isoform X1 [Zea mays] gi|414588099|tpg|DAA38670.1| TPA: pectate lyase 8 [Zea mays]	0	sp|Q944R1|PLY15_ARATH	0	Probable pectate lyase 15 OS=Arabidopsis thaliana GN=At4g13710 PE=2 SV=1				ko00040	Pentose and glucuronate interconversions	1	K01728	pel	pectate lyase	GO:0046872;GO:0030570;GO:0045490
comp46610_c0_seq1	290.969	571.403	10.5355	0.0184379	-5.76118	0.000138269	0.0478563	Down	1406	gi|242067082|ref|XP_002454830.1|hypothetical protein SORBIDRAFT_04g038190 [Sorghum bicolor] gi|241934661|gb|EES07806.1| hypothetical protein SORBIDRAFT_04g038190 [Sorghum bicolor]	0	sp|Q6K9U2|RFA2A_ORYSJ	3e-151	Replication protein A 32 kDa subunit A OS=Oryza sativa subsp. japonica GN=RPA2A PE=1 SV=1	KOG3108	2e-45	Single-stranded DNA-binding replication protein A (RPA), medium (30 kD) subunit	ko03030;ko03420;ko03430;ko03440;ko03460	DNA replication|Nucleotide excision repair|Mismatch repair|Homologous recombination|Fanconi anemia pathway	5	K10739	RFA2, RPA2	replication factor A2	GO:0005634;GO:0003677;GO:0006310;GO:0006281;GO:0006260	nucleus|DNA binding|DNA recombination|DNA repair|DNA replication	311.617	577.356	45.8781	0.0794624	-3.65358	1.56944e-05	0.00901642	Down	1406	gi|242067082|ref|XP_002454830.1|hypothetical protein SORBIDRAFT_04g038190 [Sorghum bicolor] gi|241934661|gb|EES07806.1| hypothetical protein SORBIDRAFT_04g038190 [Sorghum bicolor]	0	sp|Q6K9U2|RFA2A_ORYSJ	3e-151	Replication protein A 32 kDa subunit A OS=Oryza sativa subsp. japonica GN=RPA2A PE=1 SV=1	KOG3108	2e-45	Single-stranded DNA-binding replication protein A (RPA), medium (30 kD) subunit	ko03030;ko03420;ko03430;ko03440;ko03460	DNA replication|Nucleotide excision repair|Mismatch repair|Homologous recombination|Fanconi anemia pathway	5	K10739	RFA2, RPA2	replication factor A2	GO:0005634;GO:0003677;GO:0006310;GO:0006281;GO:0006260
comp33895_c0_seq1	91.804	179.394	4.21419	0.0234913	-5.41173	0.00378506	0.323933	Down	529	gi|242052233|ref|XP_002455262.1|hypothetical protein SORBIDRAFT_03g007370 [Sorghum bicolor] gi|241927237|gb|EES00382.1| hypothetical protein SORBIDRAFT_03g007370 [Sorghum bicolor]	4.23919e-48				KOG4698	4e-17	Uncharacterized conserved protein									104.708	181.263	28.1525	0.155313	-2.68675	0.0127487	0.898836	Down	529	gi|242052233|ref|XP_002455262.1|hypothetical protein SORBIDRAFT_03g007370 [Sorghum bicolor] gi|241927237|gb|EES00382.1| hypothetical protein SORBIDRAFT_03g007370 [Sorghum bicolor]	4.23919e-48				KOG4698	4e-17	Uncharacterized conserved protein
comp24838_c0_seq1	276.736	552.419	1.05355	0.00190715	-9.03436	2.38418e-06	0.0026005	Down	2838	gi|242033399|ref|XP_002464094.1|hypothetical protein SORBIDRAFT_01g012230 [Sorghum bicolor] gi|241917948|gb|EER91092.1| hypothetical protein SORBIDRAFT_01g012230 [Sorghum bicolor]	0															372.929	558.175	187.683	0.336244	-1.57242	0.0339871	1	Down	2838	gi|242033399|ref|XP_002464094.1|hypothetical protein SORBIDRAFT_01g012230 [Sorghum bicolor] gi|241917948|gb|EER91092.1| hypothetical protein SORBIDRAFT_01g012230 [Sorghum bicolor]	0
comp30027_c0_seq1	14.2376	28.4752	0	0		0.0310811	0.938167	Down	484																	14.386	28.7719	0	0		0.0319921	1	Down	484
comp33386_c0_seq1	37.2265	70.2389	4.21419	0.059998	-4.05894	0.0365536	1	Down	1443	gi|413918556|gb|AFW58488.1|hypothetical protein ZEAMMB73_170557 [Zea mays]	4.54934e-24															39.6561	70.9707	8.34147	0.117534	-3.08885	0.0403607	1	Down	1443	gi|413918556|gb|AFW58488.1|hypothetical protein ZEAMMB73_170557 [Zea mays]	4.54934e-24
comp84778_c0_seq1	32.2719	64.5438	0	0		0.00403289	0.338665	Down	303																	32.6082	65.2163	0	0		0.00111989	0.210659	Down	303
comp24037_c0_seq1	12.3393	24.6785	0	0		0.0447785	1	Down	305																	12.4678	24.9356	0	0		0.049422	1	Down	305
comp51163_c0_seq1	28.9498	57.8996	0	0		0.00533275	0.402016	Down	1480	gi|242073578|ref|XP_002446725.1|hypothetical protein SORBIDRAFT_06g021290 [Sorghum bicolor] gi|241937908|gb|EES11053.1| hypothetical protein SORBIDRAFT_06g021290 [Sorghum bicolor]	0															29.2514	58.5029	0	0		0.00196044	0.310236	Down	1480	gi|242073578|ref|XP_002446725.1|hypothetical protein SORBIDRAFT_06g021290 [Sorghum bicolor] gi|241937908|gb|EES11053.1| hypothetical protein SORBIDRAFT_06g021290 [Sorghum bicolor]	0
comp50067_c0_seq1	461.923	805.849	117.997	0.146426	-2.77175	0.0202651	0.780286	Down	1185	gi|242060856|ref|XP_002451717.1|hypothetical protein SORBIDRAFT_04g006540 [Sorghum bicolor] gi|241931548|gb|EES04693.1| hypothetical protein SORBIDRAFT_04g006540 [Sorghum bicolor]	3.67654e-173	sp|Q9FL54|DNAJ6_ARATH	7e-99	Chaperone protein dnaJ 6 OS=Arabidopsis thaliana GN=ATJ6 PE=1 SV=1	KOG0719	3e-113	Molecular chaperone (DnaJ superfamily)							GO:0005634	nucleus	503.571	814.245	192.897	0.236902	-2.07764	0.00339414	0.44137	Down	1185	gi|242060856|ref|XP_002451717.1|hypothetical protein SORBIDRAFT_04g006540 [Sorghum bicolor] gi|241931548|gb|EES04693.1| hypothetical protein SORBIDRAFT_04g006540 [Sorghum bicolor]	3.67654e-173	sp|Q9FL54|DNAJ6_ARATH	7e-99	Chaperone protein dnaJ 6 OS=Arabidopsis thaliana GN=ATJ6 PE=1 SV=1	KOG0719	3e-113	Molecular chaperone (DnaJ superfamily)							GO:0005634
comp62659_c0_seq1	15.1868	30.3736	0	0		0.0263058	0.885997	Down	319																	15.345	30.69	0	0		0.0259493	1	Down	319
[truncated: 26 more columns]
