# Supplementary material for: CcNAC1 by Transcriptome Analysis Is Involved in Sudan Grass Secondary Cell Wall Formation as a Positive Regulator
Source: Int J Mol Sci. 2023 Mar 24;24(7):6149. doi: 10.3390/ijms24076149 (PMC10094045; doi:10.3390/ijms24076149)
Supplement: Supplementary file 1 [file ijms-24-06149-s001.zip › paper 6 Supplementary Table S11. GO annotation list of candidate interaction proteins of CcNAC1..xlsx]

## Sheet: Sheet1
gene_name	GO_id
MALIC ENZYME-RELATED	GO:0006090,GO:0004473,GO:0051287,GO:0004471,GO:0008948,GO:0046872,GO:0006108,GO:0009507
SEC14 RELATED PROTEIN	GO:0016020,GO:0009507,GO:0008289,GO:0007049,GO:0051301
AMINO ACID TRANSPORTER	GO:0015293,GO:0009734,GO:0003333,GO:0015171,GO:0005886,GO:0016021
CATIONIC AMINO ACID TRANSPORTER 1	GO:0016020,GO:0022857,GO:0006865,GO:0016021,GO:0005886
PROLYL 4-HYDROXYLASE ALPHA SUBUNIT // OXIDOREDUCTASE, 2OG-FE(II) OXYGENASE FAMILY PROTEIN-RELATED	GO:0005737,GO:0031418,GO:0005783,GO:0005794,GO:0004656,GO:0016021,GO:0005789,GO:0005506,GO:0005634
RNA recognition motif	GO:0003723
C5YWF4	GO:0005773,GO:0051603,GO:0005576,GO:0004185
HISTONE DEACETYLASE	GO:0006355,GO:0032041,GO:0005634,GO:0006351
TBC1 DOMAIN FAMILY MEMBER GTPASE-ACTIVATING PROTEIN	GO:0031338,GO:0005096,GO:0006886,GO:0090630,GO:0017137,GO:0005622,GO:0012505
No apical meristem (NAM) protein (NAM)	GO:0003700,GO:0005634,GO:0006351,GO:0003677
Predicted UDP-galactose transporter	GO:0016020,GO:0016021,GO:0005345,GO:0006863
WRKY TRANSCRIPTION FACTOR 1-RELATED	GO:0043565,GO:0009737,GO:0009753,GO:0009740,GO:0003700,GO:0005634,GO:0009738,GO:0045893,GO:0009938,GO:0009788,GO:0006351
FAMILY NOT NAMED // DELLA PROTEIN RGL1-RELATED	GO:0006355,GO:0005634,GO:0006351,GO:0009740
CPG BINDING PROTEIN	GO:0042393,GO:0006325,GO:0005634,GO:0006355,GO:0006351,GO:0046872
Predicted protein
CYTOCHROME P450 FAMILY MEMBER	GO:0005506,GO:0016705,GO:0016021,GO:0004497,GO:0020037
similar to Expressed protein
similar to Ribosomal protein L18	GO:0022626,GO:0022625,GO:0005773,GO:0005829,GO:0016020,GO:0003735,GO:0003723,GO:0006412,GO:0009506,GO:0003729
similar to Chloroplast post-illumination chlorophyll fluorescence increase protein
ADIPOCYTE-SPECIFIC PROTEIN 4-RELATED	GO:0016021,GO:0005509,GO:0005783
similar to Putative uncharacterized protein OJ1729_E02.7	GO:0016021,GO:0009506,GO:0005886
Unintegrated signatures
similar to 12-oxo-phytodienoic acid reductase	GO:0031408,GO:0016629,GO:0005622,GO:0006952,GO:0009695,GO:0010181
Unintegrated signatures
Cycloeucalenol cycloisomerase / Cycloeucalenol--obtusifoliol isomerase	GO:0016021,GO:0047793
CYTOCHROME P450 FAMILY MEMBER	GO:0005506,GO:0016705,GO:0016021,GO:0004497,GO:0020037
