# Supplementary material for: CcNAC1 by Transcriptome Analysis Is Involved in Sudan Grass Secondary Cell Wall Formation as a Positive Regulator
Source: Int J Mol Sci. 2023 Mar 24;24(7):6149. doi: 10.3390/ijms24076149 (PMC10094045; doi:10.3390/ijms24076149)
Supplement: Supplementary file 1 [file ijms-24-06149-s001.zip › paper 6 Supplementary Table S12. KEGG enrichment list of candidate interaction proteins of CcNAC1..xlsx]

## Sheet: Sheet1
gene_name	KO_ENTRY
MALIC ENZYME-RELATED	K00029
SEC14 RELATED PROTEIN
AMINO ACID TRANSPORTER	K13946
CATIONIC AMINO ACID TRANSPORTER 1
PROLYL 4-HYDROXYLASE ALPHA SUBUNIT // OXIDOREDUCTASE, 2OG-FE(II) OXYGENASE FAMILY PROTEIN-RELATED	K00472
RNA recognition motif
C5YWF4	K09645
HISTONE DEACETYLASE	K06067
TBC1 DOMAIN FAMILY MEMBER GTPASE-ACTIVATING PROTEIN
No apical meristem (NAM) protein (NAM)
Predicted UDP-galactose transporter
WRKY TRANSCRIPTION FACTOR 1-RELATED	K13424
FAMILY NOT NAMED // DELLA PROTEIN RGL1-RELATED	K14494
CPG BINDING PROTEIN
Predicted protein
CYTOCHROME P450 FAMILY MEMBER	K20660
similar to Expressed protein
similar to Ribosomal protein L18	K02883
similar to Chloroplast post-illumination chlorophyll fluorescence increase protein
ADIPOCYTE-SPECIFIC PROTEIN 4-RELATED	K24962
similar to Putative uncharacterized protein OJ1729_E02.7
Unintegrated signatures
similar to 12-oxo-phytodienoic acid reductase	K05894
Unintegrated signatures
Cycloeucalenol cycloisomerase / Cycloeucalenol--obtusifoliol isomerase	K08246
CYTOCHROME P450 FAMILY MEMBER	K20660
