# Supplementary material for: CcNAC1 by Transcriptome Analysis Is Involved in Sudan Grass Secondary Cell Wall Formation as a Positive Regulator
Source: Int J Mol Sci. 2023 Mar 24;24(7):6149. doi: 10.3390/ijms24076149 (PMC10094045; doi:10.3390/ijms24076149)
Supplement: Supplementary file 1 [file ijms-24-06149-s001.zip › paper 6 Supplementary Table S3. Unigene list of TEM+Dark18day vs CK..xlsx]

## Sheet: Sheet1
id	baseMean	baseMean_Sample_ck	baseMean_Sample_D_18d	foldChange	log2FoldChange	pval	padj	length	NR.id.and.Des	NR.e.value	swiss.id	swiss.e.value	swiss.Des	KOG.id	KOG.e.value	KOG.Des	kegg.id	kegg.term	kegg_hits_numbers	KO_ENTRY	KO_name	KO_Definition	GO.id	GO.term
comp100002_c0_seq1	2.5	0	5	Inf	Inf	0.453475	1	308	gi|226500668|ref|NP_001144968.1|uncharacterized protein LOC100278114 [Zea mays] gi|195649281|gb|ACG44108.1| hypothetical protein [Zea mays]	1.14257e-13		NA			NA				NA
comp100003_c0_seq1	2.5	0	5	Inf	Inf	0.453475	1	379		NA		NA			NA				NA
comp10000_c0_seq1	4.5	3	6	2	1	0.807986	1	780		NA		NA			NA				NA
comp100012_c0_seq1	1.5	0	3	Inf	Inf	0.627019	1	349	gi|566185478|ref|XP_006380218.1|pleckstrin homology domain-containing family protein [Populus trichocarpa] gi|550333739|gb|ERP58015.1| pleckstrin homology domain-containing family protein [Populus trichocarpa]	7.18029e-73	sp|Q8VZF6|EDR2L_ARATH	4e-58			NA				NA				GO:0005789;GO:0010008;GO:0016021;GO:0005886;GO:0008289;GO:0006952	endoplasmic reticulum membrane|endosome membrane|integral component of membrane|plasma membrane|lipid binding|defense response
comp100015_c0_seq1	0	0	0	NA	NA	NA	NA	323	gi|224108774|ref|XP_002314964.1|Galactokinase family protein [Populus trichocarpa] gi|222864004|gb|EEF01135.1| Galactokinase family protein [Populus trichocarpa]	2.85275e-68	sp|Q9SEE5|GALK1_ARATH	2e-50	Galactokinase OS=Arabidopsis thaliana GN=GAL1 PE=1 SV=2	KOG0631	4e-51	Galactokinase			NA				GO:0005829;GO:0005524;GO:0004335;GO:0046872;GO:0046835;GO:0006012	cytosol|ATP binding|galactokinase activity|metal ion binding|carbohydrate phosphorylation|galactose metabolic process
comp100026_c0_seq1	0	0	0	NA	NA	NA	NA	527	gi|242065260|ref|XP_002453919.1|hypothetical protein SORBIDRAFT_04g021440 [Sorghum bicolor] gi|241933750|gb|EES06895.1| hypothetical protein SORBIDRAFT_04g021440 [Sorghum bicolor]	7.94707e-100		NA			NA				NA
comp100029_c0_seq1	1.5	3	0	0	#NAME?	0.627019	1	359	gi|242069615|ref|XP_002450084.1|hypothetical protein SORBIDRAFT_05g000280 [Sorghum bicolor] gi|241935927|gb|EES09072.1| hypothetical protein SORBIDRAFT_05g000280 [Sorghum bicolor]	2.40117e-19		NA			NA				NA
comp100033_c0_seq1	1.5	0	3	Inf	Inf	0.627019	1	394		NA		NA			NA				NA
comp100037_c0_seq1	2	0	4	Inf	Inf	0.534056	1	361		NA		NA			NA				NA
comp100044_c0_seq1	0	0	0	NA	NA	NA	NA	404	gi|14861035|gb|AAK72401.1|Mg-chelatase subunit XANTHA-F [Hordeum vulgare subsp. vulgare]	1.1085e-63	sp|Q10M50|CHLH_ORYSJ	9e-63	Magnesium-chelatase subunit ChlH, chloroplastic OS=Oryza sativa subsp. japonica GN=CHLH PE=1 SV=1		NA		ko00860	Porphyrin and chlorophyll metabolism	1	K03403	chlH, bchH	magnesium chelatase subunit H	GO:0031969;GO:0009570;GO:0005524;GO:0016851;GO:0015995;GO:0015979	chloroplast membrane|chloroplast stroma|ATP binding|magnesium chelatase activity|chlorophyll biosynthetic process|photosynthesis
comp100047_c0_seq1	1	0	2	Inf	Inf	0.737442	1	343	gi|218190628|gb|EEC73055.1|hypothetical protein OsI_07010 [Oryza sativa Indica Group]	3.38062e-68	sp|Q9FFX0|RBL9_ARATH	9e-27		KOG2289	2e-27	Rhomboid family proteins			NA				GO:0031969;GO:0016021;GO:0004252	chloroplast membrane|integral component of membrane|serine-type endopeptidase activity
comp10004_c0_seq1	4	8	0	0	#NAME?	0.26362	1	529		NA		NA			NA				NA
comp100051_c0_seq1	0	0	0	NA	NA	NA	NA	374		NA		NA			NA				NA
comp100054_c0_seq1	3.5	0	7	Inf	Inf	0.319581	1	310		NA		NA			NA				NA
comp100063_c0_seq1	2	0	4	Inf	Inf	0.534056	1	516	gi|242058067|ref|XP_002458179.1|hypothetical protein SORBIDRAFT_03g028310 [Sorghum bicolor] gi|241930154|gb|EES03299.1| hypothetical protein SORBIDRAFT_03g028310 [Sorghum bicolor]	6.08938e-30		NA			NA				NA
comp100069_c0_seq1	3.5	0	7	Inf	Inf	0.319581	1	316	gi|222619811|gb|EEE55943.1|hypothetical protein OsJ_04646 [Oryza sativa Japonica Group]	1.63592e-68	sp|Q5JK35|BGL05_ORYSJ	1e-69	Beta-glucosidase 5 OS=Oryza sativa subsp. japonica GN=BGLU5 PE=2 SV=1	KOG0626	3e-33	Beta-glucosidase, lactase phlorizinhydrolase, and related proteins	ko00940;ko00500;ko00460	Phenylpropanoid biosynthesis|Starch and sucrose metabolism|Cyanoamino acid metabolism	3	K01188	E3.2.1.21	beta-glucosidase	GO:0008422;GO:0005975	beta-glucosidase activity|carbohydrate metabolic process
comp100070_c0_seq1	5	7	3	0.428571	-1.22239	0.725237	1	379		NA		NA			NA				NA
comp100071_c0_seq1	0	0	0	NA	NA	NA	NA	312		NA		NA			NA				NA
comp10007_c0_seq1	5	4	6	1.5	0.584963	0.908382	1	622		NA		NA			NA				NA
comp100080_c0_seq1	2.5	0	5	Inf	Inf	0.453475	1	301		NA		NA			NA				NA
comp100088_c0_seq1	3	6	0	0	#NAME?	0.381487	1	307		NA		NA			NA				NA
comp100089_c0_seq1	1.5	3	0	0	#NAME?	0.627019	1	395		NA		NA			NA				NA
comp10009_c0_seq1	8	8	8	1	0	1	1	320		NA		NA			NA				NA
comp100100_c0_seq1	1	0	2	Inf	Inf	0.737442	1	352	gi|242093452|ref|XP_002437216.1|hypothetical protein SORBIDRAFT_10g023023 [Sorghum bicolor] gi|241915439|gb|EER88583.1| hypothetical protein SORBIDRAFT_10g023023	2.00867e-13		NA		KOG0017	2e-10	FOG: Transposon-encoded proteins with TYA, reverse transcriptase, integrase domains in various combinations			NA
comp100113_c0_seq1	0	0	0	NA	NA	NA	NA	316		NA		NA			NA				NA
comp10011_c0_seq1	4	5	3	0.6	-0.736966	0.899329	1	615		NA		NA			NA				NA
comp100135_c0_seq1	2	4	0	0	#NAME?	0.534056	1	348		NA		NA			NA				NA
comp10013_c0_seq1	1	1	1	1	0	1	1	899	gi|224122948|ref|XP_002318956.1|inorganic pyrophosphatase family protein [Populus trichocarpa] gi|222857332|gb|EEE94879.1| inorganic pyrophosphatase family protein [Populus trichocarpa]	0	sp|P31414|AVP1_ARATH	1e-170	Pyrophosphate-energized vacuolar membrane proton pump 1 OS=Arabidopsis thaliana GN=AVP1 PE=1 SV=1		NA		ko00190	Oxidative phosphorylation	1	K01507	ppa	inorganic pyrophosphatase	GO:0009507;GO:0009941;GO:0010008;GO:0005794;GO:0016021;GO:0016020;GO:0005739;GO:0000325;GO:0009705;GO:0005886;GO:0005774;GO:0005773;GO:0009678;GO:0004427;GO:0046872;GO:0009926;GO:0010248;GO:0048366;GO:0015992;GO:0009651;GO:0009414	chloroplast|chloroplast envelope|endosome membrane|Golgi apparatus|integral component of membrane|membrane|mitochondrion|plant-type vacuole|plant-type vacuole membrane|plasma membrane|vacuolar membrane|vacuole|hydrogen-translocating pyrophosphatase activity|inorganic diphosphatase activity|metal ion binding|auxin polar transport|establishment or maintenance of transmembrane electrochemical gradie…
comp100140_c0_seq1	2.5	0	5	Inf	Inf	0.453475	1	398	gi|669029658|emb|CDM83937.1|unnamed protein product [Triticum aestivum]	5.94786e-14	sp|Q9ASV6|RR20_ARATH	4e-06	30S ribosomal protein S20, chloroplastic OS=Arabidopsis thaliana GN=RPS20 PE=2 SV=1		NA		ko03010	Ribosome	1	K02968	RP-S20, rpsT	small subunit ribosomal protein S20	GO:0009507;GO:0009941;GO:0009570;GO:0016020;GO:0005840;GO:0019843;GO:0003735;GO:0006412	chloroplast|chloroplast envelope|chloroplast stroma|membrane|ribosome|rRNA binding|structural constituent of ribosome|translation
comp100142_c0_seq1	2.5	5	0	0	#NAME?	0.453475	1	343		NA		NA			NA				NA
comp100156_c0_seq1	5	5	5	1	0	1	1	334		NA		NA			NA				NA
comp100159_c0_seq1	1.5	0	3	Inf	Inf	0.627019	1	390	gi|242072904|ref|XP_002446388.1|hypothetical protein SORBIDRAFT_06g015125 [Sorghum bicolor] gi|241937571|gb|EES10716.1| hypothetical protein SORBIDRAFT_06g015125	2.18956e-61		NA			NA				NA
comp10015_c0_seq1	9	6	12	2	1	0.658397	1	312		NA		NA			NA				NA
comp100162_c0_seq1	0	0	0	NA	NA	NA	NA	384		NA		NA			NA				NA
comp100164_c0_seq1	2.5	0	5	Inf	Inf	0.453475	1	401		NA		NA			NA				NA
comp100173_c0_seq1	0	0	0	NA	NA	NA	NA	357		NA		NA			NA				NA
comp10017_c0_seq1	1.5	3	0	0	#NAME?	0.627019	1	318		NA		NA			NA				NA
comp100183_c0_seq1	3	0	6	Inf	Inf	0.381487	1	312		NA		NA			NA				NA
comp100186_c0_seq1	0	0	0	NA	NA	NA	NA	426	gi|694451673|ref|XP_009350953.1|PREDICTED: putative ER lumen protein-retaining receptor C28H8.4	1.1425e-70	sp|Q09473|ERD22_CAEEL	5e-13	Putative ER lumen protein retaining receptor C28H8.4 OS=Caenorhabditis elegans GN=C28H8.4 PE=3 SV=1	KOG3106	9e-67	ER lumen protein retaining receptor			NA				GO:0005789;GO:0016021;GO:0046923;GO:0006621;GO:0015031;GO:0016192	endoplasmic reticulum membrane|integral component of membrane|ER retention sequence binding|protein retention in ER lumen|protein transport|vesicle-mediated transport
comp100191_c0_seq1	0	0	0	NA	NA	NA	NA	316	gi|242055801|ref|XP_002457046.1|hypothetical protein SORBIDRAFT_03g000430 [Sorghum bicolor] gi|241929021|gb|EES02166.1| hypothetical protein SORBIDRAFT_03g000430 [Sorghum bicolor]	1.31384e-53	sp|Q9FTU1|YSL1_ORYSJ	7e-20	Probable metal-nicotianamine transporter YSL1 OS=Oryza sativa subsp. japonica GN=YSL1 PE=2 SV=1		NA				NA				GO:0016021;GO:0055085	integral component of membrane|transmembrane transport
comp10019_c0_seq1	0.5	1	0	0	#NAME?	1	1	422	gi|224111652|ref|XP_002315932.1|tRNA synthetase class 1 family protein [Populus trichocarpa] gi|222864972|gb|EEF02103.1| tRNA synthetase class 1 family protein [Populus trichocarpa]	2.27012e-65	sp|B3LFA4|SYCC2_ARATH	9e-25		KOG2007	2e-25	Cysteinyl-tRNA synthetase	ko00970	Aminoacyl-tRNA biosynthesis	1	K01883	CARS, cysS	cysteinyl-tRNA synthetase	GO:0005829;GO:0005524;GO:0004817;GO:0046872;GO:0006423;GO:0046686	cytosol|ATP binding|cysteine-tRNA ligase activity|metal ion binding|cysteinyl-tRNA aminoacylation|response to cadmium ion
comp1001_c0_seq1	8	0	16	Inf	Inf	0.0583082	1	535		NA		NA			NA				NA
comp100202_c0_seq1	1	0	2	Inf	Inf	0.737442	1	337	gi|125557310|gb|EAZ02846.1|hypothetical protein OsI_24976 [Oryza sativa Indica Group] gi|125599188|gb|EAZ38764.1| hypothetical protein OsJ_23166 [Oryza sativa Japonica Group]	9.70436e-61		NA			NA				NA
comp100204_c0_seq1	0	0	0	NA	NA	NA	NA	422		NA		NA			NA				NA
comp10020_c0_seq1	3.5	0	7	Inf	Inf	0.319581	1	326		NA		NA			NA				NA
comp100215_c0_seq1	0	0	0	NA	NA	NA	NA	324	gi|115474431|ref|NP_001060812.1|Os08g0109500 [Oryza sativa Japonica Group] gi|42408376|dbj|BAD09527.1| DNA-binding protein family-like [Oryza sativa Japonica Group] gi|113622781|dbj|BAF22726.1| Os08g0109500 [Oryza sativa Japonica Group]	4.69515e-59		NA		KOG1474	1e-32	Transcription initiation factor TFIID, subunit BDF1 and related bromodomain proteins			NA
comp100217_c0_seq1	0	0	0	NA	NA	NA	NA	312		NA		NA			NA				NA
comp10021_c0_seq1	9	11	7	0.636364	-0.652077	0.79306	1	356		NA		NA			NA				NA
comp10022_c0_seq1	6.5	5	8	1.6	0.678072	0.838579	1	439		NA		NA			NA				NA
comp100236_c0_seq1	1	0	2	Inf	Inf	0.737442	1	322	gi|222631480|gb|EEE63612.1|hypothetical protein OsJ_18429 [Oryza sativa Japonica Group]	7.10694e-66	sp|Q9FY48|KEG_ARATH	3e-42	E3 ubiquitin-protein ligase KEG OS=Arabidopsis thaliana GN=KEG PE=1 SV=2	KOG0198	2e-07	MEKK and related serine/threonine protein kinases			NA
comp10023_c0_seq1	2	4	0	0	#NAME?	0.534056	1	407		NA		NA			NA				NA
comp100242_c0_seq1	5.5	0	11	Inf	Inf	0.148645	1	323	gi|242045506|ref|XP_002460624.1|hypothetical protein SORBIDRAFT_02g032060 [Sorghum bicolor] gi|242045518|ref|XP_002460630.1| hypothetical protein SORBIDRAFT_02g032110 [Sorghum bicolor] gi|241924001|gb|EER97145.1| hypothetical protein SORBIDRAFT_02g032060 [Sorghum bicolor] gi|241924007|gb|EER97151.1| hypothetical protein SORBIDRAFT_02g032110 [Sorghum bicolor]	1.59367e-39	sp|O81833|SD11_ARATH	3e-28	G-type lectin S-receptor-like serine/threonine-protein kinase SD1-1 OS=Arabidopsis thaliana GN=SD11 PE=1 SV=1	KOG1187	8e-26	Serine/threonine protein kinase			NA
comp100245_c0_seq1	0	0	0	NA	NA	NA	NA	361	gi|242068491|ref|XP_002449522.1|hypothetical protein SORBIDRAFT_05g017413 [Sorghum bicolor] gi|241935365|gb|EES08510.1| hypothetical protein SORBIDRAFT_05g017413	1.27468e-12		NA			NA				NA
comp10024_c0_seq1	1	2	0	0	#NAME?	0.737442	1	760	gi|242050152|ref|XP_002462820.1|hypothetical protein SORBIDRAFT_02g032510 [Sorghum bicolor] gi|241926197|gb|EER99341.1| hypothetical protein SORBIDRAFT_02g032510 [Sorghum bicolor]	8.61477e-94	sp|Q9ZUH3|PUP5_ARATH	5e-32	Probable purine permease 5 OS=Arabidopsis thaliana GN=PUP5 PE=2 SV=2		NA				NA				GO:0016021;GO:0016020;GO:0005345;GO:0006863	integral component of membrane|membrane|purine nucleobase transmembrane transporter activity|purine nucleobase transport
comp100260_c0_seq1	4	0	8	Inf	Inf	0.26362	1	314		NA		NA			NA				NA
comp100265_c0_seq1	1	2	0	0	#NAME?	0.737442	1	390	gi|566200673|ref|XP_006376253.1|serine acetyltransferase family protein [Populus trichocarpa] gi|550325528|gb|ERP54050.1| serine acetyltransferase family protein [Populus trichocarpa]	1.65951e-79	sp|Q42538|SAT5_ARATH	8e-72	Serine acetyltransferase 5 OS=Arabidopsis thaliana GN=SAT5 PE=1 SV=1	KOG4750	2e-72	Serine O-acetyltransferase	ko00270;ko00920;ko01200;ko01230	Cysteine and methionine metabolism|Sulfur metabolism|Carbon metabolism|Biosynthesis of amino acids	4	K00640	cysE	serine O-acetyltransferase	GO:0005829;GO:0009001;GO:0006535	cytosol|serine O-acetyltransferase activity|cysteine biosynthetic process from serine
comp10026_c0_seq1	9	9	9	1	0	1	1	435		NA		NA			NA				NA
comp100274_c0_seq1	0	0	0	NA	NA	NA	NA	317		NA		NA			NA				NA
comp100279_c0_seq1	0	0	0	NA	NA	NA	NA	383		NA		NA			NA				NA
comp10028_c0_seq1	2	4	0	0	#NAME?	0.534056	1	345		NA		NA			NA				NA
comp100294_c0_seq1	0	0	0	NA	NA	NA	NA	386		NA		NA			NA				NA
comp100296_c0_seq1	2	0	4	Inf	Inf	0.534056	1	317		NA		NA			NA				NA
comp1002_c0_seq2	7	4	10	2.5	1.32193	0.613773	1	447		NA		NA			NA				NA
comp100306_c0_seq1	0	0	0	NA	NA	NA	NA	306		NA		NA			NA				NA
comp10030_c0_seq1	24	13	35	2.69231	1.42884	0.281146	1	343		NA		NA			NA				NA
comp100316_c0_seq1	3.5	0	7	Inf	Inf	0.319581	1	405		NA		NA			NA				NA
comp100318_c0_seq1	7.5	0	15	Inf	Inf	0.0704077	1	339		NA		NA			NA				NA
comp10031_c0_seq1	0	0	0	NA	NA	NA	NA	311		NA		NA			NA				NA
comp10031_c1_seq1	0	0	0	NA	NA	NA	NA	576		NA		NA			NA				NA
comp100331_c0_seq1	2.5	5	0	0	#NAME?	0.453475	1	332		NA		NA			NA				NA
comp100335_c0_seq1	0	0	0	NA	NA	NA	NA	345		NA		NA			NA				NA
comp10033_c0_seq1	1	2	0	0	#NAME?	0.737442	1	511	gi|242043940|ref|XP_002459841.1|hypothetical protein SORBIDRAFT_02g012035 [Sorghum bicolor] gi|241923218|gb|EER96362.1| hypothetical protein SORBIDRAFT_02g012035	4.83232e-37	sp|Q04832|HEXP_LEIMA	9e-10	DNA-binding protein HEXBP OS=Leishmania major GN=HEXBP PE=4 SV=1	KOG4400	2e-07	E3 ubiquitin ligase interacting with arginine methyltransferase			NA				GO:0005634;GO:0003677;GO:0008270	nucleus|DNA binding|zinc ion binding
comp10034_c0_seq1	2.5	0	5	Inf	Inf	0.453475	1	322		NA		NA			NA				NA
comp10035_c0_seq1	1	2	0	0	#NAME?	0.737442	1	318	gi|670411462|ref|XP_008646862.1|PREDICTED: uncharacterized protein LOC103628440 [Zea mays]	1.85946e-37		NA		KOG0017	3e-13	FOG: Transposon-encoded proteins with TYA, reverse transcriptase, integrase domains in various combinations			NA
comp100362_c0_seq1	1.5	0	3	Inf	Inf	0.627019	1	377		NA		NA			NA				NA
comp100370_c0_seq1	0	0	0	NA	NA	NA	NA	327		NA		NA			NA				NA
comp100372_c0_seq1	3	6	0	0	#NAME?	0.381487	1	423		NA		NA			NA				NA
comp100376_c0_seq1	2.5	0	5	Inf	Inf	0.453475	1	319		NA		NA			NA				NA
comp100378_c0_seq1	0	0	0	NA	NA	NA	NA	343	gi|242066080|ref|XP_002454329.1|hypothetical protein SORBIDRAFT_04g028750 [Sorghum bicolor] gi|241934160|gb|EES07305.1| hypothetical protein SORBIDRAFT_04g028750 [Sorghum bicolor]	2.53742e-29		NA			NA				NA
comp10037_c0_seq1	1	1	1	1	0	1	1	645	gi|242037387|ref|XP_002466088.1|hypothetical protein SORBIDRAFT_01g000990 [Sorghum bicolor] gi|241919942|gb|EER93086.1| hypothetical protein SORBIDRAFT_01g000990 [Sorghum bicolor]	2.26676e-99	sp|Q9SAR5|AKR2_ARATH	2e-75	Ankyrin repeat domain-containing protein 2 OS=Arabidopsis thaliana GN=AKR2 PE=1 SV=2	KOG0504	4e-76	FOG: Ankyrin repeat			NA				GO:0009707;GO:0005737;GO:0005634;GO:0030941;GO:0051861	chloroplast outer membrane|cytoplasm|nucleus|chloroplast targeting sequence binding|glycolipid binding
comp100384_c0_seq1	5	5	5	1	0	1	1	327	gi|670419983|ref|XP_008650801.1|PREDICTED: uncharacterized protein LOC100191729 isoform X1 [Zea mays]	7.38937e-07		NA			NA				NA
comp100385_c0_seq1	5	10	0	0	#NAME?	0.17885	1	308		NA		NA			NA				NA
comp1003_c0_seq1	7	14	0	0	#NAME?	0.0851232	1	326		NA		NA			NA				NA
comp100400_c0_seq1	1.5	0	3	Inf	Inf	0.627019	1	306		NA		NA			NA				NA
comp100407_c0_seq1	2	0	4	Inf	Inf	0.534056	1	323	gi|224111028|ref|XP_002315722.1|hypothetical protein POPTR_0010s08560g [Populus trichocarpa] gi|222864762|gb|EEF01893.1| hypothetical protein POPTR_0010s08560g [Populus trichocarpa]	4.49595e-66	sp|Q8VYR4|CSLG2_ARATH	2e-22	Cellulose synthase-like protein G2 OS=Arabidopsis thaliana GN=CSLG2 PE=2 SV=1		NA				NA				GO:0000139;GO:0016021;GO:0016760;GO:0071555;GO:0030244	Golgi membrane|integral component of membrane|cellulose synthase (UDP-forming) activity|cell wall organization|cellulose biosynthetic process
comp100410_c0_seq1	10	7	13	1.85714	0.893085	0.676771	1	411		NA		NA			NA				NA
comp100417_c0_seq1	0	0	0	NA	NA	NA	NA	309		NA		NA			NA				NA
comp10041_c0_seq1	6	7	5	0.714286	-0.485427	0.916196	1	571		NA		NA			NA				NA
comp100425_c0_seq1	0	0	0	NA	NA	NA	NA	315	gi|475540160|gb|EMT09553.1|Putative adenylate kinase 1	1.92295e-66	sp|Q10S93|KAD1_ORYSJ	9e-59		KOG3078	1e-42	Adenylate kinase	ko00230	Purine metabolism	1	K00939	adk, AK	adenylate kinase	GO:0005739;GO:0004017;GO:0005524	mitochondrion|adenylate kinase activity|ATP binding
comp100427_c0_seq1	2.5	5	0	0	#NAME?	0.453475	1	316	gi|669029562|emb|CDM83807.1|unnamed protein product [Triticum aestivum]	8.20015e-65	sp|Q42290|MPPB_ARATH	6e-39	Probable mitochondrial-processing peptidase subunit beta OS=Arabidopsis thaliana GN=At3g02090 PE=1 SV=2	KOG0960	2e-39	Mitochondrial processing peptidase, beta subunit, and related enzymes (insulinase superfamily)			NA				GO:0005618;GO:0009507;GO:0016020;GO:0005743;GO:0005758;GO:0005759;GO:0005741;GO:0005750;GO:0005739;GO:0005730;GO:0005774;GO:0046872;GO:0004222;GO:0016491;GO:0008270	cell wall|chloroplast|membrane|mitochondrial inner membrane|mitochondrial intermembrane space|mitochondrial matrix|mitochondrial outer membrane|mitochondrial respiratory chain complex III|mitochondrion|nucleolus|vacuolar membrane|metal ion binding|metalloendopeptidase activity|oxidoreductase activity|zinc ion binding
comp10042_c0_seq1	5.5	4	7	1.75	0.807355	0.824944	1	522		NA		NA			NA				NA
comp100435_c0_seq1	0	0	0	NA	NA	NA	NA	315	gi|224127578|ref|XP_002320109.1|NAD-dependent malic enzyme family protein [Populus trichocarpa] gi|222860882|gb|EEE98424.1| NAD-dependent malic enzyme family protein [Populus trichocarpa]	6.06049e-44	sp|Q8L7K9|MAO2_ARATH	2e-29	NAD-dependent malic enzyme 2, mitochondrial OS=Arabidopsis thaliana GN=NAD-ME2 PE=1 SV=1	KOG1257	4e-30	NADP+-dependent malic enzyme	ko00620;ko00710;ko01200	Pyruvate metabolism|Carbon fixation in photosynthetic organisms|Carbon metabolism	3	K00028	E1.1.1.39	malate dehydrogenase (decarboxylating)	GO:0009507;GO:0005739;GO:0005524;GO:0050897;GO:0004471;GO:0051287;GO:0042803;GO:0008270;GO:0006108	chloroplast|mitochondrion|ATP binding|cobalt ion binding|malate dehydrogenase (decarboxylating) (NAD+) activity|NAD binding|protein homodimerization activity|zinc ion binding|malate metabolic process
comp10043_c0_seq1	1	1	1	1	0	1	1	735	gi|474049305|gb|EMS53611.1|LRR receptor-like serine/threonine-protein kinase GSO2 [Triticum urartu]	3.22873e-47	sp|O80809|CLV2_ARATH	2e-12	Leucine-rich repeat receptor-like protein CLAVATA2 OS=Arabidopsis thaliana GN=CLV2 PE=1 SV=1	KOG0619	1e-14	FOG: Leucine rich repeat			NA				GO:0016021;GO:0016020;GO:0005886;GO:0033612;GO:0048507	integral component of membrane|membrane|plasma membrane|receptor serine/threonine kinase binding|meristem development
comp100443_c0_seq1	2	0	4	Inf	Inf	0.534056	1	302		NA		NA			NA				NA
comp10044_c0_seq1	1	0	2	Inf	Inf	0.737442	1	662	gi|242044722|ref|XP_002460232.1|hypothetical protein SORBIDRAFT_02g025050 [Sorghum bicolor] gi|241923609|gb|EER96753.1| hypothetical protein SORBIDRAFT_02g025050 [Sorghum bicolor]	1.14593e-87	sp|Q9LEV7|FBT6_ARATH	3e-46	Probable folate-biopterin transporter 6 OS=Arabidopsis thaliana GN=At5g10820 PE=2 SV=1		NA				NA				GO:0016021;GO:0006810	integral component of membrane|transport
comp100451_c0_seq1	0	0	0	NA	NA	NA	NA	346	gi|475600557|gb|EMT24569.1|1	1.49939e-71	sp|Q7XEJ5|MTND4_ORYSJ	7e-44	1,2-dihydroxy-3-keto-5-methylthiopentene dioxygenase 4 OS=Oryza sativa subsp. japonica GN=ARD4 PE=2 SV=1	KOG2107	2e-34	Uncharacterized conserved protein, contains double-stranded beta-helix domain	ko00270	Cysteine and methionine metabolism	1	K08967	mtnD, mtnZ, ADI1	1,2-dihydroxy-3-keto-5-methylthiopentene dioxygenase	GO:0005737;GO:0005634;GO:0010309;GO:0046872;GO:0019509	cytoplasm|nucleus|acireductone dioxygenase [iron(II)-requiring] activity|metal ion binding|L-methionine biosynthetic process from methylthioadenosine
comp100454_c0_seq1	0	0	0	NA	NA	NA	NA	329		NA		NA			NA				NA
comp100457_c0_seq1	1.5	3	0	0	#NAME?	0.627019	1	417		NA		NA			NA				NA
comp10045_c0_seq1	2.5	0	5	Inf	Inf	0.453475	1	304		NA		NA			NA				NA
comp100470_c0_seq1	3	6	0	0	#NAME?	0.381487	1	327		NA		NA			NA				NA
comp100476_c0_seq1	1	0	2	Inf	Inf	0.737442	1	409		NA		NA			NA				NA
comp10047_c0_seq1	4.5	0	9	Inf	Inf	0.216684	1	819	gi|242074620|ref|XP_002447246.1|hypothetical protein SORBIDRAFT_06g031195 [Sorghum bicolor] gi|241938429|gb|EES11574.1| hypothetical protein SORBIDRAFT_06g031195	8.75005e-68	sp|Q9XID3|Y1343_ARATH	5e-14	G-type lectin S-receptor-like serine/threonine-protein kinase At1g34300 OS=Arabidopsis thaliana GN=At1g34300 PE=1 SV=1	KOG1187	6e-12	Serine/threonine protein kinase			NA
comp100481_c0_seq1	0.5	1	0	0	#NAME?	1	1	433	gi|743838539|ref|XP_011025738.1|PREDICTED: splicing factor U2af large subunit A isoform X3 [Populus euphratica]	1.04308e-18		NA			NA				NA
comp100487_c0_seq1	0	0	0	NA	NA	NA	NA	305		NA		NA			NA				NA
comp10048_c0_seq1	0	0	0	NA	NA	NA	NA	367		NA		NA			NA				NA
comp10051_c1_seq1	0	0	0	NA	NA	NA	NA	386		NA		NA			NA				NA
comp100535_c0_seq1	0	0	0	NA	NA	NA	NA	305	gi|242066638|ref|XP_002454608.1|hypothetical protein SORBIDRAFT_04g034240 [Sorghum bicolor] gi|241934439|gb|EES07584.1| hypothetical protein SORBIDRAFT_04g034240 [Sorghum bicolor]	1.25881e-30	sp|P51091|LDOX_MALDO	3e-13	Leucoanthocyanidin dioxygenase OS=Malus domestica GN=ANS PE=2 SV=1	KOG0143	2e-13	Iron/ascorbate family oxidoreductases	ko00941	Flavonoid biosynthesis	1	K05278	FLS	flavonol synthase	GO:0031418;GO:0050589;GO:0046872;GO:0009718	L-ascorbic acid binding|leucocyanidin oxygenase activity|metal ion binding|anthocyanin-containing compound biosynthetic process
comp100544_c0_seq1	0	0	0	NA	NA	NA	NA	325		NA		NA			NA				NA
comp100555_c0_seq1	0	0	0	NA	NA	NA	NA	315	gi|357165216|ref|XP_003580308.1|PREDICTED: pyruvate dehydrogenase E1 component subunit alpha-3	6.87949e-65	sp|Q7XTJ3|ODPA3_ORYSJ	1e-63	Pyruvate dehydrogenase E1 component subunit alpha-3, chloroplastic OS=Oryza sativa subsp. japonica GN=Os04g0119400 PE=2 SV=2	KOG0225	1e-52	Pyruvate dehydrogenase E1, alpha subunit	ko04066;ko00010;ko00020;ko00620;ko01200;ko04922	HIF-1 signaling pathway|Glycolysis / Gluconeogenesis|Citrate cycle (TCA cycle)|Pyruvate metabolism|Carbon metabolism|Glucagon signaling pathway	6	K00161	PDHA, pdhA	pyruvate dehydrogenase E1 component alpha subunit	GO:0009941;GO:0009570;GO:0004739;GO:0006086;GO:0006096	chloroplast envelope|chloroplast stroma|pyruvate dehydrogenase (acetyl-transferring) activity|acetyl-CoA biosynthetic process from pyruvate|glycolytic process
comp100559_c0_seq1	1.5	3	0	0	#NAME?	0.627019	1	362	gi|242052065|ref|XP_002455178.1|hypothetical protein SORBIDRAFT_03g005590 [Sorghum bicolor] gi|241927153|gb|EES00298.1| hypothetical protein SORBIDRAFT_03g005590 [Sorghum bicolor]	9.94394e-65	sp|Q9FG13|CXE15_ARATH	5e-25	Probable carboxylesterase 15 OS=Arabidopsis thaliana GN=CXE15 PE=2 SV=1	KOG1515	1e-25	Arylacetamide deacetylase			NA				GO:0052689	carboxylic ester hydrolase activity
comp10055_c0_seq1	13.5	5	22	4.4	2.1375	0.221749	1	583		NA		NA			NA				NA
comp100567_c0_seq1	0	0	0	NA	NA	NA	NA	331	gi|125555939|gb|EAZ01545.1|hypothetical protein OsI_23580 [Oryza sativa Indica Group]	1.87156e-74	sp|Q9SJE2|FATB_ARATH	3e-37	Palmitoyl-acyl carrier protein thioesterase, chloroplastic OS=Arabidopsis thaliana GN=FATB PE=1 SV=1		NA		ko00061;ko01212	Fatty acid biosynthesis|Fatty acid metabolism	2	K10781	FATB	fatty acyl-ACP thioesterase B	GO:0009507;GO:0009536;GO:0000036;GO:0016297;GO:0006633	chloroplast|plastid|ACP phosphopantetheine attachment site binding involved in fatty acid biosynthetic process|acyl-[acyl-carrier-protein] hydrolase activity|fatty acid biosynthetic process
comp100570_c0_seq1	1.5	0	3	Inf	Inf	0.627019	1	351		NA		NA			NA				NA
comp100573_c0_seq1	0	0	0	NA	NA	NA	NA	315		NA		NA			NA				NA
comp100578_c0_seq1	3	2	4	2	1	0.885103	1	408		NA		NA			NA				NA
comp100580_c0_seq1	0	0	0	NA	NA	NA	NA	440		NA		NA			NA				NA
comp100585_c0_seq1	1.5	3	0	0	#NAME?	0.627019	1	315	gi|222641025|gb|EEE69157.1|hypothetical protein OsJ_28299 [Oryza sativa Japonica Group]	6.66789e-68	sp|B7EA73|PSA_ORYSJ	2e-68	Puromycin-sensitive aminopeptidase OS=Oryza sativa subsp. japonica GN=Os08g0562700 PE=1 SV=1	KOG1046	6e-53	Puromycin-sensitive aminopeptidase and related aminopeptidases	ko00480	Glutathione metabolism	1	K01256	pepN	aminopeptidase N	GO:0004177;GO:0008237;GO:0008270	aminopeptidase activity|metallopeptidase activity|zinc ion binding
comp100593_c0_seq1	1	2	0	0	#NAME?	0.737442	1	360		NA		NA			NA				NA
comp100606_c0_seq1	2.5	5	0	0	#NAME?	0.453475	1	338		NA		NA			NA				NA
comp10060_c0_seq1	0	0	0	NA	NA	NA	NA	334		NA		NA			NA				NA
comp100612_c0_seq1	0	0	0	NA	NA	NA	NA	320		NA		NA			NA				NA
comp100618_c0_seq1	0	0	0	NA	NA	NA	NA	312		NA		NA			NA				NA
comp100623_c0_seq1	0	0	0	NA	NA	NA	NA	333	gi|242075858|ref|XP_002447865.1|hypothetical protein SORBIDRAFT_06g017150 [Sorghum bicolor] gi|241939048|gb|EES12193.1| hypothetical protein SORBIDRAFT_06g017150 [Sorghum bicolor]	1.02014e-35		NA			NA				NA
comp100626_c0_seq1	3	3	3	1	0	1	1	309	gi|743783945|ref|XP_011021071.1|PREDICTED: phosphatidylinositol 4-kinase gamma 7-like [Populus euphratica] gi|743783949|ref|XP_011021079.1| PREDICTED: phosphatidylinositol 4-kinase gamma 7-like [Populus euphratica]	9.01547e-66	sp|Q9SI52|P4KG7_ARATH	2e-57	Phosphatidylinositol 4-kinase gamma 7 OS=Arabidopsis thaliana GN=PI4KG7 PE=1 SV=2	KOG2381	4e-58	Phosphatidylinositol 4-kinase			NA				GO:0004430;GO:0005524;GO:0046854;GO:0046777	1-phosphatidylinositol 4-kinase activity|ATP binding|phosphatidylinositol phosphorylation|protein autophosphorylation
comp10062_c0_seq1	23	25	21	0.84	-0.251539	0.879704	1	413		NA		NA			NA				NA
comp10063_c0_seq2	0	0	0	NA	NA	NA	NA	312		NA		NA			NA				NA
comp100653_c0_seq1	2.5	5	0	0	#NAME?	0.453475	1	304	gi|224098930|ref|XP_002311322.1|hypothetical protein POPTR_0008s09070g [Populus trichocarpa] gi|222851142|gb|EEE88689.1| hypothetical protein POPTR_0008s09070g [Populus trichocarpa]	3.67411e-24	sp|F4I248|CSCLB_ARATH	7e-07		KOG1134	3e-07	Uncharacterized conserved protein			NA				GO:0016021;GO:0006811	integral component of membrane|ion transport
comp100654_c0_seq1	2	0	4	Inf	Inf	0.534056	1	334		NA		NA			NA				NA
comp10065_c0_seq1	0	0	0	NA	NA	NA	NA	313	gi|670415287|ref|XP_008648726.1|PREDICTED: uncharacterized protein LOC103629364 isoform X1 [Zea mays]	4.42986e-22		NA			NA				NA
comp100669_c0_seq1	1.5	0	3	Inf	Inf	0.627019	1	322	gi|475576817|gb|EMT17654.1|Bowman-Birk type trypsin inhibitor TI1 [Aegilops tauschii]	1.68056e-57	sp|P07679|IBB1_COILA	8e-15	Bowman-Birk type trypsin inhibitor TI1 OS=Coix lacryma-jobi PE=1 SV=1		NA				NA				GO:0005576;GO:0004867	extracellular region|serine-type endopeptidase inhibitor activity
comp100687_c0_seq1	0	0	0	NA	NA	NA	NA	338	gi|474373669|gb|EMS64023.1|Aspartic proteinase-like protein 2 [Triticum urartu]	2.18835e-39		NA		KOG1339	1e-17	Aspartyl protease			NA
comp1006_c0_seq1	5	5	5	1	0	1	1	586	gi|670419690|ref|XP_008650637.1|PREDICTED: uncharacterized protein LOC103631523 [Zea mays]	1.51204e-81		NA			NA				NA
comp100710_c0_seq1	0	0	0	NA	NA	NA	NA	316		NA	sp|P03398|ENV_AVISU	5e-23	Envelope glycoprotein (Fragment) OS=UR2 sarcoma virus GN=env PE=3 SV=1		NA				NA				GO:0020002;GO:0016021;GO:0019031;GO:0055036;GO:0019064;GO:0019062	host cell plasma membrane|integral component of membrane|viral envelope|virion membrane|fusion of virus membrane with host plasma membrane|virion attachment to host cell
comp100712_c0_seq1	4	4	4	1	0	1	1	325	gi|242054159|ref|XP_002456225.1|hypothetical protein SORBIDRAFT_03g032420 [Sorghum bicolor] gi|241928200|gb|EES01345.1| hypothetical protein SORBIDRAFT_03g032420 [Sorghum bicolor]	2.73179e-44	sp|Q9LNJ5|BH013_ARATH	2e-12	Transcription factor bHLH13 OS=Arabidopsis thaliana GN=BHLH13 PE=2 SV=1		NA				NA				GO:0005634;GO:0003700;GO:0044212;GO:0006355;GO:0006351	nucleus|transcription factor activity, sequence-specific DNA binding|transcription regulatory region DNA binding|regulation of transcription, DNA-templated|transcription, DNA-templated
comp100714_c0_seq1	1.5	3	0	0	#NAME?	0.627019	1	363	gi|242036575|ref|XP_002465682.1|hypothetical protein SORBIDRAFT_01g043680 [Sorghum bicolor] gi|241919536|gb|EER92680.1| hypothetical protein SORBIDRAFT_01g043680 [Sorghum bicolor]	5.13585e-19		NA			NA				NA
comp100716_c0_seq1	3	3	3	1	0	1	1	331	gi|242039195|ref|XP_002466992.1|hypothetical protein SORBIDRAFT_01g018020 [Sorghum bicolor] gi|241920846|gb|EER93990.1| hypothetical protein SORBIDRAFT_01g018020 [Sorghum bicolor]	4.57036e-57		NA			NA				NA
comp100720_c0_seq1	1.5	2	1	0.5	-1	1	1	393		NA		NA			NA				NA
comp100727_c0_seq1	2	4	0	0	#NAME?	0.534056	1	489		NA		NA			NA				NA
comp10072_c0_seq1	2	2	2	1	0	1	1	393	gi|77556026|gb|ABA98822.1|retrotransposon protein	8.8491e-35		NA		KOG0017	5e-12	FOG: Transposon-encoded proteins with TYA, reverse transcriptase, integrase domains in various combinations			NA
comp100733_c0_seq1	0	0	0	NA	NA	NA	NA	375		NA		NA			NA				NA
comp100736_c0_seq1	1	0	2	Inf	Inf	0.737442	1	342		NA		NA			NA				NA
comp10073_c0_seq1	6	10	2	0.2	-2.32193	0.423565	1	468	gi|514818538|ref|XP_004983971.1|PREDICTED: uncharacterized protein LOC101772948 isoform X3 [Setaria italica]	9.66975e-31		NA			NA				NA
comp100747_c0_seq1	1.5	3	0	0	#NAME?	0.627019	1	510		NA		NA			NA				NA
comp100754_c0_seq1	1	0	2	Inf	Inf	0.737442	1	417	gi|242038945|ref|XP_002466867.1|hypothetical protein SORBIDRAFT_01g015460 [Sorghum bicolor] gi|241920721|gb|EER93865.1| hypothetical protein SORBIDRAFT_01g015460 [Sorghum bicolor]	1.99806e-63		NA			NA				NA
comp100759_c0_seq1	2	0	4	Inf	Inf	0.534056	1	360		NA		NA			NA				NA
comp100768_c0_seq1	3.5	4	3	0.75	-0.415037	1	1	351		NA		NA			NA				NA
comp10076_c0_seq1	11	9	13	1.44444	0.530515	0.813831	1	794		NA		NA			NA				NA
comp100772_c0_seq1	2.5	0	5	Inf	Inf	0.453475	1	331	gi|118486160|gb|ABK94923.1|unknown [Populus trichocarpa]	9.91109e-56		NA			NA				NA
comp100773_c0_seq1	5	5	5	1	0	1	1	333	gi|224032603|gb|ACN35377.1|unknown [Zea mays]	7.3054e-25		NA			NA				NA
comp10077_c0_seq1	0	0	0	NA	NA	NA	NA	395	gi|242094506|ref|XP_002437743.1|hypothetical protein SORBIDRAFT_10g001770 [Sorghum bicolor] gi|241915966|gb|EER89110.1| hypothetical protein SORBIDRAFT_10g001770 [Sorghum bicolor]	9.28578e-10		NA			NA				NA
comp100781_c0_seq1	0	0	0	NA	NA	NA	NA	401	gi|514768472|ref|XP_004966501.1|PREDICTED: uncharacterized protein LOC101775676 [Setaria italica]	1.67449e-24		NA			NA				NA
comp100788_c0_seq1	4	4	4	1	0	1	1	348	gi|326505144|dbj|BAK02959.1|predicted protein [Hordeum vulgare subsp. vulgare]	2.42873e-12	sp|Q8H1Z0|CER3_ARATH	1e-09	Protein ECERIFERUM 3 OS=Arabidopsis thaliana GN=CER3 PE=1 SV=1		NA				NA				GO:0005789;GO:0016021;GO:0016020;GO:0005886;GO:0005506;GO:0016491;GO:0043447;GO:0042335;GO:0006723;GO:0006633;GO:0048235;GO:0010025	endoplasmic reticulum membrane|integral component of membrane|membrane|plasma membrane|iron ion binding|oxidoreductase activity|alkane biosynthetic process|cuticle development|cuticle hydrocarbon biosynthetic process|fatty acid biosynthetic process|pollen sperm cell differentiation|wax biosynthetic process
comp100789_c0_seq1	1.5	3	0	0	#NAME?	0.627019	1	306	gi|242032147|ref|XP_002463468.1|hypothetical protein SORBIDRAFT_01g000380 [Sorghum bicolor] gi|241917322|gb|EER90466.1| hypothetical protein SORBIDRAFT_01g000380 [Sorghum bicolor]	1.35745e-12	sp|P08823|RUBA_WHEAT	1e-10	RuBisCO large subunit-binding protein subunit alpha, chloroplastic (Fragment) OS=Triticum aestivum PE=1 SV=1	KOG0356	3e-09	Mitochondrial chaperonin, Cpn60/Hsp60p			NA				GO:0009507;GO:0005524;GO:0042026	chloroplast|ATP binding|protein refolding
comp100790_c0_seq1	4	4	4	1	0	1	1	410		NA		NA			NA				NA
comp100791_c0_seq1	2	4	0	0	#NAME?	0.534056	1	339	gi|224103965|ref|XP_002313264.1|rhodanese-like domain-containing family protein [Populus trichocarpa] gi|222849672|gb|EEE87219.1| rhodanese-like domain-containing family protein [Populus trichocarpa]	2.74243e-27		NA			NA				NA
comp100794_c0_seq1	0	0	0	NA	NA	NA	NA	496		NA		NA			NA				NA
comp1007_c0_seq2	3	3	3	1	0	1	1	352		NA		NA			NA				NA
comp100809_c0_seq1	2.5	5	0	0	#NAME?	0.453475	1	368		NA		NA			NA				NA
comp10080_c0_seq1	0	0	0	NA	NA	NA	NA	448		NA		NA			NA				NA
comp100816_c0_seq1	0	0	0	NA	NA	NA	NA	318	gi|698542870|ref|XP_009766551.1|PREDICTED: fructose-bisphosphate aldolase 1	8.91553e-67	sp|Q9SJU4|ALFC1_ARATH	5e-53	Probable fructose-bisphosphate aldolase 1, chloroplastic OS=Arabidopsis thaliana GN=FBA1 PE=1 SV=2	KOG1557	1e-50	Fructose-biphosphate aldolase	ko00010;ko00030;ko00051;ko00680;ko00710;ko01200;ko01230	Glycolysis / Gluconeogenesis|Pentose phosphate pathway|Fructose and mannose metabolism|Methane metabolism|Carbon fixation in photosynthetic organisms|Carbon metabolism|Biosynthesis of amino acids	7	K01623	ALDO	fructose-bisphosphate aldolase, class I	GO:0048046;GO:0009507;GO:0009941;GO:0009570;GO:0009534;GO:0022626;GO:0010287;GO:0009579;GO:0031977;GO:0004332;GO:0006096;GO:0046686	apoplast|chloroplast|chloroplast envelope|chloroplast stroma|chloroplast thylakoid|cytosolic ribosome|plastoglobule|thylakoid|thylakoid lumen|fructose-bisphosphate aldolase activity|glycolytic process|response to cadmium ion
comp100817_c0_seq1	1.5	3	0	0	#NAME?	0.627019	1	310	gi|566203378|ref|XP_006375364.1|hypothetical protein POPTR_0014s09370g [Populus trichocarpa] gi|550323827|gb|ERP53161.1| hypothetical protein POPTR_0014s09370g [Populus trichocarpa]	3.5045e-58		NA		KOG2827	2e-11	Uncharacterized conserved protein			NA
comp10081_c0_seq1	6	8	4	0.5	-1	0.749271	1	365		NA		NA			NA				NA
comp100824_c0_seq1	4	8	0	0	#NAME?	0.26362	1	409		NA		NA			NA				NA
comp100827_c0_seq1	0	0	0	NA	NA	NA	NA	374		NA		NA			NA				NA
comp10082_c0_seq1	3	3	3	1	0	1	1	433		NA		NA			NA				NA
comp10083_c0_seq1	1	2	0	0	#NAME?	0.737442	1	747	gi|242039101|ref|XP_002466945.1|hypothetical protein SORBIDRAFT_01g017190 [Sorghum bicolor] gi|241920799|gb|EER93943.1| hypothetical protein SORBIDRAFT_01g017190 [Sorghum bicolor]	2.04205e-92	sp|Q9SRQ1|C89A9_ARATH	2e-30	Cytochrome P450 89A9 OS=Arabidopsis thaliana GN=CYP89A9 PE=2 SV=1	KOG0156	4e-31	Cytochrome P450 CYP2 subfamily			NA				GO:0005789;GO:0016021;GO:0016020;GO:0020037;GO:0005506;GO:0016709;GO:0044550	endoplasmic reticulum membrane|integral component of membrane|membrane|heme binding|iron ion binding|oxidoreductase activity, acting on paired donors, with incorporation or reduction of molecular oxygen, NAD(P)H as one donor, and incorporation of one atom of oxygen|secondary metabolite biosynthetic process
comp100846_c0_seq1	1.5	0	3	Inf	Inf	0.627019	1	461		NA		NA			NA				NA
comp100850_c0_seq1	0	0	0	NA	NA	NA	NA	484		NA		NA			NA				NA
comp100856_c0_seq1	0	0	0	NA	NA	NA	NA	354	gi|242085388|ref|XP_002443119.1|hypothetical protein SORBIDRAFT_08g009520 [Sorghum bicolor] gi|241943812|gb|EES16957.1| hypothetical protein SORBIDRAFT_08g009520 [Sorghum bicolor]	4.38277e-57	sp|P0CT40|TF29_SCHPO	3e-06	Transposon Tf2-9 polyprotein OS=Schizosaccharomyces pombe (strain 972 / ATCC 24843) GN=Tf2-9 PE=3 SV=1	KOG0017	6e-25	FOG: Transposon-encoded proteins with TYA, reverse transcriptase, integrase domains in various combinations			NA				GO:0005737;GO:0004190;GO:0003677;GO:0003887;GO:0004519;GO:0046872;GO:0003723;GO:0003964;GO:0015074;GO:0006310	cytoplasm|aspartic-type endopeptidase activity|DNA binding|DNA-directed DNA polymerase activity|endonuclease activity|metal ion binding|RNA binding|RNA-directed DNA polymerase activity|DNA integration|DNA recombination
comp10085_c0_seq1	3	4	2	0.5	-1	0.885103	1	384	gi|566169880|ref|XP_006382872.1|hypothetical protein POPTR_0005s06680g [Populus trichocarpa] gi|550338271|gb|ERP60669.1| hypothetical protein POPTR_0005s06680g [Populus trichocarpa]	2.40195e-72	sp|Q9SS90|RGLG1_ARATH	9e-28	E3 ubiquitin-protein ligase RGLG1 OS=Arabidopsis thaliana GN=RGLG1 PE=1 SV=1	KOG1327	2e-28	Copine			NA
comp100864_c0_seq1	3	3	3	1	0	1	1	386		NA		NA			NA				NA
comp10086_c0_seq1	5	6	4	0.666667	-0.584963	0.908382	1	552	gi|242075944|ref|XP_002447908.1|hypothetical protein SORBIDRAFT_06g017770 [Sorghum bicolor] gi|241939091|gb|EES12236.1| hypothetical protein SORBIDRAFT_06g017770 [Sorghum bicolor]	4.83443e-13		NA			NA				NA
comp100875_c0_seq1	0	0	0	NA	NA	NA	NA	357	gi|743894089|ref|XP_011040288.1|PREDICTED: uncharacterized protein LOC105136584 [Populus euphratica]	2.40684e-26		NA			NA				NA
comp100888_c0_seq1	0	0	0	NA	NA	NA	NA	354	gi|115438568|ref|NP_001043571.1|Os01g0615100 [Oryza sativa Japonica Group] gi|54290294|dbj|BAD61239.1| protease inhibitor-like [Oryza sativa Japonica Group] gi|58396947|gb|AAW72834.1| subitilisin-chymotrypsin inhibitor [Oryza sativa Japonica Group] gi|113533102|dbj|BAF05485.1| Os01g0615100 [Oryza sativa Japonica Group] gi|125526848|gb|EAY74962.1| hypothetical protein OsI_02859 [Oryza sativa Indic…	8.91125e-42	sp|P01053|ICI2_HORVU	3e-13	Subtilisin-chymotrypsin inhibitor-2A OS=Hordeum vulgare PE=1 SV=2		NA				NA				GO:0004867;GO:0009611	serine-type endopeptidase inhibitor activity|response to wounding
comp10088_c0_seq1	1	2	0	0	#NAME?	0.737442	1	710		NA		NA			NA				NA
comp100898_c0_seq1	2	4	0	0	#NAME?	0.534056	1	321	gi|242065850|ref|XP_002454214.1|hypothetical protein SORBIDRAFT_04g026780 [Sorghum bicolor] gi|241934045|gb|EES07190.1| hypothetical protein SORBIDRAFT_04g026780 [Sorghum bicolor]	3.36235e-39		NA			NA				NA
comp10089_c0_seq1	3.5	0	7	Inf	Inf	0.319581	1	305		NA		NA			NA				NA
comp100907_c0_seq1	0	0	0	NA	NA	NA	NA	345	gi|242060750|ref|XP_002451664.1|hypothetical protein SORBIDRAFT_04g005510 [Sorghum bicolor] gi|241931495|gb|EES04640.1| hypothetical protein SORBIDRAFT_04g005510 [Sorghum bicolor]	6.82062e-28	sp|Q9S9N9|CCR1_ARATH	8e-13	Cinnamoyl-CoA reductase 1 OS=Arabidopsis thaliana GN=CCR1 PE=1 SV=1	KOG1502	2e-13	Flavonol reductase/cinnamoyl-CoA reductase	ko00940	Phenylpropanoid biosynthesis	1	K09753	CCR	cinnamoyl-CoA reductase	GO:0005829;GO:0016621;GO:0050662;GO:0007623;GO:0009809;GO:0009409	cytosol|cinnamoyl-CoA reductase activity|coenzyme binding|circadian rhythm|lignin biosynthetic process|response to cold
comp100908_c0_seq1	0	0	0	NA	NA	NA	NA	311	gi|743804276|ref|XP_011017302.1|PREDICTED: J domain-containing protein required for chloroplast accumulation response 1-like isoform X2 [Populus euphratica]	3.23356e-12	sp|Q9C9Q4|JAC1_ARATH	1e-07	J domain-containing protein required for chloroplast accumulation response 1 OS=Arabidopsis thaliana GN=JAC1 PE=1 SV=1	KOG0431	3e-08	Auxilin-like protein and related proteins containing DnaJ domain			NA				GO:0005737;GO:0007015;GO:0071483;GO:0009904;GO:0009903	cytoplasm|actin filament organization|cellular response to blue light|chloroplast accumulation movement|chloroplast avoidance movement
comp100914_c0_seq1	4	8	0	0	#NAME?	0.26362	1	413	gi|514720021|ref|XP_004954382.1|PREDICTED: 3-ketoacyl-CoA thiolase 2	6.52147e-76	sp|Q8LF48|THIK1_ARATH	2e-59	3-ketoacyl-CoA thiolase 1, peroxisomal OS=Arabidopsis thaliana GN=KAT1 PE=2 SV=2	KOG1389	6e-60	3-oxoacyl CoA thiolase	ko04146;ko00280;ko00071;ko00592;ko01040;ko01212;ko03320	Peroxisome|Valine, leucine and isoleucine degradation|Fatty acid degradation|alpha-Linolenic acid metabolism|Biosynthesis of unsaturated fatty acids|Fatty acid metabolism|PPAR signaling pathway	7	K07513	ACAA1	acetyl-CoA acyltransferase 1	GO:0005777;GO:0005773;GO:0003988;GO:0031408	peroxisome|vacuole|acetyl-CoA C-acyltransferase activity|oxylipin biosynthetic process
comp100918_c0_seq1	3	6	0	0	#NAME?	0.381487	1	344		NA		NA			NA				NA
comp100920_c0_seq1	0	0	0	NA	NA	NA	NA	341	gi|242044722|ref|XP_002460232.1|hypothetical protein SORBIDRAFT_02g025050 [Sorghum bicolor] gi|241923609|gb|EER96753.1| hypothetical protein SORBIDRAFT_02g025050 [Sorghum bicolor]	8.26852e-33	sp|Q9LEV7|FBT6_ARATH	2e-17	Probable folate-biopterin transporter 6 OS=Arabidopsis thaliana GN=At5g10820 PE=2 SV=1		NA				NA				GO:0016021;GO:0006810	integral component of membrane|transport
comp100921_c0_seq1	0	0	0	NA	NA	NA	NA	319	gi|474375253|gb|EMS64133.1|Wall-associated receptor kinase 5 [Triticum urartu]	2.57856e-09		NA			NA				NA
comp10092_c0_seq1	1	0	2	Inf	Inf	0.737442	1	451	gi|242052105|ref|XP_002455198.1|hypothetical protein SORBIDRAFT_03g006100 [Sorghum bicolor] gi|241927173|gb|EES00318.1| hypothetical protein SORBIDRAFT_03g006100 [Sorghum bicolor]	4.30197e-79	sp|C0LGP4|Y3475_ARATH	1e-26	Probable LRR receptor-like serine/threonine-protein kinase At3g47570 OS=Arabidopsis thaliana GN=At3g47570 PE=1 SV=1	KOG1187	4e-15	Serine/threonine protein kinase			NA
comp100937_c0_seq1	3	6	0	0	#NAME?	0.381487	1	326	gi|752280756|dbj|GAM84438.1|hypothetical protein ANO11243_024340 [fungal sp. No.11243]	1.27659e-11	sp|P35354|PGH2_HUMAN	1e-70	Prostaglandin G/H synthase 2 OS=Homo sapiens GN=PTGS2 PE=1 SV=2	KOG2408	3e-71	Peroxidase/oxygenase			NA
comp10093_c0_seq1	2	0	4	Inf	Inf	0.534056	1	367		NA		NA			NA				NA
comp10095_c0_seq2	1.5	2	1	0.5	-1	1	1	788	gi|224128942|ref|XP_002320459.1|ribosomal protein L6 [Populus trichocarpa] gi|222861232|gb|EEE98774.1| ribosomal protein L6 [Populus trichocarpa]	2.09268e-145	sp|O23049|RK6_ARATH	9e-110	50S ribosomal protein L6, chloroplastic OS=Arabidopsis thaliana GN=RPL6 PE=2 SV=1	KOG3254	2e-110	Mitochondrial/chloroplast ribosomal protein L6	ko03010	Ribosome	1	K02933	RP-L6, MRPL6, rplF	large subunit ribosomal protein L6	GO:0009507;GO:0009941;GO:0009570;GO:0016020;GO:0005840;GO:0019843;GO:0003735;GO:0009735;GO:0006412	chloroplast|chloroplast envelope|chloroplast stroma|membrane|ribosome|rRNA binding|structural constituent of ribosome|response to cytokinin|translation
comp100961_c0_seq1	0	0	0	NA	NA	NA	NA	328	gi|743879353|ref|XP_011035907.1|PREDICTED: uncharacterized protein LOC105133562 isoform X2 [Populus euphratica]	5.47898e-17		NA			NA				NA
comp100963_c0_seq1	1.5	0	3	Inf	Inf	0.627019	1	401	gi|218199872|gb|EEC82299.1|hypothetical protein OsI_26548 [Oryza sativa Indica Group]	6.59232e-28		NA			NA				NA
comp100964_c0_seq1	0	0	0	NA	NA	NA	NA	397		NA		NA			NA				NA
comp100969_c0_seq1	0	0	0	NA	NA	NA	NA	329		NA		NA			NA				NA
comp10096_c0_seq1	0	0	0	NA	NA	NA	NA	321	gi|326530330|dbj|BAJ97591.1|predicted protein [Hordeum vulgare subsp. vulgare]	1.19011e-41	sp|Q9M4Y3|RR10_MESCR	3e-39	30S ribosomal protein S10, chloroplastic OS=Mesembryanthemum crystallinum GN=RPS10 PE=2 SV=1	KOG0900	8e-40	40S ribosomal protein S20	ko03010	Ribosome	1	K02946	RP-S10, MRPS10, rpsJ	small subunit ribosomal protein S10	GO:0009507;GO:0005840;GO:0003723;GO:0003735;GO:0006412	chloroplast|ribosome|RNA binding|structural constituent of ribosome|translation
comp100972_c0_seq1	0	0	0	NA	NA	NA	NA	303		NA		NA			NA				NA
comp100973_c0_seq1	0	0	0	NA	NA	NA	NA	301	gi|108862467|gb|ABA97399.2|Prenyl transferase	4.47796e-52	sp|Q75HZ9|SPS2_ORYSJ	1e-51	Solanesyl-diphosphate synthase 2, chloroplastic OS=Oryza sativa subsp. japonica GN=SPS2 PE=1 SV=2	KOG0776	5e-43	Geranylgeranyl pyrophosphate synthase/Polyprenyl synthetase	ko00900	Terpenoid backbone biosynthesis	1	K05356	SPS, sds	all-trans-nonaprenyl-diphosphate synthase	GO:0009507;GO:0009536;GO:0052923;GO:0046872;GO:0050347;GO:0008299;GO:0015979	chloroplast|plastid|all-trans-nonaprenyl-diphosphate synthase (geranyl-diphosphate specific) activity|metal ion binding|trans-octaprenyltranstransferase activity|isoprenoid biosynthetic process|photosynthesis
comp100979_c0_seq1	2.5	2	3	1.5	0.584963	1	1	521	gi|224109344|ref|XP_002315166.1|putative Hs1pro-1-like family protein [Populus trichocarpa] gi|222864206|gb|EEF01337.1| putative Hs1pro-1-like family protein [Populus trichocarpa]	6.47371e-118	sp|Q9LY61|HSPR1_ARATH	7e-70	Nematode resistance protein-like HSPRO1 OS=Arabidopsis thaliana GN=HSPRO1 PE=1 SV=1		NA				NA				GO:0005737;GO:0006952	cytoplasm|defense response
comp100981_c0_seq1	1.5	0	3	Inf	Inf	0.627019	1	395	gi|242050532|ref|XP_002463010.1|hypothetical protein SORBIDRAFT_02g036185 [Sorghum bicolor] gi|241926387|gb|EER99531.1| hypothetical protein SORBIDRAFT_02g036185	4.53503e-65	sp|P0C2F6|RNHX1_ARATH	3e-07	Putative ribonuclease H protein At1g65750 OS=Arabidopsis thaliana GN=At1g65750 PE=3 SV=1	KOG1075	6e-11	FOG: Reverse transcriptase			NA				GO:0046872;GO:0003676;GO:0004523	metal ion binding|nucleic acid binding|RNA-DNA hybrid ribonuclease activity
comp100983_c0_seq1	0	0	0	NA	NA	NA	NA	348	gi|242059535|ref|XP_002458913.1|hypothetical protein SORBIDRAFT_03g042540 [Sorghum bicolor] gi|241930888|gb|EES04033.1| hypothetical protein SORBIDRAFT_03g042540 [Sorghum bicolor]	9.73115e-12		NA			NA				NA
comp10099_c0_seq1	4.5	0	9	Inf	Inf	0.216684	1	480		NA		NA			NA				NA
comp101003_c0_seq1	0	0	0	NA	NA	NA	NA	339		NA		NA			NA				NA
comp101010_c0_seq1	3	3	3	1	0	1	1	345	gi|743908662|ref|XP_011047789.1|PREDICTED: mitogen-activated protein kinase kinase 9-like [Populus euphratica]	5.56729e-64	sp|Q9FX43|M2K9_ARATH	1e-41		KOG0581	3e-42	Mitogen-activated protein kinase kinase (MAP2K)			NA				GO:0005737;GO:0005634;GO:0005524;GO:0004708;GO:0004709;GO:0030295;GO:0004674;GO:0000187;GO:0000186;GO:0010120;GO:0009693;GO:0009873;GO:0010150;GO:0000165;GO:0045893;GO:0046777;GO:0042981;GO:0007346;GO:0009620;GO:0009651;GO:0009611;GO:0031098	cytoplasm|nucleus|ATP binding|MAP kinase kinase activity|MAP kinase kinase kinase activity|protein kinase activator activity|protein serine/threonine kinase activity|activation of MAPK activity|activation of MAPKK activity|camalexin biosynthetic process|ethylene biosynthetic process|ethylene-activated signaling pathway|leaf senescence|MAPK cascade|positive regulation of transcription, DNA-templat…
comp101023_c0_seq1	3.5	4	3	0.75	-0.415037	1	1	334		NA		NA			NA				NA
comp101026_c0_seq1	4	4	4	1	0	1	1	324	gi|242081825|ref|XP_002445681.1|hypothetical protein SORBIDRAFT_07g024160 [Sorghum bicolor] gi|241942031|gb|EES15176.1| hypothetical protein SORBIDRAFT_07g024160 [Sorghum bicolor]	1.12027e-68		NA			NA				NA
comp101027_c0_seq1	2.5	0	5	Inf	Inf	0.453475	1	375	gi|242069215|ref|XP_002449884.1|hypothetical protein SORBIDRAFT_05g024880 [Sorghum bicolor] gi|241935727|gb|EES08872.1| hypothetical protein SORBIDRAFT_05g024880 [Sorghum bicolor]	2.29826e-79	sp|Q9M667|RPP13_ARATH	1e-13	Disease resistance protein RPP13 OS=Arabidopsis thaliana GN=RPP13 PE=2 SV=2	KOG4658	2e-14	Apoptotic ATPase			NA
comp10104_c1_seq1	9	6	12	2	1	0.658397	1	537	gi|242070101|ref|XP_002450327.1|hypothetical protein SORBIDRAFT_05g003790 [Sorghum bicolor] gi|241936170|gb|EES09315.1| hypothetical protein SORBIDRAFT_05g003790 [Sorghum bicolor]	4.79364e-102	sp|Q2RA93|WNK6_ORYSJ	8e-43	Probable serine/threonine-protein kinase WNK6 OS=Oryza sativa subsp. japonica GN=WNK6 PE=2 SV=1	KOG0584	1e-17	Serine/threonine protein kinase			NA				GO:0005524;GO:0004674	ATP binding|protein serine/threonine kinase activity
comp101059_c0_seq1	6	0	12	Inf	Inf	0.124522	1	394		NA		NA			NA				NA
comp10106_c0_seq1	0	0	0	NA	NA	NA	NA	302	gi|670392125|ref|XP_008676432.1|PREDICTED: hypothetical protein isoform X1 [Zea mays] gi|223949035|gb|ACN28601.1| unknown [Zea mays]	1.37821e-08		NA			NA				NA
comp101077_c0_seq1	3	6	0	0	#NAME?	0.381487	1	335		NA		NA			NA				NA
comp10107_c0_seq1	6	6	6	1	0	1	1	380	gi|74418990|gb|ABA03220.1|arginine decarboxylase [Populus maximowiczii x Populus nigra]	8.61504e-78	sp|Q9SI64|SPE1_ARATH	8e-60	Arginine decarboxylase 1 OS=Arabidopsis thaliana GN=SPE1 PE=2 SV=1		NA		ko00330	Arginine and proline metabolism	1	K01583	E4.1.1.19	arginine decarboxylase	GO:0008792;GO:0006527;GO:0033388;GO:0009409;GO:0006979;GO:0009651;GO:0008295	arginine decarboxylase activity|arginine catabolic process|putrescine biosynthetic process from arginine|response to cold|response to oxidative stress|response to salt stress|spermidine biosynthetic process
comp101084_c0_seq1	0	0	0	NA	NA	NA	NA	332		NA		NA			NA				NA
comp10108_c0_seq2	2.5	5	0	0	#NAME?	0.453475	1	386		NA		NA			NA				NA
comp101097_c0_seq1	3	4	2	0.5	-1	0.885103	1	468		NA		NA			NA				NA
comp101100_c0_seq1	1.5	3	0	0	#NAME?	0.627019	1	402		NA		NA			NA				NA
comp101102_c0_seq1	3	3	3	1	0	1	1	370	gi|743893629|ref|XP_011040052.1|PREDICTED: polyadenylate-binding protein-interacting protein 4-like isoform X4 [Populus euphratica]	9.64103e-40		NA			NA				NA
comp101106_c0_seq1	0	0	0	NA	NA	NA	NA	358		NA		NA			NA				NA
comp10110_c0_seq1	6	6	6	1	0	1	1	402		NA		NA			NA				NA
comp101113_c0_seq1	1	0	2	Inf	Inf	0.737442	1	317		NA		NA			NA				NA
comp101117_c0_seq1	2	0	4	Inf	Inf	0.534056	1	339		NA		NA			NA				NA
comp10112_c0_seq1	0	0	0	NA	NA	NA	NA	481		NA		NA			NA				NA
comp101132_c0_seq1	1.5	3	0	0	#NAME?	0.627019	1	396	gi|566174239|ref|XP_002308865.2|nitrite transporter family protein [Populus trichocarpa] gi|550335359|gb|EEE92388.2| nitrite transporter family protein [Populus trichocarpa]	6.2735e-85	sp|Q9SX20|PTR18_ARATH	4e-54	Probable nitrite transporter At1g68570 OS=Arabidopsis thaliana GN=At1g68570 PE=2 SV=1	KOG1237	9e-55	H+/oligopeptide symporter			NA				GO:0016021;GO:0005215;GO:0042128	integral component of membrane|transporter activity|nitrate assimilation
comp101159_c0_seq1	2	2	2	1	0	1	1	545	gi|514736822|ref|XP_004958553.1|PREDICTED: uncharacterized protein LOC101761302 [Setaria italica]	1.21934e-24		NA			NA				NA
comp101161_c0_seq1	2	0	4	Inf	Inf	0.534056	1	328	gi|13937301|gb|AAK50132.1|AC087797_17putative gag-pol polyprotein [Oryza sativa Japonica Group]	2.89748e-16		NA			NA				NA
comp101165_c0_seq1	2	4	0	0	#NAME?	0.534056	1	400		NA		NA			NA				NA
comp101192_c0_seq1	0	0	0	NA	NA	NA	NA	330	gi|242034551|ref|XP_002464670.1|hypothetical protein SORBIDRAFT_01g023100 [Sorghum bicolor] gi|241918524|gb|EER91668.1| hypothetical protein SORBIDRAFT_01g023100 [Sorghum bicolor]	5.01347e-23		NA			NA		ko03022	Basal transcription factors	1	K03137	TFIIE2, GTF2E2, TFA2	transcription initiation factor TFIIE subunit beta
comp101197_c0_seq1	0	0	0	NA	NA	NA	NA	356	gi|242036235|ref|XP_002465512.1|hypothetical protein SORBIDRAFT_01g040300 [Sorghum bicolor] gi|241919366|gb|EER92510.1| hypothetical protein SORBIDRAFT_01g040300 [Sorghum bicolor]	1.3097e-75	sp|P0DH86|SRK_ARATH	2e-24	G-type lectin S-receptor-like serine/threonine-protein kinase SRK OS=Arabidopsis thaliana GN=SRK PE=2 SV=1		NA				NA
comp10119_c0_seq1	2	0	4	Inf	Inf	0.534056	1	343		NA		NA			NA				NA
comp1011_c0_seq1	2	0	4	Inf	Inf	0.534056	1	395		NA		NA			NA				NA
comp101206_c0_seq1	1.5	0	3	Inf	Inf	0.627019	1	340	gi|242072884|ref|XP_002446378.1|hypothetical protein SORBIDRAFT_06g014950 [Sorghum bicolor] gi|241937561|gb|EES10706.1| hypothetical protein SORBIDRAFT_06g014950 [Sorghum bicolor]	3.84529e-69	sp|Q84MS3|HAK16_ORYSJ	4e-41	Probable potassium transporter 16 OS=Oryza sativa subsp. japonica GN=HAK16 PE=2 SV=1		NA				NA				GO:0016021;GO:0015079	integral component of membrane|potassium ion transmembrane transporter activity
comp10120_c0_seq1	1.5	0	3	Inf	Inf	0.627019	1	326	gi|125598807|gb|EAZ38383.1|hypothetical protein OsJ_22760 [Oryza sativa Japonica Group]	1.08809e-32	sp|Q69LA6|PDX11_ORYSJ	8e-34	Probable pyridoxal biosynthesis protein PDX1.1 OS=Oryza sativa subsp. japonica GN=PDX11 PE=2 SV=1	KOG1606	1e-22	Stationary phase-induced protein, SOR/SNZ family	ko00750	Vitamin B6 metabolism	1	K06215	pdxS, pdx1	pyridoxal 5'-phosphate synthase pdxS subunit	GO:0036381;GO:0042823;GO:0042819	pyridoxal 5'-phosphate synthase (glutamine hydrolysing) activity|pyridoxal phosphate biosynthetic process|vitamin B6 biosynthetic process
comp101216_c0_seq1	0	0	0	NA	NA	NA	NA	382		NA		NA			NA				NA
comp101220_c0_seq1	0	0	0	NA	NA	NA	NA	318		NA		NA			NA				NA
comp101223_c0_seq1	0	0	0	NA	NA	NA	NA	542		NA		NA			NA				NA
comp101225_c0_seq1	0	0	0	NA	NA	NA	NA	326	gi|18568267|gb|AAL75999.1|AF466646_7putative polyprotein [Zea mays]	1.1066e-45		NA		KOG1075	3e-17	FOG: Reverse transcriptase			NA
comp10123_c0_seq1	1.5	3	0	0	#NAME?	0.627019	1	346	gi|743808294|ref|XP_011018223.1|PREDICTED: protein P21-like [Populus euphratica]	1.76271e-71	sp|P81370|TLP_ACTDE	4e-46	Thaumatin-like protein OS=Actinidia deliciosa GN=tlp PE=1 SV=2		NA				NA				GO:0005576;GO:0050832;GO:0031640	extracellular region|defense response to fungus|killing of cells of other organism
comp10124_c0_seq1	6.5	0	13	Inf	Inf	0.103103	1	305	gi|242058455|ref|XP_002458373.1|hypothetical protein SORBIDRAFT_03g032350 [Sorghum bicolor] gi|241930348|gb|EES03493.1| hypothetical protein SORBIDRAFT_03g032350 [Sorghum bicolor]	7.46642e-60	sp|Q9M2V6|AB17G_ARATH	1e-32	ABC transporter G family member 17 OS=Arabidopsis thaliana GN=ABCG17 PE=2 SV=1	KOG0061	3e-33	Transporter, ABC superfamily (Breast cancer resistance protein)			NA				GO:0016021;GO:0005886;GO:0005524;GO:0042626;GO:0055085	integral component of membrane|plasma membrane|ATP binding|ATPase activity, coupled to transmembrane movement of substances|transmembrane transport
comp101264_c0_seq1	1.5	0	3	Inf	Inf	0.627019	1	370		NA		NA			NA				NA
comp10126_c0_seq1	6.5	10	3	0.3	-1.73697	0.522703	1	500		NA		NA			NA				NA
comp101278_c0_seq1	1.5	0	3	Inf	Inf	0.627019	1	408		NA		NA			NA				NA
comp10127_c0_seq1	1	0	2	Inf	Inf	0.737442	1	415		NA		NA			NA				NA
comp101282_c0_seq1	5.5	11	0	0	#NAME?	0.148645	1	356		NA		NA			NA				NA
comp101291_c0_seq1	0	0	0	NA	NA	NA	NA	309		NA		NA			NA				NA
comp101308_c0_seq1	3.5	7	0	0	#NAME?	0.319581	1	383	gi|224071241|ref|XP_002303380.1|hypothetical protein POPTR_0003s08070g [Populus trichocarpa] gi|222840812|gb|EEE78359.1| hypothetical protein POPTR_0003s08070g [Populus trichocarpa]	5.35006e-65	sp|Q9LD45|BI1_ARATH	3e-46	Bax inhibitor 1 OS=Arabidopsis thaliana GN=BI-1 PE=1 SV=1	KOG1629	7e-47	Bax-mediated apoptosis inhibitor TEGT/BI-1			NA				GO:0005737;GO:0005783;GO:0005789;GO:0016021;GO:0005635;GO:0006983;GO:0043066;GO:0043069;GO:0009414;GO:0000038	cytoplasm|endoplasmic reticulum|endoplasmic reticulum membrane|integral component of membrane|nuclear envelope|ER overload response|negative regulation of apoptotic process|negative regulation of programmed cell death|response to water deprivation|very long-chain fatty acid metabolic process
comp10131_c0_seq1	0	0	0	NA	NA	NA	NA	432	gi|118485757|gb|ABK94728.1|unknown [Populus trichocarpa]	4.64183e-65	sp|O04209|CLC2_ARATH	6e-15	Clathrin light chain 2 OS=Arabidopsis thaliana GN=CLC2 PE=1 SV=1		NA				NA				GO:0009504;GO:0009941;GO:0030132;GO:0030130;GO:0030125;GO:0005856;GO:0009524;GO:0005886;GO:0032050;GO:0005198;GO:0072583;GO:0006886	cell plate|chloroplast envelope|clathrin coat of coated pit|clathrin coat of trans-Golgi network vesicle|clathrin vesicle coat|cytoskeleton|phragmoplast|plasma membrane|clathrin heavy chain binding|structural molecule activity|clathrin-mediated endocytosis|intracellular protein transport
comp101320_c0_seq1	3	6	0	0	#NAME?	0.381487	1	325	gi|224083147|ref|XP_002306954.1|hypothetical protein POPTR_0005s26610g [Populus trichocarpa] gi|222856403|gb|EEE93950.1| hypothetical protein POPTR_0005s26610g [Populus trichocarpa]	3.11181e-55	sp|Q0JIL1|NRX2_ORYSJ	8e-18	Probable nucleoredoxin 2 OS=Oryza sativa subsp. japonica GN=Os01g0794400 PE=2 SV=1	KOG2501	1e-10	Thioredoxin, nucleoredoxin and related proteins			NA				GO:0047134	protein-disulfide reductase activity
comp10132_c0_seq1	1.5	2	1	0.5	-1	1	1	606	gi|242082706|ref|XP_002441778.1|hypothetical protein SORBIDRAFT_08g002150 [Sorghum bicolor] gi|27542771|gb|AAO16704.1| hypothetical protein-like protein [Sorghum bicolor] gi|241942471|gb|EES15616.1| hypothetical protein SORBIDRAFT_08g002150 [Sorghum bicolor]	1.1727e-92	sp|Q9SSC7|LOR5_ARATH	1e-07	Protein LURP-one-related 5 OS=Arabidopsis thaliana GN=At1g80120 PE=1 SV=1		NA				NA				GO:0006952	defense response
comp10133_c0_seq1	7	7	7	1	0	1	1	338		NA		NA			NA				NA
comp101345_c0_seq1	2.5	0	5	Inf	Inf	0.453475	1	302		NA		NA			NA				NA
comp10134_c0_seq1	1.5	3	0	0	#NAME?	0.627019	1	341		NA		NA			NA				NA
comp101361_c0_seq1	0	0	0	NA	NA	NA	NA	352	gi|242044084|ref|XP_002459913.1|hypothetical protein SORBIDRAFT_02g015310 [Sorghum bicolor] gi|241923290|gb|EER96434.1| hypothetical protein SORBIDRAFT_02g015310 [Sorghum bicolor]	1.58495e-46		NA			NA				NA
comp101379_c0_seq1	1	0	2	Inf	Inf	0.737442	1	416		NA		NA			NA				NA
comp10137_c1_seq1	0	0	0	NA	NA	NA	NA	343		NA		NA			NA				NA
comp101383_c0_seq1	0	0	0	NA	NA	NA	NA	309		NA		NA			NA				NA
comp101386_c0_seq1	3	3	3	1	0	1	1	462	gi|115456283|ref|NP_001051742.1|Os03g0823400 [Oryza sativa Japonica Group] gi|27545054|gb|AAO18460.1| putative Bowman-Birk serine protease inhibitor [Oryza sativa Japonica Group] gi|108711821|gb|ABF99616.1| Bowman-Birk serine protease inhibitor family protein	1.90865e-17	sp|P81713|IBB3_WHEAT	1e-07	Bowman-Birk type trypsin inhibitor OS=Triticum aestivum PE=1 SV=1		NA				NA				GO:0005576;GO:0004867	extracellular region|serine-type endopeptidase inhibitor activity
comp101387_c0_seq1	1	0	2	Inf	Inf	0.737442	1	402	gi|242097036|ref|XP_002439008.1|hypothetical protein SORBIDRAFT_10g029880 [Sorghum bicolor] gi|241917231|gb|EER90375.1| hypothetical protein SORBIDRAFT_10g029880 [Sorghum bicolor]	5.48712e-76		NA			NA				NA
comp101397_c0_seq1	1	2	0	0	#NAME?	0.737442	1	333		NA		NA			NA				NA
comp1013_c0_seq1	1.5	3	0	0	#NAME?	0.627019	1	428		NA		NA			NA				NA
comp101400_c0_seq1	1.5	0	3	Inf	Inf	0.627019	1	526		NA		NA			NA				NA
comp101408_c0_seq1	1	2	0	0	#NAME?	0.737442	1	470		NA		NA			NA				NA
comp101409_c0_seq1	0	0	0	NA	NA	NA	NA	302	gi|22208512|gb|AAM94327.1|putative reverse transcriptase [Sorghum bicolor]	1.59653e-58	sp|P11369|LORF2_MOUSE	6e-09	LINE-1 retrotransposable element ORF2 protein OS=Mus musculus GN=Pol PE=1 SV=2	KOG1075	8e-13	FOG: Reverse transcriptase			NA				GO:0004519;GO:0046872;GO:0003964;GO:0006310	endonuclease activity|metal ion binding|RNA-directed DNA polymerase activity|DNA recombination
comp101412_c0_seq1	0	0	0	NA	NA	NA	NA	422		NA		NA			NA				NA
comp10141_c0_seq1	12	10	14	1.4	0.485427	0.822334	1	326		NA		NA			NA				NA
comp101433_c0_seq1	0	0	0	NA	NA	NA	NA	340		NA		NA			NA				NA
comp10143_c0_seq1	1	0	2	Inf	Inf	0.737442	1	368		NA		NA			NA				NA
comp101448_c0_seq1	2	0	4	Inf	Inf	0.534056	1	352	gi|224077516|ref|XP_002305282.1|4-coumarate--CoA ligase family protein [Populus trichocarpa] gi|222848246|gb|EEE85793.1| 4-coumarate--CoA ligase family protein [Populus trichocarpa]	3.37632e-67	sp|Q9M0X9|4CLL7_ARATH	6e-57	4-coumarate--CoA ligase-like 7 OS=Arabidopsis thaliana GN=4CLL7 PE=1 SV=1	KOG1176	2e-57	Acyl-CoA synthetase	ko00360;ko00940;ko00130	Phenylalanine metabolism|Phenylpropanoid biosynthesis|Ubiquinone and other terpenoid-quinone biosynthesis	3	K01904	4CL	4-coumarate--CoA ligase	GO:0005777;GO:0005524;GO:0004321;GO:0016874;GO:0009695;GO:0031408	peroxisome|ATP binding|fatty-acyl-CoA synthase activity|ligase activity|jasmonic acid biosynthetic process|oxylipin biosynthetic process
comp101454_c0_seq1	3.5	7	0	0	#NAME?	0.319581	1	319		NA		NA			NA				NA
comp101459_c0_seq1	4	0	8	Inf	Inf	0.26362	1	318		NA		NA			NA				NA
comp10145_c0_seq1	18	27	9	0.333333	-1.58496	0.290504	1	357		NA		NA			NA				NA
comp101460_c0_seq1	0	0	0	NA	NA	NA	NA	329		NA		NA			NA				NA
comp101468_c0_seq1	3	6	0	0	#NAME?	0.381487	1	321	gi|326522983|dbj|BAJ88537.1|predicted protein [Hordeum vulgare subsp. vulgare]	3.68396e-09	sp|Q5QMZ9|HOX29_ORYSJ	6e-09	Homeobox-leucine zipper protein HOX29 OS=Oryza sativa subsp. japonica GN=HOX29 PE=2 SV=2		NA				NA				GO:0005634;GO:0003677;GO:0008289;GO:0006355;GO:0006351	nucleus|DNA binding|lipid binding|regulation of transcription, DNA-templated|transcription, DNA-templated
comp101474_c0_seq1	5.5	11	0	0	#NAME?	0.148645	1	350		NA		NA			NA				NA
comp101481_c0_seq1	0	0	0	NA	NA	NA	NA	324		NA		NA			NA				NA
comp10149_c0_seq1	17.5	31	4	0.129032	-2.9542	0.0680994	1	447		NA		NA			NA				NA
comp1014_c0_seq1	3	0	6	Inf	Inf	0.381487	1	434	gi|242075056|ref|XP_002447464.1|hypothetical protein SORBIDRAFT_06g001460 [Sorghum bicolor] gi|241938647|gb|EES11792.1| hypothetical protein SORBIDRAFT_06g001460 [Sorghum bicolor]	7.52315e-71		NA			NA				NA
comp1014_c1_seq1	3	0	6	Inf	Inf	0.381487	1	1091	gi|242075056|ref|XP_002447464.1|hypothetical protein SORBIDRAFT_06g001460 [Sorghum bicolor] gi|241938647|gb|EES11792.1| hypothetical protein SORBIDRAFT_06g001460 [Sorghum bicolor]	0		NA			NA				NA
comp101500_c0_seq1	0	0	0	NA	NA	NA	NA	308		NA		NA			NA				NA
comp101501_c0_seq1	0	0	0	NA	NA	NA	NA	467	gi|242091161|ref|XP_002441413.1|hypothetical protein SORBIDRAFT_09g026250 [Sorghum bicolor] gi|241946698|gb|EES19843.1| hypothetical protein SORBIDRAFT_09g026250 [Sorghum bicolor]	3.12899e-06		NA			NA				NA
comp101509_c0_seq1	0	0	0	NA	NA	NA	NA	306	gi|242093834|ref|XP_002437407.1|hypothetical protein SORBIDRAFT_10g026363 [Sorghum bicolor] gi|241915630|gb|EER88774.1| hypothetical protein SORBIDRAFT_10g026363	1.04354e-60	sp|Q7LHG5|YI31B_YEAST	3e-16	Transposon Ty3-I Gag-Pol polyprotein OS=Saccharomyces cerevisiae (strain ATCC 204508 / S288c) GN=TY3B-I PE=3 SV=2	KOG0017	4e-28	FOG: Transposon-encoded proteins with TYA, reverse transcriptase, integrase domains in various combinations			NA				GO:0005737;GO:0005634;GO:0000943;GO:0004190;GO:0005524;GO:0003677;GO:0003887;GO:0008233;GO:0004540;GO:0003723;GO:0003964;GO:0004523;GO:0008270;GO:0071897;GO:0015074;GO:0006310;GO:0090501;GO:0006278;GO:0032197;GO:0019076	cytoplasm|nucleus|retrotransposon nucleocapsid|aspartic-type endopeptidase activity|ATP binding|DNA binding|DNA-directed DNA polymerase activity|peptidase activity|ribonuclease activity|RNA binding|RNA-directed DNA polymerase activity|RNA-DNA hybrid ribonuclease activity|zinc ion binding|DNA biosynthetic process|DNA integration|DNA recombination|RNA phosphodiester bond hydrolysis|RNA-dependent DN…
comp101510_c0_seq1	1	0	2	Inf	Inf	0.737442	1	354		NA		NA			NA				NA
comp101517_c0_seq1	2	2	2	1	0	1	1	459		NA		NA			NA				NA
comp101523_c0_seq1	0	0	0	NA	NA	NA	NA	329		NA		NA			NA				NA
comp101527_c0_seq1	2	2	2	1	0	1	1	479		NA		NA			NA				NA
comp101534_c0_seq1	4	0	8	Inf	Inf	0.26362	1	383	gi|242078841|ref|XP_002444189.1|hypothetical protein SORBIDRAFT_07g014311 [Sorghum bicolor] gi|241940539|gb|EES13684.1| hypothetical protein SORBIDRAFT_07g014311	2.39663e-33		NA			NA				NA
comp10153_c0_seq1	4.5	0	9	Inf	Inf	0.216684	1	334		NA		NA			NA				NA
comp10154_c0_seq1	7.5	12	3	0.25	-2	0.415376	1	853	gi|475552867|gb|EMT11891.1|DNA repair radA-like protein [Aegilops tauschii]	1.47474e-12		NA			NA				NA
comp101558_c0_seq1	0	0	0	NA	NA	NA	NA	368	gi|224133948|ref|XP_002321699.1|CBS domain-containing family protein [Populus trichocarpa] gi|222868695|gb|EEF05826.1| CBS domain-containing family protein [Populus trichocarpa]	1.74337e-59	sp|Q8LBB2|KING1_ARATH	2e-41	SNF1-related protein kinase regulatory subunit gamma-1 OS=Arabidopsis thaliana GN=KING1 PE=1 SV=2	KOG1764	5e-42	5'-AMP-activated protein kinase, gamma subunit			NA				GO:0009505;GO:0005524;GO:0003824;GO:0019887;GO:0005975;GO:0006633;GO:0042128;GO:0045859	plant-type cell wall|ATP binding|catalytic activity|protein kinase regulator activity|carbohydrate metabolic process|fatty acid biosynthetic process|nitrate assimilation|regulation of protein kinase activity
comp101568_c0_seq1	0	0	0	NA	NA	NA	NA	350		NA		NA			NA				NA
comp101576_c0_seq1	1	0	2	Inf	Inf	0.737442	1	351	gi|224131908|ref|XP_002321208.1|Zinc finger protein CONSTANS-LIKE 14 [Populus trichocarpa] gi|222861981|gb|EEE99523.1| Zinc finger protein CONSTANS-LIKE 14 [Populus trichocarpa]	2.74934e-36	sp|Q9SSE5|COL9_ARATH	5e-19	Zinc finger protein CONSTANS-LIKE 9 OS=Arabidopsis thaliana GN=COL9 PE=2 SV=1		NA				NA				GO:0005634;GO:0003700;GO:0008270;GO:0007623;GO:0048579;GO:0006355	nucleus|transcription factor activity, sequence-specific DNA binding|zinc ion binding|circadian rhythm|negative regulation of long-day photoperiodism, flowering|regulation of transcription, DNA-templated
comp101581_c0_seq1	0	0	0	NA	NA	NA	NA	441	gi|242057585|ref|XP_002457938.1|hypothetical protein SORBIDRAFT_03g022830 [Sorghum bicolor] gi|241929913|gb|EES03058.1| hypothetical protein SORBIDRAFT_03g022830 [Sorghum bicolor]	6.61673e-10		NA			NA				NA
comp10158_c0_seq1	10.5	5	16	3.2	1.67807	0.397717	1	650	gi|242056211|ref|XP_002457251.1|hypothetical protein SORBIDRAFT_03g004080 [Sorghum bicolor] gi|241929226|gb|EES02371.1| hypothetical protein SORBIDRAFT_03g004080 [Sorghum bicolor]	1.59996e-81		NA			NA				NA
comp101597_c0_seq1	2	0	4	Inf	Inf	0.534056	1	412		NA		NA			NA				NA
comp10159_c0_seq1	4	3	5	1.66667	0.736966	0.899329	1	398	gi|474400723|gb|EMS66066.1|hypothetical protein TRIUR3_09296 [Triticum urartu]	6.4123e-06		NA			NA				NA
comp101606_c0_seq1	5	0	10	Inf	Inf	0.17885	1	381		NA		NA			NA				NA
comp101615_c0_seq1	2	2	2	1	0	1	1	354	gi|218195457|gb|EEC77884.1|hypothetical protein OsI_17174 [Oryza sativa Indica Group]	8.61031e-48		NA			NA				NA
comp101622_c0_seq1	0	0	0	NA	NA	NA	NA	324		NA		NA			NA				NA
comp101625_c0_seq1	0	0	0	NA	NA	NA	NA	360	gi|242057145|ref|XP_002457718.1|hypothetical protein SORBIDRAFT_03g012330 [Sorghum bicolor] gi|241929693|gb|EES02838.1| hypothetical protein SORBIDRAFT_03g012330 [Sorghum bicolor]	4.96403e-75	sp|Q9SHJ5|GPAT1_ARATH	2e-26	Glycerol-3-phosphate acyltransferase 1 OS=Arabidopsis thaliana GN=GPAT1 PE=1 SV=1		NA		ko00561;ko00564	Glycerolipid metabolism|Glycerophospholipid metabolism	2	K13508	GPAT	glycerol-3-phosphate acyltransferase	GO:0016021;GO:0016020;GO:0005739;GO:0090447;GO:0004366;GO:0016791;GO:0016024;GO:0010143;GO:0016311;GO:0048235;GO:0080167	integral component of membrane|membrane|mitochondrion|glycerol-3-phosphate 2-O-acyltransferase activity|glycerol-3-phosphate O-acyltransferase activity|phosphatase activity|CDP-diacylglycerol biosynthetic process|cutin biosynthetic process|dephosphorylation|pollen sperm cell differentiation|response to karrikin
comp10162_c0_seq1	2	2	2	1	0	1	1	454	gi|566162365|ref|XP_002303595.2|protease-associated domain-containing family protein [Populus trichocarpa] gi|550343057|gb|EEE78574.2| protease-associated domain-containing family protein [Populus trichocarpa]	5.3389e-78	sp|Q8W469|SIPL2_ARATH	3e-60	Signal peptide peptidase-like 2 OS=Arabidopsis thaliana GN=SPPL2 PE=2 SV=1	KOG2442	1e-57	Uncharacterized conserved protein, contains PA domain			NA				GO:0005768;GO:0010008;GO:0016021;GO:0004190	endosome|endosome membrane|integral component of membrane|aspartic-type endopeptidase activity
comp10164_c0_seq1	3	6	0	0	#NAME?	0.381487	1	304		NA		NA			NA				NA
comp10165_c0_seq1	0	0	0	NA	NA	NA	NA	443	gi|326519248|dbj|BAJ96623.1|predicted protein [Hordeum vulgare subsp. vulgare]	1.86203e-10		NA			NA				NA
comp10168_c0_seq1	3	0	6	Inf	Inf	0.381487	1	388		NA		NA			NA				NA
comp101695_c0_seq1	0	0	0	NA	NA	NA	NA	332		NA		NA			NA				NA
comp10169_c0_seq1	4.5	3	6	2	1	0.807986	1	438		NA		NA			NA				NA
comp10172_c0_seq1	1	2	0	0	#NAME?	0.737442	1	554	gi|118487334|gb|ABK95495.1|unknown [Populus trichocarpa]	6.05848e-130	sp|Q9QYL8|LYPA2_RAT	2e-28	Acyl-protein thioesterase 2 OS=Rattus norvegicus GN=Lypla2 PE=1 SV=1	KOG2112	1e-105	Lysophospholipase	ko00564	Glycerophospholipid metabolism	1	K06130	LYPLA2	lysophospholipase II	GO:0005737;GO:0070062;GO:0052689;GO:0008474;GO:0006631;GO:0002084	cytoplasm|extracellular exosome|carboxylic ester hydrolase activity|palmitoyl-(protein) hydrolase activity|fatty acid metabolic process|protein depalmitoylation
comp10173_c0_seq2	6.5	2	11	5.5	2.45943	0.37235	1	654		NA		NA			NA				NA
comp101753_c0_seq1	1	0	2	Inf	Inf	0.737442	1	348	gi|388507134|gb|AFK41633.1|unknown [Medicago truncatula]	4.05468e-47	sp|Q9FNN5|NDUV1_ARATH	1e-44	NADH dehydrogenase [ubiquinone] flavoprotein 1, mitochondrial OS=Arabidopsis thaliana GN=At5g08530 PE=2 SV=1	KOG2658	2e-45	NADH:ubiquinone oxidoreductase, NDUFV1/51kDa subunit	ko00190	Oxidative phosphorylation	1	K03942	NDUFV1	NADH dehydrogenase (ubiquinone) flavoprotein 1	GO:0005747;GO:0005739;GO:0051539;GO:0010181;GO:0046872;GO:0051287;GO:0008137	mitochondrial respiratory chain complex I|mitochondrion|4 iron, 4 sulfur cluster binding|FMN binding|metal ion binding|NAD binding|NADH dehydrogenase (ubiquinone) activity
comp101768_c0_seq1	0	0	0	NA	NA	NA	NA	345		NA		NA			NA				NA
comp10176_c0_seq1	2.5	3	2	0.666667	-0.584963	1	1	407	gi|670443830|ref|XP_008662362.1|PREDICTED: regulatory protein NPR6-like [Zea mays] gi|413915894|gb|AFW55826.1| hypothetical protein ZEAMMB73_056831 [Zea mays] gi|645165935|gb|AIB04714.1| TRAF transcription factor	5.46507e-08	sp|Q9M1I7|NPR6_ARATH	2e-07	Regulatory protein NPR6 OS=Arabidopsis thaliana GN=NPR6 PE=1 SV=1	KOG0504	4e-08	FOG: Ankyrin repeat			NA
comp10177_c0_seq1	2.5	0	5	Inf	Inf	0.453475	1	543		NA		NA			NA				NA
comp10178_c0_seq1	2.5	5	0	0	#NAME?	0.453475	1	331		NA		NA			NA				NA
comp101793_c0_seq1	0	0	0	NA	NA	NA	NA	355	gi|573924995|ref|XP_006650054.1|PREDICTED: uroporphyrinogen decarboxylase 2	1.92591e-75	sp|O81220|DCUP_MAIZE	2e-76	Uroporphyrinogen decarboxylase, chloroplastic OS=Zea mays GN=LES22 PE=2 SV=1	KOG2872	6e-64	Uroporphyrinogen decarboxylase	ko00860	Porphyrin and chlorophyll metabolism	1	K01599	hemE, UROD	uroporphyrinogen decarboxylase	GO:0009507;GO:0004853;GO:0015995;GO:0006782	chloroplast|uroporphyrinogen decarboxylase activity|chlorophyll biosynthetic process|protoporphyrinogen IX biosynthetic process
comp101795_c0_seq1	3	3	3	1	0	1	1	360	gi|224096141|ref|XP_002310548.1|hypothetical protein POPTR_0007s04960g [Populus trichocarpa] gi|222853451|gb|EEE90998.1| hypothetical protein POPTR_0007s04960g [Populus trichocarpa]	1.0045e-35		NA			NA				NA
comp1017_c0_seq1	3	2	4	2	1	0.885103	1	475	gi|77551553|gb|ABA94350.1|retrotransposon protein	2.36559e-67	sp|P10978|POLX_TOBAC	3e-33	Retrovirus-related Pol polyprotein from transposon TNT 1-94 OS=Nicotiana tabacum PE=2 SV=1	KOG0017	1e-51	FOG: Transposon-encoded proteins with TYA, reverse transcriptase, integrase domains in various combinations			NA				GO:0004190;GO:0004519;GO:0003676;GO:0003964;GO:0008270;GO:0015074	aspartic-type endopeptidase activity|endonuclease activity|nucleic acid binding|RNA-directed DNA polymerase activity|zinc ion binding|DNA integration
comp101828_c0_seq1	0	0	0	NA	NA	NA	NA	399		NA		NA			NA				NA
comp10182_c0_seq1	6.5	5	8	1.6	0.678072	0.838579	1	478		NA		NA			NA				NA
comp101836_c0_seq1	0	0	0	NA	NA	NA	NA	348	gi|125582643|gb|EAZ23574.1|hypothetical protein OsJ_07273 [Oryza sativa Japonica Group]	6.46324e-73	sp|P34909|NOT4_YEAST	1e-13	General negative regulator of transcription subunit 4 OS=Saccharomyces cerevisiae (strain ATCC 204508 / S288c) GN=MOT2 PE=1 SV=1	KOG2068	4e-24	MOT2 transcription factor			NA				GO:0030015;GO:0005737;GO:0005634;GO:0000166;GO:0003723;GO:0004842;GO:0008270;GO:0031087;GO:0032968;GO:0010498;GO:0000209;GO:0016567;GO:0006351	CCR4-NOT core complex|cytoplasm|nucleus|nucleotide binding|RNA binding|ubiquitin-protein transferase activity|zinc ion binding|deadenylation-independent decapping of nuclear-transcribed mRNA|positive regulation of transcription elongation from RNA polymerase II promoter|proteasomal protein catabolic process|protein polyubiquitination|protein ubiquitination|transcription, DNA-templated
comp10183_c0_seq1	2	4	0	0	#NAME?	0.534056	1	488	gi|242043664|ref|XP_002459703.1|hypothetical protein SORBIDRAFT_02g009110 [Sorghum bicolor] gi|241923080|gb|EER96224.1| hypothetical protein SORBIDRAFT_02g009110 [Sorghum bicolor]	3.73078e-23		NA			NA				NA
comp101859_c0_seq1	1.5	0	3	Inf	Inf	0.627019	1	342		NA		NA			NA				NA
comp10185_c0_seq1	1.5	3	0	0	#NAME?	0.627019	1	432		NA		NA			NA				NA
comp101865_c0_seq1	1.5	0	3	Inf	Inf	0.627019	1	327	gi|242071037|ref|XP_002450795.1|hypothetical protein SORBIDRAFT_05g018575 [Sorghum bicolor] gi|241936638|gb|EES09783.1| hypothetical protein SORBIDRAFT_05g018575	2.32907e-22		NA			NA				NA
comp101875_c0_seq1	0	0	0	NA	NA	NA	NA	334		NA		NA			NA				NA
comp101880_c0_seq1	0	0	0	NA	NA	NA	NA	344		NA		NA			NA				NA
comp101898_c0_seq1	0	0	0	NA	NA	NA	NA	427		NA		NA			NA				NA
comp10189_c0_seq1	8	0	16	Inf	Inf	0.0583082	1	500		NA		NA			NA				NA
comp1018_c0_seq1	3.5	0	7	Inf	Inf	0.319581	1	408		NA		NA			NA				NA
comp1018_c1_seq1	2	0	4	Inf	Inf	0.534056	1	367		NA		NA			NA				NA
comp101900_c0_seq1	2	0	4	Inf	Inf	0.534056	1	304		NA		NA			NA				NA
comp10191_c0_seq1	1	2	0	0	#NAME?	0.737442	1	562		NA		NA			NA				NA
comp101926_c0_seq1	3.5	7	0	0	#NAME?	0.319581	1	305		NA		NA			NA				NA
comp101938_c0_seq1	2	0	4	Inf	Inf	0.534056	1	367	gi|242089979|ref|XP_002440822.1|hypothetical protein SORBIDRAFT_09g007400 [Sorghum bicolor] gi|241946107|gb|EES19252.1| hypothetical protein SORBIDRAFT_09g007400 [Sorghum bicolor]	1.69594e-34	sp|P0C2F6|RNHX1_ARATH	1e-06	Putative ribonuclease H protein At1g65750 OS=Arabidopsis thaliana GN=At1g65750 PE=3 SV=1	KOG1075	7e-09	FOG: Reverse transcriptase			NA				GO:0046872;GO:0003676;GO:0004523	metal ion binding|nucleic acid binding|RNA-DNA hybrid ribonuclease activity
comp10194_c1_seq1	3.5	0	7	Inf	Inf	0.319581	1	325		NA		NA			NA				NA
comp101955_c0_seq1	0	0	0	NA	NA	NA	NA	419		NA		NA			NA				NA
comp10196_c0_seq1	18	33	3	0.0909091	-3.45943	0.0373517	1	744		NA		NA			NA				NA
comp10198_c0_seq1	3.5	2	5	2.5	1.32193	0.786179	1	333	gi|242091938|ref|XP_002436459.1|hypothetical protein SORBIDRAFT_10g003010 [Sorghum bicolor] gi|241914682|gb|EER87826.1| hypothetical protein SORBIDRAFT_10g003010 [Sorghum bicolor]	4.63226e-12		NA			NA				NA
comp101997_c0_seq1	1.5	0	3	Inf	Inf	0.627019	1	332	gi|475605309|gb|EMT26022.1|Peroxiredoxin Q	6.28013e-69		NA			NA				NA
comp102007_c0_seq1	4	4	4	1	0	1	1	325	gi|743813745|ref|XP_011019579.1|PREDICTED: casein kinase I homolog 1-like isoform X1 [Populus euphratica] gi|743813749|ref|XP_011019580.1| PREDICTED: casein kinase I homolog 1-like isoform X1 [Populus euphratica] gi|743813753|ref|XP_011019581.1| PREDICTED: casein kinase I homolog 1-like isoform X1 [Populus euphratica] gi|743813755|ref|XP_011019582.1| PREDICTED: casein kinase I homolog 1-like isof…	3.42287e-69	sp|P35507|KC1B_BOVIN	4e-23	Casein kinase I isoform beta OS=Bos taurus GN=CSNK1B PE=2 SV=1	KOG1164	7e-66	Casein kinase (serine/threonine/tyrosine protein kinase)			NA				GO:0005737;GO:0000139;GO:0005524;GO:0004674;GO:0018105;GO:0006909;GO:0008360;GO:0016055	cytoplasm|Golgi membrane|ATP binding|protein serine/threonine kinase activity|peptidyl-serine phosphorylation|phagocytosis|regulation of cell shape|Wnt signaling pathway
comp10200_c0_seq1	0	0	0	NA	NA	NA	NA	307		NA		NA			NA				NA
comp102024_c0_seq1	5	5	5	1	0	1	1	337	gi|45267888|gb|AAS55787.1|hypothetical protein [Oryza sativa Japonica Group] gi|54291856|gb|AAV32224.1| hypothetical protein [Oryza sativa Japonica Group]	8.01733e-08		NA			NA				NA
comp10202_c0_seq1	4.5	0	9	Inf	Inf	0.216684	1	353		NA		NA			NA				NA
comp102046_c0_seq1	2	4	0	0	#NAME?	0.534056	1	338		NA		NA			NA				NA
comp10204_c0_seq1	3	6	0	0	#NAME?	0.381487	1	302		NA		NA			NA				NA
comp102073_c0_seq1	1.5	0	3	Inf	Inf	0.627019	1	316	gi|242093834|ref|XP_002437407.1|hypothetical protein SORBIDRAFT_10g026363 [Sorghum bicolor] gi|241915630|gb|EER88774.1| hypothetical protein SORBIDRAFT_10g026363	1.90838e-48	sp|P04323|POL3_DROME	3e-21	Retrovirus-related Pol polyprotein from transposon 17.6 OS=Drosophila melanogaster GN=pol PE=4 SV=1	KOG0017	6e-37	FOG: Transposon-encoded proteins with TYA, reverse transcriptase, integrase domains in various combinations			NA				GO:0004190;GO:0004519;GO:0003676;GO:0003964;GO:0015074	aspartic-type endopeptidase activity|endonuclease activity|nucleic acid binding|RNA-directed DNA polymerase activity|DNA integration
comp10207_c0_seq1	3	0	6	Inf	Inf	0.381487	1	446		NA		NA			NA				NA
comp102089_c0_seq1	1	0	2	Inf	Inf	0.737442	1	357	gi|242089167|ref|XP_002440416.1|hypothetical protein SORBIDRAFT_09g000636 [Sorghum bicolor] gi|241945701|gb|EES18846.1| hypothetical protein SORBIDRAFT_09g000636	7.31303e-71	sp|Q8VZ95|VAP11_ARATH	3e-13	Vesicle-associated protein 1-1 OS=Arabidopsis thaliana GN=PVA11 PE=1 SV=1	KOG0439	8e-14	VAMP-associated protein involved in inositol metabolism			NA				GO:0005829;GO:0005783;GO:0005789;GO:0016021;GO:0005634;GO:0005886;GO:0000326;GO:0032586;GO:0046907;GO:0016032	cytosol|endoplasmic reticulum|endoplasmic reticulum membrane|integral component of membrane|nucleus|plasma membrane|protein storage vacuole|protein storage vacuole membrane|intracellular transport|viral process
comp10208_c0_seq1	0	0	0	NA	NA	NA	NA	478		NA		NA			NA				NA
comp102097_c0_seq1	3	6	0	0	#NAME?	0.381487	1	322		NA		NA			NA				NA
comp102099_c0_seq1	0	0	0	NA	NA	NA	NA	389		NA		NA			NA				NA
comp10209_c0_seq1	4.5	9	0	0	#NAME?	0.216684	1	480		NA		NA			NA				NA
comp10209_c1_seq1	10.5	16	5	0.3125	-1.67807	0.397717	1	307	gi|242042385|ref|XP_002468587.1|hypothetical protein SORBIDRAFT_01g048570 [Sorghum bicolor] gi|241922441|gb|EER95585.1| hypothetical protein SORBIDRAFT_01g048570 [Sorghum bicolor]	4.58696e-32	sp|Q38871|CDPK5_ARATH	9e-26	Calcium-dependent protein kinase 5 OS=Arabidopsis thaliana GN=CPK5 PE=1 SV=1	KOG0032	2e-26	Ca2+/calmodulin-dependent protein kinase, EF-Hand protein superfamily	ko04626	Plant-pathogen interaction	1	K13412	CPK	calcium-dependent protein kinase	GO:0005737;GO:0005829;GO:0016020;GO:0005886;GO:0005524;GO:0005509;GO:0009931;GO:0005516;GO:0004683;GO:0009738;GO:0035556;GO:0018105;GO:0046777;GO:0009737	cytoplasm|cytosol|membrane|plasma membrane|ATP binding|calcium ion binding|calcium-dependent protein serine/threonine kinase activity|calmodulin binding|calmodulin-dependent protein kinase activity|abscisic acid-activated signaling pathway|intracellular signal transduction|peptidyl-serine phosphorylation|protein autophosphorylation|response to abscisic acid
comp10211_c0_seq1	0	0	0	NA	NA	NA	NA	384	gi|242048346|ref|XP_002461919.1|hypothetical protein SORBIDRAFT_02g010630 [Sorghum bicolor] gi|241925296|gb|EER98440.1| hypothetical protein SORBIDRAFT_02g010630 [Sorghum bicolor]	1.92279e-41		NA			NA				NA
comp10212_c0_seq1	15.5	22	9	0.409091	-1.28951	0.422741	1	351		NA		NA			NA				NA
comp10213_c0_seq1	4	8	0	0	#NAME?	0.26362	1	516		NA		NA			NA				NA
comp10214_c0_seq1	5.5	8	3	0.375	-1.41504	0.650861	1	561		NA		NA			NA				NA
comp10216_c0_seq1	0	0	0	NA	NA	NA	NA	468	gi|242065034|ref|XP_002453806.1|hypothetical protein SORBIDRAFT_04g018075 [Sorghum bicolor] gi|241933637|gb|EES06782.1| hypothetical protein SORBIDRAFT_04g018075	7.1726e-62		NA		KOG0017	3e-15	FOG: Transposon-encoded proteins with TYA, reverse transcriptase, integrase domains in various combinations			NA
comp10217_c1_seq1	3	3	3	1	0	1	1	1027	gi|242054995|ref|XP_002456643.1|hypothetical protein SORBIDRAFT_03g040000 [Sorghum bicolor] gi|241928618|gb|EES01763.1| hypothetical protein SORBIDRAFT_03g040000 [Sorghum bicolor]	0	sp|Q4V3D9|SSL10_ARATH	1e-81		KOG1520	3e-82	Predicted alkaloid synthase/Surface mucin Hemomucin			NA				GO:0005783;GO:0009505;GO:0005886;GO:0009506;GO:0005773;GO:0016788;GO:0009058	endoplasmic reticulum|plant-type cell wall|plasma membrane|plasmodesma|vacuole|hydrolase activity, acting on ester bonds|biosynthetic process
comp1021_c1_seq1	0	0	0	NA	NA	NA	NA	509	gi|242062942|ref|XP_002452760.1|hypothetical protein SORBIDRAFT_04g032020 [Sorghum bicolor] gi|241932591|gb|EES05736.1| hypothetical protein SORBIDRAFT_04g032020 [Sorghum bicolor]	6.31556e-119	sp|Q7XU38|C87A3_ORYSJ	1e-105	Cytochrome P450 87A3 OS=Oryza sativa subsp. japonica GN=CYP87A3 PE=2 SV=3	KOG0157	5e-80	Cytochrome P450 CYP4/CYP19/CYP26 subfamilies			NA				GO:0030659;GO:0016021;GO:0020037;GO:0005506;GO:0004497;GO:0016705	cytoplasmic vesicle membrane|integral component of membrane|heme binding|iron ion binding|monooxygenase activity|oxidoreductase activity, acting on paired donors, with incorporation or reduction of molecular oxygen
comp10220_c0_seq1	10.5	14	7	0.5	-1	0.624357	1	507		NA		NA			NA				NA
comp10224_c0_seq1	6	8	4	0.5	-1	0.749271	1	328		NA		NA			NA				NA
comp10224_c1_seq1	12.5	15	10	0.666667	-0.584963	0.769204	1	339		NA		NA			NA				NA
comp10225_c0_seq1	2.5	3	2	0.666667	-0.584963	1	1	422		NA		NA			NA				NA
comp10226_c0_seq1	0	0	0	NA	NA	NA	NA	359		NA		NA			NA				NA
comp1022_c0_seq2	22	13	31	2.38462	1.25376	0.360978	1	511		NA		NA			NA				NA
comp10232_c0_seq1	4.5	0	9	Inf	Inf	0.216684	1	756		NA		NA			NA				NA
comp10235_c0_seq1	5	0	10	Inf	Inf	0.17885	1	541	gi|242061400|ref|XP_002451989.1|hypothetical protein SORBIDRAFT_04g012650 [Sorghum bicolor] gi|241931820|gb|EES04965.1| hypothetical protein SORBIDRAFT_04g012650 [Sorghum bicolor]	3.7533e-17		NA			NA				NA
comp10236_c0_seq1	3	6	0	0	#NAME?	0.381487	1	333		NA		NA			NA				NA
comp10237_c0_seq2	0	0	0	NA	NA	NA	NA	307		NA		NA			NA				NA
comp10240_c0_seq1	0	0	0	NA	NA	NA	NA	330		NA		NA			NA				NA
comp10242_c0_seq2	14	6	22	3.66667	1.87447	0.270561	1	710		NA		NA			NA				NA
comp10246_c0_seq1	2	2	2	1	0	1	1	390	gi|475617700|gb|EMT30219.1|Nucleoside-triphosphatase [Aegilops tauschii]	1.04481e-55	sp|Q2QYE1|APY3_ORYSJ	4e-34	Probable apyrase 3 OS=Oryza sativa subsp. japonica GN=APY3 PE=2 SV=2	KOG1385	5e-24	Nucleoside phosphatase	ko00230;ko00240	Purine metabolism|Pyrimidine metabolism	2	K14641	APY1_2	apyrase	GO:0005576;GO:0005524;GO:0016787	extracellular region|ATP binding|hydrolase activity
comp1024_c0_seq1	5	3	7	2.33333	1.22239	0.725237	1	555		NA		NA			NA				NA
comp10250_c0_seq1	1.5	0	3	Inf	Inf	0.627019	1	307		NA		NA			NA				NA
comp10251_c0_seq1	17	6	28	4.66667	2.22239	0.157155	1	869	gi|242042491|ref|XP_002468640.1|hypothetical protein SORBIDRAFT_01g049440 [Sorghum bicolor] gi|241922494|gb|EER95638.1| hypothetical protein SORBIDRAFT_01g049440 [Sorghum bicolor]	4.76059e-24		NA			NA				NA
comp10252_c0_seq1	2	2	2	1	0	1	1	324	gi|473935893|gb|EMS50122.1|Actin-depolymerizing factor 4 [Triticum urartu]	3.59115e-69	sp|Q84TB3|ADF4_ORYSJ	4e-48	Actin-depolymerizing factor 4 OS=Oryza sativa subsp. japonica GN=ADF4 PE=2 SV=1	KOG1735	5e-46	Actin depolymerizing factor	ko04810;ko04360;ko04666	Regulation of actin cytoskeleton|Axon guidance|Fc gamma R-mediated phagocytosis	3	K05765	CFL	cofilin	GO:0015629;GO:0030042	actin cytoskeleton|actin filament depolymerization
comp10253_c0_seq2	3.5	5	2	0.4	-1.32193	0.786179	1	765		NA		NA			NA				NA
comp10254_c0_seq1	5.5	0	11	Inf	Inf	0.148645	1	471		NA		NA			NA				NA
comp10255_c0_seq1	4	8	0	0	#NAME?	0.26362	1	312	gi|670404372|ref|XP_008643841.1|PREDICTED: vacuolar cation/proton exchanger 2 isoform X1 [Zea mays] gi|413935544|gb|AFW70095.1| vacuolar cation/proton exchanger 2 [Zea mays]	6.66298e-06		NA			NA				NA
comp10259_c0_seq1	12.5	18	7	0.388889	-1.36257	0.449053	1	497		NA		NA			NA				NA
comp1025_c0_seq1	0	0	0	NA	NA	NA	NA	759		NA		NA			NA				NA
comp1025_c1_seq1	0	0	0	NA	NA	NA	NA	385		NA		NA			NA				NA
comp10264_c0_seq1	2.5	3	2	0.666667	-0.584963	1	1	361		NA		NA			NA				NA
comp10266_c0_seq1	10	0	20	Inf	Inf	0.0288159	1	337		NA		NA			NA				NA
comp10267_c0_seq1	4	5	3	0.6	-0.736966	0.899329	1	361	gi|224058445|ref|XP_002299513.1|hypothetical protein POPTR_0001s09760g [Populus trichocarpa] gi|222846771|gb|EEE84318.1| hypothetical protein POPTR_0001s09760g [Populus trichocarpa]	6.88862e-60		NA			NA				NA
comp1026_c0_seq1	9	6	12	2	1	0.658397	1	328		NA		NA			NA				NA
comp1026_c1_seq1	4	8	0	0	#NAME?	0.26362	1	319		NA		NA			NA				NA
comp10270_c0_seq1	1.5	0	3	Inf	Inf	0.627019	1	429		NA		NA			NA				NA
comp10270_c1_seq1	0	0	0	NA	NA	NA	NA	341		NA		NA			NA				NA
comp10272_c0_seq1	5	5	5	1	0	1	1	365		NA		NA			NA				NA
comp10273_c0_seq1	2	4	0	0	#NAME?	0.534056	1	463	gi|566169751|ref|XP_006382842.1|thioredoxin m family protein [Populus trichocarpa] gi|118487008|gb|ABK95335.1| unknown [Populus trichocarpa] gi|550338212|gb|ERP60639.1| thioredoxin m family protein [Populus trichocarpa]	1.06142e-72	sp|P48384|TRXM_PEA	1e-32	Thioredoxin M-type, chloroplastic OS=Pisum sativum PE=2 SV=1	KOG0910	3e-25	Thioredoxin-like protein			NA				GO:0009507;GO:0015035;GO:0045454;GO:0006662	chloroplast|protein disulfide oxidoreductase activity|cell redox homeostasis|glycerol ether metabolic process
comp10274_c0_seq1	0	0	0	NA	NA	NA	NA	371	gi|242044206|ref|XP_002459974.1|hypothetical protein SORBIDRAFT_02g019540 [Sorghum bicolor] gi|241923351|gb|EER96495.1| hypothetical protein SORBIDRAFT_02g019540 [Sorghum bicolor]	4.79377e-56	sp|Q9M0M2|AB9B_ARATH	4e-45	ABC transporter B family member 9 OS=Arabidopsis thaliana GN=ABCB9 PE=3 SV=2	KOG0055	1e-45	Multidrug/pheromone exporter, ABC superfamily	ko02010;ko04976	ABC transporters|Bile secretion	2	K05658	ABCB1	ATP-binding cassette, subfamily B (MDR/TAP), member 1	GO:0016021;GO:0005524;GO:0042626;GO:0010329;GO:0010541;GO:0010315;GO:0010540;GO:0055085	integral component of membrane|ATP binding|ATPase activity, coupled to transmembrane movement of substances|auxin efflux transmembrane transporter activity|acropetal auxin transport|auxin efflux|basipetal auxin transport|transmembrane transport
comp10279_c0_seq1	0	0	0	NA	NA	NA	NA	353		NA		NA			NA				NA
comp1027_c1_seq1	4	6	2	0.333333	-1.58496	0.696186	1	498		NA		NA			NA				NA
comp10281_c0_seq1	2.5	5	0	0	#NAME?	0.453475	1	347	gi|125574094|gb|EAZ15378.1|hypothetical protein OsJ_30792 [Oryza sativa Japonica Group]	9.20732e-14		NA			NA				NA
comp10282_c0_seq1	0	0	0	NA	NA	NA	NA	318		NA		NA			NA				NA
comp10285_c0_seq1	0	0	0	NA	NA	NA	NA	335	gi|125537042|gb|EAY83530.1|hypothetical protein OsI_38742 [Oryza sativa Indica Group]	2.17584e-13		NA			NA				NA
comp10287_c0_seq1	3	3	3	1	0	1	1	517		NA		NA			NA				NA
comp10288_c0_seq2	2.5	0	5	Inf	Inf	0.453475	1	493		NA		NA			NA				NA
comp10289_c0_seq1	2	2	2	1	0	1	1	655	gi|670399307|ref|XP_008679617.1|PREDICTED: disease resistance protein RPM1-like [Zea mays] gi|670399309|ref|XP_008679618.1| PREDICTED: disease resistance protein RPM1-like [Zea mays] gi|413925426|gb|AFW65358.1| hypothetical protein ZEAMMB73_211713 [Zea mays]	5.71683e-99	sp|Q39214|RPM1_ARATH	6e-15	Disease resistance protein RPM1 OS=Arabidopsis thaliana GN=RPM1 PE=1 SV=1	KOG4658	1e-15	Apoptotic ATPase	ko04626	Plant-pathogen interaction	1	K13457	RPM1, RPS3	disease resistance protein RPM1
comp1028_c0_seq1	1.5	2	1	0.5	-1	1	1	375		NA		NA			NA				NA
comp1028_c1_seq1	9	10	8	0.8	-0.321928	0.930692	1	1321	gi|242093708|ref|XP_002437344.1|hypothetical protein SORBIDRAFT_10g025300 [Sorghum bicolor] gi|241915567|gb|EER88711.1| hypothetical protein SORBIDRAFT_10g025300 [Sorghum bicolor]	0	sp|Q7XBQ9|RGA2_SOLBU	3e-12	Disease resistance protein RGA2 OS=Solanum bulbocastanum GN=RGA2 PE=1 SV=1	KOG4658	9e-10	Apoptotic ATPase			NA				GO:0043531;GO:0005524;GO:0006952	ADP binding|ATP binding|defense response
comp10291_c0_seq1	5	3	7	2.33333	1.22239	0.725237	1	502	gi|38344889|emb|CAD41912.2|OSJNBa0033G05.13 [Oryza sativa Japonica Group]	1.04805e-55	sp|P10978|POLX_TOBAC	3e-22	Retrovirus-related Pol polyprotein from transposon TNT 1-94 OS=Nicotiana tabacum PE=2 SV=1	KOG0017	3e-30	FOG: Transposon-encoded proteins with TYA, reverse transcriptase, integrase domains in various combinations	ko03018;ko03008	RNA degradation|Ribosome biogenesis in eukaryotes	2	K12619	XRN2, RAT1	5'-3' exoribonuclease 2	GO:0004190;GO:0004519;GO:0003676;GO:0003964;GO:0008270;GO:0015074	aspartic-type endopeptidase activity|endonuclease activity|nucleic acid binding|RNA-directed DNA polymerase activity|zinc ion binding|DNA integration
comp10295_c0_seq1	5.5	4	7	1.75	0.807355	0.824944	1	336	gi|566180403|ref|XP_006380593.1|Chain A family protein [Populus trichocarpa] gi|550334483|gb|ERP58390.1| Chain A family protein [Populus trichocarpa]	1.99315e-25	sp|P10933|FENR1_PEA	7e-23	Ferredoxin--NADP reductase, leaf isozyme, chloroplastic OS=Pisum sativum GN=PETH PE=1 SV=1	KOG1158	3e-22	NADP/FAD dependent oxidoreductase	ko00195	Photosynthesis	1	K02641	petH	ferredoxin--NADP+ reductase	GO:0009570;GO:0009535;GO:0004324;GO:0015979	chloroplast stroma|chloroplast thylakoid membrane|ferredoxin-NADP+ reductase activity|photosynthesis
comp10298_c0_seq1	2	4	0	0	#NAME?	0.534056	1	342	gi|242084096|ref|XP_002442473.1|hypothetical protein SORBIDRAFT_08g020490 [Sorghum bicolor] gi|241943166|gb|EES16311.1| hypothetical protein SORBIDRAFT_08g020490 [Sorghum bicolor]	7.86447e-64	sp|Q90623|MYPT1_CHICK	3e-09	Protein phosphatase 1 regulatory subunit 12A OS=Gallus gallus GN=PPP1R12A PE=1 SV=1	KOG0504	6e-16	FOG: Ankyrin repeat			NA				GO:0031672;GO:0072357;GO:0030018;GO:0071889;GO:0019208;GO:0030155;GO:0035507;GO:0007165	A band|PTW/PP1 phosphatase complex|Z disc|14-3-3 protein binding|phosphatase regulator activity|regulation of cell adhesion|regulation of myosin-light-chain-phosphatase activity|signal transduction
comp10299_c0_seq1	3	0	6	Inf	Inf	0.381487	1	364	gi|670379162|ref|XP_008670460.1|PREDICTED: uncharacterized protein LOC103647721 [Zea mays]	1.81576e-31		NA			NA				NA
comp10302_c0_seq1	3	0	6	Inf	Inf	0.381487	1	305	gi|242085704|ref|XP_002443277.1|hypothetical protein SORBIDRAFT_08g016840 [Sorghum bicolor] gi|241943970|gb|EES17115.1| hypothetical protein SORBIDRAFT_08g016840 [Sorghum bicolor]	7.83352e-26		NA			NA				NA
comp10305_c0_seq1	4	5	3	0.6	-0.736966	0.899329	1	642	gi|242092210|ref|XP_002436595.1|hypothetical protein SORBIDRAFT_10g005285 [Sorghum bicolor] gi|241914818|gb|EER87962.1| hypothetical protein SORBIDRAFT_10g005285	5.93977e-21		NA			NA				NA
comp10309_c0_seq1	22.5	26	19	0.730769	-0.452512	0.758088	1	1355		NA		NA			NA				NA
comp10311_c0_seq2	3.5	2	5	2.5	1.32193	0.786179	1	468		NA		NA			NA				NA
comp10313_c0_seq1	5	10	0	0	#NAME?	0.17885	1	313		NA		NA			NA				NA
comp10318_c0_seq1	4	3	5	1.66667	0.736966	0.899329	1	600	gi|242092068|ref|XP_002436524.1|hypothetical protein SORBIDRAFT_10g004190 [Sorghum bicolor] gi|241914747|gb|EER87891.1| hypothetical protein SORBIDRAFT_10g004190 [Sorghum bicolor]	3.11356e-141		NA			NA				NA
comp10319_c0_seq1	3	4	2	0.5	-1	0.885103	1	514	gi|743792314|ref|XP_011044184.1|PREDICTED: magnesium transporter MRS2-11	6.72087e-72	sp|Q9AUK4|MRS2A_ORYSJ	4e-58	Magnesium transporter MRS2-A, chloroplastic OS=Oryza sativa subsp. japonica GN=MRS2-A PE=2 SV=1	KOG2662	9e-40	Magnesium transporters: CorA family			NA				GO:0031969;GO:0016021;GO:0046873;GO:0030003;GO:0070838	chloroplast membrane|integral component of membrane|metal ion transmembrane transporter activity|cellular cation homeostasis|divalent metal ion transport
comp1031_c0_seq1	0	0	0	NA	NA	NA	NA	304		NA		NA			NA				NA
comp10320_c0_seq1	1.5	3	0	0	#NAME?	0.627019	1	373		NA		NA			NA				NA
comp10320_c1_seq1	5	7	3	0.428571	-1.22239	0.725237	1	919		NA		NA			NA				NA
comp10322_c0_seq2	6	7	5	0.714286	-0.485427	0.916196	1	1303	gi|670406572|ref|XP_008644838.1|PREDICTED: putative ribonuclease H protein At1g65750 [Zea mays]	2.08832e-43		NA			NA				NA
comp10323_c0_seq1	2.5	5	0	0	#NAME?	0.453475	1	402		NA		NA			NA				NA
comp10325_c0_seq1	1	2	0	0	#NAME?	0.737442	1	600	gi|566205797|ref|XP_006374194.1|hypothetical protein POPTR_0015s04430g [Populus trichocarpa] gi|550321926|gb|ERP51991.1| hypothetical protein POPTR_0015s04430g [Populus trichocarpa]	7.71572e-113		NA		KOG4650	6e-84	Predicted steroid reductase			NA
comp10328_c0_seq1	0	0	0	NA	NA	NA	NA	381		NA		NA			NA				NA
comp10330_c0_seq1	0	0	0	NA	NA	NA	NA	311	gi|242035265|ref|XP_002465027.1|hypothetical protein SORBIDRAFT_01g030700 [Sorghum bicolor] gi|241918881|gb|EER92025.1| hypothetical protein SORBIDRAFT_01g030700 [Sorghum bicolor]	5.40462e-12		NA			NA				NA
comp10336_c0_seq1	14.5	10	19	1.9	0.925999	0.58509	1	347		NA		NA			NA				NA
comp10338_c0_seq1	4.5	2	7	3.5	1.80735	0.614734	1	543	gi|242092306|ref|XP_002436643.1|hypothetical protein SORBIDRAFT_10g006470 [Sorghum bicolor] gi|241914866|gb|EER88010.1| hypothetical protein SORBIDRAFT_10g006470 [Sorghum bicolor]	3.00388e-64		NA			NA				NA
comp10339_c0_seq1	1.5	0	3	Inf	Inf	0.627019	1	383	gi|242053623|ref|XP_002455957.1|hypothetical protein SORBIDRAFT_03g027940 [Sorghum bicolor] gi|241927932|gb|EES01077.1| hypothetical protein SORBIDRAFT_03g027940 [Sorghum bicolor]	3.40814e-63	sp|Q3ECK2|PPR92_ARATH	4e-09	Pentatricopeptide repeat-containing protein At1g62680, mitochondrial OS=Arabidopsis thaliana GN=At1g62680 PE=2 SV=2	KOG4197	1e-09	FOG: PPR repeat			NA
comp1033_c0_seq2	7.5	6	9	1.5	0.584963	0.848686	1	540		NA		NA			NA				NA
comp10340_c0_seq1	8.5	17	0	0	#NAME?	0.0485852	1	306		NA		NA			NA				NA
comp10342_c0_seq1	4.5	9	0	0	#NAME?	0.216684	1	473	gi|242075706|ref|XP_002447789.1|hypothetical protein SORBIDRAFT_06g015650 [Sorghum bicolor] gi|241938972|gb|EES12117.1| hypothetical protein SORBIDRAFT_06g015650 [Sorghum bicolor]	1.83347e-36	sp|Q9ZT66|E134_MAIZE	1e-19	Endo-1,3;1,4-beta-D-glucanase OS=Zea mays PE=1 SV=1	KOG3043	1e-18	Predicted hydrolase related to dienelactone hydrolase			NA				GO:0005576;GO:0016787	extracellular region|hydrolase activity
comp10343_c0_seq1	6	8	4	0.5	-1	0.749271	1	826	gi|242045900|ref|XP_002460821.1|hypothetical protein SORBIDRAFT_02g035630 [Sorghum bicolor] gi|241924198|gb|EER97342.1| hypothetical protein SORBIDRAFT_02g035630 [Sorghum bicolor]	1.37217e-55		NA			NA				NA
comp10345_c0_seq1	6	2	10	5	2.32193	0.423565	1	595		NA		NA			NA				NA
comp10346_c0_seq1	0	0	0	NA	NA	NA	NA	326		NA		NA			NA				NA
comp10347_c0_seq1	1.5	3	0	0	#NAME?	0.627019	1	366	gi|474381082|gb|EMS64563.1|Uroporphyrinogen decarboxylase 2	1.73326e-80	sp|Q42855|DCUP_HORVU	2e-81	Uroporphyrinogen decarboxylase (Fragment) OS=Hordeum vulgare GN=DCUP PE=2 SV=1	KOG2872	1e-71	Uroporphyrinogen decarboxylase	ko00860	Porphyrin and chlorophyll metabolism	1	K01599	hemE, UROD	uroporphyrinogen decarboxylase	GO:0009507;GO:0004853;GO:0015995;GO:0006782	chloroplast|uroporphyrinogen decarboxylase activity|chlorophyll biosynthetic process|protoporphyrinogen IX biosynthetic process
comp10348_c0_seq1	4	4	4	1	0	1	1	430		NA		NA			NA				NA
comp10349_c0_seq1	0	0	0	NA	NA	NA	NA	301		NA		NA			NA				NA
comp10350_c0_seq1	10	13	7	0.538462	-0.893085	0.676771	1	798		NA		NA			NA				NA
comp10351_c0_seq1	7.5	10	5	0.5	-1	0.69937	1	571	gi|226492781|ref|NP_001151186.1|light-induced protein 1-like [Zea mays] gi|195644882|gb|ACG41909.1| light-induced protein 1-like [Zea mays]	6.78087e-33	sp|Q03200|LIRP1_ORYSJ	4e-20	Light-regulated protein OS=Oryza sativa subsp. japonica GN=LIR1 PE=2 SV=1		NA				NA				GO:0009507;GO:0030003;GO:0070838	chloroplast|cellular cation homeostasis|divalent metal ion transport
comp10353_c0_seq1	7	5	9	1.8	0.847997	0.766343	1	379		NA		NA			NA				NA
comp10355_c0_seq1	4	8	0	0	#NAME?	0.26362	1	382	gi|242071637|ref|XP_002451095.1|hypothetical protein SORBIDRAFT_05g024020 [Sorghum bicolor] gi|241936938|gb|EES10083.1| hypothetical protein SORBIDRAFT_05g024020 [Sorghum bicolor]	1.52959e-31		NA			NA				NA
comp10357_c0_seq1	2.5	0	5	Inf	Inf	0.453475	1	417	gi|224075547|ref|XP_002304677.1|Nuclear transport factor 2 family protein [Populus trichocarpa] gi|743818955|ref|XP_011020765.1| PREDICTED: nuclear transport factor 2-like [Populus euphratica] gi|118485124|gb|ABK94425.1| unknown [Populus trichocarpa] gi|222842109|gb|EEE79656.1| Nuclear transport factor 2 family protein [Populus trichocarpa]	1.03969e-84	sp|Q9C7F5|NTF2_ARATH	2e-76	Nuclear transport factor 2 OS=Arabidopsis thaliana GN=NTF2 PE=2 SV=1	KOG2104	6e-77	Nuclear transport factor 2			NA				GO:0005737;GO:0015031	cytoplasm|protein transport
comp10358_c0_seq1	3.5	7	0	0	#NAME?	0.319581	1	338		NA		NA			NA				NA
comp10362_c0_seq1	2.5	5	0	0	#NAME?	0.453475	1	432	gi|242087551|ref|XP_002439608.1|hypothetical protein SORBIDRAFT_09g016525 [Sorghum bicolor] gi|241944893|gb|EES18038.1| hypothetical protein SORBIDRAFT_09g016525	2.58295e-13		NA			NA				NA
comp1036_c0_seq1	6	4	8	2	1	0.749271	1	661	gi|242035915|ref|XP_002465352.1|hypothetical protein SORBIDRAFT_01g037000 [Sorghum bicolor] gi|229609743|gb|ACQ83487.1| CBL-interacting protein kinase 27 [Sorghum bicolor] gi|241919206|gb|EER92350.1| hypothetical protein SORBIDRAFT_01g037000 [Sorghum bicolor]	1.11795e-34	sp|Q6X4A2|CIPKV_ORYSJ	3e-31	CBL-interacting protein kinase 31 OS=Oryza sativa subsp. japonica GN=CIPK31 PE=1 SV=1	KOG0583	2e-14	Serine/threonine protein kinase			NA				GO:0005524;GO:0004674;GO:0007165	ATP binding|protein serine/threonine kinase activity|signal transduction
comp1036_c1_seq1	2	2	2	1	0	1	1	559	gi|242035915|ref|XP_002465352.1|hypothetical protein SORBIDRAFT_01g037000 [Sorghum bicolor] gi|229609743|gb|ACQ83487.1| CBL-interacting protein kinase 27 [Sorghum bicolor] gi|241919206|gb|EER92350.1| hypothetical protein SORBIDRAFT_01g037000 [Sorghum bicolor]	1.07572e-57	sp|Q2V452|CIPK3_ARATH	7e-44	CBL-interacting serine/threonine-protein kinase 3 OS=Arabidopsis thaliana GN=CIPK3 PE=1 SV=2	KOG0583	2e-44	Serine/threonine protein kinase	ko04140;ko04068;ko04150;ko04151;ko04152;ko04211;ko04910;ko04920;ko04921;ko04922;ko04710	Regulation of autophagy|FoxO signaling pathway|mTOR signaling pathway|PI3K-Akt signaling pathway|AMPK signaling pathway|Longevity regulating pathway - mammal|Insulin signaling pathway|Adipocytokine signaling pathway|Oxytocin signaling pathway|Glucagon signaling pathway|Circadian rhythm	11	K07198	PRKAA, AMPK	5'-AMP-activated protein kinase, catalytic alpha subunit	GO:0005524;GO:0004674;GO:0007165	ATP binding|protein serine/threonine kinase activity|signal transduction
comp10372_c0_seq1	0	0	0	NA	NA	NA	NA	325		NA		NA			NA				NA
comp10374_c0_seq1	4.5	4	5	1.25	0.321928	1	1	601		NA		NA			NA				NA
comp10375_c0_seq1	7.5	5	10	2	1	0.69937	1	322		NA		NA			NA				NA
comp10378_c0_seq1	6	0	12	Inf	Inf	0.124522	1	451	gi|575478070|ref|XP_006678329.1|hypothetical protein BATDEDRAFT_10993 [Batrachochytrium dendrobatidis JAM81] gi|328770659|gb|EGF80700.1| hypothetical protein BATDEDRAFT_10993 [Batrachochytrium dendrobatidis JAM81]	2.5224e-18	sp|P18660|RLA1_CHICK	2e-41	60S acidic ribosomal protein P1 OS=Gallus gallus GN=RPLP1 PE=3 SV=1	KOG1762	5e-41	60s acidic ribosomal protein P1	ko03010	Ribosome	1	K02942	RP-LP1, RPLP1	large subunit ribosomal protein LP1	GO:0022625;GO:0070062;GO:0005925;GO:0003735;GO:0006414	cytosolic large ribosomal subunit|extracellular exosome|focal adhesion|structural constituent of ribosome|translational elongation
comp10382_c1_seq1	4	4	4	1	0	1	1	309		NA		NA			NA				NA
comp10385_c0_seq1	0	0	0	NA	NA	NA	NA	341		NA		NA			NA				NA
comp10386_c0_seq1	0	0	0	NA	NA	NA	NA	375		NA		NA			NA				NA
comp10389_c0_seq1	0	0	0	NA	NA	NA	NA	389	gi|297610524|ref|NP_001064658.2|Os10g0429700 [Oryza sativa Japonica Group] gi|255679425|dbj|BAF26572.2| Os10g0429700	2.88912e-59		NA		KOG0017	3e-32	FOG: Transposon-encoded proteins with TYA, reverse transcriptase, integrase domains in various combinations			NA
comp10391_c0_seq1	1.5	0	3	Inf	Inf	0.627019	1	312	gi|242044206|ref|XP_002459974.1|hypothetical protein SORBIDRAFT_02g019540 [Sorghum bicolor] gi|241923351|gb|EER96495.1| hypothetical protein SORBIDRAFT_02g019540 [Sorghum bicolor]	1.62712e-62	sp|O80725|AB4B_ARATH	3e-41	ABC transporter B family member 4 OS=Arabidopsis thaliana GN=ABCB4 PE=1 SV=1	KOG0055	8e-42	Multidrug/pheromone exporter, ABC superfamily	ko02010;ko04976	ABC transporters|Bile secretion	2	K05658	ABCB1	ATP-binding cassette, subfamily B (MDR/TAP), member 1	GO:0016021;GO:0016020;GO:0005886;GO:0009506;GO:0005524;GO:0010329;GO:0010328;GO:0008559;GO:0010541;GO:0010315;GO:0060919;GO:0009926;GO:0009734;GO:0010540;GO:0006855;GO:0009630;GO:0009733;GO:0009735;GO:0048767;GO:0055085;GO:0042908	integral component of membrane|membrane|plasma membrane|plasmodesma|ATP binding|auxin efflux transmembrane transporter activity|auxin influx transmembrane transporter activity|xenobiotic-transporting ATPase activity|acropetal auxin transport|auxin efflux|auxin influx|auxin polar transport|auxin-activated signaling pathway|basipetal auxin transport|drug transmembrane transport|gravitropism|respons…
comp10392_c0_seq1	0	0	0	NA	NA	NA	NA	571		NA		NA			NA				NA
comp10395_c0_seq1	1	1	1	1	0	1	1	573	gi|514825024|ref|XP_004987169.1|PREDICTED: uncharacterized protein LOC101786997 [Setaria italica]	6.64243e-94		NA			NA				NA
comp10396_c0_seq1	1	0	2	Inf	Inf	0.737442	1	744		NA		NA			NA				NA
comp10399_c0_seq1	4.5	2	7	3.5	1.80735	0.614734	1	603	gi|242090929|ref|XP_002441297.1|hypothetical protein SORBIDRAFT_09g024030 [Sorghum bicolor] gi|241946582|gb|EES19727.1| hypothetical protein SORBIDRAFT_09g024030 [Sorghum bicolor]	1.08808e-24	sp|Q6F334|CML9_ORYSJ	3e-19	Probable calcium-binding protein CML9 OS=Oryza sativa subsp. japonica GN=CML9 PE=2 SV=1	KOG0027	8e-09	Calmodulin and related proteins (EF-Hand superfamily)			NA				GO:0005509	calcium ion binding
comp103_c0_seq1	7	5	9	1.8	0.847997	0.766343	1	335		NA		NA			NA				NA
comp10407_c0_seq1	2	0	4	Inf	Inf	0.534056	1	544	gi|743923166|ref|XP_011005667.1|PREDICTED: uncharacterized protein LOC105111889 [Populus euphratica] gi|743923168|ref|XP_011005668.1| PREDICTED: uncharacterized protein LOC105111889 [Populus euphratica]	2.59042e-54		NA			NA				NA
comp10408_c0_seq1	2	4	0	0	#NAME?	0.534056	1	340		NA		NA			NA				NA
comp1040_c0_seq1	2	4	0	0	#NAME?	0.534056	1	377		NA		NA			NA				NA
comp10410_c0_seq2	3.5	0	7	Inf	Inf	0.319581	1	518	gi|242087461|ref|XP_002439563.1|hypothetical protein SORBIDRAFT_09g012740 [Sorghum bicolor] gi|241944848|gb|EES17993.1| hypothetical protein SORBIDRAFT_09g012740 [Sorghum bicolor]	7.05365e-72		NA			NA				NA
comp10411_c0_seq1	2	0	4	Inf	Inf	0.534056	1	545	gi|242093452|ref|XP_002437216.1|hypothetical protein SORBIDRAFT_10g023023 [Sorghum bicolor] gi|241915439|gb|EER88583.1| hypothetical protein SORBIDRAFT_10g023023	3.72982e-41	sp|P10978|POLX_TOBAC	1e-07	Retrovirus-related Pol polyprotein from transposon TNT 1-94 OS=Nicotiana tabacum PE=2 SV=1	KOG0017	5e-16	FOG: Transposon-encoded proteins with TYA, reverse transcriptase, integrase domains in various combinations			NA				GO:0004190;GO:0004519;GO:0003676;GO:0003964;GO:0008270;GO:0015074	aspartic-type endopeptidase activity|endonuclease activity|nucleic acid binding|RNA-directed DNA polymerase activity|zinc ion binding|DNA integration
comp10413_c0_seq1	20.5	33	8	0.242424	-2.04439	0.154894	1	522		NA		NA			NA				NA
comp10416_c0_seq1	0	0	0	NA	NA	NA	NA	413		NA		NA			NA				NA
comp10419_c0_seq1	13.5	11	16	1.45455	0.540568	0.77881	1	521	gi|242044854|ref|XP_002460298.1|hypothetical protein SORBIDRAFT_02g026180 [Sorghum bicolor] gi|241923675|gb|EER96819.1| hypothetical protein SORBIDRAFT_02g026180 [Sorghum bicolor]	1.68085e-42		NA			NA				NA
comp1041_c0_seq1	0	0	0	NA	NA	NA	NA	329		NA		NA			NA				NA
comp10420_c0_seq1	0	0	0	NA	NA	NA	NA	748	gi|242064150|ref|XP_002453364.1|hypothetical protein SORBIDRAFT_04g004660 [Sorghum bicolor] gi|241933195|gb|EES06340.1| hypothetical protein SORBIDRAFT_04g004660 [Sorghum bicolor]	1.40568e-166		NA		KOG0987	3e-54	DNA helicase PIF1/RRM3			NA
comp10422_c0_seq1	1.5	3	0	0	#NAME?	0.627019	1	381		NA		NA			NA				NA
comp10426_c0_seq1	2.5	5	0	0	#NAME?	0.453475	1	620		NA		NA			NA				NA
comp10427_c0_seq1	6.5	0	13	Inf	Inf	0.103103	1	440		NA		NA			NA				NA
comp1042_c0_seq1	4.5	2	7	3.5	1.80735	0.614734	1	492	gi|242068313|ref|XP_002449433.1|hypothetical protein SORBIDRAFT_05g011225 [Sorghum bicolor] gi|241935276|gb|EES08421.1| hypothetical protein SORBIDRAFT_05g011225	1.45802e-18		NA			NA				NA
comp10430_c0_seq1	0	0	0	NA	NA	NA	NA	308	gi|242082315|ref|XP_002445926.1|hypothetical protein SORBIDRAFT_07g028150 [Sorghum bicolor] gi|241942276|gb|EES15421.1| hypothetical protein SORBIDRAFT_07g028150 [Sorghum bicolor]	5.54781e-66		NA			NA				NA
comp10436_c0_seq1	0	0	0	NA	NA	NA	NA	438		NA		NA			NA				NA
comp10439_c0_seq1	2	4	0	0	#NAME?	0.534056	1	513	gi|566153292|ref|XP_002300374.2|Zinc transporter 11 precursor family protein [Populus trichocarpa] gi|550349100|gb|EEE85179.2| Zinc transporter 11 precursor family protein [Populus trichocarpa]	8.80531e-87	sp|Q94EG9|ZIP11_ARATH	1e-44	Zinc transporter 11 OS=Arabidopsis thaliana GN=ZIP11 PE=2 SV=1	KOG1558	6e-45	Fe2+/Zn2+ regulated transporter			NA				GO:0016021;GO:0016020;GO:0005886;GO:0005385;GO:0071577	integral component of membrane|membrane|plasma membrane|zinc ion transmembrane transporter activity|zinc II ion transmembrane transport
comp1043_c0_seq1	4.5	9	0	0	#NAME?	0.216684	1	348		NA		NA			NA				NA
comp10441_c0_seq1	0.5	0	1	Inf	Inf	1	1	381	gi|108705854|gb|ABF93649.1|retrotransposon protein	2.84463e-31		NA			NA				NA
comp10443_c0_seq1	6	12	0	0	#NAME?	0.124522	1	333		NA		NA			NA				NA
comp10446_c0_seq1	7.5	8	7	0.875	-0.192645	1	1	373		NA		NA			NA				NA
comp10449_c0_seq1	5.5	0	11	Inf	Inf	0.148645	1	348		NA		NA			NA				NA
comp1044_c0_seq1	4.5	3	6	2	1	0.807986	1	366		NA		NA			NA				NA
comp10450_c0_seq1	5	7	3	0.428571	-1.22239	0.725237	1	414		NA		NA			NA				NA
comp10451_c0_seq1	1	0	2	Inf	Inf	0.737442	1	572		NA		NA			NA				NA
comp10453_c0_seq2	1	0	2	Inf	Inf	0.737442	1	458	gi|115449585|ref|NP_001048502.1|Os02g0815400 [Oryza sativa Japonica Group] gi|47847882|dbj|BAD21675.1| unknown protein [Oryza sativa Japonica Group] gi|47848171|dbj|BAD21998.1| unknown protein [Oryza sativa Japonica Group] gi|113538033|dbj|BAF10416.1| Os02g0815400 [Oryza sativa Japonica Group] gi|215692408|dbj|BAG87828.1| unnamed protein product [Oryza sativa Japonica Group] gi|222623905|gb|EEE58…	1.59843e-47		NA			NA				NA
comp10454_c0_seq1	1	2	0	0	#NAME?	0.737442	1	341	gi|566259611|ref|XP_006389362.1|hypothetical protein POPTR_0027s00370g [Populus trichocarpa] gi|550312133|gb|ERP48276.1| hypothetical protein POPTR_0027s00370g [Populus trichocarpa]	2.72604e-70	sp|F4I171|MD15A_ARATH	2e-47	Mediator of RNA polymerase II transcription subunit 15a OS=Arabidopsis thaliana GN=MED15A PE=1 SV=1		NA				NA				GO:0016592;GO:0005634;GO:0006355;GO:0009751;GO:0006351	mediator complex|nucleus|regulation of transcription, DNA-templated|response to salicylic acid|transcription, DNA-templated
comp10456_c0_seq2	2.5	5	0	0	#NAME?	0.453475	1	465	gi|242084360|ref|XP_002442605.1|hypothetical protein SORBIDRAFT_08g022880 [Sorghum bicolor] gi|241943298|gb|EES16443.1| hypothetical protein SORBIDRAFT_08g022880 [Sorghum bicolor]	4.11396e-13		NA			NA				NA
comp10457_c0_seq1	4.5	3	6	2	1	0.807986	1	420		NA		NA			NA				NA
comp10458_c0_seq1	4.5	9	0	0	#NAME?	0.216684	1	1013	gi|242033109|ref|XP_002463949.1|hypothetical protein SORBIDRAFT_01g009436 [Sorghum bicolor] gi|241917803|gb|EER90947.1| hypothetical protein SORBIDRAFT_01g009436	2.32552e-80	sp|P20825|POL2_DROME	9e-24	Retrovirus-related Pol polyprotein from transposon 297 OS=Drosophila melanogaster GN=pol PE=4 SV=1	KOG0017	1e-37	FOG: Transposon-encoded proteins with TYA, reverse transcriptase, integrase domains in various combinations			NA				GO:0004190;GO:0004519;GO:0003676;GO:0003964;GO:0015074	aspartic-type endopeptidase activity|endonuclease activity|nucleic acid binding|RNA-directed DNA polymerase activity|DNA integration
comp1045_c1_seq1	4.5	5	4	0.8	-0.321928	1	1	316		NA		NA			NA				NA
comp10463_c0_seq1	2.5	5	0	0	#NAME?	0.453475	1	338		NA		NA			NA				NA
comp10464_c0_seq1	1.5	3	0	0	#NAME?	0.627019	1	370		NA		NA			NA				NA
comp1046_c0_seq1	15.5	17	14	0.823529	-0.280108	0.897231	1	681		NA		NA			NA				NA
comp10470_c0_seq1	2.5	3	2	0.666667	-0.584963	1	1	602	gi|53370723|gb|AAU89218.1|integrase core domain containing protein [Oryza sativa Japonica Group]	6.91742e-28		NA		KOG0017	1e-08	FOG: Transposon-encoded proteins with TYA, reverse transcriptase, integrase domains in various combinations			NA
comp10472_c0_seq1	1	2	0	0	#NAME?	0.737442	1	379	gi|224137762|ref|XP_002322645.1|LIGHT STRESS-REGULATED 1 family protein [Populus trichocarpa] gi|222867275|gb|EEF04406.1| LIGHT STRESS-REGULATED 1 family protein [Populus trichocarpa]	2.81083e-79	sp|Q39096|ERD15_ARATH	1e-34	Protein EARLY RESPONSIVE TO DEHYDRATION 15 OS=Arabidopsis thaliana GN=ERD15 PE=1 SV=1		NA				NA				GO:0005737;GO:0009617;GO:0009644;GO:0009414	cytoplasm|response to bacterium|response to high light intensity|response to water deprivation
comp10474_c0_seq1	0	0	0	NA	NA	NA	NA	330	gi|566182118|ref|XP_006379525.1|nodulin family protein [Populus trichocarpa] gi|550332328|gb|ERP57322.1| nodulin family protein [Populus trichocarpa]	1.56662e-35		NA			NA				NA
comp10475_c0_seq1	4	8	0	0	#NAME?	0.26362	1	306		NA		NA			NA				NA
comp10477_c0_seq1	2	2	2	1	0	1	1	439		NA		NA			NA				NA
comp10478_c0_seq1	4.5	9	0	0	#NAME?	0.216684	1	482		NA		NA			NA				NA
comp1047_c0_seq1	7.5	15	0	0	#NAME?	0.0704077	1	514		NA		NA			NA				NA
comp10481_c0_seq1	3.5	5	2	0.4	-1.32193	0.786179	1	514	gi|514716275|ref|XP_004953455.1|PREDICTED: mechanosensitive ion channel protein 1	1.03181e-50	sp|Q8VZL4|MSL1_ARATH	7e-30	Mechanosensitive ion channel protein 1, mitochondrial OS=Arabidopsis thaliana GN=MSL1 PE=2 SV=1		NA				NA				GO:0009507;GO:0009941;GO:0016021;GO:0031966;GO:0005739;GO:0006811;GO:0055085	chloroplast|chloroplast envelope|integral component of membrane|mitochondrial membrane|mitochondrion|ion transport|transmembrane transport
comp10485_c0_seq1	4.5	7	2	0.285714	-1.80735	0.614734	1	460		NA		NA			NA				NA
comp10486_c0_seq1	13	10	16	1.6	0.678072	0.718997	1	973		NA		NA			NA				NA
comp10487_c0_seq2	0	0	0	NA	NA	NA	NA	303		NA		NA			NA				NA
comp10488_c0_seq1	2	2	2	1	0	1	1	382	gi|514813219|ref|XP_004981393.1|PREDICTED: uncharacterized protein LOC101754054 [Setaria italica]	3.05315e-17		NA			NA				NA
comp10490_c0_seq1	2	0	4	Inf	Inf	0.534056	1	363		NA		NA			NA				NA
comp10495_c1_seq1	4.5	6	3	0.5	-1	0.807986	1	519		NA		NA			NA				NA
comp10498_c0_seq1	0	0	0	NA	NA	NA	NA	392		NA		NA			NA				NA
comp10499_c0_seq1	6	9	3	0.333333	-1.58496	0.584483	1	423	gi|540067352|gb|AGV02706.1|NADH-plastoquinone oxidoreductase subunit 4 (chloroplast) (chloroplast) [Zea mays subsp. mays] gi|540067437|gb|AGV02790.1| NADH-plastoquinone oxidoreductase subunit 4 (chloroplast) (chloroplast) [Zea mays subsp. mays]	3.89134e-75	sp|Q6ENP7|NU4C_SACOF	3e-76	NAD(P)H-quinone oxidoreductase chain 4, chloroplastic OS=Saccharum officinarum GN=ndhD PE=3 SV=2	KOG4845	2e-67	NADH dehydrogenase, subunit 4	ko00190	Oxidative phosphorylation	1	K05575	ndhD	NAD(P)H-quinone oxidoreductase subunit 4	GO:0009535;GO:0016021;GO:0008137;GO:0048038;GO:0042773	chloroplast thylakoid membrane|integral component of membrane|NADH dehydrogenase (ubiquinone) activity|quinone binding|ATP synthesis coupled electron transport
comp104_c0_seq1	7	0	14	Inf	Inf	0.0851232	1	381		NA		NA			NA				NA
comp10501_c0_seq1	2	0	4	Inf	Inf	0.534056	1	344		NA		NA			NA				NA
comp10502_c0_seq1	5	5	5	1	0	1	1	519		NA		NA			NA				NA
comp10504_c0_seq1	5	10	0	0	#NAME?	0.17885	1	627		NA		NA			NA				NA
comp10505_c0_seq1	0	0	0	NA	NA	NA	NA	396	gi|242044164|ref|XP_002459953.1|hypothetical protein SORBIDRAFT_02g018640 [Sorghum bicolor] gi|241923330|gb|EER96474.1| hypothetical protein SORBIDRAFT_02g018640 [Sorghum bicolor]	4.87813e-62	sp|O48529|STR9_ARATH	5e-49	Rhodanese-like domain-containing protein 9, chloroplastic OS=Arabidopsis thaliana GN=STR9 PE=2 SV=1		NA				NA				GO:0009507;GO:0009534;GO:0009535;GO:0016021	chloroplast|chloroplast thylakoid|chloroplast thylakoid membrane|integral component of membrane
comp10505_c1_seq1	1	0	2	Inf	Inf	0.737442	1	311	gi|242044164|ref|XP_002459953.1|hypothetical protein SORBIDRAFT_02g018640 [Sorghum bicolor] gi|241923330|gb|EER96474.1| hypothetical protein SORBIDRAFT_02g018640 [Sorghum bicolor]	4.2454e-47	sp|O48529|STR9_ARATH	1e-15	Rhodanese-like domain-containing protein 9, chloroplastic OS=Arabidopsis thaliana GN=STR9 PE=2 SV=1		NA				NA				GO:0009507;GO:0009534;GO:0009535;GO:0016021	chloroplast|chloroplast thylakoid|chloroplast thylakoid membrane|integral component of membrane
comp10507_c0_seq1	0	0	0	NA	NA	NA	NA	328		NA		NA			NA				NA
comp10508_c0_seq1	0	0	0	NA	NA	NA	NA	492	gi|222617495|gb|EEE53627.1|hypothetical protein OsJ_36903 [Oryza sativa Japonica Group]	2.00866e-24		NA			NA				NA
comp10511_c0_seq1	1	2	0	0	#NAME?	0.737442	1	351	gi|475593726|gb|EMT22470.1|hypothetical protein F775_23093 [Aegilops tauschii]	2.50216e-19		NA			NA				NA
comp10513_c0_seq2	0	0	0	NA	NA	NA	NA	496		NA		NA			NA				NA
comp10515_c0_seq1	21	23	19	0.826087	-0.275634	0.872435	1	825		NA		NA			NA				NA
comp10516_c0_seq1	9.5	11	8	0.727273	-0.459432	0.865523	1	419	gi|242038159|ref|XP_002466474.1|hypothetical protein SORBIDRAFT_01g008440 [Sorghum bicolor] gi|241920328|gb|EER93472.1| hypothetical protein SORBIDRAFT_01g008440 [Sorghum bicolor]	3.58718e-60		NA			NA				NA
comp10518_c0_seq1	3.5	4	3	0.75	-0.415037	1	1	332	gi|743885444|ref|XP_011037561.1|PREDICTED: polyol transporter 5 [Populus euphratica] gi|743885448|ref|XP_011037562.1| PREDICTED: polyol transporter 5 [Populus euphratica] gi|743885452|ref|XP_011037564.1| PREDICTED: polyol transporter 5 [Populus euphratica] gi|743885454|ref|XP_011037565.1| PREDICTED: polyol transporter 5 [Populus euphratica] gi|743885458|ref|XP_011037566.1| PREDICTED: polyol trans…	1.0894e-65	sp|Q8VZ80|PLT5_ARATH	2e-42	Polyol transporter 5 OS=Arabidopsis thaliana GN=PLT5 PE=1 SV=2	KOG0254	5e-43	Predicted transporter (major facilitator superfamily)			NA				GO:0005887;GO:0005886;GO:0015591;GO:0015148;GO:0005354;GO:0005355;GO:0015168;GO:0015575;GO:0015145;GO:0005365;GO:0015576;GO:0005351;GO:0015752;GO:0015753;GO:0015757;GO:0046323;GO:1904659;GO:0015793;GO:0035428;GO:0010311;GO:0015797;GO:0015798;GO:0015992;GO:0015795	integral component of plasma membrane|plasma membrane|D-ribose transmembrane transporter activity|D-xylose transmembrane transporter activity|galactose transmembrane transporter activity|glucose transmembrane transporter activity|glycerol transmembrane transporter activity|mannitol transmembrane transporter activity|monosaccharide transmembrane transporter activity|myo-inositol transmembrane tran…
comp10519_c0_seq1	4	8	0	0	#NAME?	0.26362	1	315	gi|242091315|ref|XP_002441490.1|hypothetical protein SORBIDRAFT_09g027900 [Sorghum bicolor] gi|241946775|gb|EES19920.1| hypothetical protein SORBIDRAFT_09g027900 [Sorghum bicolor]	3.61568e-06		NA			NA				NA
comp10520_c0_seq1	7	6	8	1.33333	0.415037	0.921801	1	329	gi|242058261|ref|XP_002458276.1|hypothetical protein SORBIDRAFT_03g030550 [Sorghum bicolor] gi|241930251|gb|EES03396.1| hypothetical protein SORBIDRAFT_03g030550 [Sorghum bicolor]	1.06495e-59		NA			NA				NA
comp10521_c0_seq1	0	0	0	NA	NA	NA	NA	307		NA		NA			NA				NA
comp10522_c0_seq1	7.5	3	12	4	2	0.415376	1	478		NA		NA			NA				NA
comp10525_c0_seq1	3.5	0	7	Inf	Inf	0.319581	1	303		NA		NA			NA				NA
comp10527_c0_seq1	10	15	5	0.333333	-1.58496	0.437702	1	409		NA		NA			NA				NA
comp10530_c0_seq1	6.5	7	6	0.857143	-0.222392	1	1	456		NA		NA			NA				NA
comp10534_c0_seq1	3.5	0	7	Inf	Inf	0.319581	1	312		NA		NA			NA				NA
comp10539_c0_seq1	2	0	4	Inf	Inf	0.534056	1	309		NA		NA			NA				NA
comp10541_c0_seq1	0	0	0	NA	NA	NA	NA	492		NA		NA			NA				NA
comp10543_c0_seq1	2	2	2	1	0	1	1	332	gi|473895598|gb|EMS48949.1|Metacaspase-4 [Triticum urartu]	1.91691e-56	sp|O64517|MCA4_ARATH	9e-19	Metacaspase-4 OS=Arabidopsis thaliana GN=AMC4 PE=1 SV=1	KOG1546	2e-19	Metacaspase involved in regulation of apoptosis			NA				GO:0005737;GO:0005829;GO:0005886;GO:0009506;GO:0004197;GO:0008234;GO:0042802;GO:0006952;GO:0043068;GO:0016540	cytoplasm|cytosol|plasma membrane|plasmodesma|cysteine-type endopeptidase activity|cysteine-type peptidase activity|identical protein binding|defense response|positive regulation of programmed cell death|protein autoprocessing
comp10547_c0_seq1	12	7	17	2.42857	1.28011	0.488065	1	1727	gi|242066698|ref|XP_002454638.1|hypothetical protein SORBIDRAFT_04g034670 [Sorghum bicolor] gi|241934469|gb|EES07614.1| hypothetical protein SORBIDRAFT_04g034670 [Sorghum bicolor]	0	sp|Q9FG35|TBR_ARATH	4e-59			NA				NA				GO:0005768;GO:0005794;GO:0016021;GO:0005802;GO:0016413;GO:0030244;GO:0045489;GO:0009827	endosome|Golgi apparatus|integral component of membrane|trans-Golgi network|O-acetyltransferase activity|cellulose biosynthetic process|pectin biosynthetic process|plant-type cell wall modification
comp1054_c0_seq1	9	11	7	0.636364	-0.652077	0.79306	1	378	gi|474438240|gb|EMS68273.1|Ubiquitin carboxyl-terminal hydrolase 12 [Triticum urartu]	5.91574e-58	sp|Q84WU2|UBP13_ARATH	5e-54	Ubiquitin carboxyl-terminal hydrolase 13 OS=Arabidopsis thaliana GN=UBP13 PE=1 SV=1	KOG1863	1e-54	Ubiquitin carboxyl-terminal hydrolase	ko04068	FoxO signaling pathway	1	K11838	USP7, UBP15	ubiquitin carboxyl-terminal hydrolase 7	GO:0005829;GO:0009506;GO:0008234;GO:0036459;GO:0016579;GO:0006511	cytosol|plasmodesma|cysteine-type peptidase activity|ubiquitinyl hydrolase activity|protein deubiquitination|ubiquitin-dependent protein catabolic process
comp10551_c0_seq1	11.5	18	5	0.277778	-1.848	0.327783	1	1310		NA		NA			NA				NA
comp10552_c0_seq1	2.5	1	4	4	2	0.74345	1	467	gi|388522671|gb|AFK49397.1|unknown [Lotus japonicus]	1.55342e-51	sp|Q5RAQ8|RS24_PONAB	1e-73	40S ribosomal protein S24 OS=Pongo abelii GN=RPS24 PE=2 SV=1	KOG3424	4e-74	40S ribosomal protein S24	ko03010	Ribosome	1	K02974	RP-S24e, RPS24	small subunit ribosomal protein S24e	GO:0005840;GO:0000166;GO:0003735;GO:0006412	ribosome|nucleotide binding|structural constituent of ribosome|translation
comp10553_c0_seq1	7	14	0	0	#NAME?	0.0851232	1	315		NA		NA			NA				NA
comp10554_c0_seq1	5.5	5	6	1.2	0.263034	1	1	826	gi|242034063|ref|XP_002464426.1|hypothetical protein SORBIDRAFT_01g018060 [Sorghum bicolor] gi|241918280|gb|EER91424.1| hypothetical protein SORBIDRAFT_01g018060 [Sorghum bicolor]	1.63755e-43	sp|Q9M2Y9|RAX3_ARATH	2e-06	Transcription factor RAX3 OS=Arabidopsis thaliana GN=RAX3 PE=2 SV=1	KOG0048	2e-07	Transcription factor, Myb superfamily			NA				GO:0005634;GO:0003677;GO:0003700;GO:0007275;GO:0009751;GO:0006351	nucleus|DNA binding|transcription factor activity, sequence-specific DNA binding|multicellular organismal development|response to salicylic acid|transcription, DNA-templated
comp10559_c0_seq1	2	0	4	Inf	Inf	0.534056	1	324		NA		NA			NA				NA
comp10563_c0_seq1	0	0	0	NA	NA	NA	NA	507		NA		NA			NA				NA
comp10564_c0_seq1	1.5	3	0	0	#NAME?	0.627019	1	449		NA		NA			NA				NA
comp10565_c0_seq1	4.5	9	0	0	#NAME?	0.216684	1	495		NA		NA			NA				NA
comp10566_c0_seq1	3	6	0	0	#NAME?	0.381487	1	608		NA		NA			NA				NA
comp10568_c0_seq1	3	3	3	1	0	1	1	478	gi|475373226|gb|EMT00575.1|hypothetical protein F775_13351 [Aegilops tauschii]	2.08968e-68	sp|Q9SS03|DIR21_ARATH	3e-26	Dirigent protein 21 OS=Arabidopsis thaliana GN=DIR21 PE=1 SV=1		NA				NA				GO:0048046;GO:0005618	apoplast|cell wall
comp1056_c0_seq2	5	6	4	0.666667	-0.584963	0.908382	1	814		NA		NA			NA				NA
comp10570_c0_seq1	6	0	12	Inf	Inf	0.124522	1	311		NA		NA			NA				NA
comp10571_c0_seq1	1.5	3	0	0	#NAME?	0.627019	1	420		NA		NA			NA				NA
comp10576_c0_seq1	0	0	0	NA	NA	NA	NA	384		NA		NA			NA				NA
comp10577_c0_seq1	3.5	7	0	0	#NAME?	0.319581	1	349	gi|242048610|ref|XP_002462051.1|hypothetical protein SORBIDRAFT_02g014030 [Sorghum bicolor] gi|241925428|gb|EER98572.1| hypothetical protein SORBIDRAFT_02g014030 [Sorghum bicolor]	2.97673e-08		NA			NA				NA
comp10578_c0_seq1	5	3	7	2.33333	1.22239	0.725237	1	401		NA		NA			NA				NA
comp1057_c1_seq1	2.5	0	5	Inf	Inf	0.453475	1	590	gi|242034381|ref|XP_002464585.1|hypothetical protein SORBIDRAFT_01g021300 [Sorghum bicolor] gi|241918439|gb|EER91583.1| hypothetical protein SORBIDRAFT_01g021300 [Sorghum bicolor]	1.02653e-57	sp|Q9FM85|Y5564_ARATH	1e-36	Probable receptor-like protein kinase At5g56460 OS=Arabidopsis thaliana GN=At5g56460 PE=1 SV=1	KOG1187	2e-37	Serine/threonine protein kinase			NA
comp10582_c0_seq1	3	0	6	Inf	Inf	0.381487	1	325		NA		NA			NA				NA
comp10583_c0_seq1	10	11	9	0.818182	-0.289507	0.934433	1	385		NA		NA			NA				NA
comp10588_c0_seq1	1	2	0	0	#NAME?	0.737442	1	559	gi|414585784|tpg|DAA36355.1|TPA: hypothetical protein ZEAMMB73_795941	1.58739e-54		NA			NA				NA
comp10590_c0_seq1	1	2	0	0	#NAME?	0.737442	1	490		NA		NA			NA				NA
comp10591_c0_seq1	16.5	15	18	1.2	0.263034	0.900997	1	321		NA		NA			NA				NA
comp10592_c0_seq1	2	2	2	1	0	1	1	457	gi|224105205|ref|XP_002313726.1|1-phosphatidylinositol phosphodiesterase-related family protein [Populus trichocarpa] gi|222850134|gb|EEE87681.1| 1-phosphatidylinositol phosphodiesterase-related family protein [Populus trichocarpa]	3.23714e-104		NA		KOG4306	2e-89	Glycosylphosphatidylinositol-specific phospholipase C			NA
comp10594_c0_seq1	3.5	7	0	0	#NAME?	0.319581	1	346		NA		NA			NA				NA
comp10595_c0_seq2	2	1	3	3	1.58496	0.854619	1	852	gi|566188872|ref|XP_006378124.1|hypothetical protein POPTR_0010s02860g [Populus trichocarpa] gi|550328974|gb|ERP55921.1| hypothetical protein POPTR_0010s02860g [Populus trichocarpa]	1.67666e-166	sp|Q42910|PPDK_MESCR	2e-81	Pyruvate, phosphate dikinase, chloroplastic OS=Mesembryanthemum crystallinum GN=PPD PE=2 SV=1		NA		ko00620;ko00710;ko00720;ko01200	Pyruvate metabolism|Carbon fixation in photosynthetic organisms|Carbon fixation pathways in prokaryotes|Carbon metabolism	4	K01006	ppdK	pyruvate, orthophosphate dikinase	GO:0009507;GO:0005524;GO:0016301;GO:0046872;GO:0050242;GO:0015979;GO:0006090	chloroplast|ATP binding|kinase activity|metal ion binding|pyruvate, phosphate dikinase activity|photosynthesis|pyruvate metabolic process
comp10598_c0_seq1	2	3	1	0.333333	-1.58496	0.854619	1	486	gi|242060872|ref|XP_002451725.1|hypothetical protein SORBIDRAFT_04g006670 [Sorghum bicolor] gi|241931556|gb|EES04701.1| hypothetical protein SORBIDRAFT_04g006670 [Sorghum bicolor]	5.27286e-105	sp|Q52K82|CML21_ARATH	4e-64	Probable calcium-binding protein CML21 OS=Arabidopsis thaliana GN=CML21 PE=2 SV=1	KOG0027	2e-60	Calmodulin and related proteins (EF-Hand superfamily)	ko04626	Plant-pathogen interaction	1	K13448	CML	calcium-binding protein CML	GO:0005737;GO:0005509	cytoplasm|calcium ion binding
comp10599_c0_seq1	1.5	0	3	Inf	Inf	0.627019	1	312	gi|566162921|ref|XP_002304634.2|hypothetical protein POPTR_0003s15960g	3.88121e-42	sp|Q9M2F1|RS272_ARATH	1e-39	40S ribosomal protein S27-2 OS=Arabidopsis thaliana GN=RPS27B PE=2 SV=2	KOG1779	3e-40	40s ribosomal protein S27	ko03010	Ribosome	1	K02978	RP-S27e, RPS27	small subunit ribosomal protein S27e	GO:0005618;GO:0022626;GO:0022627;GO:0009506;GO:0005840;GO:0046872;GO:0003735;GO:0006412	cell wall|cytosolic ribosome|cytosolic small ribosomal subunit|plasmodesma|ribosome|metal ion binding|structural constituent of ribosome|translation
comp1059_c0_seq2	6.5	8	5	0.625	-0.678072	0.838579	1	968	gi|672170676|ref|XP_008805401.1|PREDICTED: LOW QUALITY PROTEIN: pleiotropic drug resistance protein 2-like [Phoenix dactylifera]	2.65063e-95	sp|Q9LFH0|AB37G_ARATH	9e-87	ABC transporter G family member 37 OS=Arabidopsis thaliana GN=ABCG37 PE=2 SV=1	KOG0065	3e-87	Pleiotropic drug resistance proteins (PDR1-15), ABC superfamily			NA				GO:0016021;GO:0005886;GO:0009506;GO:0005524;GO:0042626;GO:0005215;GO:0009926;GO:0071366;GO:0006855;GO:0048364;GO:0055085	integral component of membrane|plasma membrane|plasmodesma|ATP binding|ATPase activity, coupled to transmembrane movement of substances|transporter activity|auxin polar transport|cellular response to indolebutyric acid stimulus|drug transmembrane transport|root development|transmembrane transport
comp10600_c0_seq1	21	21	21	1	0	1	1	459		NA		NA			NA				NA
comp10601_c0_seq1	1	2	0	0	#NAME?	0.737442	1	358	gi|743785026|ref|XP_011024017.1|PREDICTED: ubiquitin-conjugating enzyme E2 variant 1A-like [Populus euphratica]	3.71335e-76	sp|Q93YP0|UEV1A_ARATH	5e-68	Ubiquitin-conjugating enzyme E2 variant 1A OS=Arabidopsis thaliana GN=UEV1A PE=1 SV=1	KOG0896	9e-69	Ubiquitin-conjugating enzyme E2			NA				GO:0005737;GO:0005634;GO:0061630;GO:0031625;GO:0006301;GO:0070534	cytoplasm|nucleus|ubiquitin protein ligase activity|ubiquitin protein ligase binding|postreplication repair|protein K63-linked ubiquitination
comp10604_c1_seq1	1.5	0	3	Inf	Inf	0.627019	1	497		NA		NA			NA				NA
comp10605_c0_seq2	3	3	3	1	0	1	1	347		NA		NA			NA				NA
comp10606_c0_seq1	0	0	0	NA	NA	NA	NA	332		NA		NA			NA				NA
comp10607_c0_seq1	13.5	12	15	1.25	0.321928	0.888719	1	768		NA		NA			NA				NA
comp10608_c0_seq2	2	1	3	3	1.58496	0.854619	1	573	gi|242057631|ref|XP_002457961.1|hypothetical protein SORBIDRAFT_03g023500 [Sorghum bicolor] gi|241929936|gb|EES03081.1| hypothetical protein SORBIDRAFT_03g023500 [Sorghum bicolor]	6.41037e-129	sp|Q8RUV9|BGAL1_ORYSJ	6e-99	Beta-galactosidase 1 OS=Oryza sativa subsp. japonica GN=Os01g0533400 PE=2 SV=1	KOG0496	3e-41	Beta-galactosidase			NA				GO:0048046;GO:0005618;GO:0004565;GO:0030246;GO:0005975	apoplast|cell wall|beta-galactosidase activity|carbohydrate binding|carbohydrate metabolic process
comp10610_c1_seq1	2.5	0	5	Inf	Inf	0.453475	1	399		NA		NA			NA				NA
comp10611_c0_seq1	1.5	3	0	0	#NAME?	0.627019	1	419		NA		NA			NA				NA
comp10612_c0_seq1	1.5	3	0	0	#NAME?	0.627019	1	450		NA		NA			NA				NA
comp10613_c0_seq1	0.5	0	1	Inf	Inf	1	1	552	gi|566178300|ref|XP_002308647.2|hypothetical protein POPTR_0006s26630g [Populus trichocarpa] gi|550337146|gb|EEE92170.2| hypothetical protein POPTR_0006s26630g [Populus trichocarpa]	8.79059e-127		NA			NA				NA
comp10614_c0_seq1	3.5	5	2	0.4	-1.32193	0.786179	1	635		NA		NA			NA				NA
comp10615_c0_seq1	11.5	15	8	0.533333	-0.906891	0.641922	1	307		NA		NA			NA				NA
comp10615_c1_seq1	2	0	4	Inf	Inf	0.534056	1	491		NA		NA			NA				NA
comp10616_c0_seq1	1.5	0	3	Inf	Inf	0.627019	1	308		NA		NA			NA				NA
comp10619_c0_seq1	0	0	0	NA	NA	NA	NA	351	gi|226491404|ref|NP_001151720.1|ABC-type Co2+ transport system	2.75225e-16		NA			NA				NA
comp1061_c0_seq1	16	25	7	0.28	-1.8365	0.248602	1	1092		NA		NA			NA				NA
comp10622_c0_seq1	6.5	0	13	Inf	Inf	0.103103	1	324		NA		NA			NA				NA
comp10623_c0_seq1	8	8	8	1	0	1	1	642		NA		NA			NA				NA
comp10624_c0_seq1	3	3	3	1	0	1	1	476		NA		NA			NA				NA
comp10628_c0_seq1	1	2	0	0	#NAME?	0.737442	1	406	gi|473939759|gb|EMS50275.1|Stromal 70 kDa heat shock-related protein	1.50669e-84	sp|Q9LTX9|HSP7G_ARATH	9e-79	Heat shock 70 kDa protein 7, chloroplastic OS=Arabidopsis thaliana GN=HSP70-7 PE=1 SV=1	KOG0102	2e-79	Molecular chaperones mortalin/PBP74/GRP75, HSP70 superfamily	ko04144;ko04010;ko04141;ko03040;ko04915;ko04612	Endocytosis|MAPK signaling pathway|Protein processing in endoplasmic reticulum|Spliceosome|Estrogen signaling pathway|Antigen processing and presentation	6	K03283	HSPA1_8	heat shock 70kDa protein 1/8	GO:0048046;GO:0009507;GO:0009941;GO:0009570;GO:0009532;GO:0009579;GO:0005524;GO:0006457;GO:0045036;GO:0046686;GO:0009408	apoplast|chloroplast|chloroplast envelope|chloroplast stroma|plastid stroma|thylakoid|ATP binding|protein folding|protein targeting to chloroplast|response to cadmium ion|response to heat
comp10629_c0_seq1	2.5	3	2	0.666667	-0.584963	1	1	618		NA		NA			NA				NA
comp1062_c0_seq1	5.5	0	11	Inf	Inf	0.148645	1	457		NA		NA			NA				NA
comp10630_c0_seq2	1	0	2	Inf	Inf	0.737442	1	766	gi|242062602|ref|XP_002452590.1|hypothetical protein SORBIDRAFT_04g028620 [Sorghum bicolor] gi|241932421|gb|EES05566.1| hypothetical protein SORBIDRAFT_04g028620 [Sorghum bicolor]	1.6321e-132	sp|Q8L612|MACP1_ARATH	1e-56	MACPF domain-containing protein At1g14780 OS=Arabidopsis thaliana GN=At1g14780 PE=2 SV=1		NA				NA				GO:0009626	plant-type hypersensitive response
comp10636_c1_seq1	1	0	2	Inf	Inf	0.737442	1	604	gi|242079061|ref|XP_002444299.1|hypothetical protein SORBIDRAFT_07g019823 [Sorghum bicolor] gi|241940649|gb|EES13794.1| hypothetical protein SORBIDRAFT_07g019823	2.72207e-22		NA			NA				NA
comp10637_c0_seq1	2	0	4	Inf	Inf	0.534056	1	357		NA		NA			NA				NA
comp10639_c0_seq1	0	0	0	NA	NA	NA	NA	477	gi|242038139|ref|XP_002466464.1|hypothetical protein SORBIDRAFT_01g008180 [Sorghum bicolor] gi|241920318|gb|EER93462.1| hypothetical protein SORBIDRAFT_01g008180 [Sorghum bicolor]	4.52522e-93	sp|F4IRU3|MYO12_ARATH	3e-60	Myosin-12 OS=Arabidopsis thaliana GN=XI-F PE=2 SV=1	KOG0160	5e-61	Myosin class V heavy chain			NA
comp1063_c0_seq1	2	0	4	Inf	Inf	0.534056	1	361		NA		NA			NA				NA
comp10640_c0_seq1	0	0	0	NA	NA	NA	NA	320	gi|242043264|ref|XP_002459503.1|hypothetical protein SORBIDRAFT_02g005690 [Sorghum bicolor] gi|241922880|gb|EER96024.1| hypothetical protein SORBIDRAFT_02g005690 [Sorghum bicolor]	1.89667e-29		NA		KOG4672	4e-21	Uncharacterized conserved low complexity protein	ko03040	Spliceosome	1	K12866	WBP11, NPWBP	WW domain-binding protein 11
comp10641_c0_seq1	0	0	0	NA	NA	NA	NA	475	gi|115470575|ref|NP_001058886.1|Os07g0147500 [Oryza sativa Japonica Group] gi|22831113|dbj|BAC15975.1| putative photosystem II 10 kD polypeptide [Oryza sativa Japonica Group] gi|50509251|dbj|BAD30534.1| putative photosystem II 10 kD polypeptide [Oryza sativa Japonica Group] gi|113610422|dbj|BAF20800.1| Os07g0147500 [Oryza sativa Japonica Group] gi|215692793|dbj|BAG88237.1| unnamed protein product…	8.61925e-44	sp|Q40070|PSBR_HORVU	6e-34	Photosystem II 10 kDa polypeptide, chloroplastic OS=Hordeum vulgare GN=PSBR PE=3 SV=1		NA		ko00195	Photosynthesis	1	K03541	psbR	photosystem II 10kDa protein	GO:0009535;GO:0009654;GO:0015979	chloroplast thylakoid membrane|photosystem II oxygen evolving complex|photosynthesis
comp10644_c0_seq1	0	0	0	NA	NA	NA	NA	340		NA		NA			NA				NA
comp1064_c0_seq1	10.5	18	3	0.166667	-2.58496	0.207249	1	491		NA		NA			NA				NA
comp10651_c0_seq1	0	0	0	NA	NA	NA	NA	339		NA		NA			NA				NA
comp10652_c0_seq1	6.5	13	0	0	#NAME?	0.103103	1	611		NA		NA			NA				NA
comp10656_c0_seq1	2.5	5	0	0	#NAME?	0.453475	1	484	gi|242058377|ref|XP_002458334.1|hypothetical protein SORBIDRAFT_03g031566 [Sorghum bicolor] gi|241930309|gb|EES03454.1| hypothetical protein SORBIDRAFT_03g031566	3.46201e-18	sp|Q3EDL4|Y1154_ARATH	2e-06	Probable serine/threonine-protein kinase At1g01540 OS=Arabidopsis thaliana GN=At1g01540 PE=1 SV=2	KOG1187	2e-07	Serine/threonine protein kinase			NA
comp10659_c0_seq1	5	0	10	Inf	Inf	0.17885	1	364	gi|242044264|ref|XP_002460003.1|hypothetical protein SORBIDRAFT_02g020710 [Sorghum bicolor] gi|241923380|gb|EER96524.1| hypothetical protein SORBIDRAFT_02g020710 [Sorghum bicolor]	4.56173e-70	sp|Q9LRR4|R13L1_ARATH	1e-10	Putative disease resistance RPP13-like protein 1 OS=Arabidopsis thaliana GN=RPPL1 PE=3 SV=1	KOG4658	3e-11	Apoptotic ATPase			NA
comp1065_c0_seq1	16.5	15	18	1.2	0.263034	0.900997	1	664		NA		NA			NA				NA
comp10660_c0_seq1	0	0	0	NA	NA	NA	NA	413	gi|573941807|ref|XP_006653291.1|PREDICTED: LRR receptor-like serine/threonine-protein kinase GSO1-like [Oryza brachyantha]	2.26533e-33	sp|Q9C9H7|RLP12_ARATH	8e-12	Receptor-like protein 12 OS=Arabidopsis thaliana GN=RLP12 PE=2 SV=2	KOG0619	4e-15	FOG: Leucine rich repeat			NA				GO:0016021;GO:0005886;GO:0009506;GO:0004672;GO:0009755;GO:0046777	integral component of membrane|plasma membrane|plasmodesma|protein kinase activity|hormone-mediated signaling pathway|protein autophosphorylation
comp10665_c0_seq1	3	2	4	2	1	0.885103	1	560		NA		NA			NA				NA
comp10667_c0_seq1	17.5	19	16	0.842105	-0.247928	0.904478	1	641		NA		NA			NA				NA
comp10668_c0_seq1	7	6	8	1.33333	0.415037	0.921801	1	1148		NA		NA			NA				NA
comp1066_c0_seq1	9	11	7	0.636364	-0.652077	0.79306	1	572		NA		NA			NA				NA
comp10670_c0_seq1	7.5	0	15	Inf	Inf	0.0704077	1	381		NA		NA			NA				NA
comp10673_c0_seq1	2.5	0	5	Inf	Inf	0.453475	1	312	gi|670439498|ref|XP_008660120.1|PREDICTED: uncharacterized protein LOC103639098 [Zea mays]	3.75994e-08		NA			NA				NA
comp10677_c0_seq1	5.5	4	7	1.75	0.807355	0.824944	1	407		NA		NA			NA				NA
comp10678_c0_seq1	4	4	4	1	0	1	1	324		NA		NA			NA				NA
comp1067_c0_seq1	4	3	5	1.66667	0.736966	0.899329	1	491		NA		NA			NA				NA
comp10680_c0_seq1	0	0	0	NA	NA	NA	NA	347		NA		NA			NA				NA
comp10682_c0_seq1	15.5	8	23	2.875	1.52356	0.343058	1	600		NA		NA			NA				NA
comp10684_c0_seq1	8.5	7	10	1.42857	0.514573	0.857466	1	499		NA		NA			NA				NA
comp10689_c0_seq1	2	4	0	0	#NAME?	0.534056	1	400		NA		NA			NA				NA
comp1068_c0_seq1	4	4	4	1	0	1	1	391		NA		NA			NA				NA
comp1068_c1_seq1	4.5	0	9	Inf	Inf	0.216684	1	325		NA		NA			NA				NA
comp10691_c0_seq1	3	4	2	0.5	-1	0.885103	1	568	gi|242089981|ref|XP_002440823.1|hypothetical protein SORBIDRAFT_09g007420 [Sorghum bicolor] gi|241946108|gb|EES19253.1| hypothetical protein SORBIDRAFT_09g007420 [Sorghum bicolor]	1.38653e-13	sp|Q9SSX0|RAC1_ORYSJ	3e-10	Rac-like GTP-binding protein 1 OS=Oryza sativa subsp. japonica GN=RAC1 PE=1 SV=1	KOG0393	5e-06	Ras-related small GTPase, Rho type	ko04810;ko04510;ko04520;ko04145;ko04010;ko04014;ko04015;ko04024;ko04071;ko04151;ko04310;ko04370;ko04360;ko04380;ko04972;ko04062;ko04620;ko04650;ko04662;ko04664;ko04666;ko04670;ko04722	Regulation of actin cytoskeleton|Focal adhesion|Adherens junction|Phagosome|MAPK signaling pathway|Ras signaling pathway|Rap1 signaling pathway|cAMP signaling pathway|Sphingolipid signaling pathway|PI3K-Akt signaling pathway|Wnt signaling pathway|VEGF signaling pathway|Axon guidance|Osteoclast differentiation|Pancreatic secretion|Chemokine signaling pathway|Toll-like receptor signaling pathway|Na…	23	K04392	RAC1	Ras-related C3 botulinum toxin substrate 1	GO:0005737;GO:0016020;GO:0019899;GO:0005525;GO:0006952;GO:0007264	cytoplasm|membrane|enzyme binding|GTP binding|defense response|small GTPase mediated signal transduction
comp10694_c0_seq1	3	2	4	2	1	0.885103	1	540	gi|474418006|gb|EMS67355.1|Ribonuclease 1 [Triticum urartu]	5.95127e-67	sp|P42813|RNS1_ARATH	2e-11	Ribonuclease 1 OS=Arabidopsis thaliana GN=RNS1 PE=1 SV=1	KOG1642	6e-15	Ribonuclease, T2 family			NA				GO:0005618;GO:0005576;GO:0005886;GO:0004521;GO:0004540;GO:0033897;GO:0003723;GO:0009718;GO:0016036;GO:0009611;GO:0006401;GO:0090501;GO:0090502	cell wall|extracellular region|plasma membrane|endoribonuclease activity|ribonuclease activity|ribonuclease T2 activity|RNA binding|anthocyanin-containing compound biosynthetic process|cellular response to phosphate starvation|response to wounding|RNA catabolic process|RNA phosphodiester bond hydrolysis|RNA phosphodiester bond hydrolysis, endonucleolytic
comp10695_c0_seq1	1	2	0	0	#NAME?	0.737442	1	638		NA		NA			NA				NA
comp10697_c0_seq1	8.5	13	4	0.307692	-1.70044	0.450441	1	489		NA		NA			NA				NA
comp10699_c0_seq1	1.5	3	0	0	#NAME?	0.627019	1	425		NA		NA			NA				NA
comp10700_c0_seq1	2.5	0	5	Inf	Inf	0.453475	1	387	gi|224141465|ref|XP_002324092.1|hypothetical protein POPTR_0017s12630g [Populus trichocarpa] gi|222867094|gb|EEF04225.1| hypothetical protein POPTR_0017s12630g [Populus trichocarpa]	6.93682e-64	sp|Q9LF37|CLPB3_ARATH	2e-62	Chaperone protein ClpB3, chloroplastic OS=Arabidopsis thaliana GN=CLPB3 PE=2 SV=1	KOG1051	6e-63	Chaperone HSP104 and related ATP-dependent Clp proteases			NA				GO:0009507;GO:0009570;GO:0009532;GO:0005524;GO:0009658;GO:0016485;GO:0009408	chloroplast|chloroplast stroma|plastid stroma|ATP binding|chloroplast organization|protein processing|response to heat
comp10701_c0_seq1	0	0	0	NA	NA	NA	NA	468	gi|242073842|ref|XP_002446857.1|hypothetical protein SORBIDRAFT_06g023760 [Sorghum bicolor] gi|241938040|gb|EES11185.1| hypothetical protein SORBIDRAFT_06g023760 [Sorghum bicolor]	3.41107e-79	sp|P49175|INV1_MAIZE	4e-69	Beta-fructofuranosidase 1 OS=Zea mays GN=IVR1 PE=3 SV=1	KOG0228	1e-39	Beta-fructofuranosidase (invertase)	ko00052;ko00500	Galactose metabolism|Starch and sucrose metabolism	2	K01193	E3.2.1.26, sacA	beta-fructofuranosidase	GO:0005773;GO:0004575;GO:0005975	vacuole|sucrose alpha-glucosidase activity|carbohydrate metabolic process
comp10706_c0_seq2	0.5	0	1	Inf	Inf	1	1	727	gi|514778648|ref|XP_004969151.1|PREDICTED: protein tesmin/TSO1-like CXC 3-like [Setaria italica]	9.40169e-15	sp|Q08CM4|LIN54_DANRE	5e-08	Protein lin-54 homolog OS=Danio rerio GN=lin54 PE=1 SV=1	KOG1171	8e-06	Metallothionein-like protein			NA				GO:0005634;GO:0003677;GO:0007049;GO:0006355;GO:0006351	nucleus|DNA binding|cell cycle|regulation of transcription, DNA-templated|transcription, DNA-templated
comp10707_c0_seq1	6	6	6	1	0	1	1	407		NA		NA			NA				NA
comp1070_c0_seq1	1.5	2	1	0.5	-1	1	1	819	gi|242038635|ref|XP_002466712.1|hypothetical protein SORBIDRAFT_01g012710 [Sorghum bicolor] gi|241920566|gb|EER93710.1| hypothetical protein SORBIDRAFT_01g012710 [Sorghum bicolor]	1.6167e-146	sp|P33679|ZEAM_MAIZE	2e-100	Zeamatin OS=Zea mays GN=Zlp PE=1 SV=2		NA				NA				GO:0050832;GO:0031640	defense response to fungus|killing of cells of other organism
comp10711_c0_seq1	1	1	1	1	0	1	1	548	gi|566177812|ref|XP_002309469.2|hypothetical protein POPTR_0006s23770g [Populus trichocarpa] gi|550336953|gb|EEE92992.2| hypothetical protein POPTR_0006s23770g [Populus trichocarpa]	1.12572e-67	sp|O50061|RK4_ARATH	1e-51	50S ribosomal protein L4, chloroplastic OS=Arabidopsis thaliana GN=RPL4 PE=1 SV=2	KOG1624	3e-52	Mitochondrial/chloroplast ribosomal protein L4	ko03010	Ribosome	1	K02926	RP-L4, MRPL4, rplD	large subunit ribosomal protein L4	GO:0009507;GO:0009570;GO:0009535;GO:0022626;GO:0016020;GO:0005634;GO:0000311;GO:0009579;GO:0008266;GO:0019843;GO:0003735;GO:0006412	chloroplast|chloroplast stroma|chloroplast thylakoid membrane|cytosolic ribosome|membrane|nucleus|plastid large ribosomal subunit|thylakoid|poly(U) RNA binding|rRNA binding|structural constituent of ribosome|translation
comp10714_c0_seq1	2.5	5	0	0	#NAME?	0.453475	1	359		NA		NA			NA				NA
comp10715_c0_seq1	13.5	15	12	0.8	-0.321928	0.888719	1	468		NA		NA			NA				NA
comp1071_c0_seq1	7	3	11	3.66667	1.87447	0.466249	1	531		NA		NA			NA				NA
comp10722_c0_seq1	17.5	15	20	1.33333	0.415037	0.809916	1	463		NA		NA			NA				NA
comp10728_c0_seq1	17	21	13	0.619048	-0.691878	0.666247	1	687		NA		NA			NA				NA
comp1072_c0_seq1	6.5	9	4	0.444444	-1.16993	0.67886	1	371		NA		NA			NA				NA
comp10730_c0_seq1	8	4	12	3	1.58496	0.499627	1	437		NA		NA			NA				NA
comp1073_c0_seq1	3	4	2	0.5	-1	0.885103	1	738		NA		NA			NA				NA
comp10742_c0_seq1	4.5	9	0	0	#NAME?	0.216684	1	330		NA		NA			NA				NA
comp1074_c0_seq1	4	4	4	1	0	1	1	511		NA		NA			NA				NA
comp10753_c1_seq1	0	0	0	NA	NA	NA	NA	307		NA		NA			NA				NA
comp10755_c0_seq1	2	4	0	0	#NAME?	0.534056	1	325		NA		NA			NA				NA
comp10758_c0_seq1	3	6	0	0	#NAME?	0.381487	1	353		NA		NA			NA				NA
comp10761_c0_seq2	3	3	3	1	0	1	1	359	gi|242082155|ref|XP_002445846.1|hypothetical protein SORBIDRAFT_07g026827 [Sorghum bicolor] gi|241942196|gb|EES15341.1| hypothetical protein SORBIDRAFT_07g026827	1.03229e-11		NA			NA				NA
comp10763_c0_seq2	2	4	0	0	#NAME?	0.534056	1	477	gi|604305372|gb|EYU24516.1|hypothetical protein MIMGU_mgv1a0010411mg	9.06026e-78	sp|Q2QVG9|CLPC2_ORYSJ	1e-77	Chaperone protein ClpC2, chloroplastic OS=Oryza sativa subsp. japonica GN=CLPC2 PE=2 SV=2	KOG1051	6e-76	Chaperone HSP104 and related ATP-dependent Clp proteases			NA				GO:0009507;GO:0005524;GO:0019538	chloroplast|ATP binding|protein metabolic process
comp10768_c0_seq2	6	11	1	0.0909091	-3.45943	0.26891	1	1028		NA		NA			NA				NA
comp1076_c0_seq1	6	12	0	0	#NAME?	0.124522	1	333		NA		NA			NA				NA
comp10770_c0_seq1	4	8	0	0	#NAME?	0.26362	1	318		NA		NA			NA				NA
comp10771_c0_seq1	2	1	3	3	1.58496	0.854619	1	560	gi|743932260|ref|XP_011010417.1|PREDICTED: uncharacterized protein LOC105115276 [Populus euphratica]	3.94758e-127		NA		KOG1267	4e-93	Mitochondrial transcription termination factor, mTERF			NA
comp10773_c0_seq1	0	0	0	NA	NA	NA	NA	333		NA		NA			NA				NA
comp10774_c0_seq1	3.5	5	2	0.4	-1.32193	0.786179	1	615		NA		NA			NA				NA
comp10774_c1_seq1	4	5	3	0.6	-0.736966	0.899329	1	841		NA		NA			NA				NA
comp10776_c0_seq1	0	0	0	NA	NA	NA	NA	322		NA		NA			NA				NA
comp10779_c0_seq1	1.5	0	3	Inf	Inf	0.627019	1	311	gi|242078575|ref|XP_002444056.1|hypothetical protein SORBIDRAFT_07g006470 [Sorghum bicolor] gi|241940406|gb|EES13551.1| hypothetical protein SORBIDRAFT_07g006470 [Sorghum bicolor]	4.36756e-38		NA			NA				NA
comp10783_c0_seq1	2	2	2	1	0	1	1	350	gi|474384687|gb|EMS64834.1|hypothetical protein TRIUR3_21449 [Triticum urartu]	5.92382e-71	sp|Q8S0J7|IM30_ORYSJ	1e-54	Probable membrane-associated 30 kDa protein, chloroplastic OS=Oryza sativa subsp. japonica GN=Os01g0895100 PE=1 SV=1		NA				NA				GO:0009706;GO:0009570;GO:0009535;GO:0009508;GO:0010027;GO:0016050;GO:0016032	chloroplast inner membrane|chloroplast stroma|chloroplast thylakoid membrane|plastid chromosome|thylakoid membrane organization|vesicle organization|viral process
comp10785_c0_seq1	3	3	3	1	0	1	1	395		NA		NA			NA				NA
comp10786_c0_seq1	0	0	0	NA	NA	NA	NA	369	gi|473935210|gb|EMS50104.1|Retrovirus-related Pol polyprotein LINE-1 [Triticum urartu]	2.64041e-54		NA			NA				NA
comp10787_c0_seq1	7	7	7	1	0	1	1	305		NA		NA			NA				NA
comp10788_c0_seq2	2.5	5	0	0	#NAME?	0.453475	1	450		NA		NA			NA				NA
comp10789_c0_seq1	2	4	0	0	#NAME?	0.534056	1	396		NA		NA			NA				NA
comp10790_c0_seq1	12.5	21	4	0.190476	-2.39232	0.194256	1	1058		NA		NA			NA				NA
comp10791_c0_seq1	3	2	4	2	1	0.885103	1	432	gi|242089785|ref|XP_002440725.1|hypothetical protein SORBIDRAFT_09g005690 [Sorghum bicolor] gi|241946010|gb|EES19155.1| hypothetical protein SORBIDRAFT_09g005690 [Sorghum bicolor]	1.74908e-12		NA			NA		ko00970	Aminoacyl-tRNA biosynthesis	1	K01886	QARS, glnS	glutaminyl-tRNA synthetase
comp10794_c0_seq2	2.5	5	0	0	#NAME?	0.453475	1	726		NA		NA			NA				NA
comp10798_c0_seq1	3	6	0	0	#NAME?	0.381487	1	761		NA		NA			NA				NA
comp1079_c0_seq1	9	14	4	0.285714	-1.80735	0.406283	1	429		NA		NA			NA				NA
comp107_c0_seq1	4	5	3	0.6	-0.736966	0.899329	1	774	gi|308196279|gb|ADO17486.1|RNA polymerase beta subunit [Arundinaria gigantea]	2.14721e-150	sp|P0C506|RPOC1_ORYSJ	1e-149	DNA-directed RNA polymerase subunit beta' OS=Oryza sativa subsp. japonica GN=rpoC1 PE=3 SV=1	KOG0260	2e-19	RNA polymerase II, large subunit	ko03020;ko00230;ko00240	RNA polymerase|Purine metabolism|Pyrimidine metabolism	3	K03046	rpoC	DNA-directed RNA polymerase subunit beta'	GO:0009507;GO:0009536;GO:0003677;GO:0003899;GO:0006351	chloroplast|plastid|DNA binding|DNA-directed RNA polymerase activity|transcription, DNA-templated
comp10800_c0_seq1	2	0	4	Inf	Inf	0.534056	1	336		NA		NA			NA				NA
comp10804_c0_seq3	4.5	6	3	0.5	-1	0.807986	1	394	gi|38344222|emb|CAE03692.2|OSJNBb0026E15.10 [Oryza sativa Japonica Group]	5.15182e-51	sp|P10978|POLX_TOBAC	1e-30	Retrovirus-related Pol polyprotein from transposon TNT 1-94 OS=Nicotiana tabacum PE=2 SV=1	KOG0017	2e-43	FOG: Transposon-encoded proteins with TYA, reverse transcriptase, integrase domains in various combinations			NA				GO:0004190;GO:0004519;GO:0003676;GO:0003964;GO:0008270;GO:0015074	aspartic-type endopeptidase activity|endonuclease activity|nucleic acid binding|RNA-directed DNA polymerase activity|zinc ion binding|DNA integration
comp10807_c0_seq1	2	2	2	1	0	1	1	454		NA		NA			NA				NA
comp10809_c0_seq1	5	0	10	Inf	Inf	0.17885	1	312		NA		NA			NA				NA
comp1080_c0_seq1	6	4	8	2	1	0.749271	1	649	gi|242086585|ref|XP_002439125.1|hypothetical protein SORBIDRAFT_09g000930 [Sorghum bicolor] gi|241944410|gb|EES17555.1| hypothetical protein SORBIDRAFT_09g000930 [Sorghum bicolor]	1.29621e-97		NA			NA				NA
comp1080_c1_seq1	1	0	2	Inf	Inf	0.737442	1	329		NA		NA			NA				NA
comp10810_c0_seq1	0	0	0	NA	NA	NA	NA	335	gi|242081169|ref|XP_002445353.1|hypothetical protein SORBIDRAFT_07g011900 [Sorghum bicolor] gi|241941703|gb|EES14848.1| hypothetical protein SORBIDRAFT_07g011900 [Sorghum bicolor]	4.18669e-47	sp|P0CT43|TF28_SCHPO	4e-07	Transposon Tf2-8 polyprotein OS=Schizosaccharomyces pombe (strain 972 / ATCC 24843) GN=Tf2-8 PE=3 SV=1	KOG0017	4e-31	FOG: Transposon-encoded proteins with TYA, reverse transcriptase, integrase domains in various combinations			NA				GO:0004190;GO:0003677;GO:0003887;GO:0004519;GO:0046872;GO:0003723;GO:0003964;GO:0015074;GO:0006310	aspartic-type endopeptidase activity|DNA binding|DNA-directed DNA polymerase activity|endonuclease activity|metal ion binding|RNA binding|RNA-directed DNA polymerase activity|DNA integration|DNA recombination
comp10816_c0_seq1	0	0	0	NA	NA	NA	NA	342	gi|326489899|dbj|BAJ94023.1|predicted protein [Hordeum vulgare subsp. vulgare] gi|326505984|dbj|BAJ91231.1| predicted protein [Hordeum vulgare subsp. vulgare]	3.24216e-73	sp|P31165|RK15_PEA	3e-58	50S ribosomal protein L15, chloroplastic (Fragment) OS=Pisum sativum GN=RPL15 PE=1 SV=1	KOG0846	8e-56	Mitochondrial/chloroplast ribosomal protein L15/L10	ko03010	Ribosome	1	K02876	RP-L15, MRPL15, rplO	large subunit ribosomal protein L15	GO:0009507;GO:0015934;GO:0003735;GO:0006412	chloroplast|large ribosomal subunit|structural constituent of ribosome|translation
comp10817_c0_seq1	4	0	8	Inf	Inf	0.26362	1	335		NA		NA			NA				NA
comp10818_c0_seq1	0	0	0	NA	NA	NA	NA	369		NA		NA			NA				NA
comp1081_c0_seq1	0	0	0	NA	NA	NA	NA	324	gi|242092318|ref|XP_002436649.1|hypothetical protein SORBIDRAFT_10g006600 [Sorghum bicolor] gi|241914872|gb|EER88016.1| hypothetical protein SORBIDRAFT_10g006600 [Sorghum bicolor]	1.20654e-33		NA			NA				NA
comp10823_c0_seq1	0	0	0	NA	NA	NA	NA	340		NA		NA			NA				NA
comp10825_c0_seq1	5	6	4	0.666667	-0.584963	0.908382	1	725		NA		NA			NA				NA
comp10827_c0_seq1	23.5	3	44	14.6667	3.87447	0.011724	0.69878	477	gi|242058167|ref|XP_002458229.1|hypothetical protein SORBIDRAFT_03g029410 [Sorghum bicolor] gi|241930204|gb|EES03349.1| hypothetical protein SORBIDRAFT_03g029410 [Sorghum bicolor]	6.12824e-22		NA			NA				NA
comp10828_c0_seq1	9	7	11	1.57143	0.652077	0.79306	1	369	gi|242052009|ref|XP_002455150.1|hypothetical protein SORBIDRAFT_03g005110 [Sorghum bicolor] gi|241927125|gb|EES00270.1| hypothetical protein SORBIDRAFT_03g005110 [Sorghum bicolor]	3.82901e-30		NA			NA				NA
comp10829_c0_seq1	7	11	3	0.272727	-1.87447	0.466249	1	568		NA		NA			NA				NA
comp1082_c0_seq1	2.5	5	0	0	#NAME?	0.453475	1	648	gi|18568267|gb|AAL75999.1|AF466646_7putative polyprotein [Zea mays]	5.97512e-14		NA			NA				NA
comp10831_c0_seq2	0	0	0	NA	NA	NA	NA	422	gi|4539660|gb|AAD22153.1|AF061282_6polyprotein [Sorghum bicolor]	1.35302e-53	sp|P0CT40|TF29_SCHPO	1e-16	Transposon Tf2-9 polyprotein OS=Schizosaccharomyces pombe (strain 972 / ATCC 24843) GN=Tf2-9 PE=3 SV=1	KOG0017	3e-32	FOG: Transposon-encoded proteins with TYA, reverse transcriptase, integrase domains in various combinations			NA				GO:0005737;GO:0004190;GO:0003677;GO:0003887;GO:0004519;GO:0046872;GO:0003723;GO:0003964;GO:0015074;GO:0006310	cytoplasm|aspartic-type endopeptidase activity|DNA binding|DNA-directed DNA polymerase activity|endonuclease activity|metal ion binding|RNA binding|RNA-directed DNA polymerase activity|DNA integration|DNA recombination
comp10835_c0_seq1	4.5	9	0	0	#NAME?	0.216684	1	342	gi|62701828|gb|AAX92901.1|retrotransposon protein	1.62103e-06		NA			NA				NA
comp10835_c1_seq1	0	0	0	NA	NA	NA	NA	426		NA		NA			NA				NA
comp10836_c0_seq1	4.5	3	6	2	1	0.807986	1	373		NA		NA			NA				NA
comp10837_c0_seq1	4	8	0	0	#NAME?	0.26362	1	525		NA		NA			NA				NA
comp10839_c0_seq1	9.5	2	17	8.5	3.08746	0.169205	1	616		NA		NA			NA				NA
comp10840_c0_seq1	13.5	8	19	2.375	1.24793	0.470782	1	793		NA		NA			NA				NA
comp10842_c0_seq1	10.5	12	9	0.75	-0.415037	0.872419	1	500		NA		NA			NA				NA
comp10844_c0_seq1	0	0	0	NA	NA	NA	NA	362		NA		NA			NA				NA
comp10845_c0_seq1	4	0	8	Inf	Inf	0.26362	1	507		NA		NA			NA				NA
comp10848_c0_seq1	12.5	7	18	2.57143	1.36257	0.449053	1	572		NA		NA			NA				NA
comp1084_c0_seq1	5.5	11	0	0	#NAME?	0.148645	1	333	gi|82592996|sp|Q687E1.2|NPP_HORVURecName: Full=Nucleotide pyrophosphatase/phosphodiesterase	1.00342e-73	sp|Q687E1|NPP_HORVU	6e-75	Nucleotide pyrophosphatase/phosphodiesterase (Fragments) OS=Hordeum vulgare GN=npp PE=1 SV=2	KOG1378	4e-62	Purple acid phosphatase			NA				GO:0009507;GO:0016787	chloroplast|hydrolase activity
comp10852_c0_seq1	2	0	4	Inf	Inf	0.534056	1	371	gi|242077879|ref|XP_002443708.1|hypothetical protein SORBIDRAFT_07g000645 [Sorghum bicolor] gi|241940058|gb|EES13203.1| hypothetical protein SORBIDRAFT_07g000645	7.20246e-10		NA			NA				NA
comp10853_c0_seq1	0	0	0	NA	NA	NA	NA	348		NA		NA			NA				NA
comp10854_c0_seq1	0	0	0	NA	NA	NA	NA	408	gi|242090907|ref|XP_002441286.1|hypothetical protein SORBIDRAFT_09g023830 [Sorghum bicolor] gi|241946571|gb|EES19716.1| hypothetical protein SORBIDRAFT_09g023830 [Sorghum bicolor]	1.9496e-78		NA			NA				NA
comp10857_c0_seq1	1	0	2	Inf	Inf	0.737442	1	430		NA		NA			NA				NA
comp1085_c0_seq1	0	0	0	NA	NA	NA	NA	387		NA		NA			NA				NA
comp10868_c0_seq2	0.5	0	1	Inf	Inf	1	1	446	gi|78708690|gb|ABB47665.1|retrotransposon protein	2.76361e-64	sp|P10978|POLX_TOBAC	4e-26	Retrovirus-related Pol polyprotein from transposon TNT 1-94 OS=Nicotiana tabacum PE=2 SV=1	KOG0017	2e-32	FOG: Transposon-encoded proteins with TYA, reverse transcriptase, integrase domains in various combinations			NA				GO:0004190;GO:0004519;GO:0003676;GO:0003964;GO:0008270;GO:0015074	aspartic-type endopeptidase activity|endonuclease activity|nucleic acid binding|RNA-directed DNA polymerase activity|zinc ion binding|DNA integration
comp10872_c0_seq1	0	0	0	NA	NA	NA	NA	342		NA		NA			NA				NA
comp10873_c0_seq2	2	3	1	0.333333	-1.58496	0.854619	1	582		NA		NA			NA				NA
comp10874_c0_seq1	3	2	4	2	1	0.885103	1	392		NA		NA			NA				NA
comp1087_c0_seq1	3.5	3	4	1.33333	0.415037	1	1	400		NA		NA			NA				NA
comp10881_c0_seq1	4	4	4	1	0	1	1	316		NA		NA			NA				NA
comp10882_c0_seq1	1.5	3	0	0	#NAME?	0.627019	1	360		NA		NA			NA				NA
comp10883_c0_seq1	3	3	3	1	0	1	1	525		NA		NA			NA				NA
comp10889_c0_seq1	2.5	0	5	Inf	Inf	0.453475	1	323		NA		NA			NA				NA
comp1088_c0_seq2	12	13	11	0.846154	-0.241008	0.940517	1	930		NA		NA			NA				NA
comp10891_c0_seq1	6.5	7	6	0.857143	-0.222392	1	1	392		NA		NA			NA				NA
comp10893_c1_seq1	0	0	0	NA	NA	NA	NA	404		NA		NA			NA				NA
comp10895_c0_seq1	7	7	7	1	0	1	1	615	gi|242096888|ref|XP_002438934.1|hypothetical protein SORBIDRAFT_10g028540 [Sorghum bicolor] gi|241917157|gb|EER90301.1| hypothetical protein SORBIDRAFT_10g028540 [Sorghum bicolor]	5.07616e-98	sp|Q5EAE9|ATL43_ARATH	1e-08	RING-H2 finger protein ATL43 OS=Arabidopsis thaliana GN=ATL43 PE=2 SV=2	KOG0800	3e-09	FOG: Predicted E3 ubiquitin ligase			NA
comp10899_c0_seq1	1.5	0	3	Inf	Inf	0.627019	1	341	gi|475612566|gb|EMT28452.1|Acyl-protein thioesterase 2 [Aegilops tauschii]	1.29453e-32	sp|Q4WCX7|APTH1_ASPFU	3e-07	Acyl-protein thioesterase 1 OS=Neosartorya fumigata (strain ATCC MYA-4609 / Af293 / CBS 101355 / FGSC A1100) GN=AFUA_6G02780 PE=3 SV=1	KOG2112	1e-18	Lysophospholipase	ko00564	Glycerophospholipid metabolism	1	K06130	LYPLA2	lysophospholipase II	GO:0005829;GO:0005634;GO:0052689;GO:0008474;GO:0006631;GO:0035601	cytosol|nucleus|carboxylic ester hydrolase activity|palmitoyl-(protein) hydrolase activity|fatty acid metabolic process|protein deacylation
comp108_c0_seq1	0	0	0	NA	NA	NA	NA	313	gi|242063558|ref|XP_002453068.1|hypothetical protein SORBIDRAFT_04g037770 [Sorghum bicolor] gi|241932899|gb|EES06044.1| hypothetical protein SORBIDRAFT_04g037770 [Sorghum bicolor]	7.61867e-41		NA			NA				NA
comp10905_c0_seq1	3	3	3	1	0	1	1	354		NA		NA			NA				NA
comp10907_c1_seq1	2	4	0	0	#NAME?	0.534056	1	350		NA		NA			NA				NA
comp10911_c0_seq1	2	4	0	0	#NAME?	0.534056	1	439		NA		NA			NA				NA
comp10916_c0_seq1	0	0	0	NA	NA	NA	NA	388		NA		NA			NA				NA
comp10919_c0_seq1	8	11	5	0.454545	-1.1375	0.637362	1	367		NA		NA			NA				NA
comp10922_c1_seq1	0	0	0	NA	NA	NA	NA	332		NA		NA			NA				NA
comp10923_c0_seq1	4.5	5	4	0.8	-0.321928	1	1	304		NA		NA			NA				NA
comp10924_c0_seq2	0	0	0	NA	NA	NA	NA	600	gi|300681381|emb|CAZ96160.1|conserved hypothetical protein [Saccharum hybrid cultivar R570]	8.85806e-61		NA			NA				NA
comp10927_c0_seq1	0	0	0	NA	NA	NA	NA	372		NA		NA			NA				NA
comp10928_c0_seq1	4.5	2	7	3.5	1.80735	0.614734	1	1107		NA		NA			NA				NA
comp1092_c1_seq1	1	2	0	0	#NAME?	0.737442	1	1308	gi|242063782|ref|XP_002453180.1|hypothetical protein SORBIDRAFT_04g001180 [Sorghum bicolor] gi|241933011|gb|EES06156.1| hypothetical protein SORBIDRAFT_04g001180 [Sorghum bicolor]	0	sp|Q0E4J6|YSL8_ORYSJ	0	Probable metal-nicotianamine transporter YSL8 OS=Oryza sativa subsp. japonica GN=YSL8 PE=2 SV=1		NA				NA				GO:0016021;GO:0055085	integral component of membrane|transmembrane transport
comp10935_c0_seq1	2.5	3	2	0.666667	-0.584963	1	1	457	gi|414585204|tpg|DAA35775.1|TPA: hypothetical protein ZEAMMB73_776202 [Zea mays]	1.33308e-21	sp|Q7X7H9|SK3_ORYSJ	4e-21	Shikimate kinase 3, chloroplastic OS=Oryza sativa subsp. japonica GN=SK3 PE=1 SV=2		NA		ko00400;ko01230	Phenylalanine, tyrosine and tryptophan biosynthesis|Biosynthesis of amino acids	2	K00891	E2.7.1.71, aroK, aroL	shikimate kinase	GO:0009507;GO:0009536;GO:0005524;GO:0046872;GO:0004765;GO:0009073;GO:0009423;GO:0019632	chloroplast|plastid|ATP binding|metal ion binding|shikimate kinase activity|aromatic amino acid family biosynthetic process|chorismate biosynthetic process|shikimate metabolic process
comp10936_c0_seq1	7.5	4	11	2.75	1.45943	0.554155	1	391		NA		NA			NA				NA
comp10937_c0_seq1	1.5	0	3	Inf	Inf	0.627019	1	495		NA		NA			NA				NA
comp10939_c0_seq1	2	1	3	3	1.58496	0.854619	1	534	gi|475547275|gb|EMT10847.1|Calcium-transporting ATPase 8	2.77195e-117	sp|Q9LF79|ACA8_ARATH	6e-74	Calcium-transporting ATPase 8, plasma membrane-type OS=Arabidopsis thaliana GN=ACA8 PE=1 SV=1	KOG0204	2e-74	Calcium transporting ATPase			NA				GO:0005887;GO:0043231;GO:0016020;GO:0005886;GO:0009506;GO:0005524;GO:0005388;GO:0046872;GO:0043621;GO:0098655;GO:0009624	integral component of plasma membrane|intracellular membrane-bounded organelle|membrane|plasma membrane|plasmodesma|ATP binding|calcium-transporting ATPase activity|metal ion binding|protein self-association|cation transmembrane transport|response to nematode
comp1093_c0_seq1	3	4	2	0.5	-1	0.885103	1	531	gi|242051406|ref|XP_002463447.1|hypothetical protein SORBIDRAFT_02g044020 [Sorghum bicolor] gi|241926824|gb|EER99968.1| hypothetical protein SORBIDRAFT_02g044020 [Sorghum bicolor]	1.00584e-43	sp|Q6Z3Y6|GT71_ORYSJ	5e-22	Probable glucuronosyltransferase Os07g0694400 OS=Oryza sativa subsp. japonica GN=Os07g0694400 PE=2 SV=1	KOG1476	1e-10	Beta-1,3-glucuronyltransferase B3GAT1/SQV-8			NA				GO:0000139;GO:0016021;GO:0015018;GO:0071555	Golgi membrane|integral component of membrane|galactosylgalactosylxylosylprotein 3-beta-glucuronosyltransferase activity|cell wall organization
comp1093_c1_seq1	2.5	4	1	0.25	-2	0.74345	1	1010	gi|242051406|ref|XP_002463447.1|hypothetical protein SORBIDRAFT_02g044020 [Sorghum bicolor] gi|241926824|gb|EER99968.1| hypothetical protein SORBIDRAFT_02g044020 [Sorghum bicolor]	6.91585e-129	sp|Q10N05|GT32_ORYSJ	1e-50	Probable glucuronosyltransferase Os03g0287800 OS=Oryza sativa subsp. japonica GN=Os03g0287800 PE=3 SV=1	KOG1476	8e-31	Beta-1,3-glucuronyltransferase B3GAT1/SQV-8			NA				GO:0000139;GO:0016021;GO:0015018;GO:0071555	Golgi membrane|integral component of membrane|galactosylgalactosylxylosylprotein 3-beta-glucuronosyltransferase activity|cell wall organization
comp10941_c0_seq1	4	8	0	0	#NAME?	0.26362	1	730		NA		NA			NA				NA
comp10943_c0_seq1	0	0	0	NA	NA	NA	NA	370		NA		NA			NA				NA
comp10946_c0_seq2	1.5	0	3	Inf	Inf	0.627019	1	395		NA		NA			NA				NA
comp10951_c0_seq2	2	0	4	Inf	Inf	0.534056	1	372		NA		NA			NA				NA
comp10956_c0_seq1	1	0	2	Inf	Inf	0.737442	1	583	gi|125561647|gb|EAZ07095.1|hypothetical protein OsI_29344 [Oryza sativa Indica Group]	6.69726e-59	sp|P80196|RNLX_SOLLC	6e-28	Intracellular ribonuclease LX OS=Solanum lycopersicum GN=RNALX PE=1 SV=2	KOG1642	3e-27	Ribonuclease, T2 family			NA				GO:0005737;GO:0033897;GO:0003723	cytoplasm|ribonuclease T2 activity|RNA binding
comp10958_c0_seq1	1.5	3	0	0	#NAME?	0.627019	1	448		NA		NA			NA				NA
comp1095_c0_seq1	8	16	0	0	#NAME?	0.0583082	1	301		NA		NA			NA				NA
comp10961_c0_seq1	2	4	0	0	#NAME?	0.534056	1	319		NA		NA			NA				NA
comp10972_c0_seq1	5.5	0	11	Inf	Inf	0.148645	1	327		NA		NA			NA				NA
comp10975_c0_seq1	2	0	4	Inf	Inf	0.534056	1	304		NA		NA			NA				NA
comp10976_c0_seq2	0	0	0	NA	NA	NA	NA	301		NA		NA			NA				NA
comp10977_c0_seq1	4.5	0	9	Inf	Inf	0.216684	1	506		NA		NA			NA				NA
comp10977_c1_seq1	5	0	10	Inf	Inf	0.17885	1	598		NA		NA			NA				NA
comp10980_c0_seq1	1.5	0	3	Inf	Inf	0.627019	1	475		NA		NA			NA				NA
comp10982_c0_seq2	0	0	0	NA	NA	NA	NA	333	gi|242095144|ref|XP_002438062.1|hypothetical protein SORBIDRAFT_10g007560 [Sorghum bicolor] gi|241916285|gb|EER89429.1| hypothetical protein SORBIDRAFT_10g007560 [Sorghum bicolor]	4.61063e-31		NA			NA				NA
comp10984_c0_seq1	0	0	0	NA	NA	NA	NA	371		NA		NA			NA				NA
comp10991_c0_seq1	4	8	0	0	#NAME?	0.26362	1	498	gi|242048682|ref|XP_002462087.1|hypothetical protein SORBIDRAFT_02g017733 [Sorghum bicolor] gi|241925464|gb|EER98608.1| hypothetical protein SORBIDRAFT_02g017733	2.0693e-103	sp|P93286|CCMFC_ARATH	2e-77			NA				NA				GO:0016021;GO:0005743;GO:0017004;GO:0006810	integral component of membrane|mitochondrial inner membrane|cytochrome complex assembly|transport
comp10992_c0_seq1	2	2	2	1	0	1	1	422		NA	sp|P09654|VIME_CHICK	3e-67	Vimentin OS=Gallus gallus GN=VIM PE=3 SV=2		NA				NA				GO:0005623;GO:0042995;GO:0005882;GO:0005198	cell|cell projection|intermediate filament|structural molecule activity
comp10995_c0_seq1	1	2	0	0	#NAME?	0.737442	1	521	gi|242038175|ref|XP_002466482.1|hypothetical protein SORBIDRAFT_01g008570 [Sorghum bicolor] gi|241920336|gb|EER93480.1| hypothetical protein SORBIDRAFT_01g008570 [Sorghum bicolor]	1.87099e-35		NA			NA				NA
comp10998_c0_seq1	0	0	0	NA	NA	NA	NA	307	gi|224054368|ref|XP_002298225.1|hypothetical protein POPTR_0001s18540g [Populus trichocarpa] gi|222845483|gb|EEE83030.1| hypothetical protein POPTR_0001s18540g [Populus trichocarpa]	1.7991e-32	sp|Q9M812|CUT1C_ARATH	2e-10	Protein CURVATURE THYLAKOID 1C, chloroplastic OS=Arabidopsis thaliana GN=CURT1C PE=1 SV=1		NA				NA				GO:0009507;GO:0009535;GO:0016021	chloroplast|chloroplast thylakoid membrane|integral component of membrane
comp1099_c0_seq1	1	2	0	0	#NAME?	0.737442	1	354	gi|242068895|ref|XP_002449724.1|hypothetical protein SORBIDRAFT_05g022140 [Sorghum bicolor] gi|241935567|gb|EES08712.1| hypothetical protein SORBIDRAFT_05g022140 [Sorghum bicolor]	6.49758e-28		NA			NA				NA
comp10_c0_seq1	3.5	6	1	0.166667	-2.58496	0.564119	1	739		NA		NA			NA				NA
comp10_c1_seq1	7	8	6	0.75	-0.415037	0.921801	1	1111	gi|530278426|gb|AGT16413.1|hypothetical protein SHCRBa_162_H04_R_70 [Saccharum hybrid cultivar R570]	3.41215e-16		NA			NA				NA
comp11002_c0_seq1	0	0	0	NA	NA	NA	NA	328	gi|224084832|ref|XP_002307415.1|nitrate reductase family protein [Populus trichocarpa] gi|222856864|gb|EEE94411.1| nitrate reductase family protein [Populus trichocarpa]	2.78171e-62	sp|P17569|NIA_CUCMA	4e-53	Nitrate reductase [NADH] OS=Cucurbita maxima PE=2 SV=1	KOG0534	6e-47	NADH-cytochrome b-5 reductase	ko00910	Nitrogen metabolism	1	K10534	NR	nitrate reductase (NAD(P)H)	GO:0020037;GO:0030151;GO:0043546;GO:0009703;GO:0050464;GO:0042128;GO:0006809	heme binding|molybdenum ion binding|molybdopterin cofactor binding|nitrate reductase (NADH) activity|nitrate reductase (NADPH) activity|nitrate assimilation|nitric oxide biosynthetic process
comp11004_c0_seq1	1	1	1	1	0	1	1	759	gi|743921132|ref|XP_011004626.1|PREDICTED: 3-deoxy-manno-octulosonate cytidylyltransferase	9.49339e-163	sp|Q9C920|KDSB_ARATH	3e-147	3-deoxy-manno-octulosonate cytidylyltransferase, mitochondrial OS=Arabidopsis thaliana GN=KDSB PE=1 SV=1		NA		ko00540	Lipopolysaccharide biosynthesis	1	K00979	kdsB	3-deoxy-manno-octulosonate cytidylyltransferase (CMP-KDO synthetase)	GO:0031307;GO:0005739;GO:0008690;GO:0071555;GO:0033468;GO:0009555;GO:0009860	integral component of mitochondrial outer membrane|mitochondrion|3-deoxy-manno-octulosonate cytidylyltransferase activity|cell wall organization|CMP-keto-3-deoxy-D-manno-octulosonic acid biosynthetic process|pollen development|pollen tube growth
comp11005_c0_seq1	3.5	5	2	0.4	-1.32193	0.786179	1	420		NA		NA			NA				NA
comp11007_c0_seq1	0	0	0	NA	NA	NA	NA	374	gi|747081369|ref|XP_011087965.1|PREDICTED: coiled-coil-helix-coiled-coil-helix domain-containing protein 10	6.6185e-53		NA		KOG4090	8e-39	Uncharacterized conserved protein			NA
comp11009_c0_seq1	1.5	1	2	2	1	1	1	525	gi|566239197|ref|XP_002325938.2|hypothetical protein POPTR_0019s10000g	5.81496e-95		NA			NA				NA
comp11010_c0_seq1	2	4	0	0	#NAME?	0.534056	1	369		NA		NA			NA				NA
comp11013_c0_seq1	0	0	0	NA	NA	NA	NA	309		NA		NA			NA				NA
comp11017_c0_seq1	6	0	12	Inf	Inf	0.124522	1	328	gi|242095880|ref|XP_002438430.1|hypothetical protein SORBIDRAFT_10g019360 [Sorghum bicolor] gi|241916653|gb|EER89797.1| hypothetical protein SORBIDRAFT_10g019360 [Sorghum bicolor]	3.4835e-15	sp|Q5Z6F0|TIP22_ORYSJ	6e-15	Probable aquaporin TIP2-2 OS=Oryza sativa subsp. japonica GN=TIP2-2 PE=2 SV=1	KOG0223	6e-07	Aquaporin (major intrinsic protein family)			NA				GO:0042807;GO:0009941;GO:0005794;GO:0016021;GO:0009505;GO:0009705;GO:0005886;GO:0009506;GO:0000326;GO:0015200;GO:0015250;GO:0006816;GO:0030003;GO:0007030;GO:0009651	central vacuole|chloroplast envelope|Golgi apparatus|integral component of membrane|plant-type cell wall|plant-type vacuole membrane|plasma membrane|plasmodesma|protein storage vacuole|methylammonium transmembrane transporter activity|water channel activity|calcium ion transport|cellular cation homeostasis|Golgi organization|response to salt stress
comp1101_c0_seq1	3	3	3	1	0	1	1	482		NA		NA			NA				NA
comp11022_c0_seq1	0	0	0	NA	NA	NA	NA	334	gi|530278855|gb|AGT16771.1|hypothetical protein SHCRBa_015_O15_R_30 [Saccharum hybrid cultivar R570]	6.95394e-44		NA			NA				NA
comp1102_c0_seq1	9.5	16	3	0.1875	-2.41504	0.261482	1	362		NA		NA			NA				NA
comp1102_c1_seq1	11	13	9	0.692308	-0.530515	0.813831	1	430		NA		NA			NA				NA
comp11030_c0_seq1	0	0	0	NA	NA	NA	NA	313		NA		NA			NA				NA
comp11031_c0_seq1	0	0	0	NA	NA	NA	NA	454		NA		NA			NA				NA
comp11032_c0_seq1	4	0	8	Inf	Inf	0.26362	1	339		NA		NA			NA				NA
comp11034_c0_seq1	2.5	5	0	0	#NAME?	0.453475	1	304		NA		NA			NA				NA
comp1103_c0_seq1	0	0	0	NA	NA	NA	NA	442		NA		NA			NA				NA
comp11042_c0_seq1	0.5	0	1	Inf	Inf	1	1	407	gi|225908282|gb|ACO36694.1|multiprotein bridging factor 1 [Triticum aestivum]	4.50771e-71	sp|Q9SJI8|MBF1A_ARATH	4e-56	Multiprotein-bridging factor 1a OS=Arabidopsis thaliana GN=MBF1A PE=2 SV=1	KOG3398	9e-57	Transcription factor MBF1			NA				GO:0005730;GO:0043565;GO:0003713;GO:0045893;GO:0006351	nucleolus|sequence-specific DNA binding|transcription coactivator activity|positive regulation of transcription, DNA-templated|transcription, DNA-templated
comp11043_c0_seq1	8	7	9	1.28571	0.36257	0.92645	1	593		NA		NA			NA				NA
comp11044_c0_seq1	2	3	1	0.333333	-1.58496	0.854619	1	555	gi|566154408|ref|XP_002300479.2|translation initiation factor IF-2 family protein [Populus trichocarpa] gi|550349637|gb|EEE85284.2| translation initiation factor IF-2 family protein [Populus trichocarpa]	6.16558e-49	sp|Q9SHI1|IF2C_ARATH	6e-39	Translation initiation factor IF-2, chloroplastic OS=Arabidopsis thaliana GN=At1g17220 PE=2 SV=2	KOG1145	1e-39	Mitochondrial translation initiation factor 2 (IF-2; GTPase)			NA				GO:0009507;GO:0009941;GO:0009570;GO:0005525;GO:0003924;GO:0003743	chloroplast|chloroplast envelope|chloroplast stroma|GTP binding|GTPase activity|translation initiation factor activity
comp11046_c0_seq1	7.5	6	9	1.5	0.584963	0.848686	1	591		NA		NA			NA				NA
comp11047_c0_seq1	0	0	0	NA	NA	NA	NA	479		NA		NA			NA				NA
comp11051_c0_seq1	10.5	13	8	0.615385	-0.70044	0.746611	1	1060		NA		NA			NA				NA
comp11052_c0_seq2	1	2	0	0	#NAME?	0.737442	1	533		NA		NA			NA				NA
comp11053_c0_seq1	3.5	5	2	0.4	-1.32193	0.786179	1	712		NA		NA			NA				NA
comp11054_c0_seq1	2	4	0	0	#NAME?	0.534056	1	743		NA		NA			NA				NA
comp11057_c0_seq1	1	0	2	Inf	Inf	0.737442	1	742	gi|91795223|gb|ABE60891.1|putative polyprotein [Oryza sativa Japonica Group]	8.53386e-64		NA		KOG0017	1e-31	FOG: Transposon-encoded proteins with TYA, reverse transcriptase, integrase domains in various combinations			NA
comp11058_c0_seq1	2	0	4	Inf	Inf	0.534056	1	356		NA		NA			NA				NA
comp1105_c0_seq1	6	5	7	1.4	0.485427	0.916196	1	348	gi|115470941|ref|NP_001059069.1|Os07g0186000 [Oryza sativa Japonica Group] gi|122167625|sp|Q0D840.1|TRXH1_ORYSJ RecName: Full=Thioredoxin H1; Short=OsTrxh1; AltName: Full=Phloem sap 13 kDa protein 1 [Oryza sativa Japonica Group] gi|158513158|sp|A2YIW7.1|TRXH_ORYSI RecName: Full=Thioredoxin H-type; Short=Trx-H; AltName: Full=Phloem sap 13 kDa protein 1 [Oryza sativa Indica Group] gi|426442|dbj|BAA…	1.42861e-57	sp|A2YIW7|TRXH_ORYSI	8e-59	Thioredoxin H-type OS=Oryza sativa subsp. indica GN=TRXH PE=1 SV=1	KOG0907	6e-37	Thioredoxin			NA				GO:0005737;GO:0015035;GO:0045454;GO:0006662	cytoplasm|protein disulfide oxidoreductase activity|cell redox homeostasis|glycerol ether metabolic process
comp11060_c0_seq1	4.5	6	3	0.5	-1	0.807986	1	567		NA		NA			NA				NA
comp11065_c1_seq1	4	3	5	1.66667	0.736966	0.899329	1	438	gi|242044766|ref|XP_002460254.1|hypothetical protein SORBIDRAFT_02g025543 [Sorghum bicolor] gi|241923631|gb|EER96775.1| hypothetical protein SORBIDRAFT_02g025543	1.27136e-64		NA			NA				NA
comp11066_c0_seq1	2.5	5	0	0	#NAME?	0.453475	1	478		NA		NA			NA				NA
comp11067_c0_seq1	2.5	0	5	Inf	Inf	0.453475	1	527		NA		NA			NA				NA
comp11068_c0_seq1	0	0	0	NA	NA	NA	NA	366		NA		NA			NA				NA
comp1106_c0_seq1	18.5	12	25	2.08333	1.05889	0.476364	1	635		NA		NA			NA				NA
comp11075_c0_seq1	1	0	2	Inf	Inf	0.737442	1	434	gi|743869585|ref|XP_011033322.1|PREDICTED: 40S ribosomal protein S2-3 [Populus euphratica]	9.25653e-57	sp|P49688|RS23_ARATH	2e-43	40S ribosomal protein S2-3 OS=Arabidopsis thaliana GN=RPS2C PE=1 SV=2	KOG0877	6e-44	40S ribosomal protein S2/30S ribosomal protein S5	ko03010	Ribosome	1	K02981	RP-S2e, RPS2	small subunit ribosomal protein S2e	GO:0005829;GO:0022626;GO:0022627;GO:0016020;GO:0005730;GO:0009506;GO:0003723;GO:0003735;GO:0006412	cytosol|cytosolic ribosome|cytosolic small ribosomal subunit|membrane|nucleolus|plasmodesma|RNA binding|structural constituent of ribosome|translation
comp11076_c0_seq1	1	0	2	Inf	Inf	0.737442	1	464	gi|242044836|ref|XP_002460289.1|hypothetical protein SORBIDRAFT_02g026040 [Sorghum bicolor] gi|241923666|gb|EER96810.1| hypothetical protein SORBIDRAFT_02g026040 [Sorghum bicolor]	9.85803e-96	sp|Q66PF2|URT1_FRAAN	3e-20	Putative UDP-rhamnose:rhamnosyltransferase 1 OS=Fragaria ananassa GN=GT4 PE=2 SV=1	KOG1192	6e-21	UDP-glucuronosyl and UDP-glucosyl transferase			NA				GO:0016021;GO:0016758	integral component of membrane|transferase activity, transferring hexosyl groups
comp11078_c0_seq1	12.5	16	9	0.5625	-0.830075	0.657546	1	2025	gi|18568269|gb|AAL76001.1|AF466646_9putative gag-pol polyprotein [Zea mays]	0	sp|Q7LHG5|YI31B_YEAST	3e-56	Transposon Ty3-I Gag-Pol polyprotein OS=Saccharomyces cerevisiae (strain ATCC 204508 / S288c) GN=TY3B-I PE=3 SV=2	KOG0017	1e-143	FOG: Transposon-encoded proteins with TYA, reverse transcriptase, integrase domains in various combinations			NA				GO:0005737;GO:0005634;GO:0000943;GO:0004190;GO:0005524;GO:0003677;GO:0003887;GO:0008233;GO:0004540;GO:0003723;GO:0003964;GO:0004523;GO:0008270;GO:0071897;GO:0015074;GO:0006310;GO:0090501;GO:0006278;GO:0032197;GO:0019076	cytoplasm|nucleus|retrotransposon nucleocapsid|aspartic-type endopeptidase activity|ATP binding|DNA binding|DNA-directed DNA polymerase activity|peptidase activity|ribonuclease activity|RNA binding|RNA-directed DNA polymerase activity|RNA-DNA hybrid ribonuclease activity|zinc ion binding|DNA biosynthetic process|DNA integration|DNA recombination|RNA phosphodiester bond hydrolysis|RNA-dependent DN…
comp11083_c0_seq1	1.5	3	0	0	#NAME?	0.627019	1	638		NA		NA			NA				NA
comp11087_c0_seq1	9.5	17	2	0.117647	-3.08746	0.169205	1	401		NA		NA			NA				NA
comp11089_c0_seq1	0	0	0	NA	NA	NA	NA	309		NA		NA			NA				NA
comp11091_c0_seq1	2	2	2	1	0	1	1	516		NA		NA			NA				NA
comp11092_c0_seq1	6	6	6	1	0	1	1	311		NA		NA			NA				NA
comp11100_c0_seq1	7	7	7	1	0	1	1	367		NA		NA			NA				NA
comp11101_c0_seq1	11.5	17	6	0.352941	-1.5025	0.424929	1	664		NA		NA			NA				NA
comp11103_c0_seq1	2.5	0	5	Inf	Inf	0.453475	1	905		NA		NA			NA				NA
comp11104_c0_seq1	6.5	11	2	0.181818	-2.45943	0.37235	1	674		NA		NA			NA				NA
comp11105_c0_seq1	3	6	0	0	#NAME?	0.381487	1	330		NA		NA			NA				NA
comp11109_c0_seq1	8	0	16	Inf	Inf	0.0583082	1	351		NA		NA			NA				NA
comp11110_c0_seq2	3	0	6	Inf	Inf	0.381487	1	1846	gi|242079305|ref|XP_002444421.1|hypothetical protein SORBIDRAFT_07g021690 [Sorghum bicolor] gi|241940771|gb|EES13916.1| hypothetical protein SORBIDRAFT_07g021690 [Sorghum bicolor]	2.88455e-76		NA			NA				NA
comp11111_c0_seq1	3.5	4	3	0.75	-0.415037	1	1	607	gi|224063273|ref|XP_002301071.1|14-3-3 protein 32kDa endonuclease [Populus trichocarpa] gi|118482439|gb|ABK93142.1| unknown [Populus trichocarpa] gi|222842797|gb|EEE80344.1| 14-3-3 protein 32kDa endonuclease [Populus trichocarpa]	1.88941e-139	sp|P46266|1433_PEA	7e-129	14-3-3-like protein OS=Pisum sativum PE=2 SV=1	KOG0841	2e-124	Multifunctional chaperone (14-3-3 family)	ko04110;ko04114;ko04151;ko04390;ko04391;ko04722	Cell cycle|Oocyte meiosis|PI3K-Akt signaling pathway|Hippo signaling pathway|Hippo signaling pathway -fly|Neurotrophin signaling pathway	6	K06630	YWHAE	14-3-3 protein epsilon
comp11112_c0_seq1	6.5	8	5	0.625	-0.678072	0.838579	1	557	gi|242068147|ref|XP_002449350.1|hypothetical protein SORBIDRAFT_05g008475 [Sorghum bicolor] gi|241935193|gb|EES08338.1| hypothetical protein SORBIDRAFT_05g008475	1.5495e-55	sp|Q3EAQ5|PTR36_ARATH	4e-30	Probable peptide/nitrate transporter At3g43790 OS=Arabidopsis thaliana GN=ZIFL2 PE=2 SV=2	KOG2615	9e-31	Permease of the major facilitator superfamily			NA				GO:0016021;GO:0005215;GO:0009624;GO:0055085	integral component of membrane|transporter activity|response to nematode|transmembrane transport
comp11116_c0_seq2	2	4	0	0	#NAME?	0.534056	1	483		NA		NA			NA				NA
comp11117_c1_seq1	2	2	2	1	0	1	1	479	gi|242064410|ref|XP_002453494.1|hypothetical protein SORBIDRAFT_04g006820 [Sorghum bicolor] gi|241933325|gb|EES06470.1| hypothetical protein SORBIDRAFT_04g006820 [Sorghum bicolor]	1.22282e-35	sp|Q9ZVT9|C2GR1_ARATH	1e-10	C2 and GRAM domain-containing protein At1g03370 OS=Arabidopsis thaliana GN=At1g03370 PE=2 SV=4	KOG1032	3e-11	Uncharacterized conserved protein, contains GRAM domain			NA				GO:0016021	integral component of membrane
comp11119_c0_seq1	9	9	9	1	0	1	1	794		NA		NA			NA				NA
comp1111_c0_seq1	1.5	0	3	Inf	Inf	0.627019	1	535	gi|242037503|ref|XP_002466146.1|hypothetical protein SORBIDRAFT_01g002180 [Sorghum bicolor] gi|241920000|gb|EER93144.1| hypothetical protein SORBIDRAFT_01g002180 [Sorghum bicolor]	1.02026e-104	sp|P27788|FER3_MAIZE	3e-99	Ferredoxin-3, chloroplastic OS=Zea mays GN=FDX3 PE=2 SV=1		NA		ko00195	Photosynthesis	1	K02639	petF	ferredoxin	GO:0009507;GO:0051537;GO:0009055;GO:0046872;GO:0022900	chloroplast|2 iron, 2 sulfur cluster binding|electron carrier activity|metal ion binding|electron transport chain
comp11120_c0_seq1	1.5	2	1	0.5	-1	1	1	871	gi|12276037|gb|AAG50231.1|AF302495_1cinnamate 4-hydroxylase [Populus trichocarpa x Populus deltoides]	0	sp|Q43054|TCMO_POPKI	0	Trans-cinnamate 4-monooxygenase OS=Populus kitakamiensis GN=CYP73A16 PE=2 SV=1	KOG0156	2e-174	Cytochrome P450 CYP2 subfamily	ko00360;ko00940;ko00941;ko00945;ko00130;ko01220	Phenylalanine metabolism|Phenylpropanoid biosynthesis|Flavonoid biosynthesis|Stilbenoid, diarylheptanoid and gingerol biosynthesis|Ubiquinone and other terpenoid-quinone biosynthesis|Degradation of aromatic compounds	6	K00487	CYP73A	trans-cinnamate 4-monooxygenase	GO:0020037;GO:0005506;GO:0016710	heme binding|iron ion binding|trans-cinnamate 4-monooxygenase activity
comp11122_c0_seq1	0	0	0	NA	NA	NA	NA	324		NA		NA			NA				NA
comp11125_c0_seq1	4.5	9	0	0	#NAME?	0.216684	1	368		NA		NA			NA				NA
comp11126_c0_seq2	1	0	2	Inf	Inf	0.737442	1	482		NA		NA			NA				NA
comp1112_c0_seq1	2.5	5	0	0	#NAME?	0.453475	1	419	gi|514777697|ref|XP_004968902.1|PREDICTED: uncharacterized protein LOC101762467 [Setaria italica]	5.99245e-11		NA			NA				NA
comp11132_c0_seq1	2.5	0	5	Inf	Inf	0.453475	1	314		NA		NA			NA				NA
comp11133_c0_seq1	6.5	8	5	0.625	-0.678072	0.838579	1	1350		NA		NA			NA				NA
comp11135_c0_seq1	4	4	4	1	0	1	1	337	gi|242071935|ref|XP_002451244.1|hypothetical protein SORBIDRAFT_05g026400 [Sorghum bicolor] gi|241937087|gb|EES10232.1| hypothetical protein SORBIDRAFT_05g026400 [Sorghum bicolor]	3.22674e-65	sp|Q9FGY1|BXL1_ARATH	2e-43	Beta-D-xylosidase 1 OS=Arabidopsis thaliana GN=BXL1 PE=1 SV=1		NA				NA				GO:0048046;GO:0009505;GO:0005578;GO:0046556;GO:0009044;GO:0031222;GO:0010214;GO:0045493	apoplast|plant-type cell wall|proteinaceous extracellular matrix|alpha-L-arabinofuranosidase activity|xylan 1,4-beta-xylosidase activity|arabinan catabolic process|seed coat development|xylan catabolic process
comp11136_c0_seq1	12	16	8	0.5	-1	0.594564	1	1108		NA		NA			NA				NA
comp11139_c0_seq1	1	0	2	Inf	Inf	0.737442	1	425		NA		NA			NA				NA
comp11139_c1_seq1	2	0	4	Inf	Inf	0.534056	1	373		NA		NA			NA				NA
comp11145_c0_seq1	2	0	4	Inf	Inf	0.534056	1	302	gi|670434770|ref|XP_008657932.1|PREDICTED: ABC transporter B family member 21-like [Zea mays]	1.68407e-09		NA			NA				NA
comp11146_c0_seq1	6	8	4	0.5	-1	0.749271	1	1036	gi|242084108|ref|XP_002442479.1|hypothetical protein SORBIDRAFT_08g020630 [Sorghum bicolor] gi|241943172|gb|EES16317.1| hypothetical protein SORBIDRAFT_08g020630 [Sorghum bicolor]	0	sp|Q9LRR5|DRL21_ARATH	1e-19	Putative disease resistance protein At3g14460 OS=Arabidopsis thaliana GN=At3g14460 PE=3 SV=1	KOG4658	3e-20	Apoptotic ATPase			NA
comp11148_c0_seq2	4	3	5	1.66667	0.736966	0.899329	1	658		NA		NA			NA				NA
comp11149_c0_seq2	9.5	6	13	2.16667	1.11548	0.604225	1	943	gi|743787408|ref|XP_010922410.1|PREDICTED: metal tolerance protein 5-like isoform X2 [Elaeis guineensis]	3.90078e-32	sp|Q5NA18|MTP5_ORYSJ	7e-33	Metal tolerance protein 5 OS=Oryza sativa subsp. japonica GN=MTP5 PE=2 SV=1	KOG1485	3e-27	Mitochondrial Fe2+ transporter MMT1 and related transporters (cation diffusion facilitator superfamily)			NA				GO:0016021;GO:0005774;GO:0008324	integral component of membrane|vacuolar membrane|cation transmembrane transporter activity
comp11150_c0_seq1	1	2	0	0	#NAME?	0.737442	1	431		NA		NA			NA				NA
comp11152_c0_seq1	0	0	0	NA	NA	NA	NA	423		NA		NA			NA				NA
comp11153_c0_seq1	5	5	5	1	0	1	1	345		NA		NA			NA				NA
comp11154_c0_seq1	8.5	0	17	Inf	Inf	0.0485852	1	304		NA		NA			NA				NA
comp11157_c0_seq1	3	3	3	1	0	1	1	325	gi|326521632|dbj|BAK00392.1|predicted protein [Hordeum vulgare subsp. vulgare]	3.28254e-27	sp|P54260|GCST_SOLTU	3e-21	Aminomethyltransferase, mitochondrial OS=Solanum tuberosum GN=GDCST PE=1 SV=1	KOG2770	7e-17	Aminomethyl transferase	ko00260;ko00630;ko00670;ko01200	Glycine, serine and threonine metabolism|Glyoxylate and dicarboxylate metabolism|One carbon pool by folate|Carbon metabolism	4	K00605	gcvT, AMT	aminomethyltransferase	GO:0005739;GO:0004047;GO:0008483;GO:0006546	mitochondrion|aminomethyltransferase activity|transaminase activity|glycine catabolic process
comp11158_c0_seq2	1	2	0	0	#NAME?	0.737442	1	383		NA		NA			NA				NA
comp11160_c0_seq1	3.5	7	0	0	#NAME?	0.319581	1	573		NA		NA			NA				NA
comp11161_c0_seq1	2	4	0	0	#NAME?	0.534056	1	712		NA		NA			NA				NA
comp11164_c0_seq1	1.5	2	1	0.5	-1	1	1	769	gi|242057201|ref|XP_002457746.1|hypothetical protein SORBIDRAFT_03g012730 [Sorghum bicolor] gi|241929721|gb|EES02866.1| hypothetical protein SORBIDRAFT_03g012730 [Sorghum bicolor]	9.87516e-55		NA		KOG1075	2e-06	FOG: Reverse transcriptase			NA
comp11165_c0_seq1	8	13	3	0.230769	-2.11548	0.369584	1	406		NA		NA			NA				NA
comp11169_c0_seq1	1	0	2	Inf	Inf	0.737442	1	324	gi|242071143|ref|XP_002450848.1|hypothetical protein SORBIDRAFT_05g019640 [Sorghum bicolor] gi|241936691|gb|EES09836.1| hypothetical protein SORBIDRAFT_05g019640 [Sorghum bicolor]	1.75628e-15		NA			NA				NA
comp1116_c0_seq1	3	2	4	2	1	0.885103	1	324		NA		NA			NA				NA
comp1116_c1_seq1	4.5	4	5	1.25	0.321928	1	1	693	gi|670394300|ref|XP_008677577.1|PREDICTED: uncharacterized protein LOC100382601 isoform X1 [Zea mays]	4.03319e-08		NA			NA				NA
comp11170_c0_seq1	1	0	2	Inf	Inf	0.737442	1	554	gi|242048984|ref|XP_002462236.1|hypothetical protein SORBIDRAFT_02g022260 [Sorghum bicolor] gi|241925613|gb|EER98757.1| hypothetical protein SORBIDRAFT_02g022260 [Sorghum bicolor]	2.25352e-116	sp|Q9AR73|HQGT_RAUSE	2e-48	Hydroquinone glucosyltransferase OS=Rauvolfia serpentina GN=AS PE=1 SV=1	KOG1192	6e-46	UDP-glucuronosyl and UDP-glucosyl transferase			NA				GO:0050505	hydroquinone glucosyltransferase activity
comp11174_c0_seq1	0	0	0	NA	NA	NA	NA	407		NA		NA			NA				NA
comp11175_c0_seq1	3	6	0	0	#NAME?	0.381487	1	310		NA		NA			NA				NA
comp11178_c0_seq1	0	0	0	NA	NA	NA	NA	325		NA		NA			NA				NA
comp11179_c0_seq2	0	0	0	NA	NA	NA	NA	509		NA		NA			NA				NA
comp11181_c0_seq1	3	0	6	Inf	Inf	0.381487	1	515	gi|528315495|gb|EPY50075.1|60S ribosomal protein L24 [Schizosaccharomyces cryophilus OY26]	3.85068e-40	sp|P83732|RL24_RAT	1e-75	60S ribosomal protein L24 OS=Rattus norvegicus GN=Rpl24 PE=2 SV=1	KOG1722	3e-76	60s ribosomal protein L24	ko03010	Ribosome	1	K02896	RP-L24e, RPL24	large subunit ribosomal protein L24e	GO:0022625;GO:0044822;GO:0003735;GO:1902626;GO:0000027;GO:0006412	cytosolic large ribosomal subunit|poly(A) RNA binding|structural constituent of ribosome|assembly of large subunit precursor of preribosome|ribosomal large subunit assembly|translation
comp11182_c0_seq1	1	0	2	Inf	Inf	0.737442	1	352	gi|242084358|ref|XP_002442604.1|hypothetical protein SORBIDRAFT_08g022860 [Sorghum bicolor] gi|241943297|gb|EES16442.1| hypothetical protein SORBIDRAFT_08g022860 [Sorghum bicolor]	3.05756e-09		NA			NA				NA
comp11183_c0_seq1	11	9	13	1.44444	0.530515	0.813831	1	365		NA		NA			NA				NA
comp11185_c1_seq1	2.5	5	0	0	#NAME?	0.453475	1	523	gi|514786196|ref|XP_004971024.1|PREDICTED: nitrate transporter 1.7-like isoform X1 [Setaria italica]	1.25872e-20		NA		KOG1237	4e-06	H+/oligopeptide symporter			NA
comp11188_c0_seq1	4.5	5	4	0.8	-0.321928	1	1	323		NA		NA			NA				NA
comp11189_c0_seq1	0	0	0	NA	NA	NA	NA	376		NA	sp|Q7SQ98|POL_ALV	9e-81	Pol polyprotein OS=Avian leukosis virus GN=pol PE=3 SV=1		NA				NA				GO:0003677;GO:0003887;GO:0003964;GO:0004523;GO:0008270;GO:0015074;GO:0006310;GO:0075713;GO:0046718	DNA binding|DNA-directed DNA polymerase activity|RNA-directed DNA polymerase activity|RNA-DNA hybrid ribonuclease activity|zinc ion binding|DNA integration|DNA recombination|establishment of integrated proviral latency|viral entry into host cell
comp1118_c0_seq1	7	7	7	1	0	1	1	521		NA		NA			NA				NA
comp11192_c0_seq1	2.5	5	0	0	#NAME?	0.453475	1	395	gi|414585085|tpg|DAA35656.1|TPA: putative wall-associated receptor protein kinase family protein [Zea mays]	2.39911e-32		NA			NA				NA
comp11194_c0_seq1	4	4	4	1	0	1	1	395		NA		NA			NA				NA
comp11198_c0_seq1	2	2	2	1	0	1	1	499	gi|566206623|ref|XP_002321583.2|aldehyde dehydrogenase 1 precursor family protein [Populus trichocarpa] gi|550322318|gb|EEF05710.2| aldehyde dehydrogenase 1 precursor family protein [Populus trichocarpa]	5.45308e-114	sp|Q9SU63|AL2B4_ARATH	4e-100	Aldehyde dehydrogenase family 2 member B4, mitochondrial OS=Arabidopsis thaliana GN=ALDH2B4 PE=2 SV=1	KOG2450	1e-100	Aldehyde dehydrogenase	ko00280;ko00310;ko00330;ko00340;ko00380;ko00010;ko00040;ko00053;ko00620;ko00071;ko00561;ko00410;ko00903;ko00625	Valine, leucine and isoleucine degradation|Lysine degradation|Arginine and proline metabolism|Histidine metabolism|Tryptophan metabolism|Glycolysis / Gluconeogenesis|Pentose and glucuronate interconversions|Ascorbate and aldarate metabolism|Pyruvate metabolism|Fatty acid degradation|Glycerolipid metabolism|beta-Alanine metabolism|Limonene and pinene degradation|Chloroalkane and chloroalkene degra…	14	K00128	E1.2.1.3	aldehyde dehydrogenase (NAD+)	GO:0009507;GO:0005759;GO:0005739;GO:0004029;GO:0005524;GO:0046686	chloroplast|mitochondrial matrix|mitochondrion|aldehyde dehydrogenase (NAD) activity|ATP binding|response to cadmium ion
comp11198_c1_seq1	1	1	1	1	0	1	1	441	gi|566206623|ref|XP_002321583.2|aldehyde dehydrogenase 1 precursor family protein [Populus trichocarpa] gi|550322318|gb|EEF05710.2| aldehyde dehydrogenase 1 precursor family protein [Populus trichocarpa]	1.93004e-99	sp|Q9SU63|AL2B4_ARATH	3e-83	Aldehyde dehydrogenase family 2 member B4, mitochondrial OS=Arabidopsis thaliana GN=ALDH2B4 PE=2 SV=1	KOG2450	6e-84	Aldehyde dehydrogenase	ko00280;ko00310;ko00330;ko00340;ko00380;ko00010;ko00040;ko00053;ko00620;ko00071;ko00561;ko00410;ko00903;ko00625	Valine, leucine and isoleucine degradation|Lysine degradation|Arginine and proline metabolism|Histidine metabolism|Tryptophan metabolism|Glycolysis / Gluconeogenesis|Pentose and glucuronate interconversions|Ascorbate and aldarate metabolism|Pyruvate metabolism|Fatty acid degradation|Glycerolipid metabolism|beta-Alanine metabolism|Limonene and pinene degradation|Chloroalkane and chloroalkene degra…	14	K00128	E1.2.1.3	aldehyde dehydrogenase (NAD+)	GO:0009507;GO:0005759;GO:0005739;GO:0004029;GO:0005524;GO:0046686	chloroplast|mitochondrial matrix|mitochondrion|aldehyde dehydrogenase (NAD) activity|ATP binding|response to cadmium ion
comp111_c0_seq1	2	0	4	Inf	Inf	0.534056	1	345		NA		NA			NA				NA
comp11200_c0_seq1	1	2	0	0	#NAME?	0.737442	1	613	gi|226504912|ref|NP_001143545.1|uncharacterized protein LOC100276235 [Zea mays] gi|195622236|gb|ACG32948.1| hypothetical protein [Zea mays]	2.19211e-17		NA			NA				NA
comp11201_c0_seq1	1.5	0	3	Inf	Inf	0.627019	1	691		NA		NA			NA				NA
comp11205_c0_seq1	0	0	0	NA	NA	NA	NA	366	gi|242086937|ref|XP_002439301.1|hypothetical protein SORBIDRAFT_09g004070 [Sorghum bicolor] gi|241944586|gb|EES17731.1| hypothetical protein SORBIDRAFT_09g004070 [Sorghum bicolor]	1.32709e-35		NA			NA				NA
comp11205_c1_seq1	0	0	0	NA	NA	NA	NA	321	gi|242086937|ref|XP_002439301.1|hypothetical protein SORBIDRAFT_09g004070 [Sorghum bicolor] gi|241944586|gb|EES17731.1| hypothetical protein SORBIDRAFT_09g004070 [Sorghum bicolor]	7.00513e-67		NA			NA				NA
comp11207_c0_seq1	3.5	3	4	1.33333	0.415037	1	1	865	gi|242042119|ref|XP_002468454.1|hypothetical protein SORBIDRAFT_01g046190 [Sorghum bicolor] gi|241922308|gb|EER95452.1| hypothetical protein SORBIDRAFT_01g046190 [Sorghum bicolor]	1.2789e-92		NA			NA				NA
comp11208_c0_seq2	1.5	1	2	2	1	1	1	1104	gi|242088549|ref|XP_002440107.1|hypothetical protein SORBIDRAFT_09g026141 [Sorghum bicolor] gi|241945392|gb|EES18537.1| hypothetical protein SORBIDRAFT_09g026141	0	sp|O81069|Y2899_ARATH	1e-75	Probable leucine-rich repeat receptor-like protein kinase At2g28990 OS=Arabidopsis thaliana GN=At2g28990 PE=2 SV=1	KOG1187	2e-72	Serine/threonine protein kinase			NA
comp11209_c0_seq1	4	8	0	0	#NAME?	0.26362	1	315		NA		NA			NA				NA
comp1120_c0_seq1	3	6	0	0	#NAME?	0.381487	1	425		NA		NA			NA				NA
comp11210_c0_seq1	0	0	0	NA	NA	NA	NA	304	gi|242060198|ref|XP_002451388.1|hypothetical protein SORBIDRAFT_04g001260 [Sorghum bicolor] gi|241931219|gb|EES04364.1| hypothetical protein SORBIDRAFT_04g001260 [Sorghum bicolor]	7.81392e-55		NA			NA				NA
comp11215_c0_seq1	6	6	6	1	0	1	1	338		NA		NA			NA				NA
comp11218_c0_seq1	13.5	21	6	0.285714	-1.80735	0.296271	1	1241		NA		NA			NA				NA
comp11219_c0_seq1	3.5	7	0	0	#NAME?	0.319581	1	396		NA		NA			NA				NA
comp1121_c0_seq1	1.5	3	0	0	#NAME?	0.627019	1	476		NA		NA			NA				NA
comp1121_c1_seq1	0	0	0	NA	NA	NA	NA	816		NA		NA			NA				NA
comp11220_c0_seq1	0	0	0	NA	NA	NA	NA	428		NA		NA			NA				NA
comp11222_c0_seq1	0	0	0	NA	NA	NA	NA	450	gi|242093384|ref|XP_002437182.1|hypothetical protein SORBIDRAFT_10g022530 [Sorghum bicolor] gi|241915405|gb|EER88549.1| hypothetical protein SORBIDRAFT_10g022530 [Sorghum bicolor]	5.57347e-12		NA			NA				NA
comp11225_c0_seq1	4	1	7	7	2.80735	0.486898	1	777		NA		NA			NA				NA
comp11228_c0_seq1	3.5	2	5	2.5	1.32193	0.786179	1	410	gi|125583389|gb|EAZ24320.1|hypothetical protein OsJ_08073 [Oryza sativa Japonica Group]	2.44898e-81	sp|O49675|CCD4_ARATH	4e-59	Probable carotenoid cleavage dioxygenase 4, chloroplastic OS=Arabidopsis thaliana GN=CCD4 PE=1 SV=1	KOG1285	9e-60	Beta, beta-carotene 15,15'-dioxygenase and related enzymes	ko00906	Carotenoid biosynthesis	1	K09840	NCED	9-cis-epoxycarotenoid dioxygenase	GO:0009507;GO:0010287;GO:0051213;GO:0046872	chloroplast|plastoglobule|dioxygenase activity|metal ion binding
comp11229_c0_seq1	0	0	0	NA	NA	NA	NA	457		NA		NA			NA				NA
comp1122_c0_seq1	3.5	7	0	0	#NAME?	0.319581	1	337	gi|242067565|ref|XP_002449059.1|hypothetical protein SORBIDRAFT_05g004240 [Sorghum bicolor] gi|241934902|gb|EES08047.1| hypothetical protein SORBIDRAFT_05g004240 [Sorghum bicolor]	3.40468e-73		NA			NA				NA
comp1122_c1_seq1	0	0	0	NA	NA	NA	NA	376	gi|242067565|ref|XP_002449059.1|hypothetical protein SORBIDRAFT_05g004240 [Sorghum bicolor] gi|241934902|gb|EES08047.1| hypothetical protein SORBIDRAFT_05g004240 [Sorghum bicolor]	6.66731e-66		NA			NA				NA
comp11233_c0_seq2	1	0	2	Inf	Inf	0.737442	1	457		NA		NA			NA				NA
comp11235_c0_seq1	3	3	3	1	0	1	1	364	gi|18568253|gb|AAL75987.1|AF466204_2putative gypsy-type retrotransposon RIRE2 protein [Sorghum bicolor]	1.14531e-12		NA			NA				NA
comp11237_c0_seq1	0	0	0	NA	NA	NA	NA	623	gi|514824107|ref|XP_004986712.1|PREDICTED: uncharacterized protein LOC101778805 [Setaria italica]	4.85324e-53		NA			NA				NA
comp11241_c0_seq1	3	3	3	1	0	1	1	533		NA		NA			NA				NA
comp11244_c0_seq1	1	2	0	0	#NAME?	0.737442	1	353	gi|475625574|gb|EMT33022.1|Putative aconitate hydratase	3.69915e-18	sp|Q6YZX6|ACOC_ORYSJ	2e-14	Putative aconitate hydratase, cytoplasmic OS=Oryza sativa subsp. japonica GN=Os08g0191100 PE=1 SV=1	KOG0452	3e-14	RNA-binding translational regulator IRP (aconitase superfamily)	ko00020;ko00630;ko00720;ko01200;ko01210;ko01230	Citrate cycle (TCA cycle)|Glyoxylate and dicarboxylate metabolism|Carbon fixation pathways in prokaryotes|Carbon metabolism|2-Oxocarboxylic acid metabolism|Biosynthesis of amino acids	6	K01681	ACO, acnA	aconitate hydratase	GO:0005737;GO:0051539;GO:0003994;GO:0046872;GO:0006097	cytoplasm|4 iron, 4 sulfur cluster binding|aconitate hydratase activity|metal ion binding|glyoxylate cycle
comp11248_c0_seq1	5	10	0	0	#NAME?	0.17885	1	362		NA		NA			NA				NA
comp11249_c0_seq1	8	8	8	1	0	1	1	398		NA		NA			NA				NA
comp11253_c0_seq1	10.5	17	4	0.235294	-2.08746	0.297012	1	497		NA		NA			NA				NA
comp11256_c0_seq1	6.5	2	11	5.5	2.45943	0.37235	1	465	gi|242093362|ref|XP_002437171.1|hypothetical protein SORBIDRAFT_10g022340 [Sorghum bicolor] gi|241915394|gb|EER88538.1| hypothetical protein SORBIDRAFT_10g022340 [Sorghum bicolor]	7.24139e-21	sp|Q5Z6A4|HFA6A_ORYSJ	2e-11	Putative heat stress transcription factor A-6a OS=Oryza sativa subsp. japonica GN=HSFA6A PE=3 SV=1	KOG0627	6e-11	Heat shock transcription factor			NA				GO:0005737;GO:0005634;GO:0043565;GO:0003700;GO:0006351	cytoplasm|nucleus|sequence-specific DNA binding|transcription factor activity, sequence-specific DNA binding|transcription, DNA-templated
comp11257_c0_seq1	3	0	6	Inf	Inf	0.381487	1	304	gi|242041851|ref|XP_002468320.1|hypothetical protein SORBIDRAFT_01g043760 [Sorghum bicolor] gi|241922174|gb|EER95318.1| hypothetical protein SORBIDRAFT_01g043760 [Sorghum bicolor]	5.79456e-51		NA			NA				NA
comp11259_c0_seq1	0	0	0	NA	NA	NA	NA	340	gi|763816526|gb|KJB83378.1|hypothetical protein B456_013G244600 [Gossypium raimondii]	9.1502e-17	sp|P09205|TBA2_CHLRE	9e-18	Tubulin alpha-2 chain OS=Chlamydomonas reinhardtii GN=TUBA2 PE=1 SV=1	KOG1376	7e-18	Alpha tubulin	ko04540;ko04145	Gap junction|Phagosome	2	K07374	TUBA	tubulin alpha	GO:0005737;GO:0005874;GO:0005525;GO:0003924;GO:0005200;GO:0007017;GO:0051258	cytoplasm|microtubule|GTP binding|GTPase activity|structural constituent of cytoskeleton|microtubule-based process|protein polymerization
comp11262_c0_seq1	2	2	2	1	0	1	1	327	gi|125553372|gb|EAY99081.1|hypothetical protein OsI_21038 [Oryza sativa Indica Group]	3.77697e-40	sp|P42776|GBF3_ARATH	9e-08	G-box-binding factor 3 OS=Arabidopsis thaliana GN=GBF3 PE=1 SV=2		NA				NA				GO:0005829;GO:0005634;GO:0043565;GO:0003700;GO:0044212;GO:0009737;GO:0006351	cytosol|nucleus|sequence-specific DNA binding|transcription factor activity, sequence-specific DNA binding|transcription regulatory region DNA binding|response to abscisic acid|transcription, DNA-templated
comp11264_c0_seq1	4.5	0	9	Inf	Inf	0.216684	1	370		NA		NA			NA				NA
comp11265_c0_seq1	1.5	0	3	Inf	Inf	0.627019	1	491		NA		NA			NA				NA
comp11268_c0_seq1	2.5	5	0	0	#NAME?	0.453475	1	356		NA		NA			NA				NA
comp1126_c0_seq1	1.5	0	3	Inf	Inf	0.627019	1	304		NA		NA			NA				NA
comp11271_c0_seq1	1	2	0	0	#NAME?	0.737442	1	352	gi|242078239|ref|XP_002443888.1|hypothetical protein SORBIDRAFT_07g003810 [Sorghum bicolor] gi|241940238|gb|EES13383.1| hypothetical protein SORBIDRAFT_07g003810 [Sorghum bicolor]	7.44794e-37	sp|Q5J4W4|MPK2_ORYSJ	8e-38	Mitogen-activated protein kinase 2 OS=Oryza sativa subsp. japonica GN=MPK2 PE=2 SV=1	KOG0660	2e-28	Mitogen-activated protein kinase	ko04114;ko04810;ko04510;ko04520;ko04540;ko04550;ko04010;ko04012;ko04013;ko04014;ko04015;ko04022;ko04024;ko04066;ko04068;ko04071;ko04150;ko04151;ko04350;ko04370;ko04668;ko04261;ko04270;ko04320;ko04360;ko04380;ko04910;ko04912;ko04914;ko04915;ko04916;ko04917;ko04919;ko04921;ko04713;ko04960;ko04062;ko04611;ko04620;ko04621;ko04650;ko04660;ko04662;ko04664;ko04666;ko04720;ko04722;ko04723;ko04724;ko04725…	Oocyte meiosis|Regulation of actin cytoskeleton|Focal adhesion|Adherens junction|Gap junction|Signaling pathways regulating pluripotency of stem cells|MAPK signaling pathway|ErbB signaling pathway|MAPK signaling pathway - fly|Ras signaling pathway|Rap1 signaling pathway|cGMP - PKG signaling pathway|cAMP signaling pathway|HIF-1 signaling pathway|FoxO signaling pathway|Sphingolipid signaling pathwa…	52	K04371	MAPK1_3	mitogen-activated protein kinase 1/3	GO:0005622;GO:0005524;GO:0004707	intracellular|ATP binding|MAP kinase activity
comp11277_c0_seq1	7.5	5	10	2	1	0.69937	1	669		NA		NA			NA				NA
comp1127_c0_seq1	4.5	6	3	0.5	-1	0.807986	1	642	gi|108710414|gb|ABF98209.1|retrotransposon protein	5.93622e-56	sp|P10978|POLX_TOBAC	2e-12	Retrovirus-related Pol polyprotein from transposon TNT 1-94 OS=Nicotiana tabacum PE=2 SV=1	KOG0017	6e-24	FOG: Transposon-encoded proteins with TYA, reverse transcriptase, integrase domains in various combinations			NA				GO:0004190;GO:0004519;GO:0003676;GO:0003964;GO:0008270;GO:0015074	aspartic-type endopeptidase activity|endonuclease activity|nucleic acid binding|RNA-directed DNA polymerase activity|zinc ion binding|DNA integration
comp1127_c1_seq1	2	4	0	0	#NAME?	0.534056	1	397	gi|297722439|ref|NP_001173583.1|Os03g0680566 [Oryza sativa Japonica Group] gi|255674783|dbj|BAH92311.1| Os03g0680566 [Oryza sativa Japonica Group]	5.03799e-14		NA			NA				NA
comp11288_c0_seq1	0	0	0	NA	NA	NA	NA	325		NA		NA			NA				NA
comp1128_c0_seq1	5.5	0	11	Inf	Inf	0.148645	1	682		NA		NA			NA				NA
comp11290_c0_seq1	0	0	0	NA	NA	NA	NA	326		NA		NA			NA				NA
comp11291_c0_seq1	7	0	14	Inf	Inf	0.0851232	1	311		NA		NA			NA				NA
comp11293_c0_seq1	5.5	11	0	0	#NAME?	0.148645	1	461		NA		NA			NA				NA
comp11294_c0_seq1	1	0	2	Inf	Inf	0.737442	1	397	gi|224102033|ref|XP_002312518.1|40S ribosomal protein S16 [Populus trichocarpa] gi|743785838|ref|XP_011026141.1| PREDICTED: 40S ribosomal protein S16 [Populus euphratica] gi|118482044|gb|ABK92953.1| unknown [Populus trichocarpa] gi|118484380|gb|ABK94067.1| unknown [Populus trichocarpa] gi|222852338|gb|EEE89885.1| 40S ribosomal protein S16 [Populus trichocarpa]	2.08323e-61	sp|P16149|RS16_LUPPO	3e-61	40S ribosomal protein S16 OS=Lupinus polyphyllus GN=RPS16 PE=2 SV=1	KOG1753	4e-57	40S ribosomal protein S16	ko03010	Ribosome	1	K02960	RP-S16e, RPS16	small subunit ribosomal protein S16e	GO:0005840;GO:0003735;GO:0006412	ribosome|structural constituent of ribosome|translation
comp11295_c0_seq1	3	3	3	1	0	1	1	427		NA		NA			NA				NA
comp11296_c0_seq1	3	6	0	0	#NAME?	0.381487	1	476		NA		NA			NA				NA
comp1129_c0_seq1	1.5	3	0	0	#NAME?	0.627019	1	468		NA		NA			NA				NA
comp1129_c1_seq1	13.5	4	23	5.75	2.52356	0.157034	1	478		NA		NA			NA				NA
comp112_c0_seq1	4.5	0	9	Inf	Inf	0.216684	1	465		NA		NA			NA				NA
comp11304_c0_seq1	0	0	0	NA	NA	NA	NA	577	gi|670390050|ref|XP_008675377.1|PREDICTED: uncharacterized protein LOC103651513 [Zea mays]	1.21083e-73	sp|P20825|POL2_DROME	2e-30	Retrovirus-related Pol polyprotein from transposon 297 OS=Drosophila melanogaster GN=pol PE=4 SV=1	KOG0017	3e-46	FOG: Transposon-encoded proteins with TYA, reverse transcriptase, integrase domains in various combinations			NA				GO:0004190;GO:0004519;GO:0003676;GO:0003964;GO:0015074	aspartic-type endopeptidase activity|endonuclease activity|nucleic acid binding|RNA-directed DNA polymerase activity|DNA integration
comp11306_c0_seq1	5	5	5	1	0	1	1	321		NA		NA			NA				NA
comp11307_c0_seq1	0	0	0	NA	NA	NA	NA	405		NA		NA			NA				NA
comp11311_c0_seq1	7.5	4	11	2.75	1.45943	0.554155	1	435		NA		NA			NA				NA
comp11314_c0_seq2	0	0	0	NA	NA	NA	NA	313		NA		NA			NA				NA
comp11315_c0_seq1	2.5	5	0	0	#NAME?	0.453475	1	421		NA		NA			NA				NA
comp11317_c0_seq1	2.5	3	2	0.666667	-0.584963	1	1	391		NA		NA			NA				NA
comp11321_c0_seq1	0	0	0	NA	NA	NA	NA	339		NA		NA			NA				NA
comp11321_c1_seq1	0	0	0	NA	NA	NA	NA	531		NA		NA			NA				NA
comp11322_c0_seq1	3.5	5	2	0.4	-1.32193	0.786179	1	722	gi|242065042|ref|XP_002453810.1|hypothetical protein SORBIDRAFT_04g018371 [Sorghum bicolor] gi|241933641|gb|EES06786.1| hypothetical protein SORBIDRAFT_04g018371	1.01383e-58	sp|P0C2F6|RNHX1_ARATH	1e-06	Putative ribonuclease H protein At1g65750 OS=Arabidopsis thaliana GN=At1g65750 PE=3 SV=1	KOG1075	3e-08	FOG: Reverse transcriptase			NA				GO:0046872;GO:0003676;GO:0004523	metal ion binding|nucleic acid binding|RNA-DNA hybrid ribonuclease activity
comp11324_c0_seq1	16	3	29	9.66667	3.27302	0.0581543	1	611		NA		NA			NA				NA
comp11328_c0_seq1	6	0	12	Inf	Inf	0.124522	1	366	gi|238012990|gb|ACR37530.1|unknown [Zea mays]	1.25739e-07		NA			NA				NA
comp11329_c0_seq2	10	12	8	0.666667	-0.584963	0.804218	1	358		NA		NA			NA				NA
comp11334_c0_seq1	1	0	2	Inf	Inf	0.737442	1	498	gi|242067587|ref|XP_002449070.1|hypothetical protein SORBIDRAFT_05g004360 [Sorghum bicolor] gi|241934913|gb|EES08058.1| hypothetical protein SORBIDRAFT_05g004360 [Sorghum bicolor]	2.51661e-18		NA			NA				NA
comp11336_c0_seq1	2	2	2	1	0	1	1	405	gi|242056419|ref|XP_002457355.1|hypothetical protein SORBIDRAFT_03g005930 [Sorghum bicolor] gi|241929330|gb|EES02475.1| hypothetical protein SORBIDRAFT_03g005930 [Sorghum bicolor]	1.17744e-48		NA			NA				NA
comp11337_c0_seq1	2.5	5	0	0	#NAME?	0.453475	1	442		NA		NA			NA				NA
comp11340_c0_seq1	10.5	21	0	0	#NAME?	0.0242535	0.975085	330		NA		NA			NA				NA
comp11346_c0_seq1	1.5	3	0	0	#NAME?	0.627019	1	448		NA		NA			NA				NA
comp11354_c0_seq1	0.5	1	0	0	#NAME?	1	1	508	gi|224073168|ref|XP_002304005.1|hypothetical protein POPTR_0003s21260g [Populus trichocarpa] gi|222841437|gb|EEE78984.1| hypothetical protein POPTR_0003s21260g [Populus trichocarpa]	1.38759e-93		NA		KOG1072	4e-06	FOG: Kelch repeat			NA
comp11356_c0_seq1	1.5	3	0	0	#NAME?	0.627019	1	351	gi|242041591|ref|XP_002468190.1|hypothetical protein SORBIDRAFT_01g041396 [Sorghum bicolor] gi|241922044|gb|EER95188.1| hypothetical protein SORBIDRAFT_01g041396	3.53881e-72	sp|C0LGW6|ERL1_ARATH	2e-15	LRR receptor-like serine/threonine-protein kinase ERL1 OS=Arabidopsis thaliana GN=ERL1 PE=2 SV=1	KOG0619	9e-20	FOG: Leucine rich repeat			NA
comp1135_c0_seq2	9.5	3	16	5.33333	2.41504	0.261482	1	1388		NA		NA			NA				NA
comp11360_c0_seq1	14.5	9	20	2.22222	1.152	0.490585	1	393		NA		NA			NA				NA
comp11362_c0_seq2	6	6	6	1	0	1	1	613		NA		NA			NA				NA
comp11364_c0_seq1	0	0	0	NA	NA	NA	NA	301		NA		NA			NA				NA
comp11366_c0_seq1	10	10	10	1	0	1	1	453		NA		NA			NA				NA
comp11368_c0_seq1	0	0	0	NA	NA	NA	NA	699		NA		NA			NA				NA
comp1136_c0_seq1	5	7	3	0.428571	-1.22239	0.725237	1	399		NA		NA			NA				NA
comp11370_c0_seq1	21.5	41	2	0.0487805	-4.35755	0.00892437	0.582538	751		NA		NA			NA				NA
comp11372_c0_seq1	0	0	0	NA	NA	NA	NA	360		NA		NA			NA				NA
comp11374_c0_seq2	0	0	0	NA	NA	NA	NA	343		NA		NA			NA				NA
comp11380_c0_seq1	4	2	6	3	1.58496	0.696186	1	559	gi|670384233|ref|XP_008672934.1|PREDICTED: peroxin Pex14 isoform X4 [Zea mays]	1.48617e-58	sp|O00370|LORF2_HUMAN	4e-11	LINE-1 retrotransposable element ORF2 protein OS=Homo sapiens PE=1 SV=1	KOG1075	6e-21	FOG: Reverse transcriptase			NA				GO:0046872;GO:0003964;GO:0009036;GO:0006310;GO:0090305;GO:0032199;GO:0032197	metal ion binding|RNA-directed DNA polymerase activity|Type II site-specific deoxyribonuclease activity|DNA recombination|nucleic acid phosphodiester bond hydrolysis|reverse transcription involved in RNA-mediated transposition|transposition, RNA-mediated
comp11394_c0_seq1	1.5	0	3	Inf	Inf	0.627019	1	506		NA		NA			NA				NA
comp11396_c0_seq1	1.5	0	3	Inf	Inf	0.627019	1	420		NA		NA			NA				NA
comp11399_c1_seq1	0	0	0	NA	NA	NA	NA	308		NA		NA			NA				NA
comp1139_c0_seq1	3.5	5	2	0.4	-1.32193	0.786179	1	514	gi|242063598|ref|XP_002453088.1|hypothetical protein SORBIDRAFT_04g038130 [Sorghum bicolor] gi|241932919|gb|EES06064.1| hypothetical protein SORBIDRAFT_04g038130 [Sorghum bicolor]	6.95103e-108		NA			NA				NA
comp11404_c0_seq1	2	4	0	0	#NAME?	0.534056	1	400		NA		NA			NA				NA
comp11405_c0_seq1	1	0	2	Inf	Inf	0.737442	1	359	gi|670426377|ref|XP_008653835.1|PREDICTED: uncharacterized protein LOC103633962 [Zea mays]	7.88602e-64		NA			NA				NA
comp11407_c0_seq1	1.5	0	3	Inf	Inf	0.627019	1	313	gi|242063084|ref|XP_002452831.1|hypothetical protein SORBIDRAFT_04g033310 [Sorghum bicolor] gi|241932662|gb|EES05807.1| hypothetical protein SORBIDRAFT_04g033310 [Sorghum bicolor]	4.06812e-30	sp|Q9LTC0|Y5707_ARATH	9e-21	Probable receptor-like protein kinase At5g47070 OS=Arabidopsis thaliana GN=At5g47070 PE=1 SV=1	KOG1187	2e-21	Serine/threonine protein kinase			NA
comp11407_c1_seq1	7	6	8	1.33333	0.415037	0.921801	1	1118	gi|242083580|ref|XP_002442215.1|hypothetical protein SORBIDRAFT_08g016444 [Sorghum bicolor] gi|241942908|gb|EES16053.1| hypothetical protein SORBIDRAFT_08g016444	8.47823e-40		NA		KOG0017	7e-07	FOG: Transposon-encoded proteins with TYA, reverse transcriptase, integrase domains in various combinations			NA
comp11413_c0_seq1	2.5	0	5	Inf	Inf	0.453475	1	408		NA		NA			NA				NA
comp11419_c0_seq1	7	7	7	1	0	1	1	896	gi|566197584|ref|XP_002318093.2|hypothetical protein POPTR_0012s09200g [Populus trichocarpa] gi|550326725|gb|EEE96313.2| hypothetical protein POPTR_0012s09200g [Populus trichocarpa]	1.71452e-154	sp|Q04836|CP31A_ARATH	1e-72		KOG0118	3e-73	FOG: RRM domain			NA				GO:0009507;GO:0009941;GO:0009570;GO:0009535;GO:0030529;GO:0009579;GO:0000166;GO:0008266;GO:0003723;GO:0016553;GO:0009631;GO:0045087;GO:0006397;GO:0009451;GO:0006396;GO:0043489	chloroplast|chloroplast envelope|chloroplast stroma|chloroplast thylakoid membrane|ribonucleoprotein complex|thylakoid|nucleotide binding|poly(U) RNA binding|RNA binding|base conversion or substitution editing|cold acclimation|innate immune response|mRNA processing|RNA modification|RNA processing|RNA stabilization
comp1141_c0_seq2	3.5	5	2	0.4	-1.32193	0.786179	1	759		NA		NA			NA				NA
comp11421_c0_seq1	1.5	0	3	Inf	Inf	0.627019	1	441	gi|721617948|ref|XP_010228017.1|PREDICTED: uncharacterized protein LOC104581642 [Brachypodium distachyon]	2.12963e-07		NA			NA				NA
comp11427_c0_seq1	1	0	2	Inf	Inf	0.737442	1	502	gi|242072486|ref|XP_002446179.1|hypothetical protein SORBIDRAFT_06g003100 [Sorghum bicolor] gi|241937362|gb|EES10507.1| hypothetical protein SORBIDRAFT_06g003100 [Sorghum bicolor]	4.3699e-70	sp|Q9M2Y9|RAX3_ARATH	5e-59	Transcription factor RAX3 OS=Arabidopsis thaliana GN=RAX3 PE=2 SV=1	KOG0048	8e-61	Transcription factor, Myb superfamily			NA				GO:0005634;GO:0003677;GO:0003700;GO:0007275;GO:0009751;GO:0006351	nucleus|DNA binding|transcription factor activity, sequence-specific DNA binding|multicellular organismal development|response to salicylic acid|transcription, DNA-templated
comp1142_c0_seq2	3.5	7	0	0	#NAME?	0.319581	1	613	gi|222625795|gb|EEE59927.1|hypothetical protein OsJ_12564 [Oryza sativa Japonica Group]	2.17231e-13		NA			NA				NA
comp11430_c0_seq1	1	2	0	0	#NAME?	0.737442	1	385	gi|566190687|ref|XP_002315948.2|hypothetical protein POPTR_0010s13740g [Populus trichocarpa] gi|550329750|gb|EEF02119.2| hypothetical protein POPTR_0010s13740g [Populus trichocarpa]	5.47065e-80	sp|P82412|RRP3_SPIOL	8e-33	30S ribosomal protein 3, chloroplastic OS=Spinacia oleracea GN=PSRP3 PE=1 SV=1		NA				NA				GO:0009507;GO:0005840;GO:0019843;GO:0003735;GO:0006412	chloroplast|ribosome|rRNA binding|structural constituent of ribosome|translation
comp11431_c0_seq1	0	0	0	NA	NA	NA	NA	320		NA		NA			NA				NA
comp11435_c0_seq1	2	3	1	0.333333	-1.58496	0.854619	1	430	gi|242039223|ref|XP_002467006.1|hypothetical protein SORBIDRAFT_01g018180 [Sorghum bicolor] gi|241920860|gb|EER94004.1| hypothetical protein SORBIDRAFT_01g018180 [Sorghum bicolor]	4.83732e-90	sp|P80299|HYES_RAT	1e-07	Bifunctional epoxide hydrolase 2 OS=Rattus norvegicus GN=Ephx2 PE=1 SV=1	KOG4178	3e-14	Soluble epoxide hydrolase			NA				GO:0005829;GO:0005777;GO:0033885;GO:0004301;GO:0042577;GO:0000287;GO:0016791;GO:0015643;GO:0019439;GO:0042632;GO:0006954;GO:0043651;GO:0046839;GO:0045777;GO:0002539;GO:0009636;GO:0019233	cytosol|peroxisome|10-hydroxy-9-(phosphonooxy)octadecanoate phosphatase activity|epoxide hydrolase activity|lipid phosphatase activity|magnesium ion binding|phosphatase activity|toxic substance binding|aromatic compound catabolic process|cholesterol homeostasis|inflammatory response|linoleic acid metabolic process|phospholipid dephosphorylation|positive regulation of blood pressure|prostaglandin …
comp11438_c0_seq1	0	0	0	NA	NA	NA	NA	343	gi|413951499|gb|AFW84148.1|hypothetical protein ZEAMMB73_720282 [Zea mays]	2.11637e-07		NA			NA				NA
comp1143_c0_seq1	6	0	12	Inf	Inf	0.124522	1	326		NA		NA			NA				NA
comp1143_c1_seq1	2	0	4	Inf	Inf	0.534056	1	468		NA		NA			NA				NA
comp11446_c0_seq1	2	3	1	0.333333	-1.58496	0.854619	1	392	gi|224119894|ref|XP_002318189.1|Calnexin precursor family protein [Populus trichocarpa] gi|118487874|gb|ABK95759.1| unknown [Populus trichocarpa] gi|222858862|gb|EEE96409.1| Calnexin precursor family protein [Populus trichocarpa]	2.28358e-23	sp|Q39817|CALX_SOYBN	1e-17	Calnexin homolog OS=Glycine max PE=2 SV=1	KOG0675	2e-12	Calnexin	ko04145;ko04141;ko04918;ko04612	Phagosome|Protein processing in endoplasmic reticulum|Thyroid hormone synthesis|Antigen processing and presentation	4	K08054	CANX	calnexin	GO:0005789;GO:0016021;GO:0005509;GO:0030246;GO:0006457	endoplasmic reticulum membrane|integral component of membrane|calcium ion binding|carbohydrate binding|protein folding
comp11448_c0_seq2	6.5	11	2	0.181818	-2.45943	0.37235	1	637		NA		NA			NA				NA
comp1144_c0_seq2	14	1	27	27	4.75489	0.0249492	0.996886	1170	gi|242093934|ref|XP_002437457.1|hypothetical protein SORBIDRAFT_10g027430 [Sorghum bicolor] gi|241915680|gb|EER88824.1| hypothetical protein SORBIDRAFT_10g027430 [Sorghum bicolor]	2.79006e-172	sp|O48928|C77A3_SOYBN	8e-73	Cytochrome P450 77A3 OS=Glycine max GN=CYP77A3 PE=2 SV=1	KOG0156	5e-101	Cytochrome P450 CYP2 subfamily	ko00945;ko00903;ko00363;ko00624;ko00627	Stilbenoid, diarylheptanoid and gingerol biosynthesis|Limonene and pinene degradation|Bisphenol degradation|Polycyclic aromatic hydrocarbon degradation|Aminobenzoate degradation	5	K00517	E1.14.-.-		GO:0020037;GO:0005506;GO:0004497;GO:0016705	heme binding|iron ion binding|monooxygenase activity|oxidoreductase activity, acting on paired donors, with incorporation or reduction of molecular oxygen
comp11452_c0_seq1	9	14	4	0.285714	-1.80735	0.406283	1	354		NA		NA			NA				NA
comp11457_c1_seq1	2.5	4	1	0.25	-2	0.74345	1	427	gi|242061914|ref|XP_002452246.1|hypothetical protein SORBIDRAFT_04g022320 [Sorghum bicolor] gi|241932077|gb|EES05222.1| hypothetical protein SORBIDRAFT_04g022320 [Sorghum bicolor]	1.22114e-50		NA			NA				NA
comp11459_c0_seq1	1	2	0	0	#NAME?	0.737442	1	489	gi|242080345|ref|XP_002444941.1|hypothetical protein SORBIDRAFT_07g001780 [Sorghum bicolor] gi|241941291|gb|EES14436.1| hypothetical protein SORBIDRAFT_07g001780 [Sorghum bicolor]	9.23235e-21		NA			NA				NA
comp11463_c0_seq1	0	0	0	NA	NA	NA	NA	323	gi|242089735|ref|XP_002440700.1|hypothetical protein SORBIDRAFT_09g005360 [Sorghum bicolor] gi|241945985|gb|EES19130.1| hypothetical protein SORBIDRAFT_09g005360 [Sorghum bicolor]	2.11415e-46	sp|Q9ZQ96|U73C3_ARATH	3e-21	UDP-glycosyltransferase 73C3 OS=Arabidopsis thaliana GN=UGT73C3 PE=2 SV=1	KOG1192	8e-22	UDP-glucuronosyl and UDP-glucosyl transferase			NA				GO:0016758	transferase activity, transferring hexosyl groups
comp11465_c0_seq1	15.5	16	15	0.9375	-0.0931094	1	1	687		NA		NA			NA				NA
comp11466_c0_seq1	1	2	0	0	#NAME?	0.737442	1	465	gi|242093638|ref|XP_002437309.1|hypothetical protein SORBIDRAFT_10g024610 [Sorghum bicolor] gi|241915532|gb|EER88676.1| hypothetical protein SORBIDRAFT_10g024610 [Sorghum bicolor]	6.03797e-67	sp|Q8GU92|AB35G_ORYSJ	5e-23		KOG0065	1e-09	Pleiotropic drug resistance proteins (PDR1-15), ABC superfamily			NA				GO:0016021;GO:0005524;GO:0016887;GO:0006810	integral component of membrane|ATP binding|ATPase activity|transport
comp11468_c0_seq1	18	11	25	2.27273	1.18442	0.429798	1	425		NA		NA			NA				NA
comp1146_c0_seq1	3.5	0	7	Inf	Inf	0.319581	1	404	gi|125533870|gb|EAY80418.1|hypothetical protein OsI_35598 [Oryza sativa Indica Group]	1.43473e-37		NA			NA				NA
comp1146_c1_seq1	8.5	7	10	1.42857	0.514573	0.857466	1	1520	gi|336088145|dbj|BAK39925.1|NBS-LRR type protein [Oryza sativa Indica Group]	0	sp|Q9M667|RPP13_ARATH	2e-35	Disease resistance protein RPP13 OS=Arabidopsis thaliana GN=RPP13 PE=2 SV=2	KOG4658	6e-36	Apoptotic ATPase			NA
comp11470_c0_seq1	1	0	2	Inf	Inf	0.737442	1	621	gi|242037411|ref|XP_002466100.1|hypothetical protein SORBIDRAFT_01g001250 [Sorghum bicolor] gi|241919954|gb|EER93098.1| hypothetical protein SORBIDRAFT_01g001250 [Sorghum bicolor]	1.95173e-32		NA			NA				NA
comp11472_c0_seq1	6.5	9	4	0.444444	-1.16993	0.67886	1	453		NA		NA			NA				NA
comp11473_c0_seq1	0	0	0	NA	NA	NA	NA	353	gi|242067537|ref|XP_002449045.1|hypothetical protein SORBIDRAFT_05g003943 [Sorghum bicolor] gi|241934888|gb|EES08033.1| hypothetical protein SORBIDRAFT_05g003943	4.46895e-58		NA			NA				NA
comp11474_c0_seq1	0	0	0	NA	NA	NA	NA	309	gi|514812540|ref|XP_004981064.1|PREDICTED: pirin-like protein-like isoform X2 [Setaria italica]	2.43561e-27	sp|Q9SEE4|PIRL_SOLLC	1e-21	Pirin-like protein OS=Solanum lycopersicum PE=2 SV=1		NA				NA				GO:0005634	nucleus
comp11475_c0_seq1	2	3	1	0.333333	-1.58496	0.854619	1	739	gi|414591904|tpg|DAA42475.1|TPA: hypothetical protein ZEAMMB73_247711 [Zea mays]	1.06228e-18		NA			NA				NA
comp1147_c0_seq1	4.5	7	2	0.285714	-1.80735	0.614734	1	568		NA		NA			NA				NA
comp1147_c1_seq1	4	6	2	0.333333	-1.58496	0.696186	1	800		NA		NA			NA				NA
comp11480_c0_seq1	12.5	9	16	1.77778	0.830075	0.657546	1	707		NA		NA			NA				NA
comp11483_c0_seq2	1	0	2	Inf	Inf	0.737442	1	397	gi|758364567|emb|CEP13030.1|hypothetical protein [Parasitella parasitica]	5.39923e-39	sp|P67884|RL30_OPHHA	7e-48	60S ribosomal protein L30 OS=Ophiophagus hannah GN=RPL30 PE=3 SV=2	KOG2988	2e-48	60S ribosomal protein L30	ko03010	Ribosome	1	K02908	RP-L30e, RPL30	large subunit ribosomal protein L30e	GO:0005840;GO:0003735;GO:0006412	ribosome|structural constituent of ribosome|translation
comp11485_c0_seq2	2	2	2	1	0	1	1	490		NA		NA			NA				NA
comp11487_c0_seq1	1.5	3	0	0	#NAME?	0.627019	1	699		NA		NA			NA				NA
comp11488_c0_seq1	4	4	4	1	0	1	1	433		NA		NA			NA				NA
comp11489_c0_seq1	0	0	0	NA	NA	NA	NA	304		NA		NA			NA				NA
comp11492_c0_seq1	1.5	3	0	0	#NAME?	0.627019	1	433		NA		NA			NA				NA
comp11496_c0_seq2	2.5	5	0	0	#NAME?	0.453475	1	717		NA		NA			NA				NA
comp11498_c0_seq1	10	3	17	5.66667	2.5025	0.232854	1	1110	gi|188485727|gb|ACD50947.1|alpha-1	0	sp|P53535|PHSL2_SOLTU	7e-179	Alpha-1,4 glucan phosphorylase L-2 isozyme, chloroplastic/amyloplastic OS=Solanum tuberosum GN=STP-1 PE=1 SV=1	KOG2099	1e-175	Glycogen phosphorylase	ko00500;ko04910;ko04922	Starch and sucrose metabolism|Insulin signaling pathway|Glucagon signaling pathway	3	K00688	E2.4.1.1, glgP, PYG	starch phosphorylase	GO:0009501;GO:0009507;GO:0008184;GO:0030170;GO:0005975	amyloplast|chloroplast|glycogen phosphorylase activity|pyridoxal phosphate binding|carbohydrate metabolic process
comp11499_c0_seq1	4	8	0	0	#NAME?	0.26362	1	323		NA		NA			NA				NA
comp1149_c0_seq1	6.5	0	13	Inf	Inf	0.103103	1	366	gi|253758359|ref|XP_002488879.1|hypothetical protein SORBIDRAFT_2674s002010 [Sorghum bicolor] gi|241947297|gb|EES20442.1| hypothetical protein SORBIDRAFT_2674s002010 [Sorghum bicolor]	6.39713e-81	sp|P37834|PER1_ORYSJ	3e-50	Peroxidase 1 OS=Oryza sativa subsp. japonica GN=PRX74 PE=2 SV=2		NA		ko00940	Phenylpropanoid biosynthesis	1	K00430	E1.11.1.7	peroxidase	GO:0005576;GO:0020037;GO:0046872;GO:0004601;GO:0042744;GO:0006979	extracellular region|heme binding|metal ion binding|peroxidase activity|hydrogen peroxide catabolic process|response to oxidative stress
comp114_c0_seq1	3.5	7	0	0	#NAME?	0.319581	1	324		NA		NA			NA				NA
comp114_c1_seq1	9.5	5	14	2.8	1.48543	0.481327	1	355		NA		NA			NA				NA
comp11500_c0_seq1	0	0	0	NA	NA	NA	NA	322		NA		NA			NA				NA
comp11501_c0_seq1	4	8	0	0	#NAME?	0.26362	1	410	gi|413934807|gb|AFW69358.1|hypothetical protein ZEAMMB73_487414 [Zea mays]	2.80706e-06		NA			NA				NA
comp11502_c0_seq1	1.5	3	0	0	#NAME?	0.627019	1	399		NA		NA			NA				NA
comp11504_c0_seq1	7.5	0	15	Inf	Inf	0.0704077	1	394	gi|242074948|ref|XP_002447410.1|hypothetical protein SORBIDRAFT_06g000620 [Sorghum bicolor] gi|241938593|gb|EES11738.1| hypothetical protein SORBIDRAFT_06g000620 [Sorghum bicolor]	3.80204e-84	sp|Q9LE33|HPR3_ARATH	2e-48	Glyoxylate/hydroxypyruvate reductase HPR3 OS=Arabidopsis thaliana GN=HPR3 PE=2 SV=1	KOG0069	2e-49	Glyoxylate/hydroxypyruvate reductase (D-isomer-specific 2-hydroxy acid dehydrogenase superfamily)	ko00260;ko00630;ko01200	Glycine, serine and threonine metabolism|Glyoxylate and dicarboxylate metabolism|Carbon metabolism	3	K15919	HPR2	hydroxypyruvate reductase 2	GO:0030267;GO:0016618;GO:0051287;GO:0009854;GO:0009853	glyoxylate reductase (NADP) activity|hydroxypyruvate reductase activity|NAD binding|oxidative photosynthetic carbon pathway|photorespiration
comp11507_c0_seq1	11.5	15	8	0.533333	-0.906891	0.641922	1	462		NA		NA			NA				NA
comp11511_c0_seq1	5.5	3	8	2.66667	1.41504	0.650861	1	494		NA		NA			NA				NA
comp11512_c0_seq1	0.5	0	1	Inf	Inf	1	1	706		NA		NA			NA				NA
comp11514_c0_seq1	0	0	0	NA	NA	NA	NA	362		NA		NA			NA				NA
comp11517_c0_seq1	1.5	3	0	0	#NAME?	0.627019	1	532		NA		NA			NA				NA
comp11524_c0_seq1	1	2	0	0	#NAME?	0.737442	1	505	gi|670434918|ref|XP_008658020.1|PREDICTED: hypothetical protein isoform X1 [Zea mays] gi|224030703|gb|ACN34427.1| unknown [Zea mays] gi|413955272|gb|AFW87921.1| hypothetical protein ZEAMMB73_584157 [Zea mays]	1.39185e-76	sp|Q66GM8|PAE10_ARATH	3e-38		KOG4287	4e-38	Pectin acetylesterase and similar proteins			NA				GO:0005618;GO:0005576;GO:0016787;GO:0071555	cell wall|extracellular region|hydrolase activity|cell wall organization
comp11527_c0_seq1	0	0	0	NA	NA	NA	NA	415		NA		NA			NA				NA
comp11528_c0_seq1	4.5	6	3	0.5	-1	0.807986	1	537		NA		NA			NA				NA
comp1152_c0_seq1	3	3	3	1	0	1	1	391		NA		NA			NA				NA
comp11531_c1_seq1	0	0	0	NA	NA	NA	NA	379		NA		NA			NA				NA
comp11533_c0_seq1	8	10	6	0.6	-0.736966	0.780366	1	823	gi|242057827|ref|XP_002458059.1|hypothetical protein SORBIDRAFT_03g026300 [Sorghum bicolor] gi|241930034|gb|EES03179.1| hypothetical protein SORBIDRAFT_03g026300 [Sorghum bicolor]	2.53684e-13		NA			NA				NA
comp11534_c0_seq1	9.5	15	4	0.266667	-1.90689	0.366338	1	436		NA		NA			NA				NA
comp11538_c0_seq1	7.5	10	5	0.5	-1	0.69937	1	365		NA		NA			NA				NA
comp11543_c0_seq1	0	0	0	NA	NA	NA	NA	662		NA		NA			NA				NA
comp11548_c0_seq1	3.5	7	0	0	#NAME?	0.319581	1	460		NA		NA			NA				NA
comp11549_c0_seq1	5	3	7	2.33333	1.22239	0.725237	1	664		NA		NA			NA				NA
comp11551_c0_seq1	7	7	7	1	0	1	1	312		NA		NA			NA				NA
comp11552_c0_seq1	17	30	4	0.133333	-2.90689	0.0754551	1	1324		NA		NA			NA				NA
comp11553_c0_seq1	4	5	3	0.6	-0.736966	0.899329	1	827	gi|242037173|ref|XP_002465981.1|hypothetical protein SORBIDRAFT_01g049460 [Sorghum bicolor] gi|241919835|gb|EER92979.1| hypothetical protein SORBIDRAFT_01g049460 [Sorghum bicolor]	0		NA			NA				NA
comp11557_c0_seq1	6	12	0	0	#NAME?	0.124522	1	310		NA		NA			NA				NA
comp11559_c0_seq1	2	3	1	0.333333	-1.58496	0.854619	1	455		NA		NA			NA				NA
comp1155_c0_seq1	2	2	2	1	0	1	1	1055		NA		NA			NA				NA
comp11561_c0_seq1	0	0	0	NA	NA	NA	NA	357		NA		NA			NA				NA
comp11568_c0_seq2	1.5	3	0	0	#NAME?	0.627019	1	429	gi|242062008|ref|XP_002452293.1|hypothetical protein SORBIDRAFT_04g023130 [Sorghum bicolor] gi|241932124|gb|EES05269.1| hypothetical protein SORBIDRAFT_04g023130 [Sorghum bicolor]	9.55508e-10		NA			NA				NA
comp1156_c0_seq1	10.5	7	14	2	1	0.624357	1	700		NA		NA			NA				NA
comp11575_c0_seq1	3	6	0	0	#NAME?	0.381487	1	320		NA		NA			NA				NA
comp11577_c0_seq1	12	19	5	0.263158	-1.926	0.297373	1	885		NA		NA			NA				NA
comp11579_c0_seq1	8	8	8	1	0	1	1	422		NA		NA			NA				NA
comp1157_c0_seq1	1.5	3	0	0	#NAME?	0.627019	1	406	gi|242050550|ref|XP_002463019.1|hypothetical protein SORBIDRAFT_02g036310 [Sorghum bicolor] gi|241926396|gb|EER99540.1| hypothetical protein SORBIDRAFT_02g036310 [Sorghum bicolor]	7.1906e-56	sp|Q39228|STP4_ARATH	1e-38	Sugar transport protein 4 OS=Arabidopsis thaliana GN=STP4 PE=1 SV=1	KOG0254	2e-39	Predicted transporter (major facilitator superfamily)			NA				GO:0005887;GO:0005886;GO:0005355;GO:0015145;GO:0008506;GO:0046323;GO:1904659;GO:0035428;GO:0015770	integral component of plasma membrane|plasma membrane|glucose transmembrane transporter activity|monosaccharide transmembrane transporter activity|sucrose:proton symporter activity|glucose import|glucose transmembrane transport|hexose transmembrane transport|sucrose transport
comp1157_c1_seq1	2.5	0	5	Inf	Inf	0.453475	1	358	gi|242050550|ref|XP_002463019.1|hypothetical protein SORBIDRAFT_02g036310 [Sorghum bicolor] gi|241926396|gb|EER99540.1| hypothetical protein SORBIDRAFT_02g036310 [Sorghum bicolor]	9.21295e-65	sp|Q41144|STC_RICCO	9e-45	Sugar carrier protein C OS=Ricinus communis GN=STC PE=2 SV=1	KOG0254	3e-45	Predicted transporter (major facilitator superfamily)			NA				GO:0016021;GO:0022891;GO:0015293;GO:0008643	integral component of membrane|substrate-specific transmembrane transporter activity|symporter activity|carbohydrate transport
comp11580_c1_seq1	0	0	0	NA	NA	NA	NA	596	gi|242060480|ref|XP_002451529.1|hypothetical protein SORBIDRAFT_04g003338 [Sorghum bicolor] gi|241931360|gb|EES04505.1| hypothetical protein SORBIDRAFT_04g003338	2.87096e-56		NA		KOG4585	6e-12	Predicted transposase			NA
comp11581_c0_seq1	0	0	0	NA	NA	NA	NA	328	gi|21742763|emb|CAD40519.1|OSJNBa0023J03.5 [Oryza sativa Japonica Group]	2.53085e-24		NA			NA				NA
comp11588_c0_seq1	1	2	0	0	#NAME?	0.737442	1	377	gi|242044724|ref|XP_002460233.1|hypothetical protein SORBIDRAFT_02g025060 [Sorghum bicolor] gi|241923610|gb|EER96754.1| hypothetical protein SORBIDRAFT_02g025060 [Sorghum bicolor]	2.51338e-26		NA			NA				NA
comp1158_c0_seq1	8.5	10	7	0.7	-0.514573	0.857466	1	431		NA		NA			NA				NA
comp11592_c0_seq1	10.5	14	7	0.5	-1	0.624357	1	512		NA		NA			NA				NA
comp11594_c0_seq1	0	0	0	NA	NA	NA	NA	520	gi|566148986|ref|XP_002297807.2|hypothetical protein POPTR_0001s14660g [Populus trichocarpa] gi|550347262|gb|EEE82612.2| hypothetical protein POPTR_0001s14660g [Populus trichocarpa]	1.66332e-88	sp|Q76CU2|PDR1_TOBAC	1e-85	Pleiotropic drug resistance protein 1 OS=Nicotiana tabacum GN=PDR1 PE=2 SV=1	KOG0065	5e-82	Pleiotropic drug resistance proteins (PDR1-15), ABC superfamily			NA				GO:0016021;GO:0005524;GO:0016887;GO:0006810	integral component of membrane|ATP binding|ATPase activity|transport
comp11595_c0_seq1	5.5	0	11	Inf	Inf	0.148645	1	329		NA		NA			NA				NA
comp11597_c0_seq1	8.5	0	17	Inf	Inf	0.0485852	1	426		NA		NA			NA				NA
comp11598_c0_seq1	2	3	1	0.333333	-1.58496	0.854619	1	549	gi|300681536|emb|CBH32633.1|glutamate decarboxylase	5.94083e-130	sp|Q07346|DCE_PETHY	6e-112	Glutamate decarboxylase OS=Petunia hybrida GN=GAD PE=1 SV=1	KOG1383	9e-112	Glutamate decarboxylase/sphingosine phosphate lyase	ko00250;ko00650;ko00410;ko00430;ko04727	Alanine, aspartate and glutamate metabolism|Butanoate metabolism|beta-Alanine metabolism|Taurine and hypotaurine metabolism|GABAergic synapse	5	K01580	E4.1.1.15, gadB, gadA, GAD	glutamate decarboxylase	GO:0004351;GO:0030170;GO:0006536	glutamate decarboxylase activity|pyridoxal phosphate binding|glutamate metabolic process
comp11599_c0_seq1	2.5	3	2	0.666667	-0.584963	1	1	549		NA		NA			NA				NA
comp1159_c0_seq1	4.5	8	1	0.125	-3	0.418612	1	1280	gi|242062398|ref|XP_002452488.1|hypothetical protein SORBIDRAFT_04g026755 [Sorghum bicolor] gi|241932319|gb|EES05464.1| hypothetical protein SORBIDRAFT_04g026755	1.44709e-112		NA		KOG1075	1e-16	FOG: Reverse transcriptase			NA
comp115_c0_seq1	0	0	0	NA	NA	NA	NA	366		NA		NA			NA				NA
comp11602_c0_seq1	4	4	4	1	0	1	1	322		NA		NA			NA				NA
comp11606_c0_seq1	0	0	0	NA	NA	NA	NA	303	gi|222623421|gb|EEE57553.1|hypothetical protein OsJ_07890 [Oryza sativa Japonica Group]	1.29115e-31		NA		KOG0017	6e-16	FOG: Transposon-encoded proteins with TYA, reverse transcriptase, integrase domains in various combinations			NA
comp1160_c0_seq1	4.5	7	2	0.285714	-1.80735	0.614734	1	1037		NA		NA			NA				NA
comp11614_c0_seq1	0	0	0	NA	NA	NA	NA	488	gi|242055201|ref|XP_002456746.1|hypothetical protein SORBIDRAFT_03g041830 [Sorghum bicolor] gi|241928721|gb|EES01866.1| hypothetical protein SORBIDRAFT_03g041830 [Sorghum bicolor]	1.70765e-69	sp|Q03683|BIP3_TOBAC	9e-46	Luminal-binding protein 3 (Fragment) OS=Nicotiana tabacum GN=BIP3 PE=2 SV=1	KOG0100	2e-43	Molecular chaperones GRP78/BiP/KAR2, HSP70 superfamily	ko03060;ko04141;ko04918	Protein export|Protein processing in endoplasmic reticulum|Thyroid hormone synthesis	3	K09490	HSPA5, BIP	heat shock 70kDa protein 5	GO:0005788;GO:0005524	endoplasmic reticulum lumen|ATP binding
comp11615_c0_seq1	11	12	10	0.833333	-0.263034	0.93766	1	503		NA		NA			NA				NA
comp11616_c0_seq1	9	11	7	0.636364	-0.652077	0.79306	1	432		NA		NA			NA				NA
comp1161_c0_seq1	8	11	5	0.454545	-1.1375	0.637362	1	344		NA		NA			NA				NA
comp11620_c0_seq1	2.5	0	5	Inf	Inf	0.453475	1	325	gi|242062670|ref|XP_002452624.1|hypothetical protein SORBIDRAFT_04g029303 [Sorghum bicolor] gi|241932455|gb|EES05600.1| hypothetical protein SORBIDRAFT_04g029303	5.51075e-35		NA			NA				NA
comp11622_c0_seq1	1	2	0	0	#NAME?	0.737442	1	516	gi|125547533|gb|EAY93355.1|hypothetical protein OsI_15154 [Oryza sativa Indica Group]	5.4784e-51		NA			NA				NA
comp11625_c0_seq1	0	0	0	NA	NA	NA	NA	303		NA		NA			NA				NA
comp11626_c0_seq1	3.5	7	0	0	#NAME?	0.319581	1	325	gi|699030669|emb|CCO03004.1|MYB18 transcription factor [Tripidium bengalense]	3.32422e-63	sp|Q8LPH6|MYB86_ARATH	5e-21	Transcription factor MYB86 OS=Arabidopsis thaliana GN=MYB86 PE=2 SV=1	KOG0048	1e-24	Transcription factor, Myb superfamily			NA				GO:0005634;GO:0003677;GO:0006355;GO:0006351	nucleus|DNA binding|regulation of transcription, DNA-templated|transcription, DNA-templated
comp11626_c1_seq1	3	6	0	0	#NAME?	0.381487	1	318	gi|746874030|gb|AJD81644.1|MYB transcription factor	2.24244e-31	sp|Q8LPH6|MYB86_ARATH	1e-23	Transcription factor MYB86 OS=Arabidopsis thaliana GN=MYB86 PE=2 SV=1	KOG0048	3e-24	Transcription factor, Myb superfamily			NA				GO:0005634;GO:0003677;GO:0006355;GO:0006351	nucleus|DNA binding|regulation of transcription, DNA-templated|transcription, DNA-templated
comp11628_c0_seq1	5.5	8	3	0.375	-1.41504	0.650861	1	568		NA		NA			NA				NA
comp1162_c0_seq2	14	14	14	1	0	1	1	325		NA		NA			NA				NA
comp11635_c0_seq1	1.5	0	3	Inf	Inf	0.627019	1	321		NA		NA			NA				NA
comp11638_c0_seq1	4.5	4	5	1.25	0.321928	1	1	1053	gi|242067124|ref|XP_002454851.1|hypothetical protein SORBIDRAFT_04g038540 [Sorghum bicolor] gi|241934682|gb|EES07827.1| hypothetical protein SORBIDRAFT_04g038540 [Sorghum bicolor]	0	sp|Q9LM76|PUB44_ARATH	1e-93	U-box domain-containing protein 44 OS=Arabidopsis thaliana GN=PUB44 PE=1 SV=1	KOG0167	3e-94	FOG: Armadillo/beta-catenin-like repeats			NA
comp11639_c0_seq1	14	13	15	1.15385	0.206451	0.945411	1	800		NA		NA			NA				NA
comp1163_c0_seq1	4	2	6	3	1.58496	0.696186	1	1134	gi|413951120|gb|AFW83769.1|hypothetical protein ZEAMMB73_964366 [Zea mays]	1.16459e-16		NA			NA				NA
comp11641_c0_seq1	1.5	3	0	0	#NAME?	0.627019	1	318	gi|19352039|dbj|BAB85913.1|auxin response factor 2 [Oryza sativa]	3.65819e-66	sp|Q5JK20|ARFD_ORYSJ	3e-67	Auxin response factor 4 OS=Oryza sativa subsp. japonica GN=ARF4 PE=2 SV=1		NA				NA				GO:0005634;GO:0003677;GO:0009734;GO:0006355;GO:0006351	nucleus|DNA binding|auxin-activated signaling pathway|regulation of transcription, DNA-templated|transcription, DNA-templated
comp11647_c0_seq2	3.5	3	4	1.33333	0.415037	1	1	699		NA		NA			NA				NA
comp11649_c0_seq1	1.5	3	0	0	#NAME?	0.627019	1	652	gi|242040931|ref|XP_002467860.1|hypothetical protein SORBIDRAFT_01g035370 [Sorghum bicolor] gi|241921714|gb|EER94858.1| hypothetical protein SORBIDRAFT_01g035370 [Sorghum bicolor]	2.33797e-98	sp|Q8VYW2|BAM9_ARATH	2e-36	Inactive beta-amylase 9 OS=Arabidopsis thaliana GN=BAM9 PE=2 SV=1		NA				NA				GO:0005737;GO:0016161;GO:0000272	cytoplasm|beta-amylase activity|polysaccharide catabolic process
comp1164_c0_seq1	0	0	0	NA	NA	NA	NA	513		NA		NA			NA				NA
comp11650_c0_seq1	3	4	2	0.5	-1	0.885103	1	451	gi|224078686|ref|XP_002305603.1|hypothetical protein POPTR_0004s01990g [Populus trichocarpa] gi|118486164|gb|ABK94925.1| unknown [Populus trichocarpa] gi|222848567|gb|EEE86114.1| hypothetical protein POPTR_0004s01990g [Populus trichocarpa]	1.63034e-101	sp|F6H7K5|THI42_VITVI	3e-97	Thiamine thiazole synthase 2, chloroplastic OS=Vitis vinifera GN=THI1-2 PE=3 SV=1	KOG2960	6e-96	Protein involved in thiamine biosynthesis and DNA damage tolerance	ko00730	Thiamine metabolism	1	K03146	THI4, THI1	thiamine thiazole synthase	GO:0009507;GO:0046872;GO:0006950;GO:0009228	chloroplast|metal ion binding|response to stress|thiamine biosynthetic process
comp11661_c0_seq1	1	0	2	Inf	Inf	0.737442	1	346	gi|413918134|gb|AFW58066.1|hypothetical protein ZEAMMB73_861058 [Zea mays]	2.45282e-29		NA			NA				NA
comp11664_c0_seq1	2	0	4	Inf	Inf	0.534056	1	329		NA		NA			NA				NA
comp11665_c0_seq1	3	0	6	Inf	Inf	0.381487	1	330		NA		NA			NA				NA
comp11669_c0_seq1	4	6	2	0.333333	-1.58496	0.696186	1	635	gi|242033705|ref|XP_002464247.1|hypothetical protein SORBIDRAFT_01g014880 [Sorghum bicolor] gi|241918101|gb|EER91245.1| hypothetical protein SORBIDRAFT_01g014880 [Sorghum bicolor]	1.65815e-21		NA			NA				NA
comp1166_c0_seq1	2	4	0	0	#NAME?	0.534056	1	388		NA		NA			NA				NA
comp11670_c1_seq1	0	0	0	NA	NA	NA	NA	428	gi|242040681|ref|XP_002467735.1|hypothetical protein SORBIDRAFT_01g033200 [Sorghum bicolor] gi|241921589|gb|EER94733.1| hypothetical protein SORBIDRAFT_01g033200 [Sorghum bicolor]	1.71858e-82	sp|Q9M088|E135_ARATH	6e-36	Glucan endo-1,3-beta-glucosidase 5 OS=Arabidopsis thaliana GN=At4g31140 PE=1 SV=1		NA				NA				GO:0031225;GO:0046658;GO:0009505;GO:0005886;GO:0009506;GO:0005773;GO:0042973;GO:0005975;GO:0006952	anchored component of membrane|anchored component of plasma membrane|plant-type cell wall|plasma membrane|plasmodesma|vacuole|glucan endo-1,3-beta-D-glucosidase activity|carbohydrate metabolic process|defense response
comp11673_c0_seq1	1	0	2	Inf	Inf	0.737442	1	405	gi|566193834|ref|XP_006377362.1|hypothetical protein POPTR_0011s05250g [Populus trichocarpa] gi|550327651|gb|ERP55159.1| hypothetical protein POPTR_0011s05250g [Populus trichocarpa]	9.25296e-87	sp|Q05758|ILV5_ARATH	3e-79	Ketol-acid reductoisomerase, chloroplastic OS=Arabidopsis thaliana GN=At3g58610 PE=2 SV=2		NA		ko00290;ko00770;ko01210;ko01230	Valine, leucine and isoleucine biosynthesis|Pantothenate and CoA biosynthesis|2-Oxocarboxylic acid metabolism|Biosynthesis of amino acids	4	K00053	ilvC	ketol-acid reductoisomerase	GO:0048046;GO:0005618;GO:0009507;GO:0009941;GO:0009570;GO:0005739;GO:0009536;GO:0005507;GO:0004455;GO:0009097;GO:0046686;GO:0009099	apoplast|cell wall|chloroplast|chloroplast envelope|chloroplast stroma|mitochondrion|plastid|copper ion binding|ketol-acid reductoisomerase activity|isoleucine biosynthetic process|response to cadmium ion|valine biosynthetic process
comp1167_c0_seq1	5	6	4	0.666667	-0.584963	0.908382	1	1018		NA		NA			NA				NA
comp11681_c0_seq1	1.5	3	0	0	#NAME?	0.627019	1	403		NA		NA			NA				NA
comp11682_c0_seq1	3	3	3	1	0	1	1	472	gi|566214574|ref|XP_006371953.1|60S ribosomal protein L31 [Populus trichocarpa] gi|566214576|ref|XP_006371954.1| hypothetical protein POPTR_0018s06650g [Populus trichocarpa] gi|743929323|ref|XP_011008893.1| PREDICTED: 60S ribosomal protein L31 [Populus euphratica] gi|743929325|ref|XP_011008894.1| PREDICTED: 60S ribosomal protein L31 [Populus euphratica] gi|118487524|gb|ABK95589.1| unknown [Populu…	2.1411e-52	sp|Q9M573|RL31_PERFR	4e-48	60S ribosomal protein L31 OS=Perilla frutescens GN=RPL31 PE=2 SV=1	KOG0893	8e-48	60S ribosomal protein L31	ko03010	Ribosome	1	K02910	RP-L31e, RPL31	large subunit ribosomal protein L31e	GO:0005840;GO:0003735;GO:0006412	ribosome|structural constituent of ribosome|translation
comp11684_c0_seq1	1	2	0	0	#NAME?	0.737442	1	506	gi|242065926|ref|XP_002454252.1|hypothetical protein SORBIDRAFT_04g027570 [Sorghum bicolor] gi|241934083|gb|EES07228.1| hypothetical protein SORBIDRAFT_04g027570 [Sorghum bicolor]	2.05022e-08		NA			NA				NA
comp11687_c0_seq1	4.5	7	2	0.285714	-1.80735	0.614734	1	642		NA		NA			NA				NA
comp11690_c0_seq1	4	5	3	0.6	-0.736966	0.899329	1	559		NA		NA			NA				NA
comp11691_c0_seq1	6.5	7	6	0.857143	-0.222392	1	1	468	gi|242085612|ref|XP_002443231.1|hypothetical protein SORBIDRAFT_08g016070 [Sorghum bicolor] gi|241943924|gb|EES17069.1| hypothetical protein SORBIDRAFT_08g016070 [Sorghum bicolor]	3.49003e-97	sp|A6YIH8|C7D55_HYOMU	2e-20	Premnaspirodiene oxygenase OS=Hyoscyamus muticus GN=CYP71D55 PE=1 SV=1	KOG0156	7e-15	Cytochrome P450 CYP2 subfamily			NA				GO:0016021;GO:0020037;GO:0005506;GO:0004497;GO:0016705	integral component of membrane|heme binding|iron ion binding|monooxygenase activity|oxidoreductase activity, acting on paired donors, with incorporation or reduction of molecular oxygen
comp11699_c0_seq1	2.5	2	3	1.5	0.584963	1	1	451		NA		NA			NA				NA
comp1169_c0_seq2	5.5	7	4	0.571429	-0.807355	0.824944	1	769	gi|242053575|ref|XP_002455933.1|hypothetical protein SORBIDRAFT_03g027495 [Sorghum bicolor] gi|241927908|gb|EES01053.1| hypothetical protein SORBIDRAFT_03g027495	7.10235e-113	sp|P10978|POLX_TOBAC	1e-33	Retrovirus-related Pol polyprotein from transposon TNT 1-94 OS=Nicotiana tabacum PE=2 SV=1	KOG0017	1e-53	FOG: Transposon-encoded proteins with TYA, reverse transcriptase, integrase domains in various combinations			NA				GO:0004190;GO:0004519;GO:0003676;GO:0003964;GO:0008270;GO:0015074	aspartic-type endopeptidase activity|endonuclease activity|nucleic acid binding|RNA-directed DNA polymerase activity|zinc ion binding|DNA integration
comp116_c0_seq1	0	0	0	NA	NA	NA	NA	303		NA		NA			NA				NA
comp11707_c0_seq1	2.5	0	5	Inf	Inf	0.453475	1	326		NA		NA			NA				NA
comp1170_c0_seq1	3	2	4	2	1	0.885103	1	565	gi|253761892|ref|XP_002489320.1|hypothetical protein SORBIDRAFT_0010s002020 [Sorghum bicolor] gi|241946968|gb|EES20113.1| hypothetical protein SORBIDRAFT_0010s002020	3.90429e-53		NA			NA				NA
comp11715_c0_seq1	2	0	4	Inf	Inf	0.534056	1	409	gi|514721147|ref|XP_004954663.1|PREDICTED: C2 and GRAM domain-containing protein At1g03370-like [Setaria italica]	6.48237e-87	sp|Q9ZVT9|C2GR1_ARATH	2e-48	C2 and GRAM domain-containing protein At1g03370 OS=Arabidopsis thaliana GN=At1g03370 PE=2 SV=4	KOG1032	5e-49	Uncharacterized conserved protein, contains GRAM domain			NA				GO:0016021	integral component of membrane
comp11722_c0_seq1	2	4	0	0	#NAME?	0.534056	1	333	gi|670438980|ref|XP_008659907.1|PREDICTED: uncharacterized protein LOC103638900 [Zea mays]	1.77439e-07		NA			NA				NA
comp11723_c0_seq1	0	0	0	NA	NA	NA	NA	327	gi|566160473|ref|XP_006385286.1|hypothetical protein POPTR_0003s02460g [Populus trichocarpa] gi|550342227|gb|ERP63083.1| hypothetical protein POPTR_0003s02460g [Populus trichocarpa]	2.94877e-71	sp|D4N502|DIOX3_PAPSO	6e-23	Codeine O-demethylase OS=Papaver somniferum GN=CODM PE=1 SV=1	KOG0143	3e-35	Iron/ascorbate family oxidoreductases			NA				GO:0051213;GO:0046872;GO:0008168;GO:0009820	dioxygenase activity|metal ion binding|methyltransferase activity|alkaloid metabolic process
comp11724_c0_seq1	2.5	5	0	0	#NAME?	0.453475	1	466		NA		NA			NA				NA
comp11728_c0_seq1	2	2	2	1	0	1	1	436	gi|242075644|ref|XP_002447758.1|hypothetical protein SORBIDRAFT_06g015140 [Sorghum bicolor] gi|241938941|gb|EES12086.1| hypothetical protein SORBIDRAFT_06g015140 [Sorghum bicolor]	1.3801e-12		NA			NA				NA
comp1172_c0_seq1	1.5	3	0	0	#NAME?	0.627019	1	594	gi|253761775|ref|XP_002489262.1|hypothetical protein SORBIDRAFT_0011s005440 [Sorghum bicolor] gi|241947011|gb|EES20156.1| hypothetical protein SORBIDRAFT_0011s005440 [Sorghum bicolor]	2.36539e-79	sp|P10978|POLX_TOBAC	3e-25	Retrovirus-related Pol polyprotein from transposon TNT 1-94 OS=Nicotiana tabacum PE=2 SV=1	KOG0017	1e-40	FOG: Transposon-encoded proteins with TYA, reverse transcriptase, integrase domains in various combinations			NA				GO:0004190;GO:0004519;GO:0003676;GO:0003964;GO:0008270;GO:0015074	aspartic-type endopeptidase activity|endonuclease activity|nucleic acid binding|RNA-directed DNA polymerase activity|zinc ion binding|DNA integration
comp11731_c0_seq1	1	0	2	Inf	Inf	0.737442	1	443	gi|224142331|ref|XP_002324512.1|hypothetical protein POPTR_0018s11010g [Populus trichocarpa] gi|222865946|gb|EEF03077.1| hypothetical protein POPTR_0018s11010g [Populus trichocarpa]	8.99823e-46	sp|Q3SZZ5|TM208_BOVIN	8e-08	Transmembrane protein 208 OS=Bos taurus GN=TMEM208 PE=2 SV=1	KOG3269	1e-32	Predicted membrane protein			NA				GO:0005789;GO:0016021;GO:0005773;GO:0006914;GO:0006624	endoplasmic reticulum membrane|integral component of membrane|vacuole|autophagy|vacuolar protein processing
comp11732_c0_seq2	3.5	5	2	0.4	-1.32193	0.786179	1	686		NA		NA			NA				NA
comp11736_c0_seq1	3.5	3	4	1.33333	0.415037	1	1	1139		NA		NA			NA				NA
comp11738_c0_seq1	1	2	0	0	#NAME?	0.737442	1	735		NA		NA			NA				NA
comp11740_c0_seq2	0	0	0	NA	NA	NA	NA	608		NA		NA			NA				NA
comp11746_c0_seq1	4.5	0	9	Inf	Inf	0.216684	1	425		NA		NA			NA				NA
comp11747_c0_seq1	7.5	15	0	0	#NAME?	0.0704077	1	412		NA		NA			NA				NA
comp11749_c0_seq1	1	2	0	0	#NAME?	0.737442	1	538	gi|475600872|gb|EMT24667.1|hypothetical protein F775_04177 [Aegilops tauschii]	8.71549e-08		NA			NA				NA
comp11755_c0_seq1	0	0	0	NA	NA	NA	NA	354	gi|38346561|emb|CAE03782.2|OSJNBa0063G07.6 [Oryza sativa Japonica Group]	1.97328e-19	sp|P04146|COPIA_DROME	4e-07	Copia protein OS=Drosophila melanogaster GN=GIP PE=1 SV=3	KOG0017	1e-14	FOG: Transposon-encoded proteins with TYA, reverse transcriptase, integrase domains in various combinations			NA				GO:0004190;GO:0005524;GO:0003676;GO:0008270;GO:0015074	aspartic-type endopeptidase activity|ATP binding|nucleic acid binding|zinc ion binding|DNA integration
comp1175_c0_seq1	2	4	0	0	#NAME?	0.534056	1	1528	gi|242050000|ref|XP_002462744.1|hypothetical protein SORBIDRAFT_02g031220 [Sorghum bicolor] gi|241926121|gb|EER99265.1| hypothetical protein SORBIDRAFT_02g031220 [Sorghum bicolor]	5.73334e-39	sp|Q9SKR2|SYT1_ARATH	5e-27	Synaptotagmin-1 OS=Arabidopsis thaliana GN=SYT1 PE=1 SV=2	KOG1012	5e-25	Ca2+-dependent lipid-binding protein CLB1/vesicle protein vp115/Granuphilin A, contains C2 domain			NA				GO:0010008;GO:0016021;GO:0005886;GO:0008289;GO:0046872;GO:0006897;GO:0016032	endosome membrane|integral component of membrane|plasma membrane|lipid binding|metal ion binding|endocytosis|viral process
comp1175_c1_seq1	0	0	0	NA	NA	NA	NA	409	gi|242034949|ref|XP_002464869.1|plant synaptotagmin [Sorghum bicolor] gi|241918723|gb|EER91867.1| plant synaptotagmin [Sorghum bicolor]	8.6288e-23	sp|Q9SKR2|SYT1_ARATH	2e-19	Synaptotagmin-1 OS=Arabidopsis thaliana GN=SYT1 PE=1 SV=2	KOG1012	2e-20	Ca2+-dependent lipid-binding protein CLB1/vesicle protein vp115/Granuphilin A, contains C2 domain			NA				GO:0010008;GO:0016021;GO:0005886;GO:0008289;GO:0046872;GO:0006897;GO:0016032	endosome membrane|integral component of membrane|plasma membrane|lipid binding|metal ion binding|endocytosis|viral process
comp11762_c0_seq1	1.5	1	2	2	1	1	1	737	gi|242068603|ref|XP_002449578.1|hypothetical protein SORBIDRAFT_05g019530 [Sorghum bicolor] gi|241935421|gb|EES08566.1| hypothetical protein SORBIDRAFT_05g019530 [Sorghum bicolor]	1.05972e-86	sp|Q9LPW3|SCRM2_ARATH	2e-63	Transcription factor SCREAM2 OS=Arabidopsis thaliana GN=SCRM2 PE=1 SV=1		NA				NA				GO:0005634;GO:0016597;GO:0003677;GO:0007275;GO:0006355;GO:0006351	nucleus|amino acid binding|DNA binding|multicellular organismal development|regulation of transcription, DNA-templated|transcription, DNA-templated
comp11767_c0_seq1	5	5	5	1	0	1	1	440		NA		NA			NA				NA
comp1176_c0_seq1	1.5	0	3	Inf	Inf	0.627019	1	415	gi|242066038|ref|XP_002454308.1|hypothetical protein SORBIDRAFT_04g028360 [Sorghum bicolor] gi|241934139|gb|EES07284.1| hypothetical protein SORBIDRAFT_04g028360 [Sorghum bicolor]	1.82309e-41		NA		KOG4155	3e-06	FOG: WD40 repeat			NA
comp11770_c0_seq2	18	22	14	0.636364	-0.652077	0.677422	1	823		NA		NA			NA				NA
comp11772_c0_seq2	0	0	0	NA	NA	NA	NA	1021		NA		NA			NA				NA
comp11773_c0_seq1	7	2	12	6	2.58496	0.326358	1	564		NA		NA			NA				NA
comp11774_c0_seq1	4.5	9	0	0	#NAME?	0.216684	1	312	gi|108707050|gb|ABF94845.1|retrotransposon protein	2.90186e-24		NA		KOG0017	5e-09	FOG: Transposon-encoded proteins with TYA, reverse transcriptase, integrase domains in various combinations			NA
comp11778_c0_seq1	3	4	2	0.5	-1	0.885103	1	665		NA		NA			NA				NA
comp1177_c0_seq1	4.5	6	3	0.5	-1	0.807986	1	464		NA		NA			NA				NA
comp11783_c0_seq1	2	4	0	0	#NAME?	0.534056	1	372		NA		NA			NA				NA
comp11784_c0_seq1	6	5	7	1.4	0.485427	0.916196	1	399		NA		NA			NA				NA
comp11785_c0_seq1	5	3	7	2.33333	1.22239	0.725237	1	431		NA		NA			NA				NA
comp11787_c0_seq1	2	2	2	1	0	1	1	501	gi|566175267|ref|XP_006381200.1|hypothetical protein POPTR_0006s08820g [Populus trichocarpa] gi|118486144|gb|ABK94915.1| unknown [Populus trichocarpa] gi|550335808|gb|ERP58997.1| hypothetical protein POPTR_0006s08820g [Populus trichocarpa]	7.89314e-86	sp|Q9C514|RS71_ARATH	2e-73	40S ribosomal protein S7-1 OS=Arabidopsis thaliana GN=RPS7A PE=2 SV=1	KOG3320	4e-74	40S ribosomal protein S7	ko03010	Ribosome	1	K02993	RP-S7e, RPS7	small subunit ribosomal protein S7e	GO:0005618;GO:0009507;GO:0005829;GO:0022626;GO:0022627;GO:0005886;GO:0003735;GO:0006412	cell wall|chloroplast|cytosol|cytosolic ribosome|cytosolic small ribosomal subunit|plasma membrane|structural constituent of ribosome|translation
comp11790_c0_seq1	2.5	5	0	0	#NAME?	0.453475	1	381	gi|242073664|ref|XP_002446768.1|hypothetical protein SORBIDRAFT_06g022095 [Sorghum bicolor] gi|241937951|gb|EES11096.1| hypothetical protein SORBIDRAFT_06g022095	1.03328e-16		NA			NA				NA
comp11794_c0_seq1	6	12	0	0	#NAME?	0.124522	1	314		NA		NA			NA				NA
comp11795_c0_seq1	7.5	6	9	1.5	0.584963	0.848686	1	605		NA		NA			NA				NA
comp11799_c0_seq2	1.5	0	3	Inf	Inf	0.627019	1	473		NA		NA			NA				NA
comp1179_c0_seq1	1.5	0	3	Inf	Inf	0.627019	1	510	gi|551665769|ref|XP_005835646.1|large subunit ribosomal protein L3e	2.18101e-75	sp|P27659|RL3_MOUSE	6e-113	60S ribosomal protein L3 OS=Mus musculus GN=Rpl3 PE=1 SV=3	KOG0746	3e-113	60S ribosomal protein L3 and related proteins	ko03010	Ribosome	1	K02925	RP-L3e, RPL3	large subunit ribosomal protein L3e	GO:0005737;GO:0022625;GO:0070062;GO:0005925;GO:0005730;GO:0005654;GO:0005634;GO:0044822;GO:0003735;GO:0071353;GO:0000027;GO:0006412	cytoplasm|cytosolic large ribosomal subunit|extracellular exosome|focal adhesion|nucleolus|nucleoplasm|nucleus|poly(A) RNA binding|structural constituent of ribosome|cellular response to interleukin-4|ribosomal large subunit assembly|translation
comp11800_c0_seq1	2.5	5	0	0	#NAME?	0.453475	1	343		NA		NA			NA				NA
comp11805_c0_seq1	4.5	5	4	0.8	-0.321928	1	1	543		NA		NA			NA				NA
comp11811_c0_seq1	1	1	1	1	0	1	1	778	gi|566165380|ref|XP_006384115.1|hypothetical protein POPTR_0004s07180g [Populus trichocarpa] gi|550340514|gb|ERP61912.1| hypothetical protein POPTR_0004s07180g [Populus trichocarpa]	4.49545e-63	sp|Q9LTF2|RS103_ARATH	3e-55	40S ribosomal protein S10-3 OS=Arabidopsis thaliana GN=RPS10C PE=2 SV=2	KOG3344	6e-56	40s ribosomal protein s10	ko03010	Ribosome	1	K02947	RP-S10e, RPS10	small subunit ribosomal protein S10e	GO:0005618;GO:0022626;GO:0022627;GO:0016020	cell wall|cytosolic ribosome|cytosolic small ribosomal subunit|membrane
comp11815_c0_seq1	1	0	2	Inf	Inf	0.737442	1	395	gi|326496204|dbj|BAJ94564.1|predicted protein [Hordeum vulgare subsp. vulgare]	7.59709e-76	sp|P62268|RS23_RAT	2e-84	40S ribosomal protein S23 OS=Rattus norvegicus GN=Rps23 PE=1 SV=3	KOG1749	5e-85	40S ribosomal protein S23	ko03010	Ribosome	1	K02973	RP-S23e, RPS23	small subunit ribosomal protein S23e	GO:0022627;GO:0016020;GO:0005730;GO:0005840;GO:0044822;GO:0003735;GO:0045182;GO:0006417;GO:0006412	cytosolic small ribosomal subunit|membrane|nucleolus|ribosome|poly(A) RNA binding|structural constituent of ribosome|translation regulator activity|regulation of translation|translation
comp11818_c0_seq1	5	10	0	0	#NAME?	0.17885	1	378		NA		NA			NA				NA
comp1181_c0_seq2	7.5	3	12	4	2	0.415376	1	332		NA		NA			NA				NA
comp11823_c0_seq1	5.5	3	8	2.66667	1.41504	0.650861	1	499		NA		NA			NA				NA
comp11826_c0_seq1	8	7	9	1.28571	0.36257	0.92645	1	675		NA		NA			NA				NA
comp1182_c0_seq1	15	5	25	5	2.32193	0.165377	1	750		NA		NA			NA				NA
comp11833_c0_seq1	0	0	0	NA	NA	NA	NA	333	gi|224120364|ref|XP_002318311.1|annexin-like family protein [Populus trichocarpa] gi|222858984|gb|EEE96531.1| annexin-like family protein [Populus trichocarpa]	1.25809e-67	sp|Q9C9X3|ANXD5_ARATH	1e-29	Annexin D5 OS=Arabidopsis thaliana GN=ANN5 PE=2 SV=2	KOG0819	4e-30	Annexin			NA				GO:0051015;GO:0005509;GO:0005544;GO:0005543;GO:0009555;GO:0009846;GO:0009860;GO:0009409;GO:0009408;GO:0009639;GO:0009651;GO:0009414	actin filament binding|calcium ion binding|calcium-dependent phospholipid binding|phospholipid binding|pollen development|pollen germination|pollen tube growth|response to cold|response to heat|response to red or far red light|response to salt stress|response to water deprivation
comp11836_c0_seq1	18	18	18	1	0	1	1	714		NA		NA			NA				NA
comp1183_c0_seq1	13.5	11	16	1.45455	0.540568	0.77881	1	1190	gi|530278426|gb|AGT16413.1|hypothetical protein SHCRBa_162_H04_R_70 [Saccharum hybrid cultivar R570]	3.54322e-06		NA			NA				NA
comp1183_c1_seq1	9.5	8	11	1.375	0.459432	0.865523	1	612		NA		NA			NA				NA
comp11841_c0_seq1	3	6	0	0	#NAME?	0.381487	1	306	gi|242061322|ref|XP_002451950.1|hypothetical protein SORBIDRAFT_04g010760 [Sorghum bicolor] gi|241931781|gb|EES04926.1| hypothetical protein SORBIDRAFT_04g010760 [Sorghum bicolor]	8.77646e-70	sp|Q9SVV2|XTH26_ARATH	3e-47	Probable xyloglucan endotransglucosylase/hydrolase protein 26 OS=Arabidopsis thaliana GN=XTH26 PE=2 SV=1		NA				NA				GO:0048046;GO:0005618;GO:0004553;GO:0016762;GO:0042546;GO:0071555;GO:0010411	apoplast|cell wall|hydrolase activity, hydrolyzing O-glycosyl compounds|xyloglucan:xyloglucosyl transferase activity|cell wall biogenesis|cell wall organization|xyloglucan metabolic process
comp11843_c0_seq1	1.5	3	0	0	#NAME?	0.627019	1	430		NA		NA			NA				NA
comp11845_c0_seq1	2.5	0	5	Inf	Inf	0.453475	1	332	gi|475510483|gb|EMT05284.1|E3 ubiquitin-protein ligase RING2 [Aegilops tauschii]	1.56051e-06		NA		KOG0311	4e-06	Predicted E3 ubiquitin ligase			NA
comp11845_c1_seq1	6	6	6	1	0	1	1	328		NA		NA			NA				NA
comp11850_c0_seq1	0	0	0	NA	NA	NA	NA	557		NA		NA			NA				NA
comp11851_c0_seq1	5	10	0	0	#NAME?	0.17885	1	308		NA		NA			NA				NA
comp11852_c0_seq1	2	1	3	3	1.58496	0.854619	1	552	gi|242033685|ref|XP_002464237.1|hypothetical protein SORBIDRAFT_01g014750 [Sorghum bicolor] gi|241918091|gb|EER91235.1| hypothetical protein SORBIDRAFT_01g014750 [Sorghum bicolor]	7.49474e-115	sp|O80588|EDE1_ARATH	6e-27	Protein ENDOSPERM DEFECTIVE 1 OS=Arabidopsis thaliana GN=EDE1 PE=1 SV=1		NA				NA				GO:0005813;GO:0005737;GO:0005880;GO:0005634;GO:0051301;GO:0051297;GO:0010342;GO:0009960;GO:0000226;GO:0048316;GO:0051225	centrosome|cytoplasm|nuclear microtubule|nucleus|cell division|centrosome organization|endosperm cellularization|endosperm development|microtubule cytoskeleton organization|seed development|spindle assembly
comp11852_c1_seq1	1.5	3	0	0	#NAME?	0.627019	1	376	gi|242033685|ref|XP_002464237.1|hypothetical protein SORBIDRAFT_01g014750 [Sorghum bicolor] gi|241918091|gb|EER91235.1| hypothetical protein SORBIDRAFT_01g014750 [Sorghum bicolor]	1.0284e-13		NA			NA				NA
comp11853_c0_seq1	4.5	7	2	0.285714	-1.80735	0.614734	1	1014		NA		NA			NA				NA
comp11855_c0_seq1	1	2	0	0	#NAME?	0.737442	1	720		NA		NA			NA				NA
comp11856_c0_seq1	15	5	25	5	2.32193	0.165377	1	425		NA		NA			NA				NA
comp1185_c0_seq1	12	12	12	1	0	1	1	716		NA		NA			NA				NA
comp11861_c0_seq1	1.5	3	0	0	#NAME?	0.627019	1	502		NA		NA			NA				NA
comp11863_c0_seq1	1.5	3	0	0	#NAME?	0.627019	1	524		NA		NA			NA				NA
comp11864_c0_seq1	1	2	0	0	#NAME?	0.737442	1	445	gi|242079745|ref|XP_002444641.1|hypothetical protein SORBIDRAFT_07g025290 [Sorghum bicolor] gi|241940991|gb|EES14136.1| hypothetical protein SORBIDRAFT_07g025290 [Sorghum bicolor]	6.89841e-46	sp|Q3T0X9|DPOD4_BOVIN	6e-11	DNA polymerase delta subunit 4 OS=Bos taurus GN=POLD4 PE=1 SV=1		NA		ko03030;ko03410;ko03420;ko03430;ko03440;ko00230;ko00240	DNA replication|Base excision repair|Nucleotide excision repair|Mismatch repair|Homologous recombination|Purine metabolism|Pyrimidine metabolism	7	K03505	POLD4	DNA polymerase delta subunit 4	GO:0043625;GO:0005634;GO:0003887;GO:0006260;GO:0000731;GO:0006261;GO:0001938	delta DNA polymerase complex|nucleus|DNA-directed DNA polymerase activity|DNA replication|DNA synthesis involved in DNA repair|DNA-dependent DNA replication|positive regulation of endothelial cell proliferation
comp11867_c0_seq1	12	19	5	0.263158	-1.926	0.297373	1	324		NA		NA			NA				NA
comp11868_c0_seq1	4.5	0	9	Inf	Inf	0.216684	1	446		NA		NA			NA				NA
comp1186_c0_seq1	8	5	11	2.2	1.1375	0.637362	1	388	gi|242085388|ref|XP_002443119.1|hypothetical protein SORBIDRAFT_08g009520 [Sorghum bicolor] gi|241943812|gb|EES16957.1| hypothetical protein SORBIDRAFT_08g009520 [Sorghum bicolor]	4.71345e-26		NA			NA				NA
comp11870_c0_seq1	0	0	0	NA	NA	NA	NA	317	gi|566175267|ref|XP_006381200.1|hypothetical protein POPTR_0006s08820g [Populus trichocarpa] gi|118486144|gb|ABK94915.1| unknown [Populus trichocarpa] gi|550335808|gb|ERP58997.1| hypothetical protein POPTR_0006s08820g [Populus trichocarpa]	3.15552e-65	sp|Q9M885|RS72_ARATH	4e-57	40S ribosomal protein S7-2 OS=Arabidopsis thaliana GN=RPS7B PE=2 SV=1	KOG3320	1e-57	40S ribosomal protein S7	ko03010	Ribosome	1	K02993	RP-S7e, RPS7	small subunit ribosomal protein S7e	GO:0009507;GO:0005829;GO:0022626;GO:0022627;GO:0016020;GO:0003735;GO:0006412	chloroplast|cytosol|cytosolic ribosome|cytosolic small ribosomal subunit|membrane|structural constituent of ribosome|translation
comp11871_c0_seq1	6.5	0	13	Inf	Inf	0.103103	1	486	gi|514785942|ref|XP_004970963.1|PREDICTED: uncharacterized protein LOC101755303 [Setaria italica]	3.0601e-62		NA		KOG2344	2e-14	Exocyst component protein and related proteins	ko04910	Insulin signaling pathway	1	K07195	EXOC7, EXO70	exocyst complex component 7
comp11872_c0_seq1	3.5	7	0	0	#NAME?	0.319581	1	359		NA		NA			NA				NA
comp11874_c0_seq1	8.5	6	11	1.83333	0.874469	0.716954	1	488	gi|94502572|ref|YP_588277.1|hypothetical protein ZeamMp011 [Zea mays subsp. mays] gi|40795011|gb|AAR91055.1| hypothetical protein (mitochondrion) [Zea mays]	2.13569e-16		NA			NA				NA
comp11875_c0_seq1	2.5	5	0	0	#NAME?	0.453475	1	630		NA		NA			NA				NA
comp11878_c0_seq1	5	7	3	0.428571	-1.22239	0.725237	1	345		NA		NA			NA				NA
comp11879_c0_seq1	8	6	10	1.66667	0.736966	0.780366	1	597		NA		NA			NA				NA
comp1187_c0_seq1	6	4	8	2	1	0.749271	1	410		NA		NA			NA				NA
comp11883_c0_seq1	0	0	0	NA	NA	NA	NA	321	gi|115486187|ref|NP_001068237.1|Os11g0603200 [Oryza sativa Japonica Group] gi|77551813|gb|ABA94610.1| ABC transporter family protein	4.53091e-69	sp|Q9LV93|AB5F_ARATH	6e-60	ABC transporter F family member 5 OS=Arabidopsis thaliana GN=ABCF5 PE=2 SV=1	KOG0927	1e-60	Predicted transporter (ABC superfamily)			NA				GO:0005524;GO:0016887;GO:0005215;GO:0009624	ATP binding|ATPase activity|transporter activity|response to nematode
comp11884_c0_seq1	0	0	0	NA	NA	NA	NA	303	gi|18568253|gb|AAL75987.1|AF466204_2putative gypsy-type retrotransposon RIRE2 protein [Sorghum bicolor]	4.2746e-40		NA			NA				NA
comp11887_c0_seq1	4.5	9	0	0	#NAME?	0.216684	1	332		NA		NA			NA				NA
comp11889_c0_seq1	7.5	15	0	0	#NAME?	0.0704077	1	582		NA		NA			NA				NA
comp11891_c0_seq1	1.5	0	3	Inf	Inf	0.627019	1	324		NA		NA			NA				NA
comp11892_c0_seq1	0	0	0	NA	NA	NA	NA	351		NA		NA			NA				NA
comp11893_c0_seq1	12	13	11	0.846154	-0.241008	0.940517	1	536		NA		NA			NA				NA
comp11896_c0_seq1	1.5	0	3	Inf	Inf	0.627019	1	308	gi|115440123|ref|NP_001044341.1|Os01g0764400 [Oryza sativa Japonica Group] gi|57899563|dbj|BAD87142.1| putative chorismate mutase precursor [Oryza sativa Japonica Group] gi|113533872|dbj|BAF06255.1| Os01g0764400 [Oryza sativa Japonica Group] gi|125572129|gb|EAZ13644.1| hypothetical protein OsJ_03561 [Oryza sativa Japonica Group] gi|215697202|dbj|BAG91196.1| unnamed protein product [Oryza sativa J…	3.07025e-48	sp|P42738|CM1_ARATH	9e-32	Chorismate mutase 1, chloroplastic OS=Arabidopsis thaliana GN=CM1 PE=1 SV=3	KOG0795	2e-32	Chorismate mutase	ko00400;ko01230	Phenylalanine, tyrosine and tryptophan biosynthesis|Biosynthesis of amino acids	2	K01850	E5.4.99.5	chorismate mutase	GO:0009507;GO:0005829;GO:0004106;GO:0016688;GO:0009073;GO:0046417;GO:0055114	chloroplast|cytosol|chorismate mutase activity|L-ascorbate peroxidase activity|aromatic amino acid family biosynthetic process|chorismate metabolic process|oxidation-reduction process
comp11898_c0_seq1	8.5	10	7	0.7	-0.514573	0.857466	1	506		NA		NA			NA				NA
comp1189_c0_seq1	1.5	0	3	Inf	Inf	0.627019	1	581	gi|242057425|ref|XP_002457858.1|hypothetical protein SORBIDRAFT_03g016520 [Sorghum bicolor] gi|241929833|gb|EES02978.1| hypothetical protein SORBIDRAFT_03g016520 [Sorghum bicolor]	2.09992e-54	sp|P0C2F6|RNHX1_ARATH	8e-16	Putative ribonuclease H protein At1g65750 OS=Arabidopsis thaliana GN=At1g65750 PE=3 SV=1	KOG1075	8e-18	FOG: Reverse transcriptase			NA				GO:0046872;GO:0003676;GO:0004523	metal ion binding|nucleic acid binding|RNA-DNA hybrid ribonuclease activity
comp1189_c1_seq1	6	10	2	0.2	-2.32193	0.423565	1	617	gi|242071473|ref|XP_002451013.1|hypothetical protein SORBIDRAFT_05g022610 [Sorghum bicolor] gi|241936856|gb|EES10001.1| hypothetical protein SORBIDRAFT_05g022610 [Sorghum bicolor]	1.18827e-30		NA			NA				NA
comp118_c0_seq1	3.5	5	2	0.4	-1.32193	0.786179	1	687		NA		NA			NA				NA
comp118_c1_seq1	4	8	0	0	#NAME?	0.26362	1	463		NA		NA			NA				NA
comp11900_c0_seq1	2	4	0	0	#NAME?	0.534056	1	481		NA		NA			NA				NA
comp11904_c0_seq1	4	0	8	Inf	Inf	0.26362	1	393		NA		NA			NA				NA
comp11907_c0_seq1	2	4	0	0	#NAME?	0.534056	1	328	gi|283806363|dbj|BAI66423.1|3-ketoacyl-CoA thiolase-like protein [Triticum aestivum]	5.37839e-50	sp|Q56WD9|THIK2_ARATH	1e-39	3-ketoacyl-CoA thiolase 2, peroxisomal OS=Arabidopsis thaliana GN=PED1 PE=1 SV=2	KOG1389	3e-40	3-oxoacyl CoA thiolase	ko04146;ko00280;ko00071;ko00592;ko01040;ko01212;ko03320	Peroxisome|Valine, leucine and isoleucine degradation|Fatty acid degradation|alpha-Linolenic acid metabolism|Biosynthesis of unsaturated fatty acids|Fatty acid metabolism|PPAR signaling pathway	7	K07513	ACAA1	acetyl-CoA acyltransferase 1	GO:0009507;GO:0009514;GO:0016020;GO:0005739;GO:0005730;GO:0005777;GO:0005774;GO:0003988;GO:0006635;GO:0010111;GO:0009695;GO:0031408;GO:0009789;GO:0009611	chloroplast|glyoxysome|membrane|mitochondrion|nucleolus|peroxisome|vacuolar membrane|acetyl-CoA C-acyltransferase activity|fatty acid beta-oxidation|glyoxysome organization|jasmonic acid biosynthetic process|oxylipin biosynthetic process|positive regulation of abscisic acid-activated signaling pathway|response to wounding
comp11908_c0_seq2	5	6	4	0.666667	-0.584963	0.908382	1	565		NA		NA			NA				NA
comp11910_c0_seq1	3.5	5	2	0.4	-1.32193	0.786179	1	488	gi|242034257|ref|XP_002464523.1|hypothetical protein SORBIDRAFT_01g020070 [Sorghum bicolor] gi|241918377|gb|EER91521.1| hypothetical protein SORBIDRAFT_01g020070 [Sorghum bicolor]	3.22547e-92	sp|Q8H038|KATAM_ORYSJ	1e-48	Xyloglucan galactosyltransferase KATAMARI1 homolog OS=Oryza sativa subsp. japonica GN=Os03g0144800 PE=2 SV=1	KOG1021	1e-48	Acetylglucosaminyltransferase EXT1/exostosin 1			NA				GO:0032580;GO:0016021;GO:0016757;GO:0006486	Golgi cisterna membrane|integral component of membrane|transferase activity, transferring glycosyl groups|protein glycosylation
comp11911_c0_seq1	8.5	17	0	0	#NAME?	0.0485852	1	308		NA		NA			NA				NA
comp11912_c0_seq1	2	0	4	Inf	Inf	0.534056	1	521		NA		NA			NA				NA
comp1191_c0_seq1	5	7	3	0.428571	-1.22239	0.725237	1	531		NA		NA			NA				NA
comp11923_c0_seq1	7.5	4	11	2.75	1.45943	0.554155	1	320	gi|242085418|ref|XP_002443134.1|hypothetical protein SORBIDRAFT_08g010845 [Sorghum bicolor] gi|241943827|gb|EES16972.1| hypothetical protein SORBIDRAFT_08g010845	2.40627e-08		NA			NA				NA
comp11924_c0_seq1	4.5	6	3	0.5	-1	0.807986	1	415		NA		NA			NA				NA
comp11925_c0_seq1	3	6	0	0	#NAME?	0.381487	1	375		NA		NA			NA				NA
comp11926_c0_seq1	4.5	5	4	0.8	-0.321928	1	1	354		NA		NA			NA				NA
comp11927_c0_seq1	5	10	0	0	#NAME?	0.17885	1	611		NA		NA			NA				NA
comp11928_c0_seq1	1	0	2	Inf	Inf	0.737442	1	554	gi|224093312|ref|XP_002309877.1|hypothetical protein POPTR_0007s03510g [Populus trichocarpa] gi|222852780|gb|EEE90327.1| hypothetical protein POPTR_0007s03510g [Populus trichocarpa]	5.9089e-76	sp|O04287|FKB12_VICFA	3e-67	Peptidyl-prolyl cis-trans isomerase FKBP12 OS=Vicia faba GN=FKBP12 PE=1 SV=1	KOG0544	2e-66	FKBP-type peptidyl-prolyl cis-trans isomerase			NA				GO:0005737;GO:0003755;GO:0006457	cytoplasm|peptidyl-prolyl cis-trans isomerase activity|protein folding
comp11929_c0_seq1	5	8	2	0.25	-2	0.542383	1	365	gi|242048494|ref|XP_002461993.1|hypothetical protein SORBIDRAFT_02g011996 [Sorghum bicolor] gi|241925370|gb|EER98514.1| hypothetical protein SORBIDRAFT_02g011996	7.66263e-17	sp|P10978|POLX_TOBAC	5e-08	Retrovirus-related Pol polyprotein from transposon TNT 1-94 OS=Nicotiana tabacum PE=2 SV=1	KOG0017	9e-13	FOG: Transposon-encoded proteins with TYA, reverse transcriptase, integrase domains in various combinations			NA				GO:0004190;GO:0004519;GO:0003676;GO:0003964;GO:0008270;GO:0015074	aspartic-type endopeptidase activity|endonuclease activity|nucleic acid binding|RNA-directed DNA polymerase activity|zinc ion binding|DNA integration
comp11935_c0_seq1	13	16	10	0.625	-0.678072	0.718997	1	483		NA		NA			NA				NA
comp11936_c0_seq1	2	0	4	Inf	Inf	0.534056	1	494		NA		NA			NA				NA
comp11938_c0_seq1	19	29	9	0.310345	-1.68806	0.249889	1	384	gi|242059177|ref|XP_002458734.1|hypothetical protein SORBIDRAFT_03g039280 [Sorghum bicolor] gi|241930709|gb|EES03854.1| hypothetical protein SORBIDRAFT_03g039280 [Sorghum bicolor]	5.25988e-51	sp|Q9LX14|UFC_ARATH	2e-23	Protein UPSTREAM OF FLC OS=Arabidopsis thaliana GN=UFC PE=2 SV=1		NA				NA
comp11939_c0_seq1	0.5	1	0	0	#NAME?	1	1	402		NA		NA			NA				NA
comp11941_c0_seq1	4	3	5	1.66667	0.736966	0.899329	1	513	gi|514813219|ref|XP_004981393.1|PREDICTED: uncharacterized protein LOC101754054 [Setaria italica]	1.62139e-11		NA			NA				NA
comp11946_c0_seq1	1	0	2	Inf	Inf	0.737442	1	629		NA		NA			NA				NA
comp11950_c0_seq1	17	14	20	1.42857	0.514573	0.75912	1	331		NA		NA			NA				NA
comp11952_c0_seq1	0	0	0	NA	NA	NA	NA	497		NA		NA			NA				NA
comp11958_c0_seq1	12.5	2	23	11.5	3.52356	0.0775947	1	783	gi|242066820|ref|XP_002454699.1|hypothetical protein SORBIDRAFT_04g035820 [Sorghum bicolor] gi|241934530|gb|EES07675.1| hypothetical protein SORBIDRAFT_04g035820 [Sorghum bicolor]	1.51517e-102	sp|O49561|G2OX8_ARATH	2e-35	Gibberellin 2-beta-dioxygenase 8 OS=Arabidopsis thaliana GN=GA2OX8 PE=1 SV=2	KOG0143	1e-40	Iron/ascorbate family oxidoreductases			NA				GO:0052635;GO:0046872;GO:0009686;GO:0009685	C-20 gibberellin 2-beta-dioxygenase activity|metal ion binding|gibberellin biosynthetic process|gibberellin metabolic process
comp11959_c0_seq1	1.5	0	3	Inf	Inf	0.627019	1	374		NA		NA			NA				NA
comp11961_c0_seq1	1.5	3	0	0	#NAME?	0.627019	1	337		NA		NA			NA				NA
comp11961_c1_seq1	0	0	0	NA	NA	NA	NA	384		NA		NA			NA				NA
comp11966_c0_seq1	3	6	0	0	#NAME?	0.381487	1	477		NA		NA			NA				NA
comp11967_c0_seq1	0	0	0	NA	NA	NA	NA	452	gi|763766729|gb|KJB33944.1|hypothetical protein B456_006G039700 [Gossypium raimondii] gi|763766730|gb|KJB33945.1| hypothetical protein B456_006G039700 [Gossypium raimondii]	7.22078e-103	sp|P25076|CY11_SOLTU	2e-100	Cytochrome c1-1, heme protein, mitochondrial OS=Solanum tuberosum GN=CYCL PE=2 SV=1	KOG3052	1e-89	Cytochrome c1	ko02020;ko00190;ko04260	Two-component system|Oxidative phosphorylation|Cardiac muscle contraction	3	K00413	CYC1, CYT1, petC	ubiquinol-cytochrome c reductase cytochrome c1 subunit	GO:0016021;GO:0005743;GO:0070469;GO:0009055;GO:0020037;GO:0046872;GO:0055114	integral component of membrane|mitochondrial inner membrane|respiratory chain|electron carrier activity|heme binding|metal ion binding|oxidation-reduction process
comp11969_c0_seq1	3	3	3	1	0	1	1	580	gi|242081169|ref|XP_002445353.1|hypothetical protein SORBIDRAFT_07g011900 [Sorghum bicolor] gi|241941703|gb|EES14848.1| hypothetical protein SORBIDRAFT_07g011900 [Sorghum bicolor]	8.67244e-06		NA			NA				NA
comp1196_c0_seq1	4.5	3	6	2	1	0.807986	1	680	gi|218202508|gb|EEC84935.1|hypothetical protein OsI_32150 [Oryza sativa Indica Group]	2.81131e-147	sp|Q689G6|PRR95_ORYSJ	7e-146	Two-component response regulator-like PRR95 OS=Oryza sativa subsp. japonica GN=PRR95 PE=2 SV=1		NA		ko04712	Circadian rhythm - plant	1	K12130	PRR5	pseudo-response regulator 5	GO:0005634;GO:0000160;GO:0006355;GO:0048511;GO:0006351	nucleus|phosphorelay signal transduction system|regulation of transcription, DNA-templated|rhythmic process|transcription, DNA-templated
comp11970_c0_seq1	0	0	0	NA	NA	NA	NA	351	gi|242091365|ref|XP_002441515.1|hypothetical protein SORBIDRAFT_09g028420 [Sorghum bicolor] gi|241946800|gb|EES19945.1| hypothetical protein SORBIDRAFT_09g028420 [Sorghum bicolor]	2.19648e-38		NA			NA				NA
comp11973_c0_seq1	0.5	0	1	Inf	Inf	1	1	500	gi|566186243|ref|XP_006379030.1|hypothetical protein POPTR_0009s04350g [Populus trichocarpa] gi|550331012|gb|ERP56827.1| hypothetical protein POPTR_0009s04350g [Populus trichocarpa]	2.19048e-100		NA			NA				NA
comp11974_c0_seq1	2	4	0	0	#NAME?	0.534056	1	651	gi|242092104|ref|XP_002436542.1|hypothetical protein SORBIDRAFT_10g004450 [Sorghum bicolor] gi|241914765|gb|EER87909.1| hypothetical protein SORBIDRAFT_10g004450 [Sorghum bicolor]	2.00615e-93	sp|Q0WUG6|SBT61_ARATH	1e-67		KOG4266	3e-68	Subtilisin kexin isozyme-1/site 1 protease, subtilase superfamily	ko04141	Protein processing in endoplasmic reticulum	1	K08653	MBTPS1	membrane-bound transcription factor site-1 protease	GO:0005794;GO:0000139;GO:0016021;GO:0004175;GO:0004252;GO:0006972;GO:0042538;GO:0006629;GO:0006508	Golgi apparatus|Golgi membrane|integral component of membrane|endopeptidase activity|serine-type endopeptidase activity|hyperosmotic response|hyperosmotic salinity response|lipid metabolic process|proteolysis
comp11975_c0_seq2	5.5	4	7	1.75	0.807355	0.824944	1	595		NA		NA			NA				NA
comp11977_c0_seq1	3.5	7	0	0	#NAME?	0.319581	1	467		NA		NA			NA				NA
comp11978_c0_seq2	1.5	3	0	0	#NAME?	0.627019	1	985	gi|222616495|gb|EEE52627.1|hypothetical protein OsJ_34967 [Oryza sativa Japonica Group]	9.52705e-88		NA		KOG1075	1e-09	FOG: Reverse transcriptase			NA
comp11987_c0_seq1	5	8	2	0.25	-2	0.542383	1	405		NA		NA			NA				NA
comp1198_c0_seq1	8	11	5	0.454545	-1.1375	0.637362	1	313	gi|242049900|ref|XP_002462694.1|hypothetical protein SORBIDRAFT_02g030360 [Sorghum bicolor] gi|241926071|gb|EER99215.1| hypothetical protein SORBIDRAFT_02g030360 [Sorghum bicolor]	2.61679e-48	sp|Q9SIA4|MATE5_ARATH	7e-18	MATE efflux family protein 5 OS=Arabidopsis thaliana GN=DTXL1 PE=3 SV=1	KOG1347	3e-26	Uncharacterized membrane protein, predicted efflux pump			NA				GO:0016021;GO:0015297;GO:0015238;GO:0006855	integral component of membrane|antiporter activity|drug transmembrane transporter activity|drug transmembrane transport
comp11992_c0_seq1	8	5	11	2.2	1.1375	0.637362	1	1171		NA		NA			NA				NA
comp11995_c0_seq1	2	0	4	Inf	Inf	0.534056	1	317		NA		NA			NA				NA
comp11997_c0_seq1	0	0	0	NA	NA	NA	NA	378		NA		NA			NA				NA
comp1199_c0_seq1	9	9	9	1	0	1	1	423		NA		NA			NA				NA
comp11_c1_seq1	6	4	8	2	1	0.749271	1	947		NA		NA			NA				NA
comp12003_c0_seq1	0	0	0	NA	NA	NA	NA	316		NA		NA			NA				NA
comp12004_c0_seq1	23.5	25	22	0.88	-0.184425	0.920796	1	542		NA		NA			NA				NA
comp12007_c0_seq1	3	4	2	0.5	-1	0.885103	1	458		NA		NA			NA				NA
comp12011_c0_seq1	7.5	9	6	0.666667	-0.584963	0.848686	1	489		NA		NA			NA				NA
comp12014_c0_seq1	4	0	8	Inf	Inf	0.26362	1	418		NA		NA			NA				NA
comp12017_c0_seq1	2.5	0	5	Inf	Inf	0.453475	1	416		NA		NA			NA				NA
comp12019_c0_seq1	0	0	0	NA	NA	NA	NA	355	gi|56784461|dbj|BAD82554.1|zinc finger protein-like [Oryza sativa Japonica Group]	1.57503e-40		NA			NA				NA
comp12024_c0_seq1	2	0	4	Inf	Inf	0.534056	1	312		NA		NA			NA				NA
comp12026_c0_seq1	4	3	5	1.66667	0.736966	0.899329	1	755	gi|242048954|ref|XP_002462221.1|hypothetical protein SORBIDRAFT_02g022080 [Sorghum bicolor] gi|241925598|gb|EER98742.1| hypothetical protein SORBIDRAFT_02g022080 [Sorghum bicolor]	9.23779e-119	sp|Q08632|SDR1_PICAB	6e-58	Short-chain type dehydrogenase/reductase OS=Picea abies PE=2 SV=1	KOG0725	6e-62	Reductases with broad range of substrate specificities	ko00061;ko01040;ko00780;ko01212	Fatty acid biosynthesis|Biosynthesis of unsaturated fatty acids|Biotin metabolism|Fatty acid metabolism	4	K00059	fabG	3-oxoacyl-[acyl-carrier protein] reductase	GO:0016491	oxidoreductase activity
comp12027_c0_seq1	5	10	0	0	#NAME?	0.17885	1	370		NA		NA			NA				NA
comp12029_c0_seq1	2	4	0	0	#NAME?	0.534056	1	316	gi|670365733|ref|XP_008663412.1|PREDICTED: G-type lectin S-receptor-like serine/threonine-protein kinase At2g19130 [Zea mays] gi|414869345|tpg|DAA47902.1| TPA: putative S-locus receptor-like protein kinase family protein [Zea mays]	8.00594e-16		NA			NA				NA
comp12029_c1_seq1	6	8	4	0.5	-1	0.749271	1	558	gi|242050520|ref|XP_002463004.1|hypothetical protein SORBIDRAFT_02g036036 [Sorghum bicolor] gi|241926381|gb|EER99525.1| hypothetical protein SORBIDRAFT_02g036036	1.24183e-113	sp|O64477|Y2913_ARATH	6e-19	G-type lectin S-receptor-like serine/threonine-protein kinase At2g19130 OS=Arabidopsis thaliana GN=At2g19130 PE=2 SV=1		NA				NA
comp12035_c0_seq1	1.5	0	3	Inf	Inf	0.627019	1	503	gi|54291793|gb|AAV32162.1|unknown protein [Oryza sativa Japonica Group]	1.3254e-16		NA			NA				NA
comp12036_c0_seq1	3.5	3	4	1.33333	0.415037	1	1	576		NA		NA			NA				NA
comp1203_c0_seq1	2	0	4	Inf	Inf	0.534056	1	339	gi|306415973|gb|ADM86861.1|triosephosphate isomerase [Oryza sativa Japonica Group] gi|385717670|gb|AFI71270.1| triosephosphate isomerase [Oryza sativa Japonica Group]	9.14214e-71	sp|P48494|TPIS_ORYSJ	6e-72	Triosephosphate isomerase, cytosolic OS=Oryza sativa subsp. japonica GN=TPI PE=1 SV=3	KOG1643	2e-56	Triosephosphate isomerase	ko00010;ko00051;ko00562;ko00710;ko01200;ko01230	Glycolysis / Gluconeogenesis|Fructose and mannose metabolism|Inositol phosphate metabolism|Carbon fixation in photosynthetic organisms|Carbon metabolism|Biosynthesis of amino acids	6	K01803	TPI, tpiA	triosephosphate isomerase (TIM)	GO:0048046;GO:0005618;GO:0009570;GO:0005829;GO:0005739;GO:0005886;GO:0009506;GO:0005774;GO:0005507;GO:0004807;GO:0009060;GO:0044262;GO:0019344;GO:0006094;GO:0006096;GO:0007030;GO:0006972;GO:0006098;GO:0009853;GO:0080129;GO:0043161;GO:0051788;GO:0009266;GO:0006833	apoplast|cell wall|chloroplast stroma|cytosol|mitochondrion|plasma membrane|plasmodesma|vacuolar membrane|copper ion binding|triose-phosphate isomerase activity|aerobic respiration|cellular carbohydrate metabolic process|cysteine biosynthetic process|gluconeogenesis|glycolytic process|Golgi organization|hyperosmotic response|pentose-phosphate shunt|photorespiration|proteasome core complex assembl…
comp12040_c1_seq1	3	0	6	Inf	Inf	0.381487	1	610	gi|242070227|ref|XP_002450390.1|hypothetical protein SORBIDRAFT_05g004635 [Sorghum bicolor] gi|241936233|gb|EES09378.1| hypothetical protein SORBIDRAFT_05g004635	2.14601e-99		NA			NA				NA
comp12042_c0_seq1	1.5	3	0	0	#NAME?	0.627019	1	438	gi|414869992|tpg|DAA48549.1|TPA: hypothetical protein ZEAMMB73_776526 [Zea mays]	2.87176e-18		NA			NA				NA
comp12044_c0_seq1	5.5	7	4	0.571429	-0.807355	0.824944	1	422		NA		NA			NA				NA
comp12052_c0_seq1	1	0	2	Inf	Inf	0.737442	1	660		NA		NA			NA				NA
comp12061_c0_seq1	4	0	8	Inf	Inf	0.26362	1	477	gi|242089309|ref|XP_002440487.1|hypothetical protein SORBIDRAFT_09g001800 [Sorghum bicolor] gi|241945772|gb|EES18917.1| hypothetical protein SORBIDRAFT_09g001800 [Sorghum bicolor]	6.55149e-25		NA			NA				NA
comp12065_c0_seq2	0	0	0	NA	NA	NA	NA	348	gi|242035277|ref|XP_002465033.1|hypothetical protein SORBIDRAFT_01g030850 [Sorghum bicolor] gi|241918887|gb|EER92031.1| hypothetical protein SORBIDRAFT_01g030850 [Sorghum bicolor]	1.65855e-22		NA			NA				NA
comp12066_c0_seq1	4	8	0	0	#NAME?	0.26362	1	372		NA		NA			NA				NA
comp1206_c0_seq2	1	2	0	0	#NAME?	0.737442	1	507	gi|242096676|ref|XP_002438828.1|hypothetical protein SORBIDRAFT_10g026800 [Sorghum bicolor] gi|241917051|gb|EER90195.1| hypothetical protein SORBIDRAFT_10g026800 [Sorghum bicolor]	9.50137e-27		NA			NA				NA
comp12070_c0_seq1	0	0	0	NA	NA	NA	NA	375		NA		NA			NA				NA
comp12075_c0_seq1	4.5	2	7	3.5	1.80735	0.614734	1	433	gi|242072144|ref|XP_002446008.1|hypothetical protein SORBIDRAFT_06g000470 [Sorghum bicolor] gi|241937191|gb|EES10336.1| hypothetical protein SORBIDRAFT_06g000470 [Sorghum bicolor]	3.12513e-21		NA			NA				NA
comp12083_c0_seq1	2	4	0	0	#NAME?	0.534056	1	597	gi|224124962|ref|XP_002319468.1|Glycogen synthase kinase-3 MsK-1 family protein [Populus trichocarpa] gi|222857844|gb|EEE95391.1| Glycogen synthase kinase-3 MsK-1 family protein [Populus trichocarpa]	8.53715e-82	sp|P43289|KSG3_ARATH	2e-72	Shaggy-related protein kinase gamma OS=Arabidopsis thaliana GN=ASK3 PE=2 SV=1	KOG0658	4e-73	Glycogen synthase kinase-3	ko04110;ko04510;ko04550;ko04012;ko04151;ko04310;ko04340;ko04390;ko04360;ko04910;ko04916;ko04917;ko04919;ko04711;ko04062;ko04660;ko04662;ko04722;ko04728	Cell cycle|Focal adhesion|Signaling pathways regulating pluripotency of stem cells|ErbB signaling pathway|PI3K-Akt signaling pathway|Wnt signaling pathway|Hedgehog signaling pathway|Hippo signaling pathway|Axon guidance|Insulin signaling pathway|Melanogenesis|Prolactin signaling pathway|Thyroid hormone signaling pathway|Circadian rhythm - fly|Chemokine signaling pathway|T cell receptor signaling …	19	K03083	GSK3B	glycogen synthase kinase 3 beta	GO:0005829;GO:0005524;GO:0004674;GO:0009933;GO:0046777	cytosol|ATP binding|protein serine/threonine kinase activity|meristem structural organization|protein autophosphorylation
comp12084_c0_seq1	5.5	0	11	Inf	Inf	0.148645	1	388		NA		NA			NA				NA
comp12086_c0_seq1	1.5	0	3	Inf	Inf	0.627019	1	335		NA		NA			NA				NA
comp12093_c0_seq1	10.5	5	16	3.2	1.67807	0.397717	1	330		NA		NA			NA				NA
comp12094_c0_seq1	0	0	0	NA	NA	NA	NA	380		NA		NA			NA				NA
comp12106_c0_seq2	1.5	3	0	0	#NAME?	0.627019	1	818		NA		NA			NA				NA
comp1210_c0_seq1	1	0	2	Inf	Inf	0.737442	1	623		NA		NA			NA				NA
comp12111_c0_seq1	11	11	11	1	0	1	1	525		NA		NA			NA				NA
comp12112_c0_seq1	4	8	0	0	#NAME?	0.26362	1	392		NA		NA			NA				NA
comp12115_c0_seq1	0	0	0	NA	NA	NA	NA	445	gi|566148012|ref|XP_006368746.1|P21 family protein [Populus trichocarpa] gi|550346864|gb|ERP65315.1| P21 family protein [Populus trichocarpa]	1.37838e-79	sp|P81370|TLP_ACTDE	1e-61	Thaumatin-like protein OS=Actinidia deliciosa GN=tlp PE=1 SV=2		NA				NA				GO:0005576;GO:0050832;GO:0031640	extracellular region|defense response to fungus|killing of cells of other organism
comp12117_c0_seq1	0	0	0	NA	NA	NA	NA	333		NA		NA			NA				NA
comp12121_c0_seq2	0	0	0	NA	NA	NA	NA	701		NA		NA			NA				NA
comp12124_c0_seq1	0	0	0	NA	NA	NA	NA	309		NA		NA			NA				NA
comp12126_c0_seq2	6.5	10	3	0.3	-1.73697	0.522703	1	950		NA		NA			NA				NA
comp1212_c0_seq1	0	0	0	NA	NA	NA	NA	634	gi|242046068|ref|XP_002460905.1|hypothetical protein SORBIDRAFT_02g037210 [Sorghum bicolor] gi|241924282|gb|EER97426.1| hypothetical protein SORBIDRAFT_02g037210 [Sorghum bicolor]	1.97266e-103	sp|Q84Q83|TOC75_ORYSJ	1e-70	Protein TOC75, chloroplastic OS=Oryza sativa subsp. japonica GN=TOC75 PE=2 SV=2		NA				NA				GO:0009707;GO:0016021;GO:0015031	chloroplast outer membrane|integral component of membrane|protein transport
comp12130_c0_seq1	0	0	0	NA	NA	NA	NA	643		NA		NA			NA				NA
comp12132_c0_seq1	2.5	5	0	0	#NAME?	0.453475	1	371		NA		NA			NA				NA
comp12134_c0_seq1	3	2	4	2	1	0.885103	1	433	gi|566197993|ref|XP_006376965.1|hypothetical protein POPTR_0012s11630g [Populus trichocarpa] gi|118486884|gb|ABK95276.1| unknown [Populus trichocarpa] gi|550326900|gb|ERP54762.1| hypothetical protein POPTR_0012s11630g [Populus trichocarpa]	3.53478e-89	sp|Q9SEC2|MSRA_LACSA	3e-79	Peptide methionine sulfoxide reductase OS=Lactuca sativa PE=2 SV=1	KOG1635	1e-78	Peptide methionine sulfoxide reductase			NA				GO:0008113;GO:0030091;GO:0006979	peptide-methionine (S)-S-oxide reductase activity|protein repair|response to oxidative stress
comp12135_c0_seq1	4.5	3	6	2	1	0.807986	1	729	gi|242044884|ref|XP_002460313.1|hypothetical protein SORBIDRAFT_02g026330 [Sorghum bicolor] gi|241923690|gb|EER96834.1| hypothetical protein SORBIDRAFT_02g026330 [Sorghum bicolor]	4.10053e-88	sp|Q93ZH0|LYM1_ARATH	4e-41	LysM domain-containing GPI-anchored protein 1 OS=Arabidopsis thaliana GN=LYM1 PE=1 SV=1	KOG1187	2e-08	Serine/threonine protein kinase			NA				GO:0031225;GO:0046658;GO:0005576;GO:0005886;GO:0042834;GO:0006952;GO:0006955	anchored component of membrane|anchored component of plasma membrane|extracellular region|plasma membrane|peptidoglycan binding|defense response|immune response
comp12136_c0_seq1	2	0	4	Inf	Inf	0.534056	1	335		NA		NA			NA				NA
comp1213_c0_seq2	9.5	4	15	3.75	1.90689	0.366338	1	829		NA		NA			NA				NA
comp12140_c0_seq1	1.5	3	0	0	#NAME?	0.627019	1	978	gi|242050204|ref|XP_002462846.1|hypothetical protein SORBIDRAFT_02g033020 [Sorghum bicolor] gi|241926223|gb|EER99367.1| hypothetical protein SORBIDRAFT_02g033020 [Sorghum bicolor]	8.43029e-178		NA			NA				NA
comp12141_c0_seq1	9.5	13	6	0.461538	-1.11548	0.604225	1	348		NA		NA			NA				NA
comp12142_c0_seq1	0	0	0	NA	NA	NA	NA	469	gi|62734084|gb|AAX96193.1|retrotransposon protein	1.50262e-42	sp|P10978|POLX_TOBAC	4e-08	Retrovirus-related Pol polyprotein from transposon TNT 1-94 OS=Nicotiana tabacum PE=2 SV=1	KOG0017	5e-27	FOG: Transposon-encoded proteins with TYA, reverse transcriptase, integrase domains in various combinations			NA				GO:0004190;GO:0004519;GO:0003676;GO:0003964;GO:0008270;GO:0015074	aspartic-type endopeptidase activity|endonuclease activity|nucleic acid binding|RNA-directed DNA polymerase activity|zinc ion binding|DNA integration
comp12144_c0_seq1	2	4	0	0	#NAME?	0.534056	1	366		NA		NA			NA				NA
comp12149_c0_seq1	0	0	0	NA	NA	NA	NA	691		NA		NA			NA				NA
comp1214_c0_seq1	3	4	2	0.5	-1	0.885103	1	1031	gi|242039091|ref|XP_002466940.1|hypothetical protein SORBIDRAFT_01g017130 [Sorghum bicolor] gi|241920794|gb|EER93938.1| hypothetical protein SORBIDRAFT_01g017130 [Sorghum bicolor]	1.40623e-143	sp|P26356|TBP1_WHEAT	2e-109	TATA-box-binding protein 1 OS=Triticum aestivum GN=TBP1 PE=2 SV=1	KOG3302	1e-105	TATA-box binding protein (TBP), component of TFIID and TFIIIB	ko03022	Basal transcription factors	1	K03120	TBP, tbp	transcription initiation factor TFIID TATA-box-binding protein	GO:0005634;GO:0003677;GO:0006352	nucleus|DNA binding|DNA-templated transcription, initiation
comp12155_c0_seq1	3	3	3	1	0	1	1	361		NA		NA			NA				NA
comp1215_c0_seq1	9.5	13	6	0.461538	-1.11548	0.604225	1	313		NA		NA			NA				NA
comp12166_c0_seq1	7	14	0	0	#NAME?	0.0851232	1	333		NA		NA			NA				NA
comp12167_c0_seq1	7.5	9	6	0.666667	-0.584963	0.848686	1	1280	gi|242055215|ref|XP_002456753.1|hypothetical protein SORBIDRAFT_03g041980 [Sorghum bicolor] gi|241928728|gb|EES01873.1| hypothetical protein SORBIDRAFT_03g041980 [Sorghum bicolor]	0	sp|Q9SMZ2|PP347_ARATH	3e-126	Pentatricopeptide repeat-containing protein At4g33170 OS=Arabidopsis thaliana GN=PCMP-H53 PE=3 SV=1	KOG4197	7e-127	FOG: PPR repeat			NA
comp12168_c0_seq1	1.5	3	0	0	#NAME?	0.627019	1	313	gi|566230311|ref|XP_006371128.1|hypothetical protein POPTR_0019s04390g [Populus trichocarpa] gi|566230364|ref|XP_006371130.1| hypothetical protein POPTR_0019s04410g [Populus trichocarpa] gi|550316767|gb|ERP48925.1| hypothetical protein POPTR_0019s04390g [Populus trichocarpa] gi|550316769|gb|ERP48927.1| hypothetical protein POPTR_0019s04410g [Populus trichocarpa]	2.04771e-65		NA			NA				NA
comp1216_c0_seq1	6.5	2	11	5.5	2.45943	0.37235	1	468	gi|219886489|gb|ACL53619.1|unknown [Zea mays]	2.99891e-12		NA			NA				NA
comp12170_c0_seq1	0	0	0	NA	NA	NA	NA	348		NA		NA			NA				NA
comp12175_c0_seq1	2.5	0	5	Inf	Inf	0.453475	1	427		NA		NA			NA				NA
comp12178_c0_seq1	9.5	9	10	1.11111	0.152003	1	1	306		NA		NA			NA				NA
comp12182_c0_seq1	3	6	0	0	#NAME?	0.381487	1	319		NA		NA			NA				NA
comp12185_c0_seq1	4	4	4	1	0	1	1	422		NA		NA			NA				NA
comp12186_c0_seq1	6	10	2	0.2	-2.32193	0.423565	1	787		NA		NA			NA				NA
comp1218_c0_seq1	14.5	12	17	1.41667	0.5025	0.787566	1	375		NA		NA			NA				NA
comp12190_c0_seq1	0	0	0	NA	NA	NA	NA	368	gi|115449795|ref|NP_001048554.1|Os02g0821900 [Oryza sativa Japonica Group] gi|48716272|dbj|BAD22887.1| unknown protein [Oryza sativa Japonica Group] gi|48716514|dbj|BAD23119.1| unknown protein [Oryza sativa Japonica Group] gi|113538085|dbj|BAF10468.1| Os02g0821900 [Oryza sativa Japonica Group] gi|215678648|dbj|BAG92303.1| unnamed protein product [Oryza sativa Japonica Group] gi|218191839|gb|EEC74…	1.50382e-81		NA			NA				NA
comp12191_c0_seq1	6	4	8	2	1	0.749271	1	525		NA		NA			NA				NA
comp12191_c1_seq1	15.5	9	22	2.44444	1.28951	0.422741	1	365		NA		NA			NA				NA
comp12195_c1_seq1	0	0	0	NA	NA	NA	NA	498		NA		NA			NA				NA
comp1219_c0_seq1	0	0	0	NA	NA	NA	NA	419		NA		NA			NA				NA
comp1219_c1_seq1	0	0	0	NA	NA	NA	NA	482		NA		NA			NA				NA
comp121_c0_seq1	0	0	0	NA	NA	NA	NA	312		NA		NA			NA				NA
comp12208_c0_seq2	0	0	0	NA	NA	NA	NA	333		NA		NA			NA				NA
comp1220_c0_seq1	7	11	3	0.272727	-1.87447	0.466249	1	629		NA		NA			NA				NA
comp12210_c0_seq1	2	0	4	Inf	Inf	0.534056	1	569	gi|743865667|ref|XP_011032243.1|PREDICTED: protein TIC 62	9.23572e-45		NA		KOG1203	3e-29	Predicted dehydrogenase			NA
comp12214_c0_seq1	1.5	3	0	0	#NAME?	0.627019	1	349	gi|721649346|ref|XP_010233096.1|PREDICTED: uncharacterized protein LOC104583080 [Brachypodium distachyon]	1.6496e-30	sp|P93295|M310_ARATH	1e-10	Uncharacterized mitochondrial protein AtMg00310 OS=Arabidopsis thaliana GN=AtMg00310 PE=4 SV=1	KOG1075	1e-18	FOG: Reverse transcriptase			NA				GO:0005739	mitochondrion
comp12216_c0_seq1	4	4	4	1	0	1	1	302	gi|530278650|gb|AGT16603.1|hypothetical protein SHCRBa_016_K03_F_150 [Saccharum hybrid cultivar R570]	5.60372e-61		NA			NA				NA
comp12222_c0_seq1	0	0	0	NA	NA	NA	NA	359	gi|670411706|ref|XP_008646986.1|PREDICTED: uncharacterized protein LOC103628593 [Zea mays]	2.67872e-52		NA			NA				NA
comp12226_c1_seq1	0	0	0	NA	NA	NA	NA	322	gi|242089303|ref|XP_002440484.1|hypothetical protein SORBIDRAFT_09g001730 [Sorghum bicolor] gi|241945769|gb|EES18914.1| hypothetical protein SORBIDRAFT_09g001730 [Sorghum bicolor]	7.26064e-43		NA			NA				NA
comp12228_c0_seq1	0	0	0	NA	NA	NA	NA	343		NA		NA			NA				NA
comp12235_c0_seq1	4	2	6	3	1.58496	0.696186	1	850	gi|514803852|ref|XP_004976808.1|PREDICTED: uncharacterized protein LOC101784117 [Setaria italica]	6.02299e-15		NA			NA				NA
comp1223_c1_seq1	1.5	3	0	0	#NAME?	0.627019	1	483		NA		NA			NA				NA
comp12240_c0_seq1	0	0	0	NA	NA	NA	NA	444		NA		NA			NA				NA
comp12241_c0_seq1	3	4	2	0.5	-1	0.885103	1	602		NA		NA			NA				NA
comp12243_c0_seq1	3	0	6	Inf	Inf	0.381487	1	355	gi|242086829|ref|XP_002439247.1|hypothetical protein SORBIDRAFT_09g003110 [Sorghum bicolor] gi|241944532|gb|EES17677.1| hypothetical protein SORBIDRAFT_09g003110 [Sorghum bicolor]	7.01795e-12		NA			NA				NA
comp12244_c0_seq1	1.5	3	0	0	#NAME?	0.627019	1	332		NA		NA			NA				NA
comp12245_c0_seq1	4	3	5	1.66667	0.736966	0.899329	1	442	gi|242089113|ref|XP_002440389.1|hypothetical protein SORBIDRAFT_09g030955 [Sorghum bicolor] gi|241945674|gb|EES18819.1| hypothetical protein SORBIDRAFT_09g030955	2.9914e-12		NA			NA				NA
comp1224_c0_seq2	8	8	8	1	0	1	1	1387		NA		NA			NA				NA
comp12254_c0_seq2	1.5	3	0	0	#NAME?	0.627019	1	810	gi|242042824|ref|XP_002459283.1|hypothetical protein SORBIDRAFT_02g001690 [Sorghum bicolor] gi|241922660|gb|EER95804.1| hypothetical protein SORBIDRAFT_02g001690 [Sorghum bicolor]	1.03176e-38		NA			NA				NA
comp12255_c0_seq1	6.5	5	8	1.6	0.678072	0.838579	1	576		NA		NA			NA				NA
comp12257_c0_seq1	0	0	0	NA	NA	NA	NA	376		NA		NA			NA				NA
comp12263_c0_seq1	5	5	5	1	0	1	1	796		NA		NA			NA				NA
comp12264_c0_seq1	2	2	2	1	0	1	1	504		NA		NA			NA				NA
comp12270_c0_seq1	1.5	0	3	Inf	Inf	0.627019	1	446	gi|242081073|ref|XP_002445305.1|hypothetical protein SORBIDRAFT_07g008565 [Sorghum bicolor] gi|241941655|gb|EES14800.1| hypothetical protein SORBIDRAFT_07g008565	8.2002e-73	sp|Q5SVZ6|ZMYM1_HUMAN	4e-07	Zinc finger MYM-type protein 1 OS=Homo sapiens GN=ZMYM1 PE=2 SV=1		NA				NA				GO:0005634;GO:0003676;GO:0008270	nucleus|nucleic acid binding|zinc ion binding
comp12270_c1_seq1	1.5	0	3	Inf	Inf	0.627019	1	386	gi|242075426|ref|XP_002447649.1|hypothetical protein SORBIDRAFT_06g011350 [Sorghum bicolor] gi|241938832|gb|EES11977.1| hypothetical protein SORBIDRAFT_06g011350 [Sorghum bicolor]	4.95506e-36		NA			NA				NA
comp12272_c0_seq1	3	3	3	1	0	1	1	545		NA		NA			NA				NA
comp12278_c0_seq1	1.5	1	2	2	1	1	1	735	gi|242060956|ref|XP_002451767.1|hypothetical protein SORBIDRAFT_04g007490 [Sorghum bicolor] gi|241931598|gb|EES04743.1| hypothetical protein SORBIDRAFT_04g007490 [Sorghum bicolor]	3.33676e-114	sp|C0LGT6|EFR_ARATH	3e-32	LRR receptor-like serine/threonine-protein kinase EFR OS=Arabidopsis thaliana GN=EFR PE=1 SV=1	KOG0619	4e-18	FOG: Leucine rich repeat			NA
comp1227_c0_seq2	1	2	0	0	#NAME?	0.737442	1	479	gi|413948516|gb|AFW81165.1|hypothetical protein ZEAMMB73_695440 [Zea mays]	7.87151e-11		NA			NA				NA
comp12285_c0_seq1	8	11	5	0.454545	-1.1375	0.637362	1	394		NA		NA			NA				NA
comp12286_c0_seq1	20.5	0	41	Inf	Inf	0.00115603	0.165918	425	gi|226505026|ref|NP_001152452.1|LOC100286092 precursor [Zea mays] gi|670377452|ref|XP_008669779.1| PREDICTED: non-specific lipid-transfer protein 4-like [Zea mays] gi|195656451|gb|ACG47693.1| lipid binding protein [Zea mays] gi|414588335|tpg|DAA38906.1| TPA: lipid binding protein [Zea mays] gi|414865738|tpg|DAA44295.1| TPA: lipid binding protein [Zea mays]	3.17761e-64		NA			NA				NA
comp1228_c0_seq1	5	7	3	0.428571	-1.22239	0.725237	1	461		NA		NA			NA				NA
comp12297_c0_seq1	14	10	18	1.8	0.847997	0.62703	1	626		NA		NA			NA				NA
comp12299_c0_seq1	7.5	5	10	2	1	0.69937	1	345		NA		NA			NA				NA
comp1229_c0_seq1	11.5	14	9	0.642857	-0.63743	0.758559	1	341	gi|242046052|ref|XP_002460897.1|hypothetical protein SORBIDRAFT_02g037090 [Sorghum bicolor] gi|241924274|gb|EER97418.1| hypothetical protein SORBIDRAFT_02g037090 [Sorghum bicolor]	3.3076e-29		NA			NA				NA
comp1229_c1_seq1	10.5	19	2	0.105263	-3.24793	0.130421	1	478		NA		NA			NA				NA
comp12302_c0_seq1	5.5	8	3	0.375	-1.41504	0.650861	1	626		NA		NA			NA				NA
comp1230_c0_seq1	12	12	12	1	0	1	1	346		NA		NA			NA				NA
comp12314_c0_seq1	7.5	4	11	2.75	1.45943	0.554155	1	635		NA		NA			NA				NA
comp12315_c0_seq2	1.5	2	1	0.5	-1	1	1	750	gi|115484729|ref|NP_001067508.1|Os11g0216100 [Oryza sativa Japonica Group] gi|77549263|gb|ABA92060.1| DNAJ heat shock N-terminal domain-containing protein	5.76882e-110	sp|Q9SMS0|NDHT_ARATH	1e-68		KOG0715	3e-69	Molecular chaperone (DnaJ superfamily)			NA				GO:0009507;GO:0009535;GO:0005737;GO:0016021;GO:0010598;GO:0016491;GO:0048038;GO:0006810	chloroplast|chloroplast thylakoid membrane|cytoplasm|integral component of membrane|NAD(P)H dehydrogenase complex (plastoquinone)|oxidoreductase activity|quinone binding|transport
comp12316_c0_seq2	1	0	2	Inf	Inf	0.737442	1	358	gi|77555345|gb|ABA98141.1|transposon protein	8.04783e-09		NA			NA				NA
comp12317_c0_seq1	3.5	7	0	0	#NAME?	0.319581	1	517		NA		NA			NA				NA
comp12318_c0_seq1	6	0	12	Inf	Inf	0.124522	1	434		NA		NA			NA				NA
comp1231_c0_seq1	5.5	7	4	0.571429	-0.807355	0.824944	1	395		NA		NA			NA				NA
comp12321_c0_seq1	6.5	11	2	0.181818	-2.45943	0.37235	1	511	gi|326533176|dbj|BAJ93560.1|predicted protein [Hordeum vulgare subsp. vulgare]	6.17848e-111	sp|Q8H0W0|LPA3_ARATH	2e-88	Protein LOW PSII ACCUMULATION 3, chloroplastic OS=Arabidopsis thaliana GN=LPA3 PE=1 SV=1		NA				NA				GO:0009507;GO:0009570;GO:0009535;GO:0009571;GO:0010207;GO:0009735	chloroplast|chloroplast stroma|chloroplast thylakoid membrane|proplastid stroma|photosystem II assembly|response to cytokinin
comp12323_c0_seq1	3.5	4	3	0.75	-0.415037	1	1	328		NA		NA			NA				NA
comp12327_c0_seq1	1.5	0	3	Inf	Inf	0.627019	1	398		NA		NA			NA				NA
comp12329_c0_seq1	3.5	2	5	2.5	1.32193	0.786179	1	533	gi|670446834|ref|XP_008663614.1|PREDICTED: E1A-binding protein p400-like [Zea mays]	3.97498e-19		NA			NA				NA
comp1232_c0_seq1	6.5	4	9	2.25	1.16993	0.67886	1	686		NA		NA			NA				NA
comp12333_c0_seq1	0	0	0	NA	NA	NA	NA	311	gi|218191420|gb|EEC73847.1|hypothetical protein OsI_08603 [Oryza sativa Indica Group]	1.18174e-47		NA		KOG0667	8e-08	Dual-specificity tyrosine-phosphorylation regulated kinase			NA
comp12334_c0_seq1	12	21	3	0.142857	-2.80735	0.14596	1	747		NA		NA			NA				NA
comp12335_c0_seq1	10.5	14	7	0.5	-1	0.624357	1	594		NA		NA			NA				NA
comp1233_c0_seq1	0	0	0	NA	NA	NA	NA	406		NA		NA			NA				NA
comp12340_c0_seq1	4.5	6	3	0.5	-1	0.807986	1	414	gi|195656157|gb|ACG47546.1|hypothetical protein [Zea mays]	6.93762e-06		NA			NA				NA
comp12343_c0_seq1	8	0	16	Inf	Inf	0.0583082	1	430		NA		NA			NA				NA
comp12345_c0_seq1	1	2	0	0	#NAME?	0.737442	1	435	gi|224084832|ref|XP_002307415.1|nitrate reductase family protein [Populus trichocarpa] gi|222856864|gb|EEE94411.1| nitrate reductase family protein [Populus trichocarpa]	8.39418e-93	sp|P17570|NIA_SOLLC	1e-85	Nitrate reductase [NADH] OS=Solanum lycopersicum GN=NIA PE=3 SV=1	KOG0535	5e-84	Sulfite oxidase, molybdopterin-binding component	ko00910	Nitrogen metabolism	1	K10534	NR	nitrate reductase (NAD(P)H)	GO:0020037;GO:0030151;GO:0043546;GO:0009703;GO:0050464;GO:0042128;GO:0006809	heme binding|molybdenum ion binding|molybdopterin cofactor binding|nitrate reductase (NADH) activity|nitrate reductase (NADPH) activity|nitrate assimilation|nitric oxide biosynthetic process
comp12346_c0_seq1	6	9	3	0.333333	-1.58496	0.584483	1	314		NA		NA			NA				NA
comp12347_c0_seq1	3.5	7	0	0	#NAME?	0.319581	1	641		NA		NA			NA				NA
comp12348_c0_seq1	0	0	0	NA	NA	NA	NA	353		NA		NA			NA				NA
comp1234_c0_seq1	0	0	0	NA	NA	NA	NA	340		NA		NA			NA				NA
comp12350_c0_seq1	0	0	0	NA	NA	NA	NA	320	gi|474327896|gb|EMS62514.1|RNA polymerase sigma factor rpoD [Triticum urartu]	2.12281e-65		NA			NA				NA
comp12353_c0_seq1	1.5	0	3	Inf	Inf	0.627019	1	405	gi|242061352|ref|XP_002451965.1|hypothetical protein SORBIDRAFT_04g011120 [Sorghum bicolor] gi|241931796|gb|EES04941.1| hypothetical protein SORBIDRAFT_04g011120 [Sorghum bicolor]	3.09615e-88	sp|Q9LTW5|AGC15_ARATH	4e-50		KOG0610	9e-51	Putative serine/threonine protein kinase			NA				GO:0005737;GO:0005886;GO:0005524;GO:0016301;GO:0004674;GO:0035556;GO:0009860;GO:0006468	cytoplasm|plasma membrane|ATP binding|kinase activity|protein serine/threonine kinase activity|intracellular signal transduction|pollen tube growth|protein phosphorylation
comp12358_c0_seq1	2.5	0	5	Inf	Inf	0.453475	1	390		NA		NA			NA				NA
comp1235_c0_seq1	5.5	3	8	2.66667	1.41504	0.650861	1	844		NA		NA			NA				NA
comp12365_c0_seq1	14.5	10	19	1.9	0.925999	0.58509	1	402		NA		NA			NA				NA
comp12369_c0_seq1	7	7	7	1	0	1	1	365		NA		NA			NA				NA
comp1236_c0_seq2	4	5	3	0.6	-0.736966	0.899329	1	951	gi|242032309|ref|XP_002463549.1|hypothetical protein SORBIDRAFT_01g001790 [Sorghum bicolor] gi|241917403|gb|EER90547.1| hypothetical protein SORBIDRAFT_01g001790 [Sorghum bicolor]	8.81754e-47		NA			NA				NA
comp12370_c0_seq1	5	5	5	1	0	1	1	406		NA		NA			NA				NA
comp12371_c0_seq1	3	0	6	Inf	Inf	0.381487	1	325		NA		NA			NA				NA
comp12373_c0_seq1	3.5	7	0	0	#NAME?	0.319581	1	318		NA		NA			NA				NA
comp12377_c0_seq1	0	0	0	NA	NA	NA	NA	466		NA		NA			NA				NA
comp12378_c0_seq1	15	10	20	2	1	0.545714	1	409		NA		NA			NA				NA
comp12380_c0_seq1	8	13	3	0.230769	-2.11548	0.369584	1	518		NA		NA			NA				NA
comp12381_c0_seq1	27.5	34	21	0.617647	-0.695145	0.587087	1	1831		NA		NA			NA				NA
comp12384_c0_seq2	1.5	3	0	0	#NAME?	0.627019	1	404		NA		NA			NA				NA
comp1238_c0_seq1	4	0	8	Inf	Inf	0.26362	1	414		NA		NA			NA				NA
comp12392_c0_seq1	2	2	2	1	0	1	1	524		NA		NA			NA				NA
comp12394_c0_seq1	6	8	4	0.5	-1	0.749271	1	413		NA		NA			NA				NA
comp12396_c0_seq1	0	0	0	NA	NA	NA	NA	421		NA	sp|P33498|ENV_AVIR3	3e-29	Envelope glycoprotein (Fragment) OS=Avian retrovirus RPL30 GN=env PE=2 SV=1		NA				NA				GO:0020002;GO:0016021;GO:0019031;GO:0055036;GO:0019064;GO:0019062	host cell plasma membrane|integral component of membrane|viral envelope|virion membrane|fusion of virus membrane with host plasma membrane|virion attachment to host cell
comp12399_c0_seq1	4	6	2	0.333333	-1.58496	0.696186	1	490	gi|475393036|dbj|BAN13565.1|actin	2.10779e-09	sp|Q24733|ACT_DICVI	1e-09	Actin (Fragment) OS=Dictyocaulus viviparus PE=3 SV=1	KOG0676	6e-10	Actin and related proteins			NA				GO:0005737;GO:0005856;GO:0005524	cytoplasm|cytoskeleton|ATP binding
comp123_c0_seq1	6.5	10	3	0.3	-1.73697	0.522703	1	362	gi|242032761|ref|XP_002463775.1|hypothetical protein SORBIDRAFT_01g005950 [Sorghum bicolor] gi|241917629|gb|EER90773.1| hypothetical protein SORBIDRAFT_01g005950 [Sorghum bicolor]	3.03449e-20	sp|Q39261|ZFP2_ARATH	1e-12	Zinc finger protein 2 OS=Arabidopsis thaliana GN=ZFP2 PE=2 SV=1		NA				NA				GO:0005737;GO:0005634;GO:0046872;GO:0003700;GO:0006355	cytoplasm|nucleus|metal ion binding|transcription factor activity, sequence-specific DNA binding|regulation of transcription, DNA-templated
comp12400_c0_seq1	1	2	0	0	#NAME?	0.737442	1	385		NA		NA			NA				NA
comp12401_c0_seq1	6	6	6	1	0	1	1	310		NA		NA			NA				NA
comp12404_c0_seq2	1.5	0	3	Inf	Inf	0.627019	1	458		NA		NA			NA				NA
comp12405_c0_seq1	1.5	0	3	Inf	Inf	0.627019	1	320		NA	sp|P23116|EIF3A_MOUSE	1e-08	Eukaryotic translation initiation factor 3 subunit A OS=Mus musculus GN=Eif3a PE=1 SV=5	KOG2072	1e-08	Translation initiation factor 3, subunit a (eIF-3a)			NA				GO:0005737;GO:0016282;GO:0033290;GO:0005852;GO:0071541;GO:0016020;GO:0005815;GO:0005730;GO:0005634;GO:0044822;GO:0003743;GO:0001732;GO:0001731;GO:0006446	cytoplasm|eukaryotic 43S preinitiation complex|eukaryotic 48S preinitiation complex|eukaryotic translation initiation factor 3 complex|eukaryotic translation initiation factor 3 complex, eIF3m|membrane|microtubule organizing center|nucleolus|nucleus|poly(A) RNA binding|translation initiation factor activity|formation of cytoplasmic translation initiation complex|formation of translation preinitia…
comp12406_c0_seq1	2	1	3	3	1.58496	0.854619	1	1259		NA		NA			NA				NA
comp12407_c0_seq1	11.5	18	5	0.277778	-1.848	0.327783	1	363		NA		NA			NA				NA
comp12408_c0_seq1	0	0	0	NA	NA	NA	NA	322		NA		NA			NA				NA
comp1240_c0_seq1	2	4	0	0	#NAME?	0.534056	1	542		NA		NA			NA				NA
comp12410_c0_seq1	5.5	7	4	0.571429	-0.807355	0.824944	1	547		NA		NA			NA				NA
comp12413_c0_seq1	0.5	0	1	Inf	Inf	1	1	785		NA	sp|Q05808|VIT_ANTGR	2e-47	Vitellogenin OS=Anthonomus grandis GN=VTG PE=4 SV=1	KOG4338	3e-08	Predicted lipoprotein			NA				GO:0005576;GO:0005319;GO:0045735	extracellular region|lipid transporter activity|nutrient reservoir activity
comp12414_c0_seq1	4.5	2	7	3.5	1.80735	0.614734	1	395		NA		NA			NA				NA
comp12417_c0_seq1	11	9	13	1.44444	0.530515	0.813831	1	466		NA		NA			NA				NA
comp12418_c0_seq1	2	0	4	Inf	Inf	0.534056	1	314	gi|514725564|ref|XP_004955765.1|PREDICTED: putative UDP-rhamnose:rhamnosyltransferase 1-like [Setaria italica]	3.62539e-27		NA		KOG1192	4e-06	UDP-glucuronosyl and UDP-glucosyl transferase			NA
comp12420_c0_seq1	5	5	5	1	0	1	1	511		NA		NA			NA				NA
comp12424_c1_seq1	0	0	0	NA	NA	NA	NA	366	gi|659667908|ref|NP_001281104.1|hypothetical protein [Zea mays] gi|194705072|gb|ACF86620.1| unknown [Zea mays] gi|413953291|gb|AFW85940.1| hypothetical protein ZEAMMB73_018202 [Zea mays]	2.77577e-51	sp|Q8LD27|PSB6_ARATH	3e-44	Proteasome subunit beta type-6 OS=Arabidopsis thaliana GN=PBA1 PE=1 SV=2	KOG0174	7e-45	20S proteasome, regulatory subunit beta type PSMB6/PSMB9/PRE3	ko03050	Proteasome	1	K02738	PSMB6	20S proteasome subunit beta 1	GO:0005737;GO:0005634;GO:0005839;GO:0004298;GO:0051603	cytoplasm|nucleus|proteasome core complex|threonine-type endopeptidase activity|proteolysis involved in cellular protein catabolic process
comp12426_c0_seq1	6	0	12	Inf	Inf	0.124522	1	466		NA		NA			NA				NA
comp12427_c0_seq1	3	6	0	0	#NAME?	0.381487	1	417		NA		NA			NA				NA
comp1242_c0_seq1	5	10	0	0	#NAME?	0.17885	1	577		NA		NA			NA				NA
comp1242_c1_seq1	5.5	4	7	1.75	0.807355	0.824944	1	480		NA		NA			NA				NA
comp12430_c0_seq1	12	24	0	0	#NAME?	0.0145947	0.756515	307		NA		NA			NA				NA
comp12435_c0_seq1	0	0	0	NA	NA	NA	NA	538		NA		NA			NA				NA
comp12438_c0_seq1	0	0	0	NA	NA	NA	NA	459		NA		NA			NA				NA
comp12439_c0_seq1	1.5	3	0	0	#NAME?	0.627019	1	359		NA		NA			NA				NA
comp1243_c0_seq1	1	0	2	Inf	Inf	0.737442	1	484	gi|242037359|ref|XP_002466074.1|hypothetical protein SORBIDRAFT_01g000696 [Sorghum bicolor] gi|241919928|gb|EER93072.1| hypothetical protein SORBIDRAFT_01g000696	1.654e-48		NA			NA				NA
comp1243_c1_seq1	0	0	0	NA	NA	NA	NA	303	gi|242037359|ref|XP_002466074.1|hypothetical protein SORBIDRAFT_01g000696 [Sorghum bicolor] gi|241919928|gb|EER93072.1| hypothetical protein SORBIDRAFT_01g000696	1.14553e-41	sp|Q9SA80|WRK14_ARATH	2e-24	Probable WRKY transcription factor 14 OS=Arabidopsis thaliana GN=WRKY14 PE=2 SV=2		NA				NA				GO:0005634;GO:0043565;GO:0003700;GO:0006351	nucleus|sequence-specific DNA binding|transcription factor activity, sequence-specific DNA binding|transcription, DNA-templated
comp12441_c0_seq1	4.5	9	0	0	#NAME?	0.216684	1	604		NA		NA			NA				NA
comp12442_c0_seq1	8	0	16	Inf	Inf	0.0583082	1	324		NA		NA			NA				NA
comp12446_c0_seq1	1.5	0	3	Inf	Inf	0.627019	1	521		NA		NA			NA				NA
comp12448_c0_seq1	1.5	0	3	Inf	Inf	0.627019	1	703		NA		NA			NA				NA
comp1244_c0_seq1	2	2	2	1	0	1	1	676		NA		NA			NA				NA
comp1244_c1_seq1	8	3	13	4.33333	2.11548	0.369584	1	415		NA		NA			NA				NA
comp12453_c0_seq1	5.5	2	9	4.5	2.16993	0.478886	1	770		NA		NA			NA				NA
comp12455_c0_seq1	0	0	0	NA	NA	NA	NA	382		NA		NA			NA				NA
comp12460_c0_seq1	4	3	5	1.66667	0.736966	0.899329	1	1527	gi|566162125|ref|XP_002304430.2|hypothetical protein POPTR_0003s11300g [Populus trichocarpa] gi|550342961|gb|EEE79409.2| hypothetical protein POPTR_0003s11300g [Populus trichocarpa]	0	sp|I1K0K6|EFGC2_SOYBN	0	Elongation factor G-2, chloroplastic OS=Glycine max GN=fusA2 PE=3 SV=1	KOG0465	0	Mitochondrial elongation factor			NA				GO:0009507;GO:0005525;GO:0003924;GO:0003746	chloroplast|GTP binding|GTPase activity|translation elongation factor activity
comp12463_c0_seq1	2	4	0	0	#NAME?	0.534056	1	370		NA		NA			NA				NA
comp12467_c0_seq1	5	0	10	Inf	Inf	0.17885	1	397	gi|414864385|tpg|DAA42942.1|TPA: hypothetical protein ZEAMMB73_944257 [Zea mays]	2.33238e-33	sp|Q10SM7|PX111_ORYSJ	9e-31	Peroxisomal membrane protein 11-1 OS=Oryza sativa subsp. japonica GN=PEX11-1 PE=2 SV=1	KOG4186	1e-22	Peroxisomal biogenesis protein (peroxin)			NA				GO:0005779;GO:0016559	integral component of peroxisomal membrane|peroxisome fission
comp1246_c0_seq1	6.5	13	0	0	#NAME?	0.103103	1	395		NA		NA			NA				NA
comp12471_c0_seq1	1	0	2	Inf	Inf	0.737442	1	551		NA		NA			NA				NA
comp12472_c0_seq1	1	0	2	Inf	Inf	0.737442	1	441		NA		NA			NA				NA
comp12475_c0_seq1	4	0	8	Inf	Inf	0.26362	1	406	gi|242096780|ref|XP_002438880.1|hypothetical protein SORBIDRAFT_10g027680 [Sorghum bicolor] gi|241917103|gb|EER90247.1| hypothetical protein SORBIDRAFT_10g027680 [Sorghum bicolor]	6.64465e-74		NA		KOG0167	7e-19	FOG: Armadillo/beta-catenin-like repeats			NA
comp12476_c0_seq1	2	2	2	1	0	1	1	441		NA		NA			NA				NA
comp12478_c0_seq1	3	3	3	1	0	1	1	396	gi|242053975|ref|XP_002456133.1|hypothetical protein SORBIDRAFT_03g031070 [Sorghum bicolor] gi|241928108|gb|EES01253.1| hypothetical protein SORBIDRAFT_03g031070 [Sorghum bicolor]	2.74515e-60		NA			NA				NA
comp12479_c0_seq2	4	4	4	1	0	1	1	641	gi|475619936|gb|EMT30928.1|Wall-associated receptor kinase 5 [Aegilops tauschii]	4.67784e-108	sp|Q8RY17|WAKLI_ARATH	1e-63	Wall-associated receptor kinase-like 22 OS=Arabidopsis thaliana GN=WAKL22 PE=2 SV=1	KOG1187	3e-60	Serine/threonine protein kinase			NA
comp1247_c1_seq1	4.5	2	7	3.5	1.80735	0.614734	1	413	gi|242033661|ref|XP_002464225.1|hypothetical protein SORBIDRAFT_01g014560 [Sorghum bicolor] gi|241918079|gb|EER91223.1| hypothetical protein SORBIDRAFT_01g014560 [Sorghum bicolor]	4.23322e-68	sp|Q07353|FL3H_PETHY	6e-07	Naringenin,2-oxoglutarate 3-dioxygenase (Fragment) OS=Petunia hybrida GN=AN3 PE=1 SV=1	KOG0143	5e-20	Iron/ascorbate family oxidoreductases			NA				GO:0031418;GO:0046872;GO:0045486;GO:0009813	L-ascorbic acid binding|metal ion binding|naringenin 3-dioxygenase activity|flavonoid biosynthetic process
comp12481_c0_seq1	6	3	9	3	1.58496	0.584483	1	389		NA		NA			NA				NA
comp12485_c0_seq1	8.5	10	7	0.7	-0.514573	0.857466	1	366	gi|226503305|ref|NP_001150902.1|phospholipase A2 precursor [Zea mays] gi|195642806|gb|ACG40871.1| phospholipase A2 [Zea mays]	6.20834e-07	sp|Q9XG80|PLA21_ORYSJ	2e-06	Probable phospholipase A2 homolog 1 OS=Oryza sativa subsp. japonica GN=PLA2-I PE=2 SV=1		NA				NA				GO:0005576;GO:0005509;GO:0004623;GO:0016042;GO:0006644	extracellular region|calcium ion binding|phospholipase A2 activity|lipid catabolic process|phospholipid metabolic process
comp1248_c0_seq2	4	5	3	0.6	-0.736966	0.899329	1	542	gi|242044344|ref|XP_002460043.1|hypothetical protein SORBIDRAFT_02g021550 [Sorghum bicolor] gi|241923420|gb|EER96564.1| hypothetical protein SORBIDRAFT_02g021550 [Sorghum bicolor]	1.93951e-16		NA			NA				NA
comp12492_c0_seq1	9.5	11	8	0.727273	-0.459432	0.865523	1	578		NA		NA			NA				NA
comp12499_c0_seq1	1.5	3	0	0	#NAME?	0.627019	1	326	gi|224085900|ref|XP_002307732.1|hypothetical protein POPTR_0005s26260g [Populus trichocarpa] gi|222857181|gb|EEE94728.1| hypothetical protein POPTR_0005s26260g [Populus trichocarpa]	9.15794e-30	sp|P35016|ENPL_CATRO	1e-21	Endoplasmin homolog OS=Catharanthus roseus GN=HSP90 PE=1 SV=1	KOG0020	5e-14	Endoplasmic reticulum glucose-regulated protein (GRP94/endoplasmin), HSP90 family	ko04151;ko04141;ko04915;ko04918;ko04626;ko04621	PI3K-Akt signaling pathway|Protein processing in endoplasmic reticulum|Estrogen signaling pathway|Thyroid hormone synthesis|Plant-pathogen interaction|NOD-like receptor signaling pathway	6	K09487	HSP90B, TRA1	heat shock protein 90kDa beta	GO:0005788;GO:0005524;GO:0006457;GO:0006950	endoplasmic reticulum lumen|ATP binding|protein folding|response to stress
comp1249_c1_seq1	7.5	15	0	0	#NAME?	0.0704077	1	500		NA		NA			NA				NA
comp124_c0_seq1	1	1	1	1	0	1	1	485	gi|728834397|gb|KHG13840.1|Eukaryotic translation initiation factor 1A [Gossypium arboreum]	3.15012e-64	sp|P56331|IF1A_ONOVI	4e-63	Eukaryotic translation initiation factor 1A OS=Onobrychis viciifolia PE=2 SV=2	KOG3403	7e-65	Translation initiation factor 1A (eIF-1A)	ko03013	RNA transport	1	K03236	EIF1A	translation initiation factor 1A	GO:0003743	translation initiation factor activity
comp12502_c0_seq2	4	6	2	0.333333	-1.58496	0.696186	1	644	gi|242041187|ref|XP_002467988.1|hypothetical protein SORBIDRAFT_01g037700 [Sorghum bicolor] gi|241921842|gb|EER94986.1| hypothetical protein SORBIDRAFT_01g037700 [Sorghum bicolor]	2.01172e-48		NA			NA				NA
comp12504_c0_seq1	4.5	5	4	0.8	-0.321928	1	1	313		NA		NA			NA				NA
comp12506_c0_seq1	3	0	6	Inf	Inf	0.381487	1	363		NA		NA			NA				NA
comp12508_c0_seq1	4	4	4	1	0	1	1	391		NA		NA			NA				NA
comp12510_c0_seq1	0	0	0	NA	NA	NA	NA	347		NA		NA			NA				NA
comp12512_c0_seq1	3.5	0	7	Inf	Inf	0.319581	1	307	gi|242086386|ref|XP_002443618.1|hypothetical protein SORBIDRAFT_08g022400 [Sorghum bicolor] gi|241944311|gb|EES17456.1| hypothetical protein SORBIDRAFT_08g022400 [Sorghum bicolor]	7.54097e-58	sp|P31110|TLP_ORYSJ	8e-35	Thaumatin-like protein OS=Oryza sativa subsp. japonica GN=Os12g0628600 PE=1 SV=1		NA				NA				GO:0005576	extracellular region
comp12514_c0_seq1	1	0	2	Inf	Inf	0.737442	1	521	gi|38347560|emb|CAE04993.2|OSJNBb0093G06.1 [Oryza sativa Japonica Group]	5.54905e-26		NA			NA				NA
comp12517_c0_seq1	6	12	0	0	#NAME?	0.124522	1	413		NA		NA			NA				NA
comp12521_c0_seq1	1	2	0	0	#NAME?	0.737442	1	414	gi|242060128|ref|XP_002451353.1|hypothetical protein SORBIDRAFT_04g000580 [Sorghum bicolor] gi|241931184|gb|EES04329.1| hypothetical protein SORBIDRAFT_04g000580 [Sorghum bicolor]	3.9581e-77	sp|P22989|LDHB_HORVU	1e-63	L-lactate dehydrogenase B (Fragment) OS=Hordeum vulgare PE=1 SV=1	KOG1495	2e-47	Lactate dehydrogenase	ko00270;ko00010;ko00620;ko00640;ko04922	Cysteine and methionine metabolism|Glycolysis / Gluconeogenesis|Pyruvate metabolism|Propanoate metabolism|Glucagon signaling pathway	5	K00016	LDH, ldh	L-lactate dehydrogenase	GO:0005737;GO:0004459;GO:0005975;GO:0019752	cytoplasm|L-lactate dehydrogenase activity|carbohydrate metabolic process|carboxylic acid metabolic process
comp12523_c1_seq1	13.5	8	19	2.375	1.24793	0.470782	1	1197		NA		NA			NA				NA
comp12524_c0_seq1	3.5	7	0	0	#NAME?	0.319581	1	405		NA		NA			NA				NA
comp12526_c0_seq1	7.5	6	9	1.5	0.584963	0.848686	1	406		NA		NA			NA				NA
comp12529_c0_seq1	1	2	0	0	#NAME?	0.737442	1	491	gi|475564727|gb|EMT14589.1|hypothetical protein F775_43866 [Aegilops tauschii]	3.64676e-30		NA			NA				NA
comp1252_c0_seq1	3	4	2	0.5	-1	0.885103	1	816		NA		NA			NA				NA
comp12530_c0_seq1	2.5	5	0	0	#NAME?	0.453475	1	330		NA		NA			NA				NA
comp12535_c0_seq1	2	0	4	Inf	Inf	0.534056	1	328	gi|242089237|ref|XP_002440451.1|hypothetical protein SORBIDRAFT_09g001150 [Sorghum bicolor] gi|241945736|gb|EES18881.1| hypothetical protein SORBIDRAFT_09g001150 [Sorghum bicolor]	9.29341e-22	sp|Q9SNB8|SCL30_ARATH	1e-09	Scarecrow-like protein 30 OS=Arabidopsis thaliana GN=SCL30 PE=2 SV=1		NA				NA				GO:0005634;GO:0003700;GO:0006355;GO:0010200;GO:0006351	nucleus|transcription factor activity, sequence-specific DNA binding|regulation of transcription, DNA-templated|response to chitin|transcription, DNA-templated
comp12536_c0_seq1	0	0	0	NA	NA	NA	NA	453		NA		NA			NA				NA
comp12537_c0_seq1	2.5	5	0	0	#NAME?	0.453475	1	332		NA		NA			NA				NA
comp12544_c0_seq1	3.5	1	6	6	2.58496	0.564119	1	664	gi|242057237|ref|XP_002457764.1|hypothetical protein SORBIDRAFT_03g013140 [Sorghum bicolor] gi|241929739|gb|EES02884.1| hypothetical protein SORBIDRAFT_03g013140 [Sorghum bicolor]	2.09042e-101	sp|Q41328|PTI1_SOLLC	2e-55	Pto-interacting protein 1 OS=Solanum lycopersicum GN=PTI1 PE=1 SV=2	KOG1187	4e-49	Serine/threonine protein kinase	ko04626	Plant-pathogen interaction	1	K13436	PTI1	pto-interacting protein 1	GO:0005524;GO:0004674;GO:0009626	ATP binding|protein serine/threonine kinase activity|plant-type hypersensitive response
comp12546_c0_seq1	0	0	0	NA	NA	NA	NA	328		NA		NA			NA				NA
comp12547_c0_seq1	33	25	41	1.64	0.713696	0.548338	1	1843	gi|242083434|ref|XP_002442142.1|hypothetical protein SORBIDRAFT_08g014930 [Sorghum bicolor] gi|241942835|gb|EES15980.1| hypothetical protein SORBIDRAFT_08g014930 [Sorghum bicolor]	0	sp|Q9FG14|MYOB7_ARATH	3e-25			NA				NA				GO:0016021;GO:0030133;GO:0017022	integral component of membrane|transport vesicle|myosin binding
comp12548_c0_seq1	1	1	1	1	0	1	1	596		NA		NA			NA				NA
comp12549_c0_seq1	9.5	4	15	3.75	1.90689	0.366338	1	515		NA		NA			NA				NA
comp1254_c0_seq1	4.5	6	3	0.5	-1	0.807986	1	434		NA		NA			NA				NA
comp12556_c0_seq1	0	0	0	NA	NA	NA	NA	474		NA		NA			NA				NA
comp1255_c0_seq1	5.5	2	9	4.5	2.16993	0.478886	1	645		NA		NA			NA				NA
comp12561_c0_seq1	6.5	4	9	2.25	1.16993	0.67886	1	387	gi|223945707|gb|ACN26937.1|unknown [Zea mays]	1.03925e-10		NA			NA				NA
comp12566_c0_seq1	0	0	0	NA	NA	NA	NA	325		NA		NA			NA				NA
comp12567_c0_seq1	1	0	2	Inf	Inf	0.737442	1	358	gi|242035463|ref|XP_002465126.1|hypothetical protein SORBIDRAFT_01g032450 [Sorghum bicolor] gi|241918980|gb|EER92124.1| hypothetical protein SORBIDRAFT_01g032450 [Sorghum bicolor]	6.36923e-32	sp|Q75IV7|6PGL1_ORYSJ	3e-26	Probable 6-phosphogluconolactonase 1 OS=Oryza sativa subsp. japonica GN=Os03g0416500 PE=2 SV=1	KOG3147	8e-08	6-phosphogluconolactonase - like protein	ko00030;ko01200	Pentose phosphate pathway|Carbon metabolism	2	K01057	PGLS, pgl, devB	6-phosphogluconolactonase	GO:0017057;GO:0005975;GO:0006098	6-phosphogluconolactonase activity|carbohydrate metabolic process|pentose-phosphate shunt
comp1256_c0_seq1	3.5	7	0	0	#NAME?	0.319581	1	330		NA		NA			NA				NA
comp12570_c0_seq1	3	3	3	1	0	1	1	478		NA		NA			NA				NA
comp12572_c0_seq1	0	0	0	NA	NA	NA	NA	370	gi|400234898|gb|AFP74112.1|poly-A binding protein	2.54821e-75	sp|P42731|PABP2_ARATH	4e-53	Polyadenylate-binding protein 2 OS=Arabidopsis thaliana GN=PAB2 PE=1 SV=1	KOG0123	9e-54	Polyadenylate-binding protein (RRM superfamily)	ko03018;ko03013;ko03015	RNA degradation|RNA transport|mRNA surveillance pathway	3	K13126	PABPC	polyadenylate-binding protein	GO:0005829;GO:0005634;GO:0000166;GO:0003743;GO:0000184;GO:1900151;GO:0060211;GO:0006446;GO:0009651;GO:0006413;GO:0016032	cytosol|nucleus|nucleotide binding|translation initiation factor activity|nuclear-transcribed mRNA catabolic process, nonsense-mediated decay|regulation of nuclear-transcribed mRNA catabolic process, deadenylation-dependent decay|regulation of nuclear-transcribed mRNA poly(A) tail shortening|regulation of translational initiation|response to salt stress|translational initiation|viral process
comp12574_c0_seq1	5	10	0	0	#NAME?	0.17885	1	384		NA		NA			NA				NA
comp12576_c0_seq1	7	7	7	1	0	1	1	416		NA		NA			NA				NA
comp12577_c0_seq1	4	0	8	Inf	Inf	0.26362	1	377	gi|670446505|ref|XP_008663459.1|PREDICTED: probable purine permease 11 [Zea mays] gi|413919165|gb|AFW59097.1| hypothetical protein ZEAMMB73_382656 [Zea mays]	4.5228e-39	sp|Q9LPF6|PUP11_ARATH	4e-06	Probable purine permease 11 OS=Arabidopsis thaliana GN=PUP11 PE=1 SV=1		NA				NA				GO:0016021;GO:0016020;GO:0005345;GO:0006863	integral component of membrane|membrane|purine nucleobase transmembrane transporter activity|purine nucleobase transport
comp1257_c0_seq2	5	10	0	0	#NAME?	0.17885	1	405		NA		NA			NA				NA
comp12580_c0_seq1	17.5	15	20	1.33333	0.415037	0.809916	1	491		NA		NA			NA				NA
comp12581_c0_seq1	12	19	5	0.263158	-1.926	0.297373	1	325		NA		NA			NA				NA
comp12582_c0_seq2	0	0	0	NA	NA	NA	NA	347		NA		NA			NA				NA
comp12583_c0_seq1	11.5	17	6	0.352941	-1.5025	0.424929	1	367		NA		NA			NA				NA
comp12584_c0_seq1	4	4	4	1	0	1	1	363		NA		NA			NA				NA
comp1258_c0_seq1	5	0	10	Inf	Inf	0.17885	1	485		NA		NA			NA				NA
comp12591_c0_seq1	16	27	5	0.185185	-2.43296	0.136183	1	450		NA		NA			NA				NA
comp12593_c0_seq1	4.5	0	9	Inf	Inf	0.216684	1	419		NA		NA			NA				NA
comp12594_c0_seq1	1.5	3	0	0	#NAME?	0.627019	1	354		NA		NA			NA				NA
comp12599_c0_seq1	0	0	0	NA	NA	NA	NA	329	gi|242052633|ref|XP_002455462.1|hypothetical protein SORBIDRAFT_03g011210 [Sorghum bicolor] gi|241927437|gb|EES00582.1| hypothetical protein SORBIDRAFT_03g011210 [Sorghum bicolor]	6.06767e-25	sp|Q8RWN2|ZIF1_ARATH	4e-07	Protein ZINC INDUCED FACILITATOR 1 OS=Arabidopsis thaliana GN=ZIF1 PE=1 SV=2	KOG2615	1e-07	Permease of the major facilitator superfamily			NA				GO:0016021;GO:0009705;GO:0005886;GO:0022821;GO:0071805;GO:0090333;GO:0009624;GO:0010043;GO:0055069	integral component of membrane|plant-type vacuole membrane|plasma membrane|potassium ion antiporter activity|potassium ion transmembrane transport|regulation of stomatal closure|response to nematode|response to zinc ion|zinc ion homeostasis
comp1259_c0_seq1	5	7	3	0.428571	-1.22239	0.725237	1	621	gi|514806864|ref|XP_004978289.1|PREDICTED: putative disease resistance protein RGA4-like [Setaria italica]	1.95491e-41	sp|Q7XA39|RGA4_SOLBU	7e-17	Putative disease resistance protein RGA4 OS=Solanum bulbocastanum GN=RGA4 PE=2 SV=1	KOG4658	2e-11	Apoptotic ATPase			NA				GO:0043531;GO:0005524;GO:0006952	ADP binding|ATP binding|defense response
comp12602_c0_seq1	15	30	0	0	#NAME?	0.00557157	0.446709	378		NA		NA			NA				NA
comp12603_c0_seq1	1	2	0	0	#NAME?	0.737442	1	429	gi|242063468|ref|XP_002453023.1|hypothetical protein SORBIDRAFT_04g036850 [Sorghum bicolor] gi|241932854|gb|EES05999.1| hypothetical protein SORBIDRAFT_04g036850 [Sorghum bicolor]	9.20052e-90	sp|Q9ZVQ6|P2B10_ARATH	5e-17	F-box protein PP2-B10 OS=Arabidopsis thaliana GN=PP2B10 PE=1 SV=1		NA				NA
comp12605_c0_seq1	6.5	4	9	2.25	1.16993	0.67886	1	409	gi|242041645|ref|XP_002468217.1|hypothetical protein SORBIDRAFT_01g041970 [Sorghum bicolor] gi|241922071|gb|EER95215.1| hypothetical protein SORBIDRAFT_01g041970 [Sorghum bicolor]	4.96462e-67	sp|A7KAU2|S47A1_RABIT	6e-10	Multidrug and toxin extrusion protein 1 OS=Oryctolagus cuniculus GN=SLC47A1 PE=2 SV=1	KOG1347	1e-41	Uncharacterized membrane protein, predicted efflux pump			NA				GO:0016021;GO:0005886;GO:0015297;GO:0015238	integral component of membrane|plasma membrane|antiporter activity|drug transmembrane transporter activity
comp12608_c0_seq1	10.5	11	10	0.909091	-0.137504	1	1	394		NA		NA			NA				NA
comp1260_c0_seq1	7	7	7	1	0	1	1	340		NA		NA			NA				NA
comp12610_c0_seq1	2.5	0	5	Inf	Inf	0.453475	1	465	gi|242052009|ref|XP_002455150.1|hypothetical protein SORBIDRAFT_03g005110 [Sorghum bicolor] gi|241927125|gb|EES00270.1| hypothetical protein SORBIDRAFT_03g005110 [Sorghum bicolor]	2.92211e-82	sp|Q9M9U0|GT4_ARATH	6e-47	Putative glycosyltransferase 4 OS=Arabidopsis thaliana GN=GT4 PE=2 SV=1	KOG4748	3e-47	Subunit of Golgi mannosyltransferase complex			NA				GO:0005768;GO:0005794;GO:0000139;GO:0016021;GO:0005802;GO:0016757;GO:0035252;GO:0033843;GO:0010411	endosome|Golgi apparatus|Golgi membrane|integral component of membrane|trans-Golgi network|transferase activity, transferring glycosyl groups|UDP-xylosyltransferase activity|xyloglucan 6-xylosyltransferase activity|xyloglucan metabolic process
comp12611_c0_seq1	3	5	1	0.2	-2.32193	0.647934	1	704	gi|242082375|ref|XP_002445956.1|hypothetical protein SORBIDRAFT_07g028670 [Sorghum bicolor] gi|241942306|gb|EES15451.1| hypothetical protein SORBIDRAFT_07g028670 [Sorghum bicolor]	8.21269e-137	sp|C0LGR3|Y4265_ARATH	1e-74	Probable LRR receptor-like serine/threonine-protein kinase At4g26540 OS=Arabidopsis thaliana GN=At4g26540 PE=1 SV=1	KOG0619	2e-25	FOG: Leucine rich repeat			NA
comp12615_c0_seq1	8	5	11	2.2	1.1375	0.637362	1	342		NA		NA			NA				NA
comp12618_c0_seq1	4	4	4	1	0	1	1	395		NA		NA			NA				NA
comp1261_c0_seq1	1	0	2	Inf	Inf	0.737442	1	320		NA		NA			NA				NA
comp12622_c0_seq1	1.5	3	0	0	#NAME?	0.627019	1	314	gi|514779047|ref|XP_004969253.1|PREDICTED: zinc finger MYM-type protein 1-like isoform X1 [Setaria italica]	5.28721e-45		NA			NA				NA
comp12623_c0_seq1	0	0	0	NA	NA	NA	NA	322		NA		NA			NA				NA
comp12629_c0_seq1	3	3	3	1	0	1	1	441		NA		NA			NA				NA
comp1262_c0_seq1	2	2	2	1	0	1	1	413	gi|566160536|ref|XP_006385316.1|phospholipase D family protein [Populus trichocarpa] gi|550342258|gb|ERP63113.1| phospholipase D family protein [Populus trichocarpa]	9.70525e-72	sp|Q41142|PLDA1_RICCO	7e-65	Phospholipase D alpha 1 OS=Ricinus communis GN=PLD1 PE=1 SV=1	KOG1329	2e-64	Phospholipase D1	ko04144;ko04014;ko04024;ko04071;ko00564;ko00565;ko04912;ko04666;ko04724	Endocytosis|Ras signaling pathway|cAMP signaling pathway|Sphingolipid signaling pathway|Glycerophospholipid metabolism|Ether lipid metabolism|GnRH signaling pathway|Fc gamma R-mediated phagocytosis|Glutamatergic synapse	9	K01115	PLD1_2	phospholipase D1/2	GO:0005783;GO:0005886;GO:0009536;GO:0005773;GO:0005509;GO:0070290;GO:0004630;GO:0016042;GO:0046470	endoplasmic reticulum|plasma membrane|plastid|vacuole|calcium ion binding|N-acylphosphatidylethanolamine-specific phospholipase D activity|phospholipase D activity|lipid catabolic process|phosphatidylcholine metabolic process
comp12631_c0_seq1	8	16	0	0	#NAME?	0.0583082	1	331		NA		NA			NA				NA
comp12632_c0_seq2	3.5	6	1	0.166667	-2.58496	0.564119	1	1062	gi|566183331|ref|XP_002311397.2|hypothetical protein POPTR_0008s10740g [Populus trichocarpa] gi|550332802|gb|EEE88764.2| hypothetical protein POPTR_0008s10740g [Populus trichocarpa]	0	sp|Q8VZF1|AEE7_ARATH	0	Acetate/butyrate--CoA ligase AAE7, peroxisomal OS=Arabidopsis thaliana GN=AAE7 PE=1 SV=1	KOG1176	0	Acyl-CoA synthetase			NA				GO:0005777;GO:0003987;GO:0047760;GO:0006083;GO:0019605;GO:0006097	peroxisome|acetate-CoA ligase activity|butyrate-CoA ligase activity|acetate metabolic process|butyrate metabolic process|glyoxylate cycle
comp12635_c0_seq1	6	6	6	1	0	1	1	342		NA		NA			NA				NA
comp12638_c0_seq1	3	3	3	1	0	1	1	427		NA		NA			NA				NA
comp12641_c0_seq1	1	2	0	0	#NAME?	0.737442	1	575	gi|743937352|ref|XP_011013081.1|PREDICTED: SNAP25 homologous protein SNAP33 [Populus euphratica] gi|743937354|ref|XP_011013082.1| PREDICTED: SNAP25 homologous protein SNAP33 [Populus euphratica]	7.07091e-129	sp|Q9S7P9|SNP33_ARATH	9e-89	SNAP25 homologous protein SNAP33 OS=Arabidopsis thaliana GN=SNAP33 PE=1 SV=1	KOG3065	2e-89	SNAP-25 (synaptosome-associated protein) component of SNARE complex	ko04911;ko04721	Insulin secretion|Synaptic vesicle cycle	2	K18211	SNAP25	synaptosomal-associated protein 25	GO:0009504;GO:0009507;GO:0016021;GO:0005886;GO:0005484;GO:0000911;GO:0061025;GO:0015031;GO:0009737;GO:0009612;GO:0051707;GO:0016192	cell plate|chloroplast|integral component of membrane|plasma membrane|SNAP receptor activity|cytokinesis by cell plate formation|membrane fusion|protein transport|response to abscisic acid|response to mechanical stimulus|response to other organism|vesicle-mediated transport
comp12645_c0_seq1	13	26	0	0	#NAME?	0.0104984	0.648597	337		NA		NA			NA				NA
comp12649_c0_seq1	1.5	3	0	0	#NAME?	0.627019	1	305	gi|566190933|ref|XP_002314927.2|hypothetical protein POPTR_0010s15190g	9.73669e-40	sp|Q9M7X7|RL291_ARATH	2e-29	60S ribosomal protein L29-1 OS=Arabidopsis thaliana GN=RPL29A PE=1 SV=1	KOG3504	6e-30	60S ribosomal protein L29	ko03010	Ribosome	1	K02905	RP-L29e, RPL29	large subunit ribosomal protein L29e	GO:0022625;GO:0005730;GO:0003735;GO:0006412	cytosolic large ribosomal subunit|nucleolus|structural constituent of ribosome|translation
comp1264_c0_seq1	2	4	0	0	#NAME?	0.534056	1	395		NA		NA			NA				NA
comp12650_c0_seq1	8.5	6	11	1.83333	0.874469	0.716954	1	306		NA		NA			NA				NA
comp12651_c0_seq1	1	0	2	Inf	Inf	0.737442	1	619	gi|242091423|ref|XP_002441544.1|hypothetical protein SORBIDRAFT_09g029080 [Sorghum bicolor] gi|241946829|gb|EES19974.1| hypothetical protein SORBIDRAFT_09g029080 [Sorghum bicolor]	1.81512e-93	sp|Q65XK7|P2C51_ORYSJ	7e-37	Probable protein phosphatase 2C 51 OS=Oryza sativa subsp. japonica GN=Os05g0572700 PE=2 SV=1	KOG0698	2e-17	Serine/threonine protein phosphatase	ko04075	Plant hormone signal transduction	1	K14497	PP2C	protein phosphatase 2C	GO:0046872;GO:0004722	metal ion binding|protein serine/threonine phosphatase activity
comp12653_c0_seq1	1	0	2	Inf	Inf	0.737442	1	596		NA		NA			NA				NA
comp12654_c0_seq1	12	16	8	0.5	-1	0.594564	1	352		NA		NA			NA				NA
comp12658_c0_seq1	0	0	0	NA	NA	NA	NA	336	gi|222624079|gb|EEE58211.1|hypothetical protein OsJ_09170 [Oryza sativa Japonica Group]	1.67513e-64	sp|P10978|POLX_TOBAC	2e-25	Retrovirus-related Pol polyprotein from transposon TNT 1-94 OS=Nicotiana tabacum PE=2 SV=1	KOG0017	4e-24	FOG: Transposon-encoded proteins with TYA, reverse transcriptase, integrase domains in various combinations			NA				GO:0004190;GO:0004519;GO:0003676;GO:0003964;GO:0008270;GO:0015074	aspartic-type endopeptidase activity|endonuclease activity|nucleic acid binding|RNA-directed DNA polymerase activity|zinc ion binding|DNA integration
comp12666_c0_seq1	7	12	2	0.166667	-2.58496	0.326358	1	669		NA		NA			NA				NA
comp12669_c0_seq1	2.5	5	0	0	#NAME?	0.453475	1	310		NA		NA			NA				NA
comp1266_c0_seq1	0	0	0	NA	NA	NA	NA	309		NA		NA			NA				NA
comp12675_c0_seq1	2.5	0	5	Inf	Inf	0.453475	1	518		NA		NA			NA				NA
comp12678_c0_seq1	2	0	4	Inf	Inf	0.534056	1	445		NA		NA			NA				NA
comp12684_c0_seq1	4	0	8	Inf	Inf	0.26362	1	476		NA		NA			NA				NA
comp12689_c0_seq1	3	4	2	0.5	-1	0.885103	1	594	gi|242089689|ref|XP_002440677.1|hypothetical protein SORBIDRAFT_09g004950 [Sorghum bicolor] gi|241945962|gb|EES19107.1| hypothetical protein SORBIDRAFT_09g004950 [Sorghum bicolor]	5.63836e-52		NA			NA				NA
comp1268_c0_seq1	2	3	1	0.333333	-1.58496	0.854619	1	615	gi|242055081|ref|XP_002456686.1|hypothetical protein SORBIDRAFT_03g040844 [Sorghum bicolor] gi|241928661|gb|EES01806.1| hypothetical protein SORBIDRAFT_03g040844	9.65228e-38		NA		KOG0017	3e-33	FOG: Transposon-encoded proteins with TYA, reverse transcriptase, integrase domains in various combinations			NA
comp12695_c0_seq1	0	0	0	NA	NA	NA	NA	372	gi|670376602|ref|XP_008669488.1|PREDICTED: uncharacterized protein LOC103646542 [Zea mays] gi|414587478|tpg|DAA38049.1| TPA: putative AP2/EREBP transcription factor superfamily protein [Zea mays] gi|645165696|gb|AIB04617.1| AP2-EREBP transcription factor	7.29227e-18		NA			NA				NA
comp12698_c0_seq1	7.5	4	11	2.75	1.45943	0.554155	1	367		NA		NA			NA				NA
comp12699_c0_seq1	4	4	4	1	0	1	1	388		NA		NA			NA				NA
comp1269_c0_seq1	2	4	0	0	#NAME?	0.534056	1	440		NA		NA			NA				NA
comp12700_c0_seq1	6.5	0	13	Inf	Inf	0.103103	1	405		NA		NA			NA				NA
comp12701_c0_seq1	1	2	0	0	#NAME?	0.737442	1	475		NA		NA			NA				NA
comp12702_c0_seq1	1.5	3	0	0	#NAME?	0.627019	1	314	gi|475613524|gb|EMT28796.1|Ferredoxin-dependent glutamate synthase	1.10261e-64	sp|Q69RJ0|GLTB_ORYSJ	2e-64	Ferredoxin-dependent glutamate synthase, chloroplastic OS=Oryza sativa subsp. japonica GN=GLU PE=2 SV=2	KOG0399	2e-59	Glutamate synthase	ko00630;ko00910	Glyoxylate and dicarboxylate metabolism|Nitrogen metabolism	2	K00284	E1.4.7.1	glutamate synthase (ferredoxin)	GO:0009507;GO:0005737;GO:0051538;GO:0016041;GO:0015930;GO:0046872;GO:0019676;GO:0006537;GO:0097054	chloroplast|cytoplasm|3 iron, 4 sulfur cluster binding|glutamate synthase (ferredoxin) activity|glutamate synthase activity|metal ion binding|ammonia assimilation cycle|glutamate biosynthetic process|L-glutamate biosynthetic process
comp12703_c0_seq1	6	6	6	1	0	1	1	304		NA		NA			NA				NA
comp12704_c0_seq1	6	7	5	0.714286	-0.485427	0.916196	1	650	gi|242034859|ref|XP_002464824.1|hypothetical protein SORBIDRAFT_01g027320 [Sorghum bicolor] gi|241918678|gb|EER91822.1| hypothetical protein SORBIDRAFT_01g027320 [Sorghum bicolor]	2.55517e-135	sp|P46032|PTR2_ARATH	1e-58	Peptide transporter PTR2 OS=Arabidopsis thaliana GN=PTR2 PE=1 SV=1	KOG1237	3e-59	H+/oligopeptide symporter			NA				GO:0005794;GO:0016021;GO:0000325;GO:0009705;GO:0005774;GO:0005773;GO:0042936;GO:0015334;GO:0015197;GO:0042937;GO:0042938;GO:0015833;GO:0015031;GO:0042939	Golgi apparatus|integral component of membrane|plant-type vacuole|plant-type vacuole membrane|vacuolar membrane|vacuole|dipeptide transporter activity|high-affinity oligopeptide transporter activity|peptide transporter activity|tripeptide transporter activity|dipeptide transport|peptide transport|protein transport|tripeptide transport
comp12706_c0_seq1	6.5	9	4	0.444444	-1.16993	0.67886	1	436	gi|242056213|ref|XP_002457252.1|hypothetical protein SORBIDRAFT_03g004090 [Sorghum bicolor] gi|241929227|gb|EES02372.1| hypothetical protein SORBIDRAFT_03g004090 [Sorghum bicolor]	1.03416e-93	sp|Q700D9|MYBF_ARATH	3e-12	Putative Myb family transcription factor At1g14600 OS=Arabidopsis thaliana GN=At1g14600 PE=2 SV=2		NA				NA				GO:0005634;GO:0003677;GO:0003700;GO:0006355;GO:0006351	nucleus|DNA binding|transcription factor activity, sequence-specific DNA binding|regulation of transcription, DNA-templated|transcription, DNA-templated
comp12708_c0_seq2	1	2	0	0	#NAME?	0.737442	1	1317		NA		NA			NA				NA
comp12709_c0_seq2	0	0	0	NA	NA	NA	NA	390		NA		NA			NA				NA
comp12710_c0_seq1	8	10	6	0.6	-0.736966	0.780366	1	1839	gi|514721075|ref|XP_004954645.1|PREDICTED: uncharacterized protein LOC101755730 [Setaria italica]	0	sp|P04323|POL3_DROME	2e-81	Retrovirus-related Pol polyprotein from transposon 17.6 OS=Drosophila melanogaster GN=pol PE=4 SV=1	KOG0017	2e-109	FOG: Transposon-encoded proteins with TYA, reverse transcriptase, integrase domains in various combinations			NA				GO:0004190;GO:0004519;GO:0003676;GO:0003964;GO:0015074	aspartic-type endopeptidase activity|endonuclease activity|nucleic acid binding|RNA-directed DNA polymerase activity|DNA integration
comp12713_c0_seq1	0	0	0	NA	NA	NA	NA	350		NA		NA			NA				NA
comp12715_c0_seq2	0	0	0	NA	NA	NA	NA	315		NA		NA			NA				NA
comp12718_c0_seq1	7	14	0	0	#NAME?	0.0851232	1	890		NA		NA			NA				NA
comp1271_c0_seq1	16.5	24	9	0.375	-1.41504	0.363975	1	735		NA		NA			NA				NA
comp12720_c0_seq2	0	0	0	NA	NA	NA	NA	1354		NA		NA			NA				NA
comp12724_c0_seq1	2	2	2	1	0	1	1	377		NA		NA			NA				NA
comp12727_c0_seq1	3	4	2	0.5	-1	0.885103	1	458	gi|475602622|gb|EMT25185.1|hypothetical protein F775_32801 [Aegilops tauschii]	4.67769e-78		NA			NA				NA
comp1272_c0_seq1	0	0	0	NA	NA	NA	NA	1005	gi|242040005|ref|XP_002467397.1|hypothetical protein SORBIDRAFT_01g027310 [Sorghum bicolor] gi|241921251|gb|EER94395.1| hypothetical protein SORBIDRAFT_01g027310 [Sorghum bicolor]	1.0175e-137	sp|O43422|P52K_HUMAN	5e-06	52 kDa repressor of the inhibitor of the protein kinase OS=Homo sapiens GN=PRKRIR PE=1 SV=2		NA				NA				GO:0005634;GO:0003677;GO:0046872;GO:0008285;GO:0006950;GO:0007165	nucleus|DNA binding|metal ion binding|negative regulation of cell proliferation|response to stress|signal transduction
comp12731_c0_seq1	5	0	10	Inf	Inf	0.17885	1	343		NA		NA			NA				NA
comp12732_c0_seq2	0	0	0	NA	NA	NA	NA	806		NA		NA			NA				NA
comp12739_c0_seq1	3.5	2	5	2.5	1.32193	0.786179	1	663	gi|224104361|ref|XP_002313411.1|Copper transporter 1 family protein [Populus trichocarpa] gi|118485983|gb|ABK94836.1| unknown [Populus trichocarpa] gi|222849819|gb|EEE87366.1| Copper transporter 1 family protein [Populus trichocarpa]	6.90641e-81	sp|Q39065|COPT1_ARATH	2e-41	Copper transporter 1 OS=Arabidopsis thaliana GN=COPT1 PE=2 SV=2	KOG3386	4e-42	Copper transporter	ko04978	Mineral absorption	1	K14686	SLC31A1, CTR1	solute carrier family 31 (copper transporter), member 1	GO:0016021;GO:0016020;GO:0005375;GO:0006825;GO:0048235;GO:0048364	integral component of membrane|membrane|copper ion transmembrane transporter activity|copper ion transport|pollen sperm cell differentiation|root development
comp12742_c0_seq2	0	0	0	NA	NA	NA	NA	356	gi|566198777|ref|XP_002319493.2|PHD finger family protein [Populus trichocarpa] gi|550324673|gb|EEE95416.2| PHD finger family protein [Populus trichocarpa]	6.74811e-54		NA			NA				NA
comp12745_c0_seq1	0	0	0	NA	NA	NA	NA	327	gi|242076286|ref|XP_002448079.1|hypothetical protein SORBIDRAFT_06g020630 [Sorghum bicolor] gi|241939262|gb|EES12407.1| hypothetical protein SORBIDRAFT_06g020630 [Sorghum bicolor]	1.11847e-68	sp|Q9LIE5|FHY3_ARATH	1e-06	Protein FAR-RED ELONGATED HYPOCOTYL 3 OS=Arabidopsis thaliana GN=FHY3 PE=1 SV=1		NA				NA				GO:0005634;GO:0003700;GO:0008270;GO:0007623;GO:0042753;GO:0045893;GO:0010017;GO:0009585;GO:0010218;GO:0006351	nucleus|transcription factor activity, sequence-specific DNA binding|zinc ion binding|circadian rhythm|positive regulation of circadian rhythm|positive regulation of transcription, DNA-templated|red or far-red light signaling pathway|red, far-red light phototransduction|response to far red light|transcription, DNA-templated
comp12747_c0_seq1	11	15	7	0.466667	-1.09954	0.575548	1	399		NA		NA			NA				NA
comp12748_c0_seq1	0	0	0	NA	NA	NA	NA	362		NA		NA			NA				NA
comp12752_c0_seq1	10	6	14	2.33333	1.22239	0.553961	1	895		NA		NA			NA				NA
comp12756_c0_seq1	4.5	9	0	0	#NAME?	0.216684	1	506		NA		NA			NA				NA
comp1275_c0_seq1	4.5	9	0	0	#NAME?	0.216684	1	396		NA		NA			NA				NA
comp12761_c0_seq1	0	0	0	NA	NA	NA	NA	418	gi|115476950|ref|NP_001062071.1|Os08g0482700 [Oryza sativa Japonica Group] gi|42408154|dbj|BAD09292.1| putative blue copper protein precursor [Oryza sativa Japonica Group] gi|113624040|dbj|BAF23985.1| Os08g0482700 [Oryza sativa Japonica Group] gi|125561941|gb|EAZ07389.1| hypothetical protein OsI_29639 [Oryza sativa Indica Group] gi|125603788|gb|EAZ43113.1| hypothetical protein OsJ_27704 [Oryza sa…	5.11007e-38	sp|Q41001|BCP_PEA	1e-15	Blue copper protein OS=Pisum sativum PE=2 SV=1		NA				NA				GO:0009055;GO:0046872;GO:0055114	electron carrier activity|metal ion binding|oxidation-reduction process
comp12764_c0_seq1	10.5	16	5	0.3125	-1.67807	0.397717	1	1196		NA		NA			NA				NA
comp12769_c0_seq1	4.5	9	0	0	#NAME?	0.216684	1	345		NA		NA			NA				NA
comp1276_c0_seq1	0	0	0	NA	NA	NA	NA	324		NA		NA			NA				NA
comp12772_c0_seq1	3	0	6	Inf	Inf	0.381487	1	513		NA		NA			NA				NA
comp12773_c0_seq1	0	0	0	NA	NA	NA	NA	344		NA		NA			NA				NA
comp12775_c0_seq1	0	0	0	NA	NA	NA	NA	412		NA		NA			NA				NA
comp12777_c0_seq1	3	6	0	0	#NAME?	0.381487	1	339		NA		NA			NA				NA
comp12779_c0_seq1	4	8	0	0	#NAME?	0.26362	1	302		NA		NA			NA				NA
comp1277_c0_seq1	3	0	6	Inf	Inf	0.381487	1	304		NA		NA			NA				NA
comp12781_c0_seq4	2	2	2	1	0	1	1	751		NA		NA			NA				NA
comp12783_c0_seq1	7.5	0	15	Inf	Inf	0.0704077	1	309	gi|242079009|ref|XP_002444273.1|hypothetical protein SORBIDRAFT_07g019350 [Sorghum bicolor] gi|241940623|gb|EES13768.1| hypothetical protein SORBIDRAFT_07g019350 [Sorghum bicolor]	3.76096e-47		NA			NA				NA
comp12784_c0_seq1	6	4	8	2	1	0.749271	1	357		NA		NA			NA				NA
comp12788_c0_seq1	3.5	7	0	0	#NAME?	0.319581	1	477	gi|242061394|ref|XP_002451986.1|hypothetical protein SORBIDRAFT_04g012210 [Sorghum bicolor] gi|241931817|gb|EES04962.1| hypothetical protein SORBIDRAFT_04g012210 [Sorghum bicolor]	2.30057e-24		NA		KOG0017	1e-09	FOG: Transposon-encoded proteins with TYA, reverse transcriptase, integrase domains in various combinations			NA
comp12789_c0_seq1	1	2	0	0	#NAME?	0.737442	1	384	gi|743932262|ref|XP_011010418.1|PREDICTED: uncharacterized protein ycf23-like [Populus euphratica]	3.73232e-68	sp|Q1XDB4|YCF23_PYRYE	2e-22	Uncharacterized protein ycf23 OS=Pyropia yezoensis GN=ycf23 PE=3 SV=1		NA				NA				GO:0009507;GO:0003824	chloroplast|catalytic activity
comp1278_c0_seq1	0	0	0	NA	NA	NA	NA	338	gi|242032493|ref|XP_002463641.1|hypothetical protein SORBIDRAFT_01g003435 [Sorghum bicolor] gi|241917495|gb|EER90639.1| hypothetical protein SORBIDRAFT_01g003435	3.85331e-32		NA			NA				NA
comp12796_c1_seq1	0	0	0	NA	NA	NA	NA	445	gi|242057031|ref|XP_002457661.1|hypothetical protein SORBIDRAFT_03g011330 [Sorghum bicolor] gi|241929636|gb|EES02781.1| hypothetical protein SORBIDRAFT_03g011330 [Sorghum bicolor]	2.27842e-30	sp|Q8RWN2|ZIF1_ARATH	4e-09	Protein ZINC INDUCED FACILITATOR 1 OS=Arabidopsis thaliana GN=ZIF1 PE=1 SV=2	KOG2615	9e-10	Permease of the major facilitator superfamily			NA				GO:0016021;GO:0009705;GO:0005886;GO:0022821;GO:0071805;GO:0090333;GO:0009624;GO:0010043;GO:0055069	integral component of membrane|plant-type vacuole membrane|plasma membrane|potassium ion antiporter activity|potassium ion transmembrane transport|regulation of stomatal closure|response to nematode|response to zinc ion|zinc ion homeostasis
comp12797_c0_seq1	11	10	12	1.2	0.263034	0.93766	1	1653	gi|253761898|ref|XP_002489323.1|hypothetical protein SORBIDRAFT_0010s003460 [Sorghum bicolor] gi|241946971|gb|EES20116.1| hypothetical protein SORBIDRAFT_0010s003460 [Sorghum bicolor]	0		NA			NA				NA
comp127_c0_seq1	4.5	9	0	0	#NAME?	0.216684	1	325		NA		NA			NA				NA
comp12805_c0_seq1	8.5	0	17	Inf	Inf	0.0485852	1	364		NA		NA			NA				NA
comp12809_c0_seq1	1	0	2	Inf	Inf	0.737442	1	353	gi|242080593|ref|XP_002445065.1|hypothetical protein SORBIDRAFT_07g003560 [Sorghum bicolor] gi|241941415|gb|EES14560.1| hypothetical protein SORBIDRAFT_07g003560 [Sorghum bicolor]	1.30703e-33		NA			NA				NA
comp1280_c0_seq1	2.5	5	0	0	#NAME?	0.453475	1	452		NA		NA			NA				NA
comp12812_c0_seq1	1.5	0	3	Inf	Inf	0.627019	1	888	gi|242079093|ref|XP_002444315.1|hypothetical protein SORBIDRAFT_07g020050 [Sorghum bicolor] gi|241940665|gb|EES13810.1| hypothetical protein SORBIDRAFT_07g020050 [Sorghum bicolor]	2.18559e-140	sp|Q9MAX3|SUT12_ARATH	4e-85	Sulfate transporter 1.2 OS=Arabidopsis thaliana GN=SULTR1;2 PE=1 SV=1	KOG0236	1e-85	Sulfate/bicarbonate/oxalate exchanger SAT-1 and related transporters (SLC26 family)			NA				GO:0005887;GO:0005886;GO:0008271;GO:0015293;GO:0009970	integral component of plasma membrane|plasma membrane|secondary active sulfate transmembrane transporter activity|symporter activity|cellular response to sulfate starvation
comp12815_c0_seq1	9	9	9	1	0	1	1	327		NA		NA			NA				NA
comp12820_c0_seq1	6	7	5	0.714286	-0.485427	0.916196	1	459	gi|460390105|ref|XP_004240682.1|PREDICTED: serine carboxypeptidase-like [Solanum lycopersicum]	3.11901e-34	sp|P21529|CBP3_HORVU	3e-32	Serine carboxypeptidase 3 OS=Hordeum vulgare GN=CBP3 PE=1 SV=2	KOG1282	2e-30	Serine carboxypeptidases (lysosomal cathepsin A)			NA				GO:0005576;GO:0004185	extracellular region|serine-type carboxypeptidase activity
comp12825_c0_seq1	6	0	12	Inf	Inf	0.124522	1	768		NA		NA			NA				NA
comp12828_c0_seq1	4.5	6	3	0.5	-1	0.807986	1	518		NA		NA			NA				NA
comp12829_c0_seq2	1.5	0	3	Inf	Inf	0.627019	1	318	gi|125548722|gb|EAY94544.1|hypothetical protein OsI_16318 [Oryza sativa Indica Group]	8.86379e-07		NA			NA				NA
comp12831_c0_seq1	2.5	2	3	1.5	0.584963	1	1	587	gi|108711872|gb|ABF99667.1|DEAD/DEAH box helicase family protein	4.62681e-134	sp|Q0DM51|RH3_ORYSJ	2e-133	DEAD-box ATP-dependent RNA helicase 3, chloroplastic OS=Oryza sativa subsp. japonica GN=Os03g0827700 PE=2 SV=2	KOG0331	8e-08	ATP-dependent RNA helicase			NA				GO:0009941;GO:0009570;GO:0016020;GO:0005634;GO:0005524;GO:0004386;GO:0003723;GO:0008270	chloroplast envelope|chloroplast stroma|membrane|nucleus|ATP binding|helicase activity|RNA binding|zinc ion binding
comp12833_c0_seq1	2	4	0	0	#NAME?	0.534056	1	431	gi|514802885|ref|XP_004976334.1|PREDICTED: LOW QUALITY PROTEIN: (-)-isopiperitenone reductase-like [Setaria italica]	1.49801e-24	sp|Q9M2E2|SDR1_ARATH	6e-10	(+)-neomenthol dehydrogenase OS=Arabidopsis thaliana GN=SDR1 PE=1 SV=1	KOG1208	1e-10	Dehydrogenases with different specificities (related to short-chain alcohol dehydrogenases)	ko00902	Monoterpenoid biosynthesis	1	K15095	E1.1.1.208	(+)-neomenthol dehydrogenase	GO:0047501;GO:0006952	(+)-neomenthol dehydrogenase activity|defense response
comp12838_c0_seq1	2	4	0	0	#NAME?	0.534056	1	382	gi|242094198|ref|XP_002437589.1|hypothetical protein SORBIDRAFT_10g029980 [Sorghum bicolor] gi|241915812|gb|EER88956.1| hypothetical protein SORBIDRAFT_10g029980 [Sorghum bicolor]	6.07889e-35		NA			NA				NA
comp1283_c0_seq1	3	0	6	Inf	Inf	0.381487	1	364		NA		NA			NA				NA
comp12840_c0_seq1	0	0	0	NA	NA	NA	NA	370		NA		NA			NA				NA
comp12846_c0_seq1	0	0	0	NA	NA	NA	NA	403		NA		NA			NA				NA
comp12849_c0_seq1	4.5	9	0	0	#NAME?	0.216684	1	375		NA		NA			NA				NA
comp12856_c0_seq1	1	2	0	0	#NAME?	0.737442	1	412	gi|242065034|ref|XP_002453806.1|hypothetical protein SORBIDRAFT_04g018075 [Sorghum bicolor] gi|241933637|gb|EES06782.1| hypothetical protein SORBIDRAFT_04g018075	8.84084e-71	sp|P04323|POL3_DROME	2e-30	Retrovirus-related Pol polyprotein from transposon 17.6 OS=Drosophila melanogaster GN=pol PE=4 SV=1	KOG0017	1e-47	FOG: Transposon-encoded proteins with TYA, reverse transcriptase, integrase domains in various combinations			NA				GO:0004190;GO:0004519;GO:0003676;GO:0003964;GO:0015074	aspartic-type endopeptidase activity|endonuclease activity|nucleic acid binding|RNA-directed DNA polymerase activity|DNA integration
comp1285_c0_seq1	11.5	10	13	1.3	0.378512	0.878462	1	878		NA		NA			NA				NA
comp12862_c0_seq1	2	4	0	0	#NAME?	0.534056	1	385		NA		NA			NA				NA
comp12864_c0_seq1	0	0	0	NA	NA	NA	NA	442		NA		NA			NA				NA
comp12865_c0_seq1	2.5	2	3	1.5	0.584963	1	1	619		NA		NA			NA				NA
comp12866_c0_seq1	2.5	2	3	1.5	0.584963	1	1	492	gi|566164792|ref|XP_002305680.2|hypothetical protein POPTR_0004s03870g [Populus trichocarpa] gi|550340267|gb|EEE86191.2| hypothetical protein POPTR_0004s03870g [Populus trichocarpa]	8.63909e-87		NA			NA				NA
comp12868_c0_seq1	7.5	10	5	0.5	-1	0.69937	1	342		NA		NA			NA				NA
comp12869_c0_seq1	2.5	3	2	0.666667	-0.584963	1	1	366	gi|743804489|ref|XP_011017364.1|PREDICTED: plasminogen activator inhibitor 1 RNA-binding protein-like [Populus euphratica] gi|743804493|ref|XP_011017365.1| PREDICTED: plasminogen activator inhibitor 1 RNA-binding protein-like [Populus euphratica]	6.19463e-06		NA			NA				NA
comp12875_c0_seq1	4.5	7	2	0.285714	-1.80735	0.614734	1	609		NA		NA			NA				NA
comp12876_c0_seq1	0	0	0	NA	NA	NA	NA	380		NA		NA			NA				NA
comp1287_c0_seq1	3	3	3	1	0	1	1	450		NA		NA			NA				NA
comp12880_c0_seq1	1.5	0	3	Inf	Inf	0.627019	1	483		NA		NA			NA				NA
comp12882_c0_seq1	3	3	3	1	0	1	1	595		NA		NA			NA				NA
comp12884_c0_seq1	1.5	0	3	Inf	Inf	0.627019	1	323		NA		NA			NA				NA
comp12887_c0_seq1	0	0	0	NA	NA	NA	NA	301		NA		NA			NA				NA
comp12888_c0_seq1	12	17	7	0.411765	-1.28011	0.488065	1	530		NA		NA			NA				NA
comp12889_c0_seq1	11.5	0	23	Inf	Inf	0.0172577	0.832831	316	gi|242041659|ref|XP_002468224.1|hypothetical protein SORBIDRAFT_01g042070 [Sorghum bicolor] gi|241922078|gb|EER95222.1| hypothetical protein SORBIDRAFT_01g042070 [Sorghum bicolor]	1.61482e-16		NA			NA				NA
comp12890_c0_seq1	4	4	4	1	0	1	1	487		NA		NA			NA				NA
comp12891_c0_seq1	0	0	0	NA	NA	NA	NA	325	gi|242081169|ref|XP_002445353.1|hypothetical protein SORBIDRAFT_07g011900 [Sorghum bicolor] gi|241941703|gb|EES14848.1| hypothetical protein SORBIDRAFT_07g011900 [Sorghum bicolor]	1.44223e-18		NA			NA				NA
comp12898_c0_seq1	11.5	21	2	0.0952381	-3.39232	0.100526	1	425		NA		NA			NA				NA
comp1289_c0_seq2	1.5	3	0	0	#NAME?	0.627019	1	389	gi|242048140|ref|XP_002461816.1|hypothetical protein SORBIDRAFT_02g008720 [Sorghum bicolor] gi|241925193|gb|EER98337.1| hypothetical protein SORBIDRAFT_02g008720 [Sorghum bicolor]	4.60765e-25	sp|P04146|COPIA_DROME	6e-10	Copia protein OS=Drosophila melanogaster GN=GIP PE=1 SV=3	KOG0017	3e-16	FOG: Transposon-encoded proteins with TYA, reverse transcriptase, integrase domains in various combinations			NA				GO:0004190;GO:0005524;GO:0003676;GO:0008270;GO:0015074	aspartic-type endopeptidase activity|ATP binding|nucleic acid binding|zinc ion binding|DNA integration
comp128_c0_seq2	3.5	5	2	0.4	-1.32193	0.786179	1	738	gi|242074932|ref|XP_002447402.1|hypothetical protein SORBIDRAFT_06g000360 [Sorghum bicolor] gi|241938585|gb|EES11730.1| hypothetical protein SORBIDRAFT_06g000360 [Sorghum bicolor]	1.27275e-06		NA			NA				NA
comp12901_c0_seq1	14.5	6	23	3.83333	1.9386	0.247066	1	560		NA		NA			NA				NA
comp12902_c0_seq1	3.5	5	2	0.4	-1.32193	0.786179	1	457		NA		NA			NA				NA
comp12903_c0_seq1	2	0	4	Inf	Inf	0.534056	1	789		NA		NA			NA				NA
comp12909_c0_seq2	2.5	0	5	Inf	Inf	0.453475	1	541		NA		NA			NA				NA
comp1290_c0_seq1	1.5	3	0	0	#NAME?	0.627019	1	391		NA		NA			NA				NA
comp12911_c0_seq1	4	8	0	0	#NAME?	0.26362	1	533		NA		NA			NA				NA
comp12916_c0_seq1	7.5	3	12	4	2	0.415376	1	744	gi|242047676|ref|XP_002461584.1|hypothetical protein SORBIDRAFT_02g005026 [Sorghum bicolor] gi|241924961|gb|EER98105.1| hypothetical protein SORBIDRAFT_02g005026	7.67204e-06		NA			NA				NA
comp12918_c0_seq1	0	0	0	NA	NA	NA	NA	340	gi|242047090|ref|XP_002461291.1|hypothetical protein SORBIDRAFT_02g000300 [Sorghum bicolor] gi|241924668|gb|EER97812.1| hypothetical protein SORBIDRAFT_02g000300 [Sorghum bicolor]	9.5733e-35	sp|Q69L99|LAC14_ORYSJ	7e-22	Laccase-14 OS=Oryza sativa subsp. japonica GN=LAC14 PE=3 SV=1	KOG1263	3e-17	Multicopper oxidases			NA				GO:0048046;GO:0005507;GO:0052716;GO:0046274	apoplast|copper ion binding|hydroquinone:oxygen oxidoreductase activity|lignin catabolic process
comp1291_c0_seq1	2.5	0	5	Inf	Inf	0.453475	1	472		NA		NA			NA				NA
comp12925_c0_seq1	0	0	0	NA	NA	NA	NA	309	gi|566212904|ref|XP_002324073.2|hypothetical protein POPTR_0017s12290g [Populus trichocarpa] gi|550320114|gb|EEF04206.2| hypothetical protein POPTR_0017s12290g [Populus trichocarpa]	4.06742e-48		NA			NA				NA
comp12926_c0_seq1	13	26	0	0	#NAME?	0.0104984	0.648597	440		NA		NA			NA				NA
comp12929_c0_seq1	7.5	9	6	0.666667	-0.584963	0.848686	1	571		NA		NA			NA				NA
comp12931_c0_seq1	0	0	0	NA	NA	NA	NA	312	gi|108864535|gb|ABA94394.2|RING-H2 finger protein RHF2a	3.70543e-58	sp|Q9ZT42|RHF2A_ARATH	1e-06	E3 ubiquitin-protein ligase RHF2A OS=Arabidopsis thaliana GN=RHF2A PE=2 SV=1		NA				NA
comp12935_c0_seq1	0	0	0	NA	NA	NA	NA	333		NA		NA			NA				NA
comp12935_c1_seq1	0	0	0	NA	NA	NA	NA	397		NA		NA			NA				NA
comp12938_c0_seq1	5.5	4	7	1.75	0.807355	0.824944	1	370		NA		NA			NA				NA
comp12939_c0_seq1	1	0	2	Inf	Inf	0.737442	1	497		NA		NA			NA				NA
comp1293_c0_seq1	8	10	6	0.6	-0.736966	0.780366	1	403	gi|242086739|ref|XP_002439202.1|hypothetical protein SORBIDRAFT_09g002195 [Sorghum bicolor] gi|241944487|gb|EES17632.1| hypothetical protein SORBIDRAFT_09g002195 [Sorghum bicolor]	4.60181e-41		NA		KOG1075	1e-10	FOG: Reverse transcriptase			NA
comp12941_c0_seq1	5.5	6	5	0.833333	-0.263034	1	1	1450	gi|670370795|ref|XP_008666641.1|PREDICTED: putative ribonuclease H protein At1g65750 [Zea mays]	6.18556e-148	sp|P0C2F6|RNHX1_ARATH	6e-20	Putative ribonuclease H protein At1g65750 OS=Arabidopsis thaliana GN=At1g65750 PE=3 SV=1	KOG1075	2e-23	FOG: Reverse transcriptase			NA				GO:0046872;GO:0003676;GO:0004523	metal ion binding|nucleic acid binding|RNA-DNA hybrid ribonuclease activity
comp12948_c0_seq1	3	4	2	0.5	-1	0.885103	1	468	gi|242041175|ref|XP_002467982.1|hypothetical protein SORBIDRAFT_01g037510 [Sorghum bicolor] gi|241921836|gb|EER94980.1| hypothetical protein SORBIDRAFT_01g037510 [Sorghum bicolor]	1.01156e-58	sp|O22914|CP121_ARATH	8e-33	Calvin cycle protein CP12-1, chloroplastic OS=Arabidopsis thaliana GN=CP12-1 PE=1 SV=1		NA				NA				GO:0009507;GO:0009941;GO:0009570;GO:0043234;GO:0005507;GO:0016151;GO:0080153;GO:0019253;GO:0009744	chloroplast|chloroplast envelope|chloroplast stroma|protein complex|copper ion binding|nickel cation binding|negative regulation of reductive pentose-phosphate cycle|reductive pentose-phosphate cycle|response to sucrose
comp12949_c0_seq1	8.5	0	17	Inf	Inf	0.0485852	1	325		NA		NA			NA				NA
comp12953_c0_seq1	4	6	2	0.333333	-1.58496	0.696186	1	584	gi|242080391|ref|XP_002444964.1|hypothetical protein SORBIDRAFT_07g002030 [Sorghum bicolor] gi|241941314|gb|EES14459.1| hypothetical protein SORBIDRAFT_07g002030 [Sorghum bicolor]	6.86631e-135		NA			NA				NA
comp12959_c0_seq1	2.5	0	5	Inf	Inf	0.453475	1	306		NA		NA			NA				NA
comp1295_c0_seq1	3.5	7	0	0	#NAME?	0.319581	1	357		NA		NA			NA				NA
comp12965_c0_seq2	2	0	4	Inf	Inf	0.534056	1	539		NA		NA			NA				NA
comp12967_c0_seq1	6	4	8	2	1	0.749271	1	424		NA		NA			NA				NA
comp1296_c0_seq1	5	5	5	1	0	1	1	305		NA		NA			NA				NA
comp12971_c0_seq1	4	3	5	1.66667	0.736966	0.899329	1	326		NA		NA			NA				NA
comp12976_c0_seq1	0	0	0	NA	NA	NA	NA	399		NA		NA			NA				NA
comp12979_c0_seq1	10.5	9	12	1.33333	0.415037	0.872419	1	526		NA		NA			NA				NA
comp1297_c0_seq1	14	26	2	0.0769231	-3.70044	0.0528892	1	1151		NA		NA			NA				NA
comp12986_c0_seq1	0	0	0	NA	NA	NA	NA	305	gi|514808940|ref|XP_004979301.1|PREDICTED: disease resistance protein RGA2-like isoform X1 [Setaria italica]	7.6501e-49	sp|Q7XA42|RGA1_SOLBU	4e-06	Putative disease resistance protein RGA1 OS=Solanum bulbocastanum GN=RGA1 PE=2 SV=2	KOG4658	4e-06	Apoptotic ATPase			NA				GO:0043531;GO:0005524;GO:0006952	ADP binding|ATP binding|defense response
comp12988_c0_seq1	8.5	8	9	1.125	0.169925	1	1	776		NA		NA			NA				NA
comp12989_c0_seq1	1.5	0	3	Inf	Inf	0.627019	1	353		NA		NA			NA				NA
comp12990_c0_seq1	0	0	0	NA	NA	NA	NA	476		NA		NA			NA				NA
comp12993_c0_seq1	6	6	6	1	0	1	1	600		NA		NA			NA				NA
comp12996_c0_seq1	0	0	0	NA	NA	NA	NA	303	gi|242047512|ref|XP_002461502.1|hypothetical protein SORBIDRAFT_02g003640 [Sorghum bicolor] gi|241924879|gb|EER98023.1| hypothetical protein SORBIDRAFT_02g003640 [Sorghum bicolor]	3.46496e-07		NA			NA				NA
comp12998_c0_seq1	1.5	3	0	0	#NAME?	0.627019	1	422		NA		NA			NA				NA
comp12999_c0_seq1	6	4	8	2	1	0.749271	1	421		NA		NA			NA				NA
comp13000_c0_seq1	13.5	24	3	0.125	-3	0.10293	1	426		NA		NA			NA				NA
comp13001_c0_seq1	10.5	14	7	0.5	-1	0.624357	1	302		NA		NA			NA				NA
comp13002_c0_seq1	0	0	0	NA	NA	NA	NA	582		NA		NA			NA				NA
comp13004_c0_seq1	1	2	0	0	#NAME?	0.737442	1	354	gi|743917736|ref|XP_011002860.1|PREDICTED: protein IQ-DOMAIN 14-like [Populus euphratica] gi|743917738|ref|XP_011002861.1| PREDICTED: protein IQ-DOMAIN 14-like [Populus euphratica]	8.46134e-73	sp|Q8LPG9|IQD14_ARATH	7e-26	Protein IQ-DOMAIN 14 OS=Arabidopsis thaliana GN=IQD14 PE=1 SV=1		NA				NA
comp13005_c0_seq1	8.5	13	4	0.307692	-1.70044	0.450441	1	363		NA		NA			NA				NA
comp13009_c0_seq1	5.5	0	11	Inf	Inf	0.148645	1	362		NA		NA			NA				NA
comp1300_c0_seq1	5	7	3	0.428571	-1.22239	0.725237	1	437		NA		NA			NA				NA
comp13010_c0_seq1	1.5	0	3	Inf	Inf	0.627019	1	384		NA		NA			NA				NA
comp13011_c0_seq1	7	8	6	0.75	-0.415037	0.921801	1	558		NA		NA			NA				NA
comp13015_c1_seq1	1	2	0	0	#NAME?	0.737442	1	453		NA		NA			NA				NA
comp13022_c0_seq1	2.5	5	0	0	#NAME?	0.453475	1	322		NA		NA			NA				NA
comp13030_c1_seq1	2.5	0	5	Inf	Inf	0.453475	1	327		NA		NA			NA				NA
comp13034_c0_seq1	2	4	0	0	#NAME?	0.534056	1	448	gi|242092096|ref|XP_002436538.1|hypothetical protein SORBIDRAFT_10g004345 [Sorghum bicolor] gi|241914761|gb|EER87905.1| hypothetical protein SORBIDRAFT_10g004345	1.5449e-15		NA			NA				NA
comp13039_c0_seq1	8	11	5	0.454545	-1.1375	0.637362	1	711		NA		NA			NA				NA
comp1303_c0_seq1	2	3	1	0.333333	-1.58496	0.854619	1	471	gi|78708690|gb|ABB47665.1|retrotransposon protein	7.15563e-35	sp|P10978|POLX_TOBAC	6e-13	Retrovirus-related Pol polyprotein from transposon TNT 1-94 OS=Nicotiana tabacum PE=2 SV=1	KOG0017	6e-17	FOG: Transposon-encoded proteins with TYA, reverse transcriptase, integrase domains in various combinations			NA				GO:0004190;GO:0004519;GO:0003676;GO:0003964;GO:0008270;GO:0015074	aspartic-type endopeptidase activity|endonuclease activity|nucleic acid binding|RNA-directed DNA polymerase activity|zinc ion binding|DNA integration
comp13041_c0_seq1	4	3	5	1.66667	0.736966	0.899329	1	481		NA		NA			NA				NA
comp13042_c0_seq1	6.5	12	1	0.0833333	-3.58496	0.230848	1	697	gi|242091938|ref|XP_002436459.1|hypothetical protein SORBIDRAFT_10g003010 [Sorghum bicolor] gi|241914682|gb|EER87826.1| hypothetical protein SORBIDRAFT_10g003010 [Sorghum bicolor]	3.64952e-33		NA			NA				NA
comp13043_c0_seq1	4	4	4	1	0	1	1	800	gi|743873395|ref|XP_011034391.1|PREDICTED: tubulin alpha-3 chain [Populus euphratica]	7.21742e-165	sp|B9DHQ0|TBA5_ARATH	4e-164	Tubulin alpha-5 chain OS=Arabidopsis thaliana GN=TUBA5 PE=2 SV=2	KOG1376	1e-164	Alpha tubulin	ko04540;ko04145	Gap junction|Phagosome	2	K07374	TUBA	tubulin alpha	GO:0005737;GO:0005874;GO:0005525;GO:0003924;GO:0005200;GO:0007017;GO:0051258	cytoplasm|microtubule|GTP binding|GTPase activity|structural constituent of cytoskeleton|microtubule-based process|protein polymerization
comp13049_c0_seq1	10	5	15	3	1.58496	0.437702	1	388		NA		NA			NA				NA
comp13051_c0_seq1	13	21	5	0.238095	-2.07039	0.244564	1	511		NA		NA			NA				NA
comp13054_c0_seq1	2.5	5	0	0	#NAME?	0.453475	1	424		NA		NA			NA				NA
comp13057_c1_seq1	1	2	0	0	#NAME?	0.737442	1	473	gi|242079509|ref|XP_002444523.1|hypothetical protein SORBIDRAFT_07g023165 [Sorghum bicolor] gi|241940873|gb|EES14018.1| hypothetical protein SORBIDRAFT_07g023165	1.28132e-69	sp|P08548|LIN1_NYCCO	2e-06	LINE-1 reverse transcriptase homolog OS=Nycticebus coucang PE=1 SV=1	KOG1075	4e-13	FOG: Reverse transcriptase			NA				GO:0046872;GO:0003964	metal ion binding|RNA-directed DNA polymerase activity
comp13063_c0_seq1	8.5	12	5	0.416667	-1.26303	0.580545	1	782		NA		NA			NA				NA
comp13064_c0_seq1	20	20	20	1	0	1	1	401		NA		NA			NA				NA
comp13066_c0_seq1	0	0	0	NA	NA	NA	NA	375	gi|242060168|ref|XP_002451373.1|hypothetical protein SORBIDRAFT_04g000960 [Sorghum bicolor] gi|241931204|gb|EES04349.1| hypothetical protein SORBIDRAFT_04g000960 [Sorghum bicolor]	7.75956e-47	sp|Q5R9E5|FA32A_PONAB	1e-10	Protein FAM32A OS=Pongo abelii GN=FAM32A PE=3 SV=1	KOG3410	1e-30	Conserved alpha-helical protein			NA				GO:0005634;GO:0006915;GO:0007049	nucleus|apoptotic process|cell cycle
comp1306_c0_seq1	1	0	2	Inf	Inf	0.737442	1	824		NA		NA			NA				NA
comp13073_c0_seq1	12	9	15	1.66667	0.736966	0.706499	1	490		NA		NA			NA				NA
comp13075_c0_seq1	10.5	21	0	0	#NAME?	0.0242535	0.975085	496	gi|242072043|ref|XP_002451298.1|hypothetical protein SORBIDRAFT_05g027190 [Sorghum bicolor] gi|241937141|gb|EES10286.1| hypothetical protein SORBIDRAFT_05g027190 [Sorghum bicolor]	3.15826e-85		NA			NA				NA
comp13079_c0_seq1	0	0	0	NA	NA	NA	NA	325	gi|242071473|ref|XP_002451013.1|hypothetical protein SORBIDRAFT_05g022610 [Sorghum bicolor] gi|241936856|gb|EES10001.1| hypothetical protein SORBIDRAFT_05g022610 [Sorghum bicolor]	5.287e-23		NA		KOG1075	4e-12	FOG: Reverse transcriptase			NA
comp13080_c0_seq1	1.5	3	0	0	#NAME?	0.627019	1	559		NA		NA			NA				NA
comp1308_c0_seq1	7	5	9	1.8	0.847997	0.766343	1	691	gi|242084492|ref|XP_002442671.1|hypothetical protein SORBIDRAFT_08g001005 [Sorghum bicolor] gi|241943364|gb|EES16509.1| hypothetical protein SORBIDRAFT_08g001005	3.68511e-47		NA			NA				NA
comp13090_c0_seq1	4	6	2	0.333333	-1.58496	0.696186	1	464		NA		NA			NA				NA
comp13091_c0_seq1	0	0	0	NA	NA	NA	NA	307	gi|326502210|dbj|BAJ95168.1|predicted protein [Hordeum vulgare subsp. vulgare]	1.79531e-44	sp|Q93YP9|ERDL4_ARATH	8e-31	Sugar transporter ERD6-like 4 OS=Arabidopsis thaliana GN=At1g19450 PE=2 SV=1	KOG0254	2e-31	Predicted transporter (major facilitator superfamily)			NA				GO:0016021;GO:0005774;GO:0005773;GO:0022891;GO:0008643	integral component of membrane|vacuolar membrane|vacuole|substrate-specific transmembrane transporter activity|carbohydrate transport
comp13092_c0_seq1	8	11	5	0.454545	-1.1375	0.637362	1	307		NA		NA			NA				NA
comp13094_c0_seq1	9	11	7	0.636364	-0.652077	0.79306	1	1840	gi|55296801|dbj|BAD68127.1|helicase-like protein [Oryza sativa Japonica Group]	0		NA		KOG0987	2e-121	DNA helicase PIF1/RRM3			NA
comp13095_c0_seq1	0	0	0	NA	NA	NA	NA	311		NA		NA			NA				NA
comp13096_c0_seq1	1.5	0	3	Inf	Inf	0.627019	1	633		NA		NA			NA				NA
comp13097_c0_seq1	7	7	7	1	0	1	1	334		NA		NA			NA				NA
comp1309_c0_seq1	1	0	2	Inf	Inf	0.737442	1	689	gi|242091443|ref|XP_002441554.1|hypothetical protein SORBIDRAFT_09g029230 [Sorghum bicolor] gi|241946839|gb|EES19984.1| hypothetical protein SORBIDRAFT_09g029230 [Sorghum bicolor]	5.78932e-120	sp|Q6F357|PLA7_ORYSJ	2e-92	Phospholipase A1-II 7 OS=Oryza sativa subsp. japonica GN=Os05g0574100 PE=3 SV=1	KOG4569	1e-62	Predicted lipase			NA				GO:0005737;GO:0008970;GO:0016042	cytoplasm|phosphatidylcholine 1-acylhydrolase activity|lipid catabolic process
comp130_c0_seq1	12	18	6	0.333333	-1.58496	0.388511	1	497		NA		NA			NA				NA
comp13103_c0_seq1	0	0	0	NA	NA	NA	NA	485		NA		NA			NA				NA
comp13104_c0_seq1	9	11	7	0.636364	-0.652077	0.79306	1	702	gi|224033825|gb|ACN35988.1|unknown [Zea mays]	1.20988e-08		NA			NA				NA
comp13105_c0_seq1	1.5	0	3	Inf	Inf	0.627019	1	640	gi|566169345|ref|XP_006382644.1|thylakoid lumen 18.3 kDa family protein [Populus trichocarpa] gi|550338009|gb|ERP60441.1| thylakoid lumen 18.3 kDa family protein [Populus trichocarpa]	1.77079e-141	sp|Q9ZVL6|U603_ARATH	8e-102	UPF0603 protein At1g54780, chloroplastic OS=Arabidopsis thaliana GN=At1g54780 PE=1 SV=1		NA				NA				GO:0009507;GO:0009534;GO:0009535;GO:0016021;GO:0009579;GO:0031977;GO:0003993;GO:0016311;GO:0010206	chloroplast|chloroplast thylakoid|chloroplast thylakoid membrane|integral component of membrane|thylakoid|thylakoid lumen|acid phosphatase activity|dephosphorylation|photosystem II repair
comp13110_c0_seq1	0	0	0	NA	NA	NA	NA	587	gi|242093416|ref|XP_002437198.1|hypothetical protein SORBIDRAFT_10g022747 [Sorghum bicolor] gi|241915421|gb|EER88565.1| hypothetical protein SORBIDRAFT_10g022747	8.9177e-47		NA			NA				NA
comp13112_c0_seq1	4	1	7	7	2.80735	0.486898	1	500	gi|253761860|ref|XP_002489304.1|hypothetical protein SORBIDRAFT_0010s007570 [Sorghum bicolor] gi|241946952|gb|EES20097.1| hypothetical protein SORBIDRAFT_0010s007570 [Sorghum bicolor]	9.83829e-89	sp|Q9LXA8|BXL6_ARATH	1e-19	Probable beta-D-xylosidase 6 OS=Arabidopsis thaliana GN=BXL6 PE=2 SV=1		NA				NA				GO:0009505;GO:0005578;GO:0005774;GO:0005773;GO:0046556;GO:0009044;GO:0031222;GO:0045493	plant-type cell wall|proteinaceous extracellular matrix|vacuolar membrane|vacuole|alpha-L-arabinofuranosidase activity|xylan 1,4-beta-xylosidase activity|arabinan catabolic process|xylan catabolic process
comp13119_c0_seq1	2	4	0	0	#NAME?	0.534056	1	376		NA		NA			NA				NA
comp13121_c0_seq1	4.5	9	0	0	#NAME?	0.216684	1	338		NA		NA			NA				NA
comp13123_c0_seq1	1	2	0	0	#NAME?	0.737442	1	464		NA		NA			NA				NA
comp13126_c0_seq1	6.5	4	9	2.25	1.16993	0.67886	1	847		NA		NA			NA				NA
comp13127_c0_seq1	0	0	0	NA	NA	NA	NA	342		NA		NA			NA				NA
comp13129_c0_seq1	2	2	2	1	0	1	1	507	gi|224112525|ref|XP_002316220.1|hypothetical protein POPTR_0010s19720g [Populus trichocarpa] gi|222865260|gb|EEF02391.1| hypothetical protein POPTR_0010s19720g [Populus trichocarpa]	1.27742e-66	sp|O49595|HMGB1_ARATH	1e-34	High mobility group B protein 1 OS=Arabidopsis thaliana GN=HMGB1 PE=1 SV=1	KOG0381	2e-35	HMG box-containing protein	ko03410	Base excision repair	1	K10802	HMGB1	high mobility group protein B1	GO:0000785;GO:0005634;GO:0003682;GO:0003677;GO:0030527;GO:0003700;GO:0006333;GO:0006338;GO:0006355	chromatin|nucleus|chromatin binding|DNA binding|structural constituent of chromatin|transcription factor activity, sequence-specific DNA binding|chromatin assembly or disassembly|chromatin remodeling|regulation of transcription, DNA-templated
comp13130_c0_seq1	1	0	2	Inf	Inf	0.737442	1	516	gi|743902653|ref|XP_011044672.1|PREDICTED: protein phosphatase 2C 57 [Populus euphratica]	1.62514e-100	sp|P49599|P2C57_ARATH	3e-55	Protein phosphatase 2C 57 OS=Arabidopsis thaliana GN=PPH1 PE=2 SV=2	KOG0698	7e-56	Serine/threonine protein phosphatase			NA				GO:0009507;GO:0009570;GO:0005737;GO:0016021;GO:0005730;GO:0005634;GO:0009579;GO:0046872;GO:0016791;GO:0004721;GO:0016311;GO:0009767;GO:0080005	chloroplast|chloroplast stroma|cytoplasm|integral component of membrane|nucleolus|nucleus|thylakoid|metal ion binding|phosphatase activity|phosphoprotein phosphatase activity|dephosphorylation|photosynthetic electron transport chain|photosystem stoichiometry adjustment
comp13135_c0_seq1	4	4	4	1	0	1	1	344		NA		NA			NA				NA
comp13136_c0_seq1	4.5	9	0	0	#NAME?	0.216684	1	304	gi|125582065|gb|EAZ22996.1|hypothetical protein OsJ_06691 [Oryza sativa Japonica Group]	1.07471e-27		NA			NA				NA
comp13137_c0_seq1	1.5	3	0	0	#NAME?	0.627019	1	880	gi|223972735|gb|ACN30555.1|unknown [Zea mays]	5.7476e-23	sp|O81481|IF4E1_MAIZE	2e-19	Eukaryotic translation initiation factor 4E-1 OS=Zea mays PE=2 SV=1	KOG1670	6e-18	Translation initiation factor 4F, cap-binding subunit (eIF-4E) and related cap-binding proteins	ko04066;ko04150;ko04151;ko03013;ko04211;ko04910	HIF-1 signaling pathway|mTOR signaling pathway|PI3K-Akt signaling pathway|RNA transport|Longevity regulating pathway - mammal|Insulin signaling pathway	6	K03259	EIF4E	translation initiation factor 4E	GO:0005737;GO:0003743;GO:0006417	cytoplasm|translation initiation factor activity|regulation of translation
comp1313_c0_seq1	9	9	9	1	0	1	1	779	gi|242036553|ref|XP_002465671.1|hypothetical protein SORBIDRAFT_01g043470 [Sorghum bicolor] gi|241919525|gb|EER92669.1| hypothetical protein SORBIDRAFT_01g043470 [Sorghum bicolor]	1.43292e-60	sp|Q66GP0|Y5738_ARATH	6e-26	BTB/POZ domain-containing protein At5g67385 OS=Arabidopsis thaliana GN=At5g67385 PE=2 SV=2		NA				NA
comp13140_c0_seq1	2	4	0	0	#NAME?	0.534056	1	336	gi|242067775|ref|XP_002449164.1|hypothetical protein SORBIDRAFT_05g005935 [Sorghum bicolor] gi|241935007|gb|EES08152.1| hypothetical protein SORBIDRAFT_05g005935	2.65799e-42		NA			NA		ko03020;ko00230;ko00240;ko04623	RNA polymerase|Purine metabolism|Pyrimidine metabolism|Cytosolic DNA-sensing pathway	4	K03013	RPB5, POLR2E	DNA-directed RNA polymerases I, II, and III subunit RPABC1
comp13144_c0_seq2	12	18	6	0.333333	-1.58496	0.388511	1	335		NA		NA			NA				NA
comp13146_c0_seq1	0	0	0	NA	NA	NA	NA	325		NA		NA			NA				NA
comp13148_c0_seq2	15	21	9	0.428571	-1.22239	0.455463	1	784		NA		NA			NA				NA
comp13152_c0_seq1	9	11	7	0.636364	-0.652077	0.79306	1	1394		NA		NA			NA				NA
comp13154_c1_seq1	1.5	0	3	Inf	Inf	0.627019	1	403	gi|194689740|gb|ACF78954.1|unknown [Zea mays]	3.16031e-58	sp|Q9C788|C70B1_ARATH	1e-43		KOG0157	3e-44	Cytochrome P450 CYP4/CYP19/CYP26 subfamilies			NA				GO:0016021;GO:0018685;GO:0020037;GO:0005506;GO:0010584;GO:0080110	integral component of membrane|alkane 1-monooxygenase activity|heme binding|iron ion binding|pollen exine formation|sporopollenin biosynthetic process
comp13156_c0_seq1	2.5	0	5	Inf	Inf	0.453475	1	439		NA		NA			NA				NA
comp13159_c0_seq1	2	4	0	0	#NAME?	0.534056	1	380	gi|242044508|ref|XP_002460125.1|hypothetical protein SORBIDRAFT_02g023080 [Sorghum bicolor] gi|241923502|gb|EER96646.1| hypothetical protein SORBIDRAFT_02g023080 [Sorghum bicolor]	6.91399e-14		NA			NA				NA
comp13161_c0_seq1	5	5	5	1	0	1	1	347	gi|118488642|gb|ABK96133.1|unknown [Populus trichocarpa]	6.55333e-39		NA			NA				NA
comp13164_c0_seq2	7	5	9	1.8	0.847997	0.766343	1	311		NA		NA			NA				NA
comp13167_c0_seq1	14	20	8	0.4	-1.32193	0.435143	1	635		NA		NA			NA				NA
comp13168_c0_seq1	1.5	0	3	Inf	Inf	0.627019	1	435	gi|224060391|ref|XP_002300176.1|cytochrome b5 isoform 2 family protein [Populus trichocarpa] gi|743904566|ref|XP_011045662.1| PREDICTED: cytochrome b5 isoform B-like [Populus euphratica] gi|222847434|gb|EEE84981.1| cytochrome b5 isoform 2 family protein [Populus trichocarpa]	9.68153e-81	sp|O48845|CYB5B_ARATH	2e-62	Cytochrome b5 isoform B OS=Arabidopsis thaliana GN=CYTB5-B PE=1 SV=1	KOG0537	5e-63	Cytochrome b5			NA				GO:0005783;GO:0005789;GO:0016021;GO:0020037;GO:0046872;GO:0043447;GO:0055114	endoplasmic reticulum|endoplasmic reticulum membrane|integral component of membrane|heme binding|metal ion binding|alkane biosynthetic process|oxidation-reduction process
comp13172_c0_seq1	8.5	10	7	0.7	-0.514573	0.857466	1	809		NA		NA			NA				NA
comp13173_c0_seq1	3	2	4	2	1	0.885103	1	657	gi|242045530|ref|XP_002460636.1|hypothetical protein SORBIDRAFT_02g032230 [Sorghum bicolor] gi|241924013|gb|EER97157.1| hypothetical protein SORBIDRAFT_02g032230 [Sorghum bicolor]	4.89467e-149	sp|Q9FFI5|NAC86_ARATH	2e-73			NA				NA				GO:0005634;GO:0003677;GO:0003700;GO:0090603;GO:0090602;GO:0006351	nucleus|DNA binding|transcription factor activity, sequence-specific DNA binding|sieve element differentiation|sieve element enucleation|transcription, DNA-templated
comp13177_c0_seq1	4	1	7	7	2.80735	0.486898	1	959	gi|242050238|ref|XP_002462863.1|hypothetical protein SORBIDRAFT_02g033320 [Sorghum bicolor] gi|241926240|gb|EER99384.1| hypothetical protein SORBIDRAFT_02g033320 [Sorghum bicolor]	0	sp|A4IJ27|ROGF3_ARATH	1e-89	Rop guanine nucleotide exchange factor 3 OS=Arabidopsis thaliana GN=ROPGEF3 PE=2 SV=1		NA				NA				GO:0005089;GO:0043547	Rho guanyl-nucleotide exchange factor activity|positive regulation of GTPase activity
comp13178_c0_seq1	3	3	3	1	0	1	1	442		NA		NA			NA				NA
comp13179_c0_seq1	5.5	0	11	Inf	Inf	0.148645	1	365		NA		NA			NA				NA
comp13181_c0_seq1	1.5	0	3	Inf	Inf	0.627019	1	987	gi|242042814|ref|XP_002459278.1|hypothetical protein SORBIDRAFT_02g001654 [Sorghum bicolor] gi|241922655|gb|EER95799.1| hypothetical protein SORBIDRAFT_02g001654	5.13521e-180		NA			NA				NA
comp13185_c0_seq1	10.5	21	0	0	#NAME?	0.0242535	0.975085	312		NA		NA			NA				NA
comp13190_c0_seq1	6.5	8	5	0.625	-0.678072	0.838579	1	530		NA		NA			NA				NA
comp13193_c0_seq1	1	2	0	0	#NAME?	0.737442	1	691	gi|242088095|ref|XP_002439880.1|hypothetical protein SORBIDRAFT_09g021890 [Sorghum bicolor] gi|241945165|gb|EES18310.1| hypothetical protein SORBIDRAFT_09g021890 [Sorghum bicolor]	8.31489e-126	sp|Q9ZUX1|C94C1_ARATH	3e-67		KOG0157	8e-68	Cytochrome P450 CYP4/CYP19/CYP26 subfamilies			NA				GO:0016021;GO:0043231;GO:0018685;GO:0020037;GO:0005506;GO:0009611	integral component of membrane|intracellular membrane-bounded organelle|alkane 1-monooxygenase activity|heme binding|iron ion binding|response to wounding
comp13200_c0_seq1	2	2	2	1	0	1	1	501		NA		NA			NA				NA
comp13203_c0_seq1	5	0	10	Inf	Inf	0.17885	1	381		NA		NA			NA				NA
comp13205_c0_seq1	1.5	0	3	Inf	Inf	0.627019	1	516	gi|242072678|ref|XP_002446275.1|hypothetical protein SORBIDRAFT_06g012280 [Sorghum bicolor] gi|241937458|gb|EES10603.1| hypothetical protein SORBIDRAFT_06g012280 [Sorghum bicolor]	1.62137e-57	sp|Q6JAH0|CZOG_SORBI	6e-38	Putative cis-zeatin O-glucosyltransferase OS=Sorghum bicolor GN=SB20O07.14 PE=3 SV=1	KOG1192	2e-12	UDP-glucuronosyl and UDP-glucosyl transferase	ko00908	Zeatin biosynthesis	1	K13495	CISZOG	cis-zeatin O-glucosyltransferase	GO:0050502	cis-zeatin O-beta-D-glucosyltransferase activity
comp1320_c0_seq1	1	2	0	0	#NAME?	0.737442	1	651		NA		NA			NA				NA
comp13210_c0_seq1	2	0	4	Inf	Inf	0.534056	1	350		NA		NA			NA				NA
comp13214_c0_seq1	0	0	0	NA	NA	NA	NA	372		NA		NA			NA				NA
comp13216_c0_seq1	6.5	4	9	2.25	1.16993	0.67886	1	382		NA		NA			NA				NA
comp13225_c0_seq1	2	4	0	0	#NAME?	0.534056	1	590		NA		NA			NA				NA
comp13228_c0_seq1	5	5	5	1	0	1	1	358		NA		NA			NA				NA
comp1322_c0_seq1	3.5	7	0	0	#NAME?	0.319581	1	334		NA		NA			NA				NA
comp13231_c0_seq1	3	1	5	5	2.32193	0.647934	1	560	gi|727148814|emb|CEG69273.1|Putative 30S ribosomal protein S7e [Rhizopus microsporus]	1.35121e-78	sp|P62083|RS7_RAT	3e-125	40S ribosomal protein S7 OS=Rattus norvegicus GN=Rps7 PE=1 SV=1	KOG3320	8e-126	40S ribosomal protein S7	ko03010	Ribosome	1	K02993	RP-S7e, RPS7	small subunit ribosomal protein S7e	GO:0022627;GO:0005815;GO:0003735;GO:0006412	cytosolic small ribosomal subunit|microtubule organizing center|structural constituent of ribosome|translation
comp13233_c0_seq1	3.5	0	7	Inf	Inf	0.319581	1	469		NA		NA			NA				NA
comp13234_c0_seq1	3.5	0	7	Inf	Inf	0.319581	1	385		NA		NA			NA				NA
comp13235_c0_seq1	5.5	11	0	0	#NAME?	0.148645	1	359		NA		NA			NA				NA
comp1323_c0_seq1	3	0	6	Inf	Inf	0.381487	1	380		NA		NA			NA				NA
comp13240_c0_seq1	6.5	8	5	0.625	-0.678072	0.838579	1	684	gi|242088385|ref|XP_002440025.1|hypothetical protein SORBIDRAFT_09g024690 [Sorghum bicolor] gi|241945310|gb|EES18455.1| hypothetical protein SORBIDRAFT_09g024690 [Sorghum bicolor]	7.79025e-56	sp|Q9SN22|SCL32_ARATH	9e-17	Scarecrow-like protein 32 OS=Arabidopsis thaliana GN=SCL32 PE=2 SV=1		NA				NA				GO:0005634;GO:0003700;GO:0006355;GO:0006351	nucleus|transcription factor activity, sequence-specific DNA binding|regulation of transcription, DNA-templated|transcription, DNA-templated
comp13241_c0_seq1	0	0	0	NA	NA	NA	NA	332	gi|217075928|gb|ACJ86323.1|ADP-glucose pyrophosphorylase small subunit	4.00221e-73	sp|P15280|GLGS_ORYSJ	3e-74	Glucose-1-phosphate adenylyltransferase small subunit, chloroplastic/amyloplastic OS=Oryza sativa subsp. japonica GN=AGPS PE=2 SV=4	KOG1322	3e-70	GDP-mannose pyrophosphorylase/mannose-1-phosphate guanylyltransferase	ko00500;ko00520	Starch and sucrose metabolism|Amino sugar and nucleotide sugar metabolism	2	K00975	glgC	glucose-1-phosphate adenylyltransferase	GO:0009501;GO:0009507;GO:0005524;GO:0008878;GO:0005978;GO:0019252;GO:0005982	amyloplast|chloroplast|ATP binding|glucose-1-phosphate adenylyltransferase activity|glycogen biosynthetic process|starch biosynthetic process|starch metabolic process
comp13244_c0_seq1	1	2	0	0	#NAME?	0.737442	1	588		NA		NA			NA				NA
comp13248_c0_seq1	0	0	0	NA	NA	NA	NA	321		NA		NA			NA				NA
comp13251_c0_seq1	0.5	1	0	0	#NAME?	1	1	515		NA		NA			NA				NA
comp13257_c0_seq1	5	5	5	1	0	1	1	315		NA		NA			NA				NA
comp13259_c0_seq1	0	0	0	NA	NA	NA	NA	381		NA		NA			NA				NA
comp13261_c0_seq1	9.5	19	0	0	#NAME?	0.0342701	1	394		NA		NA			NA				NA
comp13262_c0_seq1	4	3	5	1.66667	0.736966	0.899329	1	469	gi|23495862|dbj|BAC20071.1|unknown protein [Oryza sativa Japonica Group]	8.20143e-10		NA			NA				NA
comp13263_c0_seq2	0	0	0	NA	NA	NA	NA	422	gi|218201636|gb|EEC84063.1|hypothetical protein OsI_30341 [Oryza sativa Indica Group]	2.09418e-14		NA			NA				NA
comp13267_c0_seq1	1.5	0	3	Inf	Inf	0.627019	1	386		NA		NA			NA				NA
comp13271_c0_seq1	2.5	5	0	0	#NAME?	0.453475	1	324		NA		NA			NA				NA
comp13272_c0_seq1	0	0	0	NA	NA	NA	NA	342		NA		NA			NA				NA
comp13273_c0_seq1	0	0	0	NA	NA	NA	NA	418		NA		NA			NA				NA
comp13274_c0_seq1	1.5	0	3	Inf	Inf	0.627019	1	302		NA		NA			NA				NA
comp13275_c0_seq1	0	0	0	NA	NA	NA	NA	316		NA		NA			NA				NA
comp13277_c0_seq1	10	9	11	1.22222	0.289507	0.934433	1	627		NA		NA			NA				NA
comp13279_c0_seq1	5	3	7	2.33333	1.22239	0.725237	1	486	gi|218202010|gb|EEC84437.1|hypothetical protein OsI_31055 [Oryza sativa Indica Group]	3.32518e-07		NA			NA				NA
comp1327_c0_seq1	5	0	10	Inf	Inf	0.17885	1	505		NA		NA			NA				NA
comp13285_c0_seq1	0	0	0	NA	NA	NA	NA	375		NA		NA			NA				NA
comp13289_c0_seq1	1.5	0	3	Inf	Inf	0.627019	1	346	gi|242094870|ref|XP_002437925.1|hypothetical protein SORBIDRAFT_10g004890 [Sorghum bicolor] gi|241916148|gb|EER89292.1| hypothetical protein SORBIDRAFT_10g004890 [Sorghum bicolor]	5.65255e-74	sp|Q5SNL7|FAN1_ORYSJ	5e-65	Fanconi-associated nuclease 1 homolog OS=Oryza sativa subsp. japonica GN=Os06g0171800 PE=3 SV=1	KOG2143	4e-49	Uncharacterized conserved protein	ko03460	Fanconi anemia pathway	1	K15363	FAN1, MTMR15	fanconi-associated nuclease 1	GO:0003677;GO:0016818;GO:0004528;GO:0008270;GO:0006281	DNA binding|hydrolase activity, acting on acid anhydrides, in phosphorus-containing anhydrides|phosphodiesterase I activity|zinc ion binding|DNA repair
comp13297_c0_seq1	13	18	8	0.444444	-1.16993	0.509135	1	498	gi|242033193|ref|XP_002463991.1|hypothetical protein SORBIDRAFT_01g010120 [Sorghum bicolor] gi|241917845|gb|EER90989.1| hypothetical protein SORBIDRAFT_01g010120 [Sorghum bicolor]	4.23759e-62	sp|Q7X6Y7|MMD1_ARATH	7e-15	PHD finger protein MALE MEIOCYTE DEATH 1 OS=Arabidopsis thaliana GN=MMD1 PE=2 SV=1	KOG1844	2e-11	PHD Zn-finger proteins			NA
comp13302_c0_seq1	3.5	4	3	0.75	-0.415037	1	1	330	gi|219884937|gb|ACL52843.1|unknown [Zea mays]	5.75007e-41	sp|Q7LHG5|YI31B_YEAST	3e-18	Transposon Ty3-I Gag-Pol polyprotein OS=Saccharomyces cerevisiae (strain ATCC 204508 / S288c) GN=TY3B-I PE=3 SV=2	KOG0017	4e-29	FOG: Transposon-encoded proteins with TYA, reverse transcriptase, integrase domains in various combinations			NA				GO:0005737;GO:0005634;GO:0000943;GO:0004190;GO:0005524;GO:0003677;GO:0003887;GO:0008233;GO:0004540;GO:0003723;GO:0003964;GO:0004523;GO:0008270;GO:0071897;GO:0015074;GO:0006310;GO:0090501;GO:0006278;GO:0032197;GO:0019076	cytoplasm|nucleus|retrotransposon nucleocapsid|aspartic-type endopeptidase activity|ATP binding|DNA binding|DNA-directed DNA polymerase activity|peptidase activity|ribonuclease activity|RNA binding|RNA-directed DNA polymerase activity|RNA-DNA hybrid ribonuclease activity|zinc ion binding|DNA biosynthetic process|DNA integration|DNA recombination|RNA phosphodiester bond hydrolysis|RNA-dependent DN…
comp13302_c1_seq1	1	0	2	Inf	Inf	0.737442	1	417	gi|514788387|ref|XP_004971555.1|PREDICTED: uncharacterized protein LOC101764768 [Setaria italica]	3.04167e-47		NA		KOG0017	1e-21	FOG: Transposon-encoded proteins with TYA, reverse transcriptase, integrase domains in various combinations			NA
comp13303_c0_seq1	0	0	0	NA	NA	NA	NA	329	gi|743810661|ref|XP_011018813.1|PREDICTED: phosphatidylinositol 4-phosphate 5-kinase 9 [Populus euphratica] gi|743810665|ref|XP_011018814.1| PREDICTED: phosphatidylinositol 4-phosphate 5-kinase 9 [Populus euphratica] gi|743810669|ref|XP_011018815.1| PREDICTED: phosphatidylinositol 4-phosphate 5-kinase 9 [Populus euphratica]	3.43081e-69	sp|Q8L850|PI5K9_ARATH	2e-59	Phosphatidylinositol 4-phosphate 5-kinase 9 OS=Arabidopsis thaliana GN=PIP5K9 PE=1 SV=2	KOG0229	5e-60	Phosphatidylinositol-4-phosphate 5-kinase	ko04810;ko04144;ko04070;ko00562;ko04666	Regulation of actin cytoskeleton|Endocytosis|Phosphatidylinositol signaling system|Inositol phosphate metabolism|Fc gamma R-mediated phagocytosis	5	K00889	PIP5K	1-phosphatidylinositol-4-phosphate 5-kinase	GO:0005829;GO:0016020;GO:0005634;GO:0016308;GO:0005524;GO:0005975;GO:0006520	cytosol|membrane|nucleus|1-phosphatidylinositol-4-phosphate 5-kinase activity|ATP binding|carbohydrate metabolic process|cellular amino acid metabolic process
comp13305_c0_seq1	0	0	0	NA	NA	NA	NA	380		NA		NA			NA				NA
comp13312_c0_seq1	0	0	0	NA	NA	NA	NA	304		NA		NA			NA				NA
comp13315_c0_seq1	8	2	14	7	2.80735	0.250062	1	530		NA		NA			NA				NA
comp13319_c0_seq2	0.5	0	1	Inf	Inf	1	1	448	gi|727153367|emb|CEG64337.1|Putative Translationally-controlled tumor protein [Rhizopus microsporus] gi|729698693|emb|CEJ04094.1| Putative Translationally-controlled tumor protein [Rhizopus microsporus]	6.6199e-26	sp|P61288|TCTP_PIG	2e-83	Translationally-controlled tumor protein OS=Sus scrofa GN=TPT1 PE=2 SV=1	KOG1727	4e-84	Microtubule-binding protein (translationally controlled tumor protein)			NA				GO:0005737;GO:0005615;GO:0005771;GO:0005509	cytoplasm|extracellular space|multivesicular body|calcium ion binding
comp13320_c0_seq1	0	0	0	NA	NA	NA	NA	375	gi|242084022|ref|XP_002442436.1|hypothetical protein SORBIDRAFT_08g020030 [Sorghum bicolor] gi|241943129|gb|EES16274.1| hypothetical protein SORBIDRAFT_08g020030 [Sorghum bicolor]	3.81743e-77	sp|Q9FIZ3|GSO2_ARATH	3e-22	LRR receptor-like serine/threonine-protein kinase GSO2 OS=Arabidopsis thaliana GN=GSO2 PE=2 SV=2	KOG0619	6e-35	FOG: Leucine rich repeat			NA
comp13320_c1_seq1	1.5	0	3	Inf	Inf	0.627019	1	356	gi|242084022|ref|XP_002442436.1|hypothetical protein SORBIDRAFT_08g020030 [Sorghum bicolor] gi|241943129|gb|EES16274.1| hypothetical protein SORBIDRAFT_08g020030 [Sorghum bicolor]	1.32866e-65	sp|C0LGW6|ERL1_ARATH	6e-09	LRR receptor-like serine/threonine-protein kinase ERL1 OS=Arabidopsis thaliana GN=ERL1 PE=2 SV=1	KOG0619	3e-14	FOG: Leucine rich repeat			NA
comp13321_c1_seq1	2.5	0	5	Inf	Inf	0.453475	1	369		NA		NA			NA				NA
comp13322_c0_seq1	5.5	0	11	Inf	Inf	0.148645	1	717	gi|670362952|ref|XP_008654206.1|PREDICTED: heat shock cognate 70 kDa protein-like [Zea mays] gi|414866119|tpg|DAA44676.1| TPA: hypothetical protein ZEAMMB73_731946 [Zea mays]	5.81203e-96	sp|P11503|HSP70_ONCVO	6e-61	Heat shock 70 kDa protein (Fragment) OS=Onchocerca volvulus PE=2 SV=2	KOG0101	2e-60	Molecular chaperones HSP70/HSC70, HSP70 superfamily	ko04144;ko04010;ko04141;ko03040;ko04915;ko04612	Endocytosis|MAPK signaling pathway|Protein processing in endoplasmic reticulum|Spliceosome|Estrogen signaling pathway|Antigen processing and presentation	6	K03283	HSPA1_8	heat shock 70kDa protein 1/8	GO:0005524	ATP binding
comp13324_c0_seq1	0	0	0	NA	NA	NA	NA	354		NA		NA			NA				NA
comp1332_c0_seq1	5	2	8	4	2	0.542383	1	574		NA		NA			NA				NA
comp13330_c0_seq2	0	0	0	NA	NA	NA	NA	410	gi|224095250|ref|XP_002310366.1|Methylenetetrahydrofolate reductase family protein [Populus trichocarpa] gi|222853269|gb|EEE90816.1| Methylenetetrahydrofolate reductase family protein [Populus trichocarpa]	3.51774e-86	sp|Q75HE6|MTHR_ORYSJ	2e-83	Probable methylenetetrahydrofolate reductase OS=Oryza sativa subsp. japonica GN=Os03g0815200 PE=2 SV=1	KOG0564	4e-82	5,10-methylenetetrahydrofolate reductase	ko00720;ko00670;ko01200	Carbon fixation pathways in prokaryotes|One carbon pool by folate|Carbon metabolism	3	K00297	metF, MTHFR	methylenetetrahydrofolate reductase (NADPH)	GO:0004489;GO:0006555;GO:0035999	methylenetetrahydrofolate reductase (NAD(P)H) activity|methionine metabolic process|tetrahydrofolate interconversion
comp13333_c0_seq1	0	0	0	NA	NA	NA	NA	728		NA		NA			NA				NA
comp13340_c0_seq1	2	4	0	0	#NAME?	0.534056	1	366		NA		NA			NA				NA
comp13347_c0_seq1	7	5	9	1.8	0.847997	0.766343	1	393		NA		NA			NA				NA
comp13349_c0_seq1	8.5	6	11	1.83333	0.874469	0.716954	1	793		NA		NA			NA				NA
comp13352_c0_seq1	5	0	10	Inf	Inf	0.17885	1	338		NA		NA			NA				NA
comp13354_c0_seq1	12	21	3	0.142857	-2.80735	0.14596	1	677		NA		NA			NA				NA
comp13355_c0_seq1	1.5	3	0	0	#NAME?	0.627019	1	809		NA		NA			NA				NA
comp13360_c0_seq1	2	0	4	Inf	Inf	0.534056	1	343		NA		NA			NA				NA
comp13364_c0_seq1	10.5	21	0	0	#NAME?	0.0242535	0.975085	677		NA		NA			NA				NA
comp13367_c0_seq1	0	0	0	NA	NA	NA	NA	316	gi|242045530|ref|XP_002460636.1|hypothetical protein SORBIDRAFT_02g032230 [Sorghum bicolor] gi|241924013|gb|EER97157.1| hypothetical protein SORBIDRAFT_02g032230 [Sorghum bicolor]	6.73187e-14		NA			NA				NA
comp13371_c1_seq1	14.5	9	20	2.22222	1.152	0.490585	1	446		NA		NA			NA				NA
comp13372_c0_seq1	8	16	0	0	#NAME?	0.0583082	1	326		NA		NA			NA				NA
comp13387_c0_seq1	2.5	0	5	Inf	Inf	0.453475	1	364		NA		NA			NA				NA
comp13389_c0_seq1	5	7	3	0.428571	-1.22239	0.725237	1	374		NA		NA			NA				NA
comp13393_c0_seq1	12.5	5	20	4	2	0.269704	1	485		NA		NA			NA				NA
comp13397_c0_seq1	5.5	8	3	0.375	-1.41504	0.650861	1	424		NA		NA			NA				NA
comp13399_c0_seq1	12.5	5	20	4	2	0.269704	1	658		NA		NA			NA				NA
comp1339_c0_seq1	0	0	0	NA	NA	NA	NA	641	gi|403377910|sp|C5YHH7.2|TPS1_SORBIRecName: Full=Zingiberene synthase; Short=SbTPS1 [Sorghum bicolor]	3.24214e-136	sp|C5YHH7|TPS1_SORBI	2e-137	Zingiberene synthase OS=Sorghum bicolor GN=TPS1 PE=1 SV=2		NA				NA				GO:0005737;GO:0000287;GO:0010333;GO:0006952;GO:0016114	cytoplasm|magnesium ion binding|terpene synthase activity|defense response|terpenoid biosynthetic process
comp13400_c0_seq1	6	3	9	3	1.58496	0.584483	1	426		NA		NA			NA				NA
comp13402_c0_seq1	2.5	5	0	0	#NAME?	0.453475	1	332		NA		NA			NA				NA
comp13407_c0_seq1	1.5	3	0	0	#NAME?	0.627019	1	332	gi|242094754|ref|XP_002437867.1|hypothetical protein SORBIDRAFT_10g004050 [Sorghum bicolor] gi|241916090|gb|EER89234.1| hypothetical protein SORBIDRAFT_10g004050 [Sorghum bicolor]	2.67218e-49		NA			NA				NA
comp13411_c0_seq1	4.5	0	9	Inf	Inf	0.216684	1	348		NA		NA			NA				NA
comp13412_c0_seq1	3	3	3	1	0	1	1	636	gi|242058931|ref|XP_002458611.1|hypothetical protein SORBIDRAFT_03g036650 [Sorghum bicolor] gi|241930586|gb|EES03731.1| hypothetical protein SORBIDRAFT_03g036650 [Sorghum bicolor]	6.08197e-117	sp|O81832|Y4729_ARATH	4e-38	G-type lectin S-receptor-like serine/threonine-protein kinase At4g27290 OS=Arabidopsis thaliana GN=At4g27290 PE=3 SV=4		NA				NA
comp13413_c0_seq1	0	0	0	NA	NA	NA	NA	358		NA		NA			NA				NA
comp1341_c0_seq1	1.5	0	3	Inf	Inf	0.627019	1	417	gi|514806391|ref|XP_004978053.1|PREDICTED: uncharacterized protein LOC101764276 [Setaria italica]	3.42418e-41		NA		KOG1075	4e-08	FOG: Reverse transcriptase			NA
comp13420_c0_seq1	12.5	7	18	2.57143	1.36257	0.449053	1	676	gi|22725999|gb|AAN04999.1|hypothetical protein LOC_Os10g10980 [Oryza sativa Japonica Group] gi|31430628|gb|AAP52516.1| F-box domain containing protein	5.23364e-14		NA			NA				NA
comp13421_c0_seq1	1	0	2	Inf	Inf	0.737442	1	511	gi|242086450|ref|XP_002443650.1|hypothetical protein SORBIDRAFT_08g022850 [Sorghum bicolor] gi|241944343|gb|EES17488.1| hypothetical protein SORBIDRAFT_08g022850 [Sorghum bicolor]	4.58223e-79	sp|P42317|YXJF_BACSU	3e-16	Uncharacterized oxidoreductase YxjF OS=Bacillus subtilis (strain 168) GN=yxjF PE=3 SV=2	KOG1209	1e-25	1-Acyl dihydroxyacetone phosphate reductase and related dehydrogenases			NA				GO:0003858	3-hydroxybutyrate dehydrogenase activity
comp13426_c0_seq1	8.5	5	12	2.4	1.26303	0.580545	1	846		NA		NA			NA				NA
comp13430_c0_seq1	2	4	0	0	#NAME?	0.534056	1	331	gi|242093902|ref|XP_002437441.1|hypothetical protein SORBIDRAFT_10g027120 [Sorghum bicolor] gi|241915664|gb|EER88808.1| hypothetical protein SORBIDRAFT_10g027120 [Sorghum bicolor]	1.51299e-06		NA			NA				NA
comp13434_c0_seq1	4	8	0	0	#NAME?	0.26362	1	311		NA		NA			NA				NA
comp13445_c0_seq1	5.5	3	8	2.66667	1.41504	0.650861	1	498		NA		NA			NA				NA
comp13446_c0_seq1	0	0	0	NA	NA	NA	NA	316		NA		NA			NA				NA
comp13450_c0_seq1	1.5	0	3	Inf	Inf	0.627019	1	688		NA		NA			NA				NA
comp13451_c0_seq1	2	0	4	Inf	Inf	0.534056	1	629	gi|242032137|ref|XP_002463463.1|hypothetical protein SORBIDRAFT_01g000350 [Sorghum bicolor] gi|241917317|gb|EER90461.1| hypothetical protein SORBIDRAFT_01g000350 [Sorghum bicolor]	1.03256e-148	sp|Q9ZSP5|AIR3_ARATH	7e-54			NA				NA				GO:0005618;GO:0005576;GO:0004252;GO:0010102;GO:0009733	cell wall|extracellular region|serine-type endopeptidase activity|lateral root morphogenesis|response to auxin
comp13455_c0_seq2	5.5	3	8	2.66667	1.41504	0.650861	1	686		NA		NA			NA				NA
comp13459_c0_seq1	3.5	0	7	Inf	Inf	0.319581	1	512		NA		NA			NA				NA
comp1345_c0_seq1	7	5	9	1.8	0.847997	0.766343	1	328	gi|413939235|gb|AFW73786.1|hypothetical protein ZEAMMB73_970549 [Zea mays]	2.45345e-66	sp|Q9FXT9|PRS7_ORYSJ	3e-66	26S protease regulatory subunit 7 OS=Oryza sativa subsp. japonica GN=RPT1A PE=2 SV=1	KOG0729	4e-65	26S proteasome regulatory complex, ATPase RPT1	ko03050	Proteasome	1	K03061	PSMC2, RPT1	26S proteasome regulatory subunit T1	GO:0005737;GO:0005634;GO:0000502;GO:0005524;GO:0016787;GO:0030163	cytoplasm|nucleus|proteasome complex|ATP binding|hydrolase activity|protein catabolic process
comp13463_c0_seq1	1	2	0	0	#NAME?	0.737442	1	389		NA		NA			NA				NA
comp13464_c0_seq1	1	2	0	0	#NAME?	0.737442	1	401	gi|473742116|gb|EMS45427.1|50S ribosomal protein L21	2.66313e-26	sp|P51412|RK21_ARATH	3e-16	50S ribosomal protein L21, chloroplastic OS=Arabidopsis thaliana GN=RPL21 PE=2 SV=1	KOG1686	7e-17	Mitochondrial/chloroplast ribosomal L21 protein	ko03010	Ribosome	1	K02888	RP-L21, MRPL21, rplU	large subunit ribosomal protein L21	GO:0009507;GO:0009941;GO:0009570;GO:0005634;GO:0005840;GO:0019843;GO:0003735;GO:0009658;GO:0009793;GO:0009409;GO:0010027;GO:0006412	chloroplast|chloroplast envelope|chloroplast stroma|nucleus|ribosome|rRNA binding|structural constituent of ribosome|chloroplast organization|embryo development ending in seed dormancy|response to cold|thylakoid membrane organization|translation
comp13465_c0_seq1	0	0	0	NA	NA	NA	NA	387	gi|242037747|ref|XP_002466268.1|hypothetical protein SORBIDRAFT_01g004780 [Sorghum bicolor] gi|241920122|gb|EER93266.1| hypothetical protein SORBIDRAFT_01g004780 [Sorghum bicolor]	2.61053e-72	sp|C0LGV0|Y5487_ARATH	5e-26	Probable LRR receptor-like serine/threonine-protein kinase At5g48740 OS=Arabidopsis thaliana GN=At5g48740 PE=2 SV=1	KOG1187	1e-42	Serine/threonine protein kinase			NA
comp13466_c0_seq1	0	0	0	NA	NA	NA	NA	360		NA		NA			NA				NA
comp13467_c0_seq1	0	0	0	NA	NA	NA	NA	358		NA		NA			NA				NA
comp1346_c0_seq1	1.5	0	3	Inf	Inf	0.627019	1	375		NA		NA			NA				NA
comp13473_c0_seq1	1	2	0	0	#NAME?	0.737442	1	484	gi|224124022|ref|XP_002319225.1|calcium-binding EF hand family protein [Populus trichocarpa] gi|222857601|gb|EEE95148.1| calcium-binding EF hand family protein [Populus trichocarpa]	1.21348e-89		NA			NA				NA
comp13474_c0_seq1	0	0	0	NA	NA	NA	NA	306	gi|242034943|ref|XP_002464866.1|hypothetical protein SORBIDRAFT_01g027840 [Sorghum bicolor] gi|241918720|gb|EER91864.1| hypothetical protein SORBIDRAFT_01g027840 [Sorghum bicolor]	6.25462e-39	sp|Q9FVQ4|PLGG1_ARATH	2e-33	Plastidal glycolate/glycerate translocator 1, chloroplastic OS=Arabidopsis thaliana GN=PLGG1 PE=1 SV=1		NA				NA				GO:0009507;GO:0009941;GO:0009706;GO:0016021;GO:0016020;GO:1901974;GO:0043879;GO:0009658;GO:1901975;GO:0097339;GO:0009853	chloroplast|chloroplast envelope|chloroplast inner membrane|integral component of membrane|membrane|glycerate transmembrane transporter activity|glycolate transmembrane transporter activity|chloroplast organization|glycerate transmembrane transport|glycolate transmembrane transport|photorespiration
comp13475_c0_seq2	1.5	0	3	Inf	Inf	0.627019	1	304	gi|474352176|gb|EMS63024.1|Transketolase	3.09289e-63	sp|Q7SIC9|TKTC_MAIZE	4e-55	Transketolase, chloroplastic OS=Zea mays PE=1 SV=1	KOG0523	3e-52	Transketolase	ko00030;ko00710;ko01051;ko01200;ko01230	Pentose phosphate pathway|Carbon fixation in photosynthetic organisms|Biosynthesis of ansamycins|Carbon metabolism|Biosynthesis of amino acids	5	K00615	E2.2.1.1, tktA, tktB	transketolase	GO:0009535;GO:0046872;GO:0004802;GO:0019253	chloroplast thylakoid membrane|metal ion binding|transketolase activity|reductive pentose-phosphate cycle
comp13476_c0_seq2	9	18	0	0	#NAME?	0.0407507	1	310		NA		NA			NA				NA
comp13482_c0_seq1	1	0	2	Inf	Inf	0.737442	1	324	gi|242090871|ref|XP_002441268.1|hypothetical protein SORBIDRAFT_09g023520 [Sorghum bicolor] gi|241946553|gb|EES19698.1| hypothetical protein SORBIDRAFT_09g023520 [Sorghum bicolor]	6.59304e-68	sp|C0LGG6|Y5189_ARATH	3e-11	Probable LRR receptor-like protein kinase At1g51890 OS=Arabidopsis thaliana GN=At1g51890 PE=2 SV=2	KOG1187	2e-14	Serine/threonine protein kinase			NA
comp13489_c0_seq1	6	8	4	0.5	-1	0.749271	1	418		NA		NA			NA				NA
comp1348_c0_seq1	12	12	12	1	0	1	1	454		NA		NA			NA				NA
comp13490_c0_seq1	9	12	6	0.5	-1	0.658397	1	713		NA		NA			NA				NA
comp13491_c0_seq1	2	4	0	0	#NAME?	0.534056	1	440		NA		NA			NA				NA
comp13493_c1_seq1	3.5	5	2	0.4	-1.32193	0.786179	1	552	gi|242049616|ref|XP_002462552.1|hypothetical protein SORBIDRAFT_02g027980 [Sorghum bicolor] gi|241925929|gb|EER99073.1| hypothetical protein SORBIDRAFT_02g027980 [Sorghum bicolor]	9.79256e-87	sp|Q9M0N1|PUX10_ARATH	7e-26		KOG1363	2e-26	Predicted regulator of the ubiquitin pathway (contains UAS and UBX domains)			NA				GO:0005886	plasma membrane
comp13499_c0_seq1	4.5	0	9	Inf	Inf	0.216684	1	450		NA		NA			NA				NA
comp13500_c1_seq1	0	0	0	NA	NA	NA	NA	526	gi|242080313|ref|XP_002444925.1|hypothetical protein SORBIDRAFT_07g001540 [Sorghum bicolor] gi|241941275|gb|EES14420.1| hypothetical protein SORBIDRAFT_07g001540 [Sorghum bicolor]	6.9393e-74	sp|Q4PNY1|EXP11_ORYSJ	1e-25	Expansin-A11 OS=Oryza sativa subsp. japonica GN=EXPA11 PE=2 SV=2		NA				NA
comp13507_c0_seq2	4	0	8	Inf	Inf	0.26362	1	701	gi|242052191|ref|XP_002455241.1|hypothetical protein SORBIDRAFT_03g006950 [Sorghum bicolor] gi|241927216|gb|EES00361.1| hypothetical protein SORBIDRAFT_03g006950 [Sorghum bicolor]	1.50502e-116	sp|P15718|POLB_MAIZE	8e-27	Putative Pol polyprotein from transposon element Bs1 OS=Zea mays PE=4 SV=1		NA				NA				GO:0046872;GO:0000166	metal ion binding|nucleotide binding
comp13511_c0_seq1	2	4	0	0	#NAME?	0.534056	1	417		NA		NA			NA				NA
comp13512_c0_seq1	4.5	9	0	0	#NAME?	0.216684	1	453		NA		NA			NA				NA
comp13513_c0_seq1	5.5	0	11	Inf	Inf	0.148645	1	314	gi|242073576|ref|XP_002446724.1|hypothetical protein SORBIDRAFT_06g021280 [Sorghum bicolor] gi|241937907|gb|EES11052.1| hypothetical protein SORBIDRAFT_06g021280 [Sorghum bicolor]	1.8543e-14		NA			NA				NA
comp13514_c0_seq1	8	12	4	0.333333	-1.58496	0.499627	1	410		NA		NA			NA				NA
comp13517_c0_seq1	12	8	16	2	1	0.594564	1	303		NA		NA			NA				NA
comp13517_c1_seq1	3	0	6	Inf	Inf	0.381487	1	640		NA		NA			NA				NA
comp13521_c0_seq1	0	0	0	NA	NA	NA	NA	316		NA		NA			NA				NA
comp13525_c0_seq1	6.5	11	2	0.181818	-2.45943	0.37235	1	730		NA		NA			NA				NA
comp13526_c0_seq1	0	0	0	NA	NA	NA	NA	376	gi|242087059|ref|XP_002439362.1|hypothetical protein SORBIDRAFT_09g005150 [Sorghum bicolor] gi|241944647|gb|EES17792.1| hypothetical protein SORBIDRAFT_09g005150 [Sorghum bicolor]	3.44906e-44		NA			NA				NA
comp13528_c1_seq1	5	5	5	1	0	1	1	395		NA		NA			NA				NA
comp13531_c0_seq1	2	0	4	Inf	Inf	0.534056	1	449		NA		NA			NA				NA
comp13534_c0_seq1	1	0	2	Inf	Inf	0.737442	1	333	gi|242065034|ref|XP_002453806.1|hypothetical protein SORBIDRAFT_04g018075 [Sorghum bicolor] gi|241933637|gb|EES06782.1| hypothetical protein SORBIDRAFT_04g018075	3.10315e-24		NA			NA				NA
comp13538_c0_seq1	11.5	6	17	2.83333	1.5025	0.424929	1	638	gi|308080496|ref|NP_001183859.1|uncharacterized protein LOC100502452 [Zea mays] gi|238015082|gb|ACR38576.1| unknown [Zea mays]	3.97988e-06		NA			NA				NA
comp13539_c0_seq1	4	3	5	1.66667	0.736966	0.899329	1	1629		NA		NA			NA				NA
comp13542_c1_seq1	3	6	0	0	#NAME?	0.381487	1	312		NA		NA			NA				NA
comp13544_c0_seq1	4.5	3	6	2	1	0.807986	1	364		NA		NA			NA				NA
comp13545_c0_seq2	4.5	7	2	0.285714	-1.80735	0.614734	1	556		NA		NA			NA				NA
comp13546_c0_seq1	0	0	0	NA	NA	NA	NA	528	gi|242058021|ref|XP_002458156.1|hypothetical protein SORBIDRAFT_03g027870 [Sorghum bicolor] gi|241930131|gb|EES03276.1| hypothetical protein SORBIDRAFT_03g027870 [Sorghum bicolor]	7.52634e-61	sp|Q9MAH4|AB10G_ARATH	2e-16	ABC transporter G family member 10 OS=Arabidopsis thaliana GN=ABCG10 PE=3 SV=1	KOG0061	4e-17	Transporter, ABC superfamily (Breast cancer resistance protein)			NA				GO:0016021;GO:0005886;GO:0005524;GO:0042626;GO:0055085	integral component of membrane|plasma membrane|ATP binding|ATPase activity, coupled to transmembrane movement of substances|transmembrane transport
comp13553_c0_seq1	8	12	4	0.333333	-1.58496	0.499627	1	1112		NA		NA			NA				NA
comp1355_c0_seq1	9	9	9	1	0	1	1	443		NA		NA			NA				NA
comp13564_c0_seq1	5	3	7	2.33333	1.22239	0.725237	1	435		NA		NA			NA				NA
comp13568_c0_seq1	5	2	8	4	2	0.542383	1	622		NA		NA			NA				NA
comp13569_c0_seq1	21	13	29	2.23077	1.15754	0.408751	1	661		NA		NA			NA				NA
comp1356_c0_seq1	0	0	0	NA	NA	NA	NA	335	gi|374256093|gb|AEZ00908.1|putative ketol-acid reductoisomerase protein	4.48857e-70	sp|O82043|ILV5_PEA	1e-67	Ketol-acid reductoisomerase, chloroplastic OS=Pisum sativum GN=PGAAIR PE=1 SV=1		NA		ko00290;ko00770;ko01210;ko01230	Valine, leucine and isoleucine biosynthesis|Pantothenate and CoA biosynthesis|2-Oxocarboxylic acid metabolism|Biosynthesis of amino acids	4	K00053	ilvC	ketol-acid reductoisomerase	GO:0009507;GO:0004455;GO:0046872;GO:0009097;GO:0009099	chloroplast|ketol-acid reductoisomerase activity|metal ion binding|isoleucine biosynthetic process|valine biosynthetic process
comp13571_c0_seq2	9	12	6	0.5	-1	0.658397	1	333		NA		NA			NA				NA
comp13572_c0_seq1	5.5	11	0	0	#NAME?	0.148645	1	386		NA		NA			NA				NA
comp13574_c0_seq1	4.5	6	3	0.5	-1	0.807986	1	385	gi|242041023|ref|XP_002467906.1|hypothetical protein SORBIDRAFT_01g036170 [Sorghum bicolor] gi|241921760|gb|EER94904.1| hypothetical protein SORBIDRAFT_01g036170 [Sorghum bicolor]	5.81894e-84	sp|Q56ZQ3|VSR4_ARATH	9e-64	Vacuolar-sorting receptor 4 OS=Arabidopsis thaliana GN=VSR4 PE=2 SV=2		NA				NA				GO:0030665;GO:0005768;GO:0005794;GO:0000139;GO:0016021;GO:0031902;GO:0005802;GO:0005773;GO:0005509;GO:0006623	clathrin-coated vesicle membrane|endosome|Golgi apparatus|Golgi membrane|integral component of membrane|late endosome membrane|trans-Golgi network|vacuole|calcium ion binding|protein targeting to vacuole
comp13575_c0_seq1	0	0	0	NA	NA	NA	NA	303	gi|743943248|ref|XP_011016126.1|PREDICTED: elongation factor G-2	1.18105e-30	sp|P02359|RS7_ECOLI	2e-67	30S ribosomal protein S7 OS=Escherichia coli (strain K12) GN=rpsG PE=1 SV=3	KOG3291	3e-25	Ribosomal protein S7	ko03010	Ribosome	1	K02992	RP-S7, MRPS7, rpsG	small subunit ribosomal protein S7	GO:0005829;GO:0022627;GO:0016020;GO:0003729;GO:0019843;GO:0003735;GO:0000049;GO:0017148;GO:0000028;GO:0006412	cytosol|cytosolic small ribosomal subunit|membrane|mRNA binding|rRNA binding|structural constituent of ribosome|tRNA binding|negative regulation of translation|ribosomal small subunit assembly|translation
comp13577_c0_seq1	2.5	0	5	Inf	Inf	0.453475	1	437		NA		NA			NA				NA
comp13578_c0_seq1	2	0	4	Inf	Inf	0.534056	1	460		NA		NA			NA				NA
comp1357_c0_seq1	10	20	0	0	#NAME?	0.0288159	1	538		NA		NA			NA				NA
comp13585_c0_seq1	2.5	5	0	0	#NAME?	0.453475	1	369		NA		NA			NA				NA
comp13586_c0_seq1	0	0	0	NA	NA	NA	NA	319		NA		NA			NA				NA
comp13587_c0_seq1	1.5	3	0	0	#NAME?	0.627019	1	438	gi|146261295|gb|ABQ14909.1|Ycf15 [Pterostemon rotundifolius]	8.88438e-15	sp|Q09FP9|YCF15_NANDO	2e-14	Putative uncharacterized protein ycf15 OS=Nandina domestica GN=ycf15-A PE=5 SV=1		NA				NA				GO:0009507	chloroplast
comp13588_c0_seq1	1	0	2	Inf	Inf	0.737442	1	389	gi|242068515|ref|XP_002449534.1|hypothetical protein SORBIDRAFT_05g018020 [Sorghum bicolor] gi|241935377|gb|EES08522.1| hypothetical protein SORBIDRAFT_05g018020 [Sorghum bicolor]	2.45305e-76	sp|Q9LP24|Y1571_ARATH	1e-23	Probable leucine-rich repeat receptor-like protein kinase At1g35710 OS=Arabidopsis thaliana GN=At1g35710 PE=2 SV=1	KOG0619	5e-24	FOG: Leucine rich repeat			NA
comp13588_c1_seq1	9.5	1	18	18	4.16993	0.0923131	1	793	gi|242068515|ref|XP_002449534.1|hypothetical protein SORBIDRAFT_05g018020 [Sorghum bicolor] gi|241935377|gb|EES08522.1| hypothetical protein SORBIDRAFT_05g018020 [Sorghum bicolor]	6.45423e-171	sp|C0LGP4|Y3475_ARATH	1e-45	Probable LRR receptor-like serine/threonine-protein kinase At3g47570 OS=Arabidopsis thaliana GN=At3g47570 PE=1 SV=1	KOG0619	2e-36	FOG: Leucine rich repeat			NA
comp13589_c0_seq1	3	3	3	1	0	1	1	423		NA		NA			NA				NA
comp13592_c0_seq1	1	0	2	Inf	Inf	0.737442	1	427	gi|224080772|ref|XP_002306225.1|vestitone reductase-related family protein [Populus trichocarpa] gi|222849189|gb|EEE86736.1| vestitone reductase-related family protein [Populus trichocarpa]	5.12852e-84	sp|P51238|YCF39_PORPU	4e-36	Uncharacterized protein ycf39 OS=Porphyra purpurea GN=ycf39 PE=3 SV=1	KOG1203	7e-79	Predicted dehydrogenase			NA				GO:0009507;GO:0016491	chloroplast|oxidoreductase activity
comp13595_c0_seq1	8.5	0	17	Inf	Inf	0.0485852	1	373		NA		NA			NA				NA
comp13598_c0_seq1	5	3	7	2.33333	1.22239	0.725237	1	319	gi|475608130|gb|EMT26930.1|Putative protein phosphatase 2C 12 [Aegilops tauschii]	5.2245e-41	sp|Q6Z8B9|P2C12_ORYSJ	7e-35	Probable protein phosphatase 2C 12 OS=Oryza sativa subsp. japonica GN=Os02g0224100 PE=2 SV=1	KOG0698	2e-20	Serine/threonine protein phosphatase			NA				GO:0046872;GO:0004722	metal ion binding|protein serine/threonine phosphatase activity
comp13599_c1_seq1	0	0	0	NA	NA	NA	NA	494		NA		NA			NA				NA
comp13604_c0_seq1	8	16	0	0	#NAME?	0.0583082	1	317		NA		NA			NA				NA
comp13611_c0_seq1	2.5	5	0	0	#NAME?	0.453475	1	554	gi|242059219|ref|XP_002458755.1|hypothetical protein SORBIDRAFT_03g039695 [Sorghum bicolor] gi|241930730|gb|EES03875.1| hypothetical protein SORBIDRAFT_03g039695	4.33335e-14		NA			NA				NA
comp13613_c0_seq1	5.5	8	3	0.375	-1.41504	0.650861	1	883	gi|242050342|ref|XP_002462915.1|hypothetical protein SORBIDRAFT_02g034360 [Sorghum bicolor] gi|241926292|gb|EER99436.1| hypothetical protein SORBIDRAFT_02g034360 [Sorghum bicolor]	4.31374e-140		NA		KOG4159	5e-94	Predicted E3 ubiquitin ligase			NA
comp13614_c0_seq1	0	0	0	NA	NA	NA	NA	623		NA		NA			NA				NA
comp13617_c0_seq1	2	4	0	0	#NAME?	0.534056	1	322		NA		NA			NA				NA
comp1361_c0_seq1	8	10	6	0.6	-0.736966	0.780366	1	560	gi|242064126|ref|XP_002453352.1|hypothetical protein SORBIDRAFT_04g004360 [Sorghum bicolor] gi|241933183|gb|EES06328.1| hypothetical protein SORBIDRAFT_04g004360 [Sorghum bicolor]	3.24139e-74	sp|Q9SK27|ENL1_ARATH	2e-24	Early nodulin-like protein 1 OS=Arabidopsis thaliana GN=At2g25060 PE=1 SV=2		NA				NA				GO:0031225;GO:0046658;GO:0005886;GO:0009506;GO:0009055	anchored component of membrane|anchored component of plasma membrane|plasma membrane|plasmodesma|electron carrier activity
comp13622_c0_seq1	7.5	4	11	2.75	1.45943	0.554155	1	760	gi|242043758|ref|XP_002459750.1|hypothetical protein SORBIDRAFT_02g009830 [Sorghum bicolor] gi|241923127|gb|EER96271.1| hypothetical protein SORBIDRAFT_02g009830 [Sorghum bicolor]	2.92216e-73	sp|A4ZDL6|GNK2_GINBI	9e-12	Antifungal protein ginkbilobin-2 OS=Ginkgo biloba GN=GNK2 PE=1 SV=1		NA				NA				GO:0019828;GO:0042742;GO:0050832;GO:0031640;GO:0010951	aspartic-type endopeptidase inhibitor activity|defense response to bacterium|defense response to fungus|killing of cells of other organism|negative regulation of endopeptidase activity
comp13624_c0_seq1	4.5	0	9	Inf	Inf	0.216684	1	387		NA		NA			NA				NA
comp13628_c0_seq1	11.5	15	8	0.533333	-0.906891	0.641922	1	529		NA		NA			NA				NA
comp13629_c0_seq1	2	4	0	0	#NAME?	0.534056	1	398		NA		NA			NA				NA
comp13631_c0_seq1	1.5	0	3	Inf	Inf	0.627019	1	491		NA		NA			NA				NA
comp13632_c0_seq1	0	0	0	NA	NA	NA	NA	559		NA		NA			NA				NA
comp13637_c0_seq1	17	15	19	1.26667	0.341037	0.854471	1	1479	gi|670409669|ref|XP_008646036.1|PREDICTED: BEACH domain-containing protein lvsC-like [Zea mays]	0	sp|Q9ESE1|LRBA_MOUSE	8e-56	Lipopolysaccharide-responsive and beige-like anchor protein OS=Mus musculus GN=Lrba PE=1 SV=1	KOG1787	5e-180	Kinase A-anchor protein Neurobeachin and related BEACH and WD40 repeat proteins			NA				GO:0016023;GO:0012505;GO:0005783;GO:0019898;GO:0016021;GO:0005764;GO:0016020;GO:0005886;GO:0005802;GO:0005543;GO:0051018;GO:0016197;GO:0008104;GO:0007165	cytoplasmic membrane-bounded vesicle|endomembrane system|endoplasmic reticulum|extrinsic component of membrane|integral component of membrane|lysosome|membrane|plasma membrane|trans-Golgi network|phospholipid binding|protein kinase A binding|endosomal transport|protein localization|signal transduction
comp13639_c0_seq1	2	4	0	0	#NAME?	0.534056	1	464	gi|514812013|ref|XP_004980801.1|PREDICTED: uncharacterized protein LOC101766066 [Setaria italica]	3.02138e-19		NA			NA				NA
comp13643_c0_seq1	3.5	7	0	0	#NAME?	0.319581	1	353		NA		NA			NA				NA
comp13644_c0_seq1	18	24	12	0.5	-1	0.507873	1	597		NA		NA			NA				NA
comp13649_c0_seq1	8.5	11	6	0.545455	-0.874469	0.716954	1	346		NA		NA			NA				NA
comp13659_c0_seq1	0	0	0	NA	NA	NA	NA	394		NA		NA			NA				NA
comp13661_c0_seq1	8.5	13	4	0.307692	-1.70044	0.450441	1	1976		NA		NA			NA				NA
comp13662_c0_seq1	2.5	0	5	Inf	Inf	0.453475	1	333		NA		NA			NA				NA
comp13663_c0_seq1	3	3	3	1	0	1	1	436		NA		NA			NA				NA
comp13666_c0_seq1	7	7	7	1	0	1	1	734		NA		NA			NA				NA
comp13669_c0_seq1	1	0	2	Inf	Inf	0.737442	1	373	gi|242044264|ref|XP_002460003.1|hypothetical protein SORBIDRAFT_02g020710 [Sorghum bicolor] gi|241923380|gb|EER96524.1| hypothetical protein SORBIDRAFT_02g020710 [Sorghum bicolor]	5.14554e-75	sp|Q9LRR4|R13L1_ARATH	6e-06	Putative disease resistance RPP13-like protein 1 OS=Arabidopsis thaliana GN=RPPL1 PE=3 SV=1	KOG4658	1e-06	Apoptotic ATPase			NA
comp13674_c0_seq1	5.5	8	3	0.375	-1.41504	0.650861	1	394		NA		NA			NA				NA
comp13675_c0_seq1	14.5	11	18	1.63636	0.710493	0.684473	1	770		NA		NA			NA				NA
comp13676_c0_seq1	2.5	3	2	0.666667	-0.584963	1	1	508		NA		NA			NA				NA
comp13677_c1_seq1	0	0	0	NA	NA	NA	NA	489		NA		NA			NA				NA
comp13680_c0_seq1	0	0	0	NA	NA	NA	NA	323	gi|242055411|ref|XP_002456851.1|hypothetical protein SORBIDRAFT_03g044050 [Sorghum bicolor] gi|241928826|gb|EES01971.1| hypothetical protein SORBIDRAFT_03g044050 [Sorghum bicolor]	9.02972e-54	sp|Q3E6Y3|Y1869_ARATH	8e-12	Uncharacterized protein At1g28695 OS=Arabidopsis thaliana GN=At1g28695 PE=2 SV=1		NA				NA
comp13681_c0_seq1	0	0	0	NA	NA	NA	NA	359		NA		NA			NA				NA
comp13682_c0_seq1	7	5	9	1.8	0.847997	0.766343	1	374		NA		NA			NA				NA
comp13689_c1_seq1	2	2	2	1	0	1	1	411	gi|242034063|ref|XP_002464426.1|hypothetical protein SORBIDRAFT_01g018060 [Sorghum bicolor] gi|241918280|gb|EER91424.1| hypothetical protein SORBIDRAFT_01g018060 [Sorghum bicolor]	1.43055e-62		NA		KOG0048	4e-06	Transcription factor, Myb superfamily			NA
comp13693_c0_seq1	0	0	0	NA	NA	NA	NA	316	gi|729707628|emb|CEI95878.1|Putative Peroxiredoxin [Rhizopus microsporus]	4.20516e-49	sp|P0CB50|PRDX1_CHICK	4e-71	Peroxiredoxin-1 OS=Gallus gallus GN=PRDX1 PE=1 SV=1	KOG0852	2e-63	Alkyl hydroperoxide reductase, thiol specific antioxidant and related enzymes			NA				GO:0070062;GO:0005615;GO:0005739;GO:0043209;GO:0005634;GO:0044822;GO:0008379;GO:0008283;GO:0034101;GO:0042744;GO:0042267;GO:0042345;GO:0032872;GO:0019430;GO:0001895	extracellular exosome|extracellular space|mitochondrion|myelin sheath|nucleus|poly(A) RNA binding|thioredoxin peroxidase activity|cell proliferation|erythrocyte homeostasis|hydrogen peroxide catabolic process|natural killer cell mediated cytotoxicity|regulation of NF-kappaB import into nucleus|regulation of stress-activated MAPK cascade|removal of superoxide radicals|retina homeostasis
comp13697_c0_seq1	9.5	19	0	0	#NAME?	0.0342701	1	312		NA		NA			NA				NA
comp13698_c0_seq1	1.5	0	3	Inf	Inf	0.627019	1	338	gi|4680208|gb|AAD27571.1|AF114171_12polyprotein [Sorghum bicolor] gi|4378066|gb|AAD19359.1| polyprotein [Sorghum bicolor]	1.75928e-62		NA			NA				NA
comp1369_c0_seq1	4.5	2	7	3.5	1.80735	0.614734	1	481	gi|242081355|ref|XP_002445446.1|hypothetical protein SORBIDRAFT_07g019363 [Sorghum bicolor] gi|241941796|gb|EES14941.1| hypothetical protein SORBIDRAFT_07g019363	4.70315e-16	sp|P31674|RS15_ORYSJ	2e-07	40S ribosomal protein S15 OS=Oryza sativa subsp. japonica GN=RPS15 PE=2 SV=2	KOG0898	1e-07	40S ribosomal protein S15			NA				GO:0015935;GO:0003723;GO:0003735;GO:0006412	small ribosomal subunit|RNA binding|structural constituent of ribosome|translation
comp13713_c0_seq1	12	6	18	3	1.58496	0.388511	1	327		NA		NA			NA				NA
comp13716_c0_seq1	7.5	6	9	1.5	0.584963	0.848686	1	525		NA		NA			NA				NA
comp13721_c0_seq1	19	17	21	1.23529	0.304855	0.864106	1	314		NA		NA			NA				NA
comp13722_c0_seq1	3.5	2	5	2.5	1.32193	0.786179	1	368	gi|242088371|ref|XP_002440018.1|hypothetical protein SORBIDRAFT_09g024540 [Sorghum bicolor] gi|241945303|gb|EES18448.1| hypothetical protein SORBIDRAFT_09g024540 [Sorghum bicolor]	2.33153e-53		NA			NA				NA
comp13724_c0_seq2	0	0	0	NA	NA	NA	NA	399		NA		NA			NA				NA
comp13726_c0_seq1	1	0	2	Inf	Inf	0.737442	1	403	gi|566171785|ref|XP_002307390.2|hypothetical protein POPTR_0005s16690g [Populus trichocarpa] gi|550339139|gb|EEE94386.2| hypothetical protein POPTR_0005s16690g [Populus trichocarpa]	5.38707e-18		NA			NA				NA
comp13727_c0_seq1	3	0	6	Inf	Inf	0.381487	1	363		NA		NA			NA				NA
comp13728_c0_seq1	4	2	6	3	1.58496	0.696186	1	967	gi|242063264|ref|XP_002452921.1|hypothetical protein SORBIDRAFT_04g034985 [Sorghum bicolor] gi|241932752|gb|EES05897.1| hypothetical protein SORBIDRAFT_04g034985	0		NA			NA				NA
comp13731_c0_seq1	15	23	7	0.304348	-1.71621	0.294533	1	596		NA		NA			NA				NA
comp13732_c1_seq1	4	0	8	Inf	Inf	0.26362	1	329		NA		NA			NA				NA
comp13738_c0_seq1	2	2	2	1	0	1	1	410	gi|224085197|ref|XP_002307516.1|GIGANTEA family protein [Populus trichocarpa] gi|222856965|gb|EEE94512.1| GIGANTEA family protein [Populus trichocarpa]	1.69544e-82	sp|Q9SQI2|GIGAN_ARATH	2e-66	Protein GIGANTEA OS=Arabidopsis thaliana GN=GI PE=1 SV=2		NA		ko04712	Circadian rhythm - plant	1	K12124	GI	GIGANTEA	GO:0005737;GO:0005654;GO:0005634;GO:0030154;GO:0007623;GO:0009908;GO:0048578;GO:0009585;GO:0042752;GO:0006355;GO:0009637;GO:0009409;GO:0010218;GO:0042542;GO:0080167;GO:0010378	cytoplasm|nucleoplasm|nucleus|cell differentiation|circadian rhythm|flower development|positive regulation of long-day photoperiodism, flowering|red, far-red light phototransduction|regulation of circadian rhythm|regulation of transcription, DNA-templated|response to blue light|response to cold|response to far red light|response to hydrogen peroxide|response to karrikin|temperature compensation o…
comp13743_c0_seq1	0	0	0	NA	NA	NA	NA	314		NA		NA			NA				NA
comp13749_c0_seq1	15.5	23	8	0.347826	-1.52356	0.343058	1	554		NA		NA			NA				NA
comp13750_c0_seq1	6	7	5	0.714286	-0.485427	0.916196	1	933	gi|224053533|ref|XP_002297860.1|no apical meristem family protein [Populus trichocarpa] gi|222845118|gb|EEE82665.1| no apical meristem family protein [Populus trichocarpa]	2.50476e-147	sp|Q9FY93|NAC83_ARATH	5e-76			NA				NA				GO:0005634;GO:0003677;GO:0003700;GO:0010150;GO:0045892;GO:0009737;GO:0009651;GO:0006351;GO:0016032;GO:0010089	nucleus|DNA binding|transcription factor activity, sequence-specific DNA binding|leaf senescence|negative regulation of transcription, DNA-templated|response to abscisic acid|response to salt stress|transcription, DNA-templated|viral process|xylem development
comp13754_c0_seq1	1.5	0	3	Inf	Inf	0.627019	1	389	gi|91795223|gb|ABE60891.1|putative polyprotein [Oryza sativa Japonica Group]	3.59748e-63	sp|Q7LHG5|YI31B_YEAST	2e-08	Transposon Ty3-I Gag-Pol polyprotein OS=Saccharomyces cerevisiae (strain ATCC 204508 / S288c) GN=TY3B-I PE=3 SV=2	KOG0017	7e-32	FOG: Transposon-encoded proteins with TYA, reverse transcriptase, integrase domains in various combinations			NA				GO:0005737;GO:0005634;GO:0000943;GO:0004190;GO:0005524;GO:0003677;GO:0003887;GO:0008233;GO:0004540;GO:0003723;GO:0003964;GO:0004523;GO:0008270;GO:0071897;GO:0015074;GO:0006310;GO:0090501;GO:0006278;GO:0032197;GO:0019076	cytoplasm|nucleus|retrotransposon nucleocapsid|aspartic-type endopeptidase activity|ATP binding|DNA binding|DNA-directed DNA polymerase activity|peptidase activity|ribonuclease activity|RNA binding|RNA-directed DNA polymerase activity|RNA-DNA hybrid ribonuclease activity|zinc ion binding|DNA biosynthetic process|DNA integration|DNA recombination|RNA phosphodiester bond hydrolysis|RNA-dependent DN…
comp13756_c0_seq1	10	7	13	1.85714	0.893085	0.676771	1	484		NA		NA			NA				NA
comp13761_c0_seq1	0	0	0	NA	NA	NA	NA	326		NA		NA			NA				NA
comp13763_c0_seq1	3.5	7	0	0	#NAME?	0.319581	1	330		NA		NA			NA				NA
comp13768_c0_seq1	2	4	0	0	#NAME?	0.534056	1	395		NA		NA			NA				NA
comp13770_c0_seq1	4.5	9	0	0	#NAME?	0.216684	1	613		NA		NA			NA				NA
comp13771_c0_seq1	1.5	3	0	0	#NAME?	0.627019	1	314		NA		NA			NA				NA
comp13775_c1_seq1	0.5	0	1	Inf	Inf	1	1	749	gi|242078583|ref|XP_002444060.1|hypothetical protein SORBIDRAFT_07g006490 [Sorghum bicolor] gi|241940410|gb|EES13555.1| hypothetical protein SORBIDRAFT_07g006490 [Sorghum bicolor]	4.50527e-102	sp|Q42371|ERECT_ARATH	1e-19	LRR receptor-like serine/threonine-protein kinase ERECTA OS=Arabidopsis thaliana GN=ERECTA PE=1 SV=1	KOG0619	8e-23	FOG: Leucine rich repeat			NA
comp13777_c0_seq1	1	0	2	Inf	Inf	0.737442	1	347	gi|224059156|ref|XP_002299743.1|Profilin 3 family protein [Populus trichocarpa] gi|118488316|gb|ABK95977.1| unknown [Populus trichocarpa] gi|222847001|gb|EEE84548.1| Profilin 3 family protein [Populus trichocarpa]	2.23957e-60	sp|A4GFC2|PROCF_OLEEU	6e-58	Profilin-4 OS=Olea europaea PE=1 SV=1	KOG1755	1e-49	Profilin	ko04810;ko04015	Regulation of actin cytoskeleton|Rap1 signaling pathway	2	K05759	PFN	profilin	GO:0005737;GO:0005856	cytoplasm|cytoskeleton
comp13780_c0_seq1	7	14	0	0	#NAME?	0.0851232	1	310		NA		NA			NA				NA
comp13781_c0_seq1	7.5	4	11	2.75	1.45943	0.554155	1	487		NA		NA			NA				NA
comp13783_c0_seq1	0	0	0	NA	NA	NA	NA	367		NA		NA			NA				NA
comp1378_c0_seq1	6	4	8	2	1	0.749271	1	978		NA		NA			NA				NA
comp13790_c0_seq1	2.5	5	0	0	#NAME?	0.453475	1	339		NA		NA			NA				NA
comp13791_c0_seq1	8.5	6	11	1.83333	0.874469	0.716954	1	502		NA		NA			NA				NA
comp13796_c1_seq1	4.5	3	6	2	1	0.807986	1	579	gi|115481476|ref|NP_001064331.1|Os10g0317000 [Oryza sativa Japonica Group] gi|15217201|gb|AAK92545.1|AC051624_3 Putative retroelement [Oryza sativa Japonica Group] gi|31431040|gb|AAP52878.1| retrotransposon protein	3.49471e-52		NA			NA				NA
comp13797_c0_seq1	6	6	6	1	0	1	1	331		NA		NA			NA				NA
comp1379_c0_seq1	7	4	10	2.5	1.32193	0.613773	1	707		NA		NA			NA				NA
comp137_c0_seq1	2.5	0	5	Inf	Inf	0.453475	1	450		NA		NA			NA				NA
comp13800_c0_seq1	0	0	0	NA	NA	NA	NA	316	gi|242059515|ref|XP_002458903.1|hypothetical protein SORBIDRAFT_03g042390 [Sorghum bicolor] gi|241930878|gb|EES04023.1| hypothetical protein SORBIDRAFT_03g042390 [Sorghum bicolor]	3.85049e-10		NA		KOG4287	5e-06	Pectin acetylesterase and similar proteins			NA
comp13801_c0_seq1	4	4	4	1	0	1	1	327		NA		NA			NA				NA
comp13803_c1_seq1	5	10	0	0	#NAME?	0.17885	1	449		NA		NA			NA				NA
comp13805_c0_seq1	0	0	0	NA	NA	NA	NA	340		NA		NA			NA				NA
comp13805_c1_seq1	1.5	0	3	Inf	Inf	0.627019	1	484		NA		NA			NA				NA
comp13806_c0_seq1	18.5	20	17	0.85	-0.234465	0.907703	1	620		NA		NA			NA				NA
comp1380_c0_seq1	10	8	12	1.5	0.584963	0.804218	1	428		NA		NA			NA				NA
comp13814_c1_seq1	0	0	0	NA	NA	NA	NA	413		NA		NA			NA				NA
comp13815_c0_seq1	9	1	17	17	4.08746	0.106984	1	1118	gi|242072077|ref|XP_002451315.1|hypothetical protein SORBIDRAFT_05g027620 [Sorghum bicolor] gi|241937158|gb|EES10303.1| hypothetical protein SORBIDRAFT_05g027620 [Sorghum bicolor]	2.60778e-148		NA			NA				NA
comp13817_c0_seq1	2	0	4	Inf	Inf	0.534056	1	365		NA		NA			NA				NA
comp13819_c0_seq1	3.5	0	7	Inf	Inf	0.319581	1	472		NA		NA			NA				NA
comp13820_c0_seq1	7.5	12	3	0.25	-2	0.415376	1	829		NA		NA			NA				NA
comp13822_c0_seq1	3	0	6	Inf	Inf	0.381487	1	361	gi|242078649|ref|XP_002444093.1|hypothetical protein SORBIDRAFT_07g007570 [Sorghum bicolor] gi|241940443|gb|EES13588.1| hypothetical protein SORBIDRAFT_07g007570 [Sorghum bicolor]	3.45777e-75	sp|Q9FN04|AAP4_ARATH	2e-41	Amino acid permease 4 OS=Arabidopsis thaliana GN=AAP4 PE=1 SV=1	KOG1303	5e-42	Amino acid transporters			NA				GO:0016021;GO:0005886;GO:0015172;GO:0015175;GO:0015399;GO:0015293;GO:0015800;GO:0003333;GO:0006865;GO:0015804	integral component of membrane|plasma membrane|acidic amino acid transmembrane transporter activity|neutral amino acid transmembrane transporter activity|primary active transmembrane transporter activity|symporter activity|acidic amino acid transport|amino acid transmembrane transport|amino acid transport|neutral amino acid transport
comp13824_c0_seq1	3	6	0	0	#NAME?	0.381487	1	488		NA		NA			NA				NA
comp13825_c0_seq1	2	4	0	0	#NAME?	0.534056	1	351	gi|566167663|ref|XP_006384758.1|EIN3-like family protein [Populus trichocarpa] gi|550341526|gb|ERP62555.1| EIN3-like family protein [Populus trichocarpa]	2.93055e-71	sp|O24606|EIN3_ARATH	3e-10	Protein ETHYLENE INSENSITIVE 3 OS=Arabidopsis thaliana GN=EIN3 PE=1 SV=1		NA		ko04075	Plant hormone signal transduction	1	K14514	EIN3	ethylene-insensitive protein 3	GO:0005634;GO:0003700;GO:0044212;GO:0071281;GO:0042742;GO:0009873;GO:0006355;GO:0009723;GO:0001666;GO:0010182;GO:0006351	nucleus|transcription factor activity, sequence-specific DNA binding|transcription regulatory region DNA binding|cellular response to iron ion|defense response to bacterium|ethylene-activated signaling pathway|regulation of transcription, DNA-templated|response to ethylene|response to hypoxia|sugar mediated signaling pathway|transcription, DNA-templated
comp13828_c0_seq1	0	0	0	NA	NA	NA	NA	316		NA		NA			NA				NA
comp1382_c0_seq1	1	2	0	0	#NAME?	0.737442	1	509	gi|242074406|ref|XP_002447139.1|hypothetical protein SORBIDRAFT_06g029250 [Sorghum bicolor] gi|241938322|gb|EES11467.1| hypothetical protein SORBIDRAFT_06g029250 [Sorghum bicolor]	3.33947e-65		NA			NA				NA
comp13830_c1_seq1	0	0	0	NA	NA	NA	NA	749	gi|242049952|ref|XP_002462720.1|hypothetical protein SORBIDRAFT_02g030860 [Sorghum bicolor] gi|241926097|gb|EER99241.1| hypothetical protein SORBIDRAFT_02g030860 [Sorghum bicolor]	3.50465e-88	sp|P0C2F6|RNHX1_ARATH	2e-11	Putative ribonuclease H protein At1g65750 OS=Arabidopsis thaliana GN=At1g65750 PE=3 SV=1	KOG1075	2e-17	FOG: Reverse transcriptase			NA				GO:0046872;GO:0003676;GO:0004523	metal ion binding|nucleic acid binding|RNA-DNA hybrid ribonuclease activity
comp13833_c0_seq1	1	0	2	Inf	Inf	0.737442	1	397	gi|224124440|ref|XP_002319332.1|hypothetical protein POPTR_0013s09270g [Populus trichocarpa] gi|222857708|gb|EEE95255.1| hypothetical protein POPTR_0013s09270g [Populus trichocarpa]	1.1183e-81	sp|P35017|SODM_HEVBR	4e-67	Superoxide dismutase [Mn], mitochondrial OS=Hevea brasiliensis GN=SODA PE=2 SV=1	KOG0876	1e-62	Manganese superoxide dismutase	ko04146;ko04068;ko04211	Peroxisome|FoxO signaling pathway|Longevity regulating pathway - mammal	3	K04564	SOD2	superoxide dismutase, Fe-Mn family	GO:0005759;GO:0046872;GO:0004784	mitochondrial matrix|metal ion binding|superoxide dismutase activity
comp13837_c0_seq1	0	0	0	NA	NA	NA	NA	401		NA		NA			NA				NA
comp1383_c0_seq1	5.5	10	1	0.1	-3.32193	0.310582	1	1357	gi|78708690|gb|ABB47665.1|retrotransposon protein	1.33509e-38		NA		KOG0017	2e-08	FOG: Transposon-encoded proteins with TYA, reverse transcriptase, integrase domains in various combinations			NA
comp13841_c0_seq1	1.5	3	0	0	#NAME?	0.627019	1	455	gi|670419185|ref|XP_008650354.1|PREDICTED: uncharacterized protein LOC103631151 [Zea mays]	8.81386e-24		NA			NA				NA
comp13847_c0_seq1	7	0	14	Inf	Inf	0.0851232	1	886		NA		NA			NA				NA
comp13848_c0_seq1	1.5	3	0	0	#NAME?	0.627019	1	313	gi|224137512|ref|XP_002322576.1|RNA recognition motif-containing family protein [Populus trichocarpa] gi|222867206|gb|EEF04337.1| RNA recognition motif-containing family protein [Populus trichocarpa]	1.75023e-23		NA			NA				NA
comp13850_c0_seq1	16.5	5	28	5.6	2.48543	0.123647	1	608		NA		NA			NA				NA
comp13853_c0_seq1	1	0	2	Inf	Inf	0.737442	1	442		NA		NA			NA				NA
comp13859_c0_seq1	7.5	3	12	4	2	0.415376	1	1141		NA		NA			NA				NA
comp1385_c0_seq1	1.5	3	0	0	#NAME?	0.627019	1	333		NA		NA			NA				NA
comp13864_c0_seq1	5	5	5	1	0	1	1	356		NA		NA			NA				NA
comp1386_c0_seq1	6.5	13	0	0	#NAME?	0.103103	1	429		NA		NA			NA				NA
comp13871_c0_seq1	1.5	2	1	0.5	-1	1	1	650	gi|566207901|ref|XP_006373562.1|hypothetical protein POPTR_0016s00410g [Populus trichocarpa] gi|550320472|gb|ERP51359.1| hypothetical protein POPTR_0016s00410g [Populus trichocarpa]	2.31727e-120	sp|Q94A08|RFS2_ARATH	4e-33	Probable galactinol--sucrose galactosyltransferase 2 OS=Arabidopsis thaliana GN=RFS2 PE=2 SV=2		NA		ko00052	Galactose metabolism	1	K06617	E2.4.1.82	raffinose synthase	GO:0009506;GO:0052692;GO:0016757;GO:0034484;GO:0080167;GO:0006979	plasmodesma|raffinose alpha-galactosidase activity|transferase activity, transferring glycosyl groups|raffinose catabolic process|response to karrikin|response to oxidative stress
comp13872_c0_seq1	0	0	0	NA	NA	NA	NA	376		NA		NA			NA				NA
comp13875_c0_seq1	18.5	18	19	1.05556	0.0780025	1	1	311		NA		NA			NA				NA
comp13876_c0_seq1	5	0	10	Inf	Inf	0.17885	1	397		NA		NA			NA				NA
comp13877_c0_seq2	5.5	3	8	2.66667	1.41504	0.650861	1	527		NA		NA			NA				NA
comp13879_c0_seq1	2	2	2	1	0	1	1	382		NA		NA			NA				NA
comp1387_c0_seq1	5.5	7	4	0.571429	-0.807355	0.824944	1	490		NA		NA			NA				NA
comp13882_c0_seq1	1.5	0	3	Inf	Inf	0.627019	1	566	gi|566153920|ref|XP_006370215.1|chloroplast 30S ribosomal protein S20 [Populus trichocarpa] gi|550349394|gb|ERP66784.1| chloroplast 30S ribosomal protein S20 [Populus trichocarpa]	1.24115e-74	sp|Q9ASV6|RR20_ARATH	5e-41	30S ribosomal protein S20, chloroplastic OS=Arabidopsis thaliana GN=RPS20 PE=2 SV=1		NA		ko03010	Ribosome	1	K02968	RP-S20, rpsT	small subunit ribosomal protein S20	GO:0009507;GO:0009941;GO:0009570;GO:0016020;GO:0005840;GO:0019843;GO:0003735;GO:0006412	chloroplast|chloroplast envelope|chloroplast stroma|membrane|ribosome|rRNA binding|structural constituent of ribosome|translation
comp13883_c0_seq1	1.5	3	0	0	#NAME?	0.627019	1	389		NA		NA			NA				NA
comp13884_c0_seq1	4.5	6	3	0.5	-1	0.807986	1	495		NA		NA			NA				NA
comp13888_c0_seq1	1	0	2	Inf	Inf	0.737442	1	367	gi|566164005|ref|XP_006386078.1|hypothetical protein POPTR_0003s21900g [Populus trichocarpa] gi|550343735|gb|ERP63875.1| hypothetical protein POPTR_0003s21900g [Populus trichocarpa]	2.2395e-70	sp|Q39202|RLK1_ARATH	2e-18	G-type lectin S-receptor-like serine/threonine-protein kinase RLK1 OS=Arabidopsis thaliana GN=RLK1 PE=2 SV=2	KOG1187	8e-06	Serine/threonine protein kinase			NA
[truncated: 65,128 more rows]
