# Supplementary material for: CcNAC1 by Transcriptome Analysis Is Involved in Sudan Grass Secondary Cell Wall Formation as a Positive Regulator
Source: Int J Mol Sci. 2023 Mar 24;24(7):6149. doi: 10.3390/ijms24076149 (PMC10094045; doi:10.3390/ijms24076149)
Supplement: Supplementary file 1 [file ijms-24-06149-s001.zip › paper 6 Supplementary Table S7. GO annotation list of transcriptomes..xlsx]

## Sheet: Sheet1
gene_id	go_id	go_term
comp52473_c0_seq1	GO:0004298	threonine-type endopeptidase activity
comp55112_c3_seq88	GO:0016021	integral component of membrane
comp56316_c1_seq3	GO:0005789;GO:0016021;GO:0016126	endoplasmic reticulum membrane|integral component of membrane|sterol biosynthetic process
comp53343_c0_seq1	GO:0005886	plasma membrane
comp30465_c0_seq2	GO:0005737;GO:0005874;GO:0005524;GO:0004709;GO:0043622	cytoplasm|microtubule|ATP binding|MAP kinase kinase kinase activity|cortical microtubule organization
comp44016_c0_seq2	GO:0005737	cytoplasm
comp52675_c1_seq6	GO:0005829;GO:0003743;GO:0006417	cytosol|translation initiation factor activity|regulation of translation
comp42456_c1_seq3	GO:0005794;GO:0005525;GO:0015031;GO:0007264;GO:0016192	Golgi apparatus|GTP binding|protein transport|small GTPase mediated signal transduction|vesicle-mediated transport
comp48188_c0_seq1	GO:0046658;GO:0009507;GO:0009506;GO:0004871;GO:0051607;GO:0010150;GO:0051707	anchored component of plasma membrane|chloroplast|plasmodesma|signal transducer activity|defense response to virus|leaf senescence|response to other organism
comp203_c0_seq1	GO:0005737;GO:0030060;GO:0005975;GO:0006108;GO:0006099	cytoplasm|L-malate dehydrogenase activity|carbohydrate metabolic process|malate metabolic process|tricarboxylic acid cycle
comp44653_c0_seq3	GO:0005665;GO:0000419;GO:0016604;GO:0005730;GO:0005634;GO:0003677;GO:0003899;GO:0046872;GO:0006306;GO:0035194;GO:0030422;GO:0006355;GO:0006366	DNA-directed RNA polymerase II, core complex|DNA-directed RNA polymerase V complex|nuclear body|nucleolus|nucleus|DNA binding|DNA-directed RNA polymerase activity|metal ion binding|DNA methylation|posttranscriptional gene silencing by RNA|production of siRNA involved in RNA interference|regulation of transcription, DNA-templated|transcription from RNA polymerase II promoter
comp20436_c0_seq1	GO:0005524;GO:0004674	ATP binding|protein serine/threonine kinase activity
comp8985_c0_seq1	GO:0005524;GO:0004672;GO:0004674;GO:0004712;GO:0006397;GO:0046777	ATP binding|protein kinase activity|protein serine/threonine kinase activity|protein serine/threonine/tyrosine kinase activity|mRNA processing|protein autophosphorylation
comp56165_c0_seq3	GO:0016021;GO:0005622;GO:0005886;GO:0005262;GO:0008066;GO:0004970;GO:0070588;GO:0006816;GO:0019722;GO:0071230	integral component of membrane|intracellular|plasma membrane|calcium channel activity|glutamate receptor activity|ionotropic glutamate receptor activity|calcium ion transmembrane transport|calcium ion transport|calcium-mediated signaling|cellular response to amino acid stimulus
comp90505_c0_seq1	GO:0009507;GO:0005737;GO:0005634;GO:0061077;GO:1902395;GO:0010322	chloroplast|cytoplasm|nucleus|chaperone-mediated protein folding|regulation of 1-deoxy-D-xylulose-5-phosphate synthase activity|regulation of isopentenyl diphosphate biosynthetic process, methylerythritol 4-phosphate pathway
comp26347_c0_seq1	GO:0005886;GO:0016208;GO:0006950	plasma membrane|AMP binding|response to stress
comp50935_c2_seq3	GO:0005634;GO:0048471	nucleus|perinuclear region of cytoplasm
comp82787_c0_seq1	GO:0012505;GO:0005789;GO:0005811;GO:0005785;GO:0005525;GO:0003924;GO:0003723;GO:0005047;GO:0007409;GO:0050708;GO:0006614	endomembrane system|endoplasmic reticulum membrane|lipid particle|signal recognition particle receptor complex|GTP binding|GTPase activity|RNA binding|signal recognition particle binding|axonogenesis|regulation of protein secretion|SRP-dependent cotranslational protein targeting to membrane
comp56263_c0_seq1	GO:0005840;GO:0019843;GO:0003735;GO:0006412	ribosome|rRNA binding|structural constituent of ribosome|translation
comp54877_c0_seq1	GO:0042597;GO:0017038	periplasmic space|protein import
comp28449_c0_seq1	GO:0008422;GO:0005975	beta-glucosidase activity|carbohydrate metabolic process
comp67287_c0_seq1	GO:0016021;GO:0005774;GO:0008324	integral component of membrane|vacuolar membrane|cation transmembrane transporter activity
comp27583_c0_seq1	GO:0046872;GO:0016491	metal ion binding|oxidoreductase activity
comp54492_c0_seq7	GO:0005654;GO:0005634;GO:0016929;GO:0016926;GO:0009651;GO:0010228	nucleoplasm|nucleus|SUMO-specific protease activity|protein desumoylation|response to salt stress|vegetative to reproductive phase transition of meristem
comp77042_c0_seq1	GO:0005576;GO:0020037;GO:0046872;GO:0004601;GO:0032922;GO:0097167;GO:0042744;GO:0042752;GO:0006979	extracellular region|heme binding|metal ion binding|peroxidase activity|circadian regulation of gene expression|circadian regulation of translation|hydrogen peroxide catabolic process|regulation of circadian rhythm|response to oxidative stress
comp59733_c0_seq1	GO:0005829;GO:0043231;GO:0080045;GO:0080043;GO:0080046;GO:0080044;GO:0009813;GO:0052696	cytosol|intracellular membrane-bounded organelle|quercetin 3'-O-glucosyltransferase activity|quercetin 3-O-glucosyltransferase activity|quercetin 4'-O-glucosyltransferase activity|quercetin 7-O-glucosyltransferase activity|flavonoid biosynthetic process|flavonoid glucuronidation
comp27095_c0_seq1	GO:0016021	integral component of membrane
comp56146_c0_seq1	GO:0005737;GO:0003872;GO:0005524;GO:0047334;GO:0046872	cytoplasm|6-phosphofructokinase activity|ATP binding|diphosphate-fructose-6-phosphate 1-phosphotransferase activity|metal ion binding
comp39386_c0_seq1	GO:0005576;GO:0020037;GO:0046872;GO:0004601;GO:0042744;GO:0006979	extracellular region|heme binding|metal ion binding|peroxidase activity|hydrogen peroxide catabolic process|response to oxidative stress
comp49856_c0_seq3	GO:0016021;GO:0005774;GO:0020037;GO:0005506;GO:0004497;GO:0016705;GO:0050616;GO:0009820	integral component of membrane|vacuolar membrane|heme binding|iron ion binding|monooxygenase activity|oxidoreductase activity, acting on paired donors, with incorporation or reduction of molecular oxygen|secologanin synthase activity|alkaloid metabolic process
comp41232_c2_seq1	GO:0005840;GO:0003735;GO:0006412	ribosome|structural constituent of ribosome|translation
comp4376_c0_seq1	GO:0005887;GO:0005886;GO:0005355;GO:0005351;GO:0046323;GO:1904659;GO:0035428;GO:0015992	integral component of plasma membrane|plasma membrane|glucose transmembrane transporter activity|sugar:proton symporter activity|glucose import|glucose transmembrane transport|hexose transmembrane transport|proton transport
comp48572_c0_seq1	GO:0009507;GO:0047100;GO:0051287;GO:0050661;GO:0006006;GO:0019253	chloroplast|glyceraldehyde-3-phosphate dehydrogenase (NADP+) (phosphorylating) activity|NAD binding|NADP binding|glucose metabolic process|reductive pentose-phosphate cycle
comp39557_c1_seq2	GO:0005576;GO:0047668;GO:0033907;GO:0004565;GO:0080083;GO:0008422;GO:0047701;GO:0004567;GO:0080079;GO:0042973;GO:0046872;GO:0042803;GO:0050224;GO:0005975	extracellular region|amygdalin beta-glucosidase activity|beta-D-fucosidase activity|beta-galactosidase activity|beta-gentiobiose beta-glucosidase activity|beta-glucosidase activity|beta-L-arabinosidase activity|beta-mannosidase activity|cellobiose glucosidase activity|glucan endo-1,3-beta-D-glucosidase activity|metal ion binding|protein homodimerization activity|prunasin beta-glucosidase activity…
comp76012_c0_seq1	GO:0005737;GO:0005856	cytoplasm|cytoskeleton
comp53838_c0_seq3	GO:0005634;GO:0003677;GO:0003700;GO:0006351	nucleus|DNA binding|transcription factor activity, sequence-specific DNA binding|transcription, DNA-templated
comp51628_c1_seq1	GO:0005622;GO:0005525;GO:0003924;GO:0043022;GO:0042256;GO:0006412	intracellular|GTP binding|GTPase activity|ribosome binding|mature ribosome assembly|translation
comp35818_c0_seq1	GO:0005811;GO:0046872;GO:1990137;GO:0009819;GO:0009737	lipid particle|metal ion binding|plant seed peroxidase activity|drought recovery|response to abscisic acid
comp46456_c3_seq2	GO:0005623;GO:0008889;GO:0030643;GO:0006071;GO:0046475	cell|glycerophosphodiester phosphodiesterase activity|cellular phosphate ion homeostasis|glycerol metabolic process|glycerophospholipid catabolic process
comp28139_c1_seq1	GO:0016021	integral component of membrane
comp52292_c0_seq1	GO:0050643;GO:0042617	10-deacetylbaccatin III 10-O-acetyltransferase activity|paclitaxel biosynthetic process
comp29746_c0_seq1	GO:0005634;GO:0003677;GO:0046872;GO:0003700;GO:0009908;GO:0006355;GO:0006351	nucleus|DNA binding|metal ion binding|transcription factor activity, sequence-specific DNA binding|flower development|regulation of transcription, DNA-templated|transcription, DNA-templated
comp39184_c0_seq1	GO:0005634;GO:0009408	nucleus|response to heat
comp55709_c0_seq9	GO:0005634;GO:0005524;GO:0032502;GO:0006355;GO:0006351	nucleus|ATP binding|developmental process|regulation of transcription, DNA-templated|transcription, DNA-templated
comp97115_c0_seq1	GO:0005634;GO:0006952	nucleus|defense response
comp16096_c0_seq1	GO:0005737;GO:0051539;GO:0003994;GO:0046872;GO:0006097	cytoplasm|4 iron, 4 sulfur cluster binding|aconitate hydratase activity|metal ion binding|glyoxylate cycle
comp56603_c2_seq13	GO:0016491	oxidoreductase activity
comp36926_c2_seq1	GO:0048046;GO:0005618;GO:0005615;GO:0005794;GO:0009505;GO:0009741	apoplast|cell wall|extracellular space|Golgi apparatus|plant-type cell wall|response to brassinosteroid
comp35075_c0_seq1	GO:0005813;GO:0005737;GO:0005880;GO:0008017;GO:0051297;GO:0051225	centrosome|cytoplasm|nuclear microtubule|microtubule binding|centrosome organization|spindle assembly
comp40703_c1_seq1	GO:0005634;GO:0009734;GO:0006355;GO:0006351	nucleus|auxin-activated signaling pathway|regulation of transcription, DNA-templated|transcription, DNA-templated
comp51694_c2_seq3	GO:0016207;GO:0005524;GO:0009698	4-coumarate-CoA ligase activity|ATP binding|phenylpropanoid metabolic process
comp57121_c2_seq3	GO:0005634;GO:0003677;GO:0046872;GO:0006355;GO:0006351	nucleus|DNA binding|metal ion binding|regulation of transcription, DNA-templated|transcription, DNA-templated
comp55446_c0_seq1	GO:0017183	peptidyl-diphthamide biosynthetic process from peptidyl-histidine
comp29221_c0_seq1	GO:0009507;GO:0009941;GO:0009534;GO:0009535;GO:0005576;GO:0016021;GO:0008061;GO:0004568;GO:0006032;GO:0042742;GO:0009772	chloroplast|chloroplast envelope|chloroplast thylakoid|chloroplast thylakoid membrane|extracellular region|integral component of membrane|chitin binding|chitinase activity|chitin catabolic process|defense response to bacterium|photosynthetic electron transport in photosystem II
comp48751_c0_seq5	GO:0031969;GO:0016021;GO:0090471;GO:0016120	chloroplast membrane|integral component of membrane|9,15,9'-tri-cis-zeta-carotene isomerase activity|carotene biosynthetic process
comp37218_c1_seq1	GO:0005737;GO:0005886;GO:0005525;GO:0003924;GO:0070181;GO:0042274	cytoplasm|plasma membrane|GTP binding|GTPase activity|small ribosomal subunit rRNA binding|ribosomal small subunit biogenesis
comp101793_c0_seq1	GO:0009507;GO:0004853;GO:0015995;GO:0006782	chloroplast|uroporphyrinogen decarboxylase activity|chlorophyll biosynthetic process|protoporphyrinogen IX biosynthetic process
comp21243_c0_seq1	GO:0000139;GO:0016021;GO:0016757;GO:0071555	Golgi membrane|integral component of membrane|transferase activity, transferring glycosyl groups|cell wall organization
comp11833_c0_seq1	GO:0051015;GO:0005509;GO:0005544;GO:0005543;GO:0009555;GO:0009846;GO:0009860;GO:0009409;GO:0009408;GO:0009639;GO:0009651;GO:0009414	actin filament binding|calcium ion binding|calcium-dependent phospholipid binding|phospholipid binding|pollen development|pollen germination|pollen tube growth|response to cold|response to heat|response to red or far red light|response to salt stress|response to water deprivation
comp68596_c0_seq1	GO:0005737;GO:0004190;GO:0003677;GO:0003887;GO:0004519;GO:0046872;GO:0003723;GO:0003964;GO:0015074;GO:0006310	cytoplasm|aspartic-type endopeptidase activity|DNA binding|DNA-directed DNA polymerase activity|endonuclease activity|metal ion binding|RNA binding|RNA-directed DNA polymerase activity|DNA integration|DNA recombination
comp41017_c0_seq1	GO:0009507;GO:0016787;GO:0046872	chloroplast|hydrolase activity|metal ion binding
comp44077_c0_seq1	GO:0030246;GO:0042742;GO:0050832	carbohydrate binding|defense response to bacterium|defense response to fungus
comp55599_c4_seq3	GO:0009507;GO:0009570;GO:0016149;GO:0009657;GO:0006396;GO:0006415	chloroplast|chloroplast stroma|translation release factor activity, codon specific|plastid organization|RNA processing|translational termination
comp45664_c0_seq12	GO:0005737;GO:0070062;GO:0005654;GO:0004843;GO:0016579;GO:0006511	cytoplasm|extracellular exosome|nucleoplasm|ubiquitin-specific protease activity|protein deubiquitination|ubiquitin-dependent protein catabolic process
comp22903_c0_seq4	GO:0005634;GO:0000151;GO:0097602;GO:0031624;GO:0032182;GO:0051443;GO:0045116	nucleus|ubiquitin ligase complex|cullin family protein binding|ubiquitin conjugating enzyme binding|ubiquitin-like protein binding|positive regulation of ubiquitin-protein transferase activity|protein neddylation
comp17455_c0_seq1	GO:0005634;GO:0043565;GO:0003700;GO:0010143;GO:0009873;GO:0009414;GO:0006351;GO:0010166	nucleus|sequence-specific DNA binding|transcription factor activity, sequence-specific DNA binding|cutin biosynthetic process|ethylene-activated signaling pathway|response to water deprivation|transcription, DNA-templated|wax metabolic process
comp45410_c0_seq1	GO:0048046;GO:0005618;GO:0004553;GO:0016762;GO:0042546;GO:0071555;GO:0009414;GO:0010411	apoplast|cell wall|hydrolase activity, hydrolyzing O-glycosyl compounds|xyloglucan:xyloglucosyl transferase activity|cell wall biogenesis|cell wall organization|response to water deprivation|xyloglucan metabolic process
comp44839_c0_seq2	GO:0016021;GO:0005886;GO:0005524;GO:0004674	integral component of membrane|plasma membrane|ATP binding|protein serine/threonine kinase activity
comp77837_c0_seq1	GO:0005576;GO:0004185	extracellular region|serine-type carboxypeptidase activity
comp57120_c0_seq2	GO:0005634;GO:0070417;GO:0016036;GO:0080040	nucleus|cellular response to cold|cellular response to phosphate starvation|positive regulation of cellular response to phosphate starvation
comp51960_c0_seq7	GO:0000775;GO:0005634;GO:0018024;GO:0006281;GO:0009908;GO:0016571;GO:0010224;GO:0010228	chromosome, centromeric region|nucleus|histone-lysine N-methyltransferase activity|DNA repair|flower development|histone methylation|response to UV-B|vegetative to reproductive phase transition of meristem
comp28636_c0_seq2	GO:0047274;GO:0005975	galactinol-sucrose galactosyltransferase activity|carbohydrate metabolic process
comp82471_c0_seq1	GO:0016021;GO:0015297;GO:0015238;GO:0006855	integral component of membrane|antiporter activity|drug transmembrane transporter activity|drug transmembrane transport
comp5607_c0_seq1	GO:0005789;GO:0000139;GO:0005886;GO:0043531;GO:0005524;GO:0030275;GO:0006952;GO:0009817;GO:0002239;GO:0007165	endoplasmic reticulum membrane|Golgi membrane|plasma membrane|ADP binding|ATP binding|LRR domain binding|defense response|defense response to fungus, incompatible interaction|response to oomycetes|signal transduction
comp44452_c0_seq1	GO:0004190;GO:0004519;GO:0003676;GO:0003964;GO:0008270;GO:0015074	aspartic-type endopeptidase activity|endonuclease activity|nucleic acid binding|RNA-directed DNA polymerase activity|zinc ion binding|DNA integration
comp51549_c0_seq1	GO:0005783;GO:0016021;GO:0005739;GO:0005654;GO:0005578;GO:0016788;GO:0030198;GO:0006505;GO:0006886;GO:0008654	endoplasmic reticulum|integral component of membrane|mitochondrion|nucleoplasm|proteinaceous extracellular matrix|hydrolase activity, acting on ester bonds|extracellular matrix organization|GPI anchor metabolic process|intracellular protein transport|phospholipid biosynthetic process
comp57266_c1_seq4	GO:0005737;GO:0005634;GO:0003755;GO:0070370;GO:0006457	cytoplasm|nucleus|peptidyl-prolyl cis-trans isomerase activity|cellular heat acclimation|protein folding
comp56330_c2_seq1	GO:0005737;GO:0051537;GO:0009055;GO:0071949;GO:0050302;GO:0005506;GO:0043546;GO:0016614;GO:0009688;GO:0009851;GO:0055114	cytoplasm|2 iron, 2 sulfur cluster binding|electron carrier activity|FAD binding|indole-3-acetaldehyde oxidase activity|iron ion binding|molybdopterin cofactor binding|oxidoreductase activity, acting on CH-OH group of donors|abscisic acid biosynthetic process|auxin biosynthetic process|oxidation-reduction process
comp50271_c0_seq48	GO:0005634;GO:0007066;GO:0007065;GO:0007275;GO:0007131	nucleus|female meiosis sister chromatid cohesion|male meiosis sister chromatid cohesion|multicellular organismal development|reciprocal meiotic recombination
comp40178_c1_seq1	GO:0005789;GO:0016021;GO:0020037;GO:0005506;GO:0004497;GO:0016705;GO:0045487	endoplasmic reticulum membrane|integral component of membrane|heme binding|iron ion binding|monooxygenase activity|oxidoreductase activity, acting on paired donors, with incorporation or reduction of molecular oxygen|gibberellin catabolic process
comp51349_c0_seq4	GO:0009360;GO:0005663;GO:0005634;GO:0005524;GO:0003677;GO:0003887;GO:0006281;GO:0006261	DNA polymerase III complex|DNA replication factor C complex|nucleus|ATP binding|DNA binding|DNA-directed DNA polymerase activity|DNA repair|DNA-dependent DNA replication
comp54870_c0_seq1	GO:0005737;GO:0005634;GO:0000943;GO:0004190;GO:0005524;GO:0003677;GO:0003887;GO:0008233;GO:0004540;GO:0003723;GO:0003964;GO:0004523;GO:0008270;GO:0071897;GO:0015074;GO:0006310;GO:0090501;GO:0006278;GO:0032197;GO:0019076	cytoplasm|nucleus|retrotransposon nucleocapsid|aspartic-type endopeptidase activity|ATP binding|DNA binding|DNA-directed DNA polymerase activity|peptidase activity|ribonuclease activity|RNA binding|RNA-directed DNA polymerase activity|RNA-DNA hybrid ribonuclease activity|zinc ion binding|DNA biosynthetic process|DNA integration|DNA recombination|RNA phosphodiester bond hydrolysis|RNA-dependent DN…
comp21987_c0_seq1	GO:0016021;GO:0015297;GO:0015238;GO:0006855	integral component of membrane|antiporter activity|drug transmembrane transporter activity|drug transmembrane transport
comp39907_c3_seq8	GO:0070847;GO:0016592;GO:0009506;GO:0001104;GO:0009631;GO:0007275;GO:0008284;GO:0040008;GO:0006357;GO:0009627;GO:0006351	core mediator complex|mediator complex|plasmodesma|RNA polymerase II transcription cofactor activity|cold acclimation|multicellular organismal development|positive regulation of cell proliferation|regulation of growth|regulation of transcription from RNA polymerase II promoter|systemic acquired resistance|transcription, DNA-templated
comp49204_c0_seq1	GO:0005634;GO:0003677;GO:0003700;GO:0010106;GO:0055072;GO:0006355;GO:0006351	nucleus|DNA binding|transcription factor activity, sequence-specific DNA binding|cellular response to iron ion starvation|iron ion homeostasis|regulation of transcription, DNA-templated|transcription, DNA-templated
comp57917_c0_seq1	GO:0005794;GO:0043231;GO:0031902;GO:0016020;GO:0005771;GO:0030904;GO:0008270;GO:0006623;GO:0001881;GO:0042147;GO:0007034	Golgi apparatus|intracellular membrane-bounded organelle|late endosome membrane|membrane|multivesicular body|retromer complex|zinc ion binding|protein targeting to vacuole|receptor recycling|retrograde transport, endosome to Golgi|vacuolar transport
comp53177_c0_seq1	GO:0005739	mitochondrion
comp42572_c1_seq1	GO:0005623;GO:0015031;GO:0006904	cell|protein transport|vesicle docking involved in exocytosis
comp6296_c0_seq1	GO:0016021;GO:0016020;GO:0005524;GO:0042626;GO:0010329;GO:0010541;GO:0010315;GO:0010540;GO:0055085	integral component of membrane|membrane|ATP binding|ATPase activity, coupled to transmembrane movement of substances|auxin efflux transmembrane transporter activity|acropetal auxin transport|auxin efflux|basipetal auxin transport|transmembrane transport
comp45826_c0_seq12	GO:0005737;GO:0005829;GO:0005654;GO:0047804;GO:0047316;GO:0016212;GO:0047945;GO:0047312;GO:0042803;GO:0030170;GO:0008483;GO:0008652;GO:0006575;GO:0034641;GO:0070189;GO:0097053;GO:0006559;GO:0044281;GO:0006569	cytoplasm|cytosol|nucleoplasm|cysteine-S-conjugate beta-lyase activity|glutamine-phenylpyruvate transaminase activity|kynurenine-oxoglutarate transaminase activity|L-glutamine:pyruvate aminotransferase activity|L-phenylalanine:pyruvate aminotransferase activity|protein homodimerization activity|pyridoxal phosphate binding|transaminase activity|cellular amino acid biosynthetic process|cellular mod…
comp90777_c0_seq1	GO:0047427;GO:0006807	cyanoalanine nitrilase activity|nitrogen compound metabolic process
comp76232_c0_seq1	GO:0009925;GO:0005783;GO:0016021;GO:0000323;GO:0005886;GO:0010329;GO:0010315;GO:0010252;GO:0009926;GO:0009734;GO:0009958;GO:0009733;GO:0009723;GO:0009749	basal plasma membrane|endoplasmic reticulum|integral component of membrane|lytic vacuole|plasma membrane|auxin efflux transmembrane transporter activity|auxin efflux|auxin homeostasis|auxin polar transport|auxin-activated signaling pathway|positive gravitropism|response to auxin|response to ethylene|response to glucose
comp73591_c0_seq1	GO:0009507;GO:0009941;GO:0009706;GO:0009535;GO:0005886;GO:0005773;GO:0016491;GO:0008270	chloroplast|chloroplast envelope|chloroplast inner membrane|chloroplast thylakoid membrane|plasma membrane|vacuole|oxidoreductase activity|zinc ion binding
comp57513_c1_seq1	GO:0004190;GO:0004519;GO:0003676;GO:0003964;GO:0008270;GO:0015074	aspartic-type endopeptidase activity|endonuclease activity|nucleic acid binding|RNA-directed DNA polymerase activity|zinc ion binding|DNA integration
comp50670_c0_seq2	GO:0005634;GO:0003700;GO:0000989;GO:0008270;GO:0009640;GO:0006355;GO:0009641;GO:0006351	nucleus|transcription factor activity, sequence-specific DNA binding|transcription factor activity, transcription factor binding|zinc ion binding|photomorphogenesis|regulation of transcription, DNA-templated|shade avoidance|transcription, DNA-templated
comp47285_c0_seq4	GO:0030896;GO:0005737;GO:0005654;GO:0005634;GO:0008408;GO:0019899;GO:0008853;GO:0042826;GO:0019901;GO:0017124;GO:0006974;GO:0071479;GO:0000077;GO:0006281;GO:0000076;GO:0031573;GO:0090305;GO:1902231	checkpoint clamp complex|cytoplasm|nucleoplasm|nucleus|3'-5' exonuclease activity|enzyme binding|exodeoxyribonuclease III activity|histone deacetylase binding|protein kinase binding|SH3 domain binding|cellular response to DNA damage stimulus|cellular response to ionizing radiation|DNA damage checkpoint|DNA repair|DNA replication checkpoint|intra-S DNA damage checkpoint|nucleic acid phosphodiester…
comp31763_c0_seq1	GO:0009507;GO:0005634;GO:0006355;GO:0006351	chloroplast|nucleus|regulation of transcription, DNA-templated|transcription, DNA-templated
comp74675_c0_seq1	GO:0005743;GO:0045275;GO:0009055;GO:0046872;GO:0008121;GO:0006122	mitochondrial inner membrane|respiratory chain complex III|electron carrier activity|metal ion binding|ubiquinol-cytochrome-c reductase activity|mitochondrial electron transport, ubiquinol to cytochrome c
comp47683_c0_seq3	GO:0005829;GO:0008234;GO:0016920	cytosol|cysteine-type peptidase activity|pyroglutamyl-peptidase activity
comp37779_c1_seq2	GO:0005622;GO:0005524;GO:0047325;GO:0052726;GO:0052725;GO:0000287;GO:0032957	intracellular|ATP binding|inositol tetrakisphosphate 1-kinase activity|inositol-1,3,4-trisphosphate 5-kinase activity|inositol-1,3,4-trisphosphate 6-kinase activity|magnesium ion binding|inositol trisphosphate metabolic process
comp49538_c0_seq1	GO:0070062;GO:0005622;GO:0016020;GO:0005525;GO:0003924;GO:0003746;GO:0032790;GO:0007165;GO:0006412	extracellular exosome|intracellular|membrane|GTP binding|GTPase activity|translation elongation factor activity|ribosome disassembly|signal transduction|translation
comp46153_c1_seq6	GO:0016021;GO:0005886	integral component of membrane|plasma membrane
comp55021_c4_seq7	GO:0005634;GO:0003677;GO:0003700;GO:0006351	nucleus|DNA binding|transcription factor activity, sequence-specific DNA binding|transcription, DNA-templated
comp50349_c2_seq8	GO:0009507;GO:0052624;GO:0008757;GO:0032259;GO:0042372	chloroplast|2-phytyl-1,4-naphthoquinone methyltransferase activity|S-adenosylmethionine-dependent methyltransferase activity|methylation|phylloquinone biosynthetic process
comp91838_c0_seq1	GO:0033178;GO:0046961;GO:0016747;GO:0015991	proton-transporting two-sector ATPase complex, catalytic domain|proton-transporting ATPase activity, rotational mechanism|transferase activity, transferring acyl groups other than amino-acyl groups|ATP hydrolysis coupled proton transport
comp84180_c0_seq1	GO:0016021;GO:0055085	integral component of membrane|transmembrane transport
comp46424_c0_seq1	GO:0005829;GO:0070971;GO:0005789;GO:0019898;GO:0005634;GO:0005886;GO:0005089;GO:0009734;GO:0007275;GO:0009958;GO:0043547;GO:0008064;GO:0010928;GO:0008360;GO:0051493;GO:0007264;GO:0016192	cytosol|endoplasmic reticulum exit site|endoplasmic reticulum membrane|extrinsic component of membrane|nucleus|plasma membrane|Rho guanyl-nucleotide exchange factor activity|auxin-activated signaling pathway|multicellular organismal development|positive gravitropism|positive regulation of GTPase activity|regulation of actin polymerization or depolymerization|regulation of auxin mediated signaling…
comp52457_c1_seq3	GO:0005886;GO:0004519;GO:0046872;GO:0003676	plasma membrane|endonuclease activity|metal ion binding|nucleic acid binding
comp27110_c0_seq1	GO:0052635;GO:0046872;GO:0009686;GO:0009685	C-20 gibberellin 2-beta-dioxygenase activity|metal ion binding|gibberellin biosynthetic process|gibberellin metabolic process
comp45991_c0_seq1	GO:0016021;GO:0005622;GO:0005886;GO:0005262;GO:0008066;GO:0004970;GO:0070588;GO:0006816;GO:0019722;GO:0071230	integral component of membrane|intracellular|plasma membrane|calcium channel activity|glutamate receptor activity|ionotropic glutamate receptor activity|calcium ion transmembrane transport|calcium ion transport|calcium-mediated signaling|cellular response to amino acid stimulus
comp48192_c1_seq2	GO:0005618;GO:0005783;GO:0016021;GO:0009506;GO:0005773;GO:0005215;GO:0055085	cell wall|endoplasmic reticulum|integral component of membrane|plasmodesma|vacuole|transporter activity|transmembrane transport
comp45468_c0_seq3	GO:0005634;GO:0005524;GO:0003677;GO:0004386;GO:0051301;GO:0045003;GO:0007140;GO:0007067;GO:0045893;GO:0043687;GO:0007131;GO:0032204;GO:0010212;GO:0016444;GO:0007129;GO:0043247;GO:0010228	nucleus|ATP binding|DNA binding|helicase activity|cell division|double-strand break repair via synthesis-dependent strand annealing|male meiosis|mitotic nuclear division|positive regulation of transcription, DNA-templated|post-translational protein modification|reciprocal meiotic recombination|regulation of telomere maintenance|response to ionizing radiation|somatic cell DNA recombination|synapsi…
comp40035_c0_seq1	GO:0005524;GO:0005975;GO:0043562;GO:0006633;GO:0042128;GO:0009744	ATP binding|carbohydrate metabolic process|cellular response to nitrogen levels|fatty acid biosynthetic process|nitrate assimilation|response to sucrose
comp15930_c0_seq1	GO:0004190;GO:0003677;GO:0003887;GO:0004519;GO:0046872;GO:0003723;GO:0003964;GO:0015074;GO:0006310	aspartic-type endopeptidase activity|DNA binding|DNA-directed DNA polymerase activity|endonuclease activity|metal ion binding|RNA binding|RNA-directed DNA polymerase activity|DNA integration|DNA recombination
comp15300_c0_seq1	GO:0034038;GO:0050983;GO:0008612	deoxyhypusine synthase activity|deoxyhypusine biosynthetic process from spermidine|peptidyl-lysine modification to peptidyl-hypusine
comp36926_c1_seq1	GO:0048046;GO:0005615;GO:0016020;GO:0009506;GO:0050832	apoplast|extracellular space|membrane|plasmodesma|defense response to fungus
comp15977_c0_seq2	GO:0005737;GO:0005634;GO:0046872;GO:0003700;GO:0006355	cytoplasm|nucleus|metal ion binding|transcription factor activity, sequence-specific DNA binding|regulation of transcription, DNA-templated
comp56123_c0_seq7	GO:0030479;GO:0007015;GO:0006897	actin cortical patch|actin filament organization|endocytosis
comp43724_c0_seq29	GO:0046872;GO:0003964	metal ion binding|RNA-directed DNA polymerase activity
comp56923_c1_seq1	GO:0005789;GO:0005794;GO:0000139;GO:0016021;GO:0031902;GO:0015914	endoplasmic reticulum membrane|Golgi apparatus|Golgi membrane|integral component of membrane|late endosome membrane|phospholipid transport
comp49058_c0_seq178	GO:0046872;GO:0003676;GO:0004523	metal ion binding|nucleic acid binding|RNA-DNA hybrid ribonuclease activity
comp512_c0_seq1	GO:0009507;GO:0051539;GO:0016992;GO:0016491;GO:0055114;GO:0015979	chloroplast|4 iron, 4 sulfur cluster binding|lipoate synthase activity|oxidoreductase activity|oxidation-reduction process|photosynthesis
comp56358_c0_seq3	GO:0005654;GO:0005634;GO:0071011;GO:0005681;GO:0005686;GO:0003729;GO:0000166;GO:0008187;GO:0003723;GO:0007052;GO:0000398;GO:0022008;GO:0051168;GO:0046833;GO:0000381;GO:0008380	nucleoplasm|nucleus|precatalytic spliceosome|spliceosomal complex|U2 snRNP|mRNA binding|nucleotide binding|poly-pyrimidine tract binding|RNA binding|mitotic spindle organization|mRNA splicing, via spliceosome|neurogenesis|nuclear export|positive regulation of RNA export from nucleus|regulation of alternative mRNA splicing, via spliceosome|RNA splicing
comp53554_c1_seq4	GO:0005737;GO:0008021;GO:0002244	cytoplasm|synaptic vesicle|hematopoietic progenitor cell differentiation
comp19664_c0_seq3	GO:0009507;GO:0005635;GO:0005643;GO:0051028;GO:0015031	chloroplast|nuclear envelope|nuclear pore|mRNA transport|protein transport
comp45012_c0_seq1	GO:0009507;GO:0004197;GO:0043068	chloroplast|cysteine-type endopeptidase activity|positive regulation of programmed cell death
comp47638_c1_seq1	GO:0004364	glutathione transferase activity
comp47678_c0_seq18	GO:0016020;GO:0005886;GO:0009506;GO:0005524;GO:0004143;GO:0006952;GO:0007205	membrane|plasma membrane|plasmodesma|ATP binding|diacylglycerol kinase activity|defense response|protein kinase C-activating G-protein coupled receptor signaling pathway
comp21051_c0_seq1	GO:0031969;GO:0020037;GO:0005506;GO:0004497;GO:0016705	chloroplast membrane|heme binding|iron ion binding|monooxygenase activity|oxidoreductase activity, acting on paired donors, with incorporation or reduction of molecular oxygen
comp37480_c0_seq1	GO:0071013;GO:0005737;GO:1990726;GO:0005732;GO:0097526;GO:0005689;GO:0071004;GO:0005688;GO:0003723;GO:0000398;GO:0006396	catalytic step 2 spliceosome|cytoplasm|Lsm1-7-Pat1 complex|small nucleolar ribonucleoprotein complex|spliceosomal tri-snRNP complex|U12-type spliceosomal complex|U2-type prespliceosome|U6 snRNP|RNA binding|mRNA splicing, via spliceosome|RNA processing
comp36758_c0_seq1	GO:0009506;GO:0005516;GO:0050832;GO:0012502;GO:0009408;GO:0009644;GO:0042542;GO:0010228	plasmodesma|calmodulin binding|defense response to fungus|induction of programmed cell death|response to heat|response to high light intensity|response to hydrogen peroxide|vegetative to reproductive phase transition of meristem
comp59788_c0_seq1	GO:0043531;GO:0005524;GO:0006952	ADP binding|ATP binding|defense response
comp42232_c0_seq1	GO:0005829;GO:0005783;GO:0000139;GO:0030008;GO:0006888	cytosol|endoplasmic reticulum|Golgi membrane|TRAPP complex|ER to Golgi vesicle-mediated transport
comp81783_c0_seq1	GO:0005737;GO:0005829;GO:0016747;GO:0010143;GO:0051179;GO:0090626;GO:0010090	cytoplasm|cytosol|transferase activity, transferring acyl groups other than amino-acyl groups|cutin biosynthetic process|localization|plant epidermis morphogenesis|trichome morphogenesis
comp57188_c4_seq3	GO:0004190;GO:0004519;GO:0003676;GO:0003964;GO:0008270;GO:0015074	aspartic-type endopeptidase activity|endonuclease activity|nucleic acid binding|RNA-directed DNA polymerase activity|zinc ion binding|DNA integration
comp61280_c0_seq1	GO:0016021	integral component of membrane
comp38507_c0_seq1	GO:0005658;GO:0005634;GO:0008408;GO:0051539;GO:0003677;GO:0003896;GO:0003887;GO:0046872;GO:0001882;GO:0000166;GO:0071897;GO:0006270;GO:0006269;GO:0006261;GO:0006303;GO:0006273;GO:0006272	alpha DNA polymerase:primase complex|nucleus|3'-5' exonuclease activity|4 iron, 4 sulfur cluster binding|DNA binding|DNA primase activity|DNA-directed DNA polymerase activity|metal ion binding|nucleoside binding|nucleotide binding|DNA biosynthetic process|DNA replication initiation|DNA replication, synthesis of RNA primer|DNA-dependent DNA replication|double-strand break repair via nonhomologous …
comp39955_c0_seq1	GO:0016021;GO:0015171	integral component of membrane|amino acid transmembrane transporter activity
comp56704_c2_seq1	GO:0008289;GO:0006869	lipid binding|lipid transport
comp50984_c0_seq1	GO:0005741;GO:0005739;GO:0005524;GO:0016887;GO:0008568;GO:0031122;GO:0045041	mitochondrial outer membrane|mitochondrion|ATP binding|ATPase activity|microtubule-severing ATPase activity|cytoplasmic microtubule organization|protein import into mitochondrial intermembrane space
comp83566_c0_seq1	GO:0009507;GO:0009941;GO:0009706;GO:0016021;GO:0016020;GO:1901974;GO:0043879;GO:0009658;GO:1901975;GO:0097339;GO:0009853	chloroplast|chloroplast envelope|chloroplast inner membrane|integral component of membrane|membrane|glycerate transmembrane transporter activity|glycolate transmembrane transporter activity|chloroplast organization|glycerate transmembrane transport|glycolate transmembrane transport|photorespiration
comp53222_c0_seq2	GO:0009507;GO:0005829;GO:0010445;GO:0016607;GO:0005730;GO:0005634;GO:0003677;GO:0046872;GO:0003700;GO:0016568;GO:0006397;GO:0031053;GO:0010267;GO:2000011;GO:0048509;GO:0006355;GO:0008380;GO:0048367	chloroplast|cytosol|nuclear dicing body|nuclear speck|nucleolus|nucleus|DNA binding|metal ion binding|transcription factor activity, sequence-specific DNA binding|chromatin modification|mRNA processing|primary miRNA processing|production of ta-siRNAs involved in RNA interference|regulation of adaxial/abaxial pattern formation|regulation of meristem development|regulation of transcription, DNA-tem…
comp71736_c0_seq1	GO:0005737;GO:0051539;GO:0003994;GO:0046872;GO:0006097	cytoplasm|4 iron, 4 sulfur cluster binding|aconitate hydratase activity|metal ion binding|glyoxylate cycle
comp55900_c1_seq11	GO:0047672;GO:0009813	anthranilate N-benzoyltransferase activity|flavonoid biosynthetic process
comp7124_c0_seq1	GO:0005737;GO:0005634;GO:0000502;GO:0005839;GO:0004298;GO:0051603	cytoplasm|nucleus|proteasome complex|proteasome core complex|threonine-type endopeptidase activity|proteolysis involved in cellular protein catabolic process
comp93400_c0_seq1	GO:0005753;GO:0000275;GO:0005739;GO:0046933;GO:0046961;GO:0008270;GO:0015986;GO:0009651	mitochondrial proton-transporting ATP synthase complex|mitochondrial proton-transporting ATP synthase complex, catalytic core F(1)|mitochondrion|proton-transporting ATP synthase activity, rotational mechanism|proton-transporting ATPase activity, rotational mechanism|zinc ion binding|ATP synthesis coupled proton transport|response to salt stress
comp56992_c0_seq1	GO:0005737;GO:0016020;GO:0044822;GO:0008344;GO:0044267;GO:0007631;GO:0048873;GO:0048009;GO:0031571;GO:0035264;GO:0050881;GO:0017148;GO:0050885;GO:0009791;GO:0021522	cytoplasm|membrane|poly(A) RNA binding|adult locomotory behavior|cellular protein metabolic process|feeding behavior|homeostasis of number of cells within a tissue|insulin-like growth factor receptor signaling pathway|mitotic G1 DNA damage checkpoint|multicellular organism growth|musculoskeletal movement|negative regulation of translation|neuromuscular process controlling balance|post-embryonic d…
comp55257_c0_seq8	GO:0005737;GO:0005634;GO:0051879;GO:0070678;GO:0051131	cytoplasm|nucleus|Hsp90 protein binding|preprotein binding|chaperone-mediated protein complex assembly
comp39990_c0_seq2	GO:0005634;GO:0003677;GO:0003700;GO:0009738;GO:0042742;GO:0050832;GO:2000022;GO:2000031;GO:0009737;GO:0009733;GO:0046686;GO:0010200;GO:0009723;GO:0009739;GO:0009753;GO:0009751;GO:0009651;GO:0009414;GO:0006351	nucleus|DNA binding|transcription factor activity, sequence-specific DNA binding|abscisic acid-activated signaling pathway|defense response to bacterium|defense response to fungus|regulation of jasmonic acid mediated signaling pathway|regulation of salicylic acid mediated signaling pathway|response to abscisic acid|response to auxin|response to cadmium ion|response to chitin|response to ethylene|…
comp56525_c0_seq1	GO:0005739	mitochondrion
comp52787_c2_seq3	GO:0005634;GO:0003677;GO:0042802;GO:0003700;GO:0009704;GO:0009740;GO:0031539;GO:0010017;GO:0009585;GO:0006355;GO:0009639;GO:0006351	nucleus|DNA binding|identical protein binding|transcription factor activity, sequence-specific DNA binding|de-etiolation|gibberellic acid mediated signaling pathway|positive regulation of anthocyanin metabolic process|red or far-red light signaling pathway|red, far-red light phototransduction|regulation of transcription, DNA-templated|response to red or far red light|transcription, DNA-templated
comp6076_c0_seq1	GO:0000139;GO:0016021;GO:0016760;GO:0071555;GO:0030244	Golgi membrane|integral component of membrane|cellulose synthase (UDP-forming) activity|cell wall organization|cellulose biosynthetic process
comp292_c0_seq1	GO:0000287;GO:0010333	magnesium ion binding|terpene synthase activity
comp42370_c0_seq13	GO:0005634;GO:0003904;GO:0003677;GO:0000166;GO:0006281;GO:0000719;GO:0009650	nucleus|deoxyribodipyrimidine photo-lyase activity|DNA binding|nucleotide binding|DNA repair|photoreactive repair|UV protection
comp31242_c0_seq1	GO:0009507;GO:0003677;GO:0003899;GO:0006351	chloroplast|DNA binding|DNA-directed RNA polymerase activity|transcription, DNA-templated
comp55821_c1_seq16	GO:0016747	transferase activity, transferring acyl groups other than amino-acyl groups
comp74690_c0_seq1	GO:0009507;GO:0009570;GO:0010319;GO:0009579;GO:0031977;GO:0004462;GO:0046872;GO:0009409	chloroplast|chloroplast stroma|stromule|thylakoid|thylakoid lumen|lactoylglutathione lyase activity|metal ion binding|response to cold
comp12632_c0_seq2	GO:0005777;GO:0003987;GO:0047760;GO:0006083;GO:0019605;GO:0006097	peroxisome|acetate-CoA ligase activity|butyrate-CoA ligase activity|acetate metabolic process|butyrate metabolic process|glyoxylate cycle
comp53187_c0_seq1	GO:0005829;GO:0005634;GO:0000166;GO:0003755;GO:0003723;GO:0008270;GO:0006457;GO:0000413;GO:1901407	cytosol|nucleus|nucleotide binding|peptidyl-prolyl cis-trans isomerase activity|RNA binding|zinc ion binding|protein folding|protein peptidyl-prolyl isomerization|regulation of phosphorylation of RNA polymerase II C-terminal domain
comp51378_c0_seq4	GO:0005737;GO:0005634;GO:0005525;GO:0003924;GO:0032922;GO:0006886;GO:0009640;GO:0032482	cytoplasm|nucleus|GTP binding|GTPase activity|circadian regulation of gene expression|intracellular protein transport|photomorphogenesis|Rab protein signal transduction
comp15827_c0_seq1	GO:0005829;GO:0000145;GO:0070062;GO:0045335;GO:0005886;GO:0006887	cytosol|exocyst|extracellular exosome|phagocytic vesicle|plasma membrane|exocytosis
comp44200_c0_seq1	GO:0005634;GO:0009408	nucleus|response to heat
comp54257_c1_seq1	GO:0016021;GO:0016020;GO:0090447;GO:0016791;GO:0010143;GO:0016311;GO:0009908;GO:0008654	integral component of membrane|membrane|glycerol-3-phosphate 2-O-acyltransferase activity|phosphatase activity|cutin biosynthetic process|dephosphorylation|flower development|phospholipid biosynthetic process
comp52563_c0_seq1	GO:0005634;GO:0043565;GO:0003700;GO:0044212;GO:0080169;GO:0016036;GO:0009873;GO:0045892;GO:0010200;GO:0006351	nucleus|sequence-specific DNA binding|transcription factor activity, sequence-specific DNA binding|transcription regulatory region DNA binding|cellular response to boron-containing substance deprivation|cellular response to phosphate starvation|ethylene-activated signaling pathway|negative regulation of transcription, DNA-templated|response to chitin|transcription, DNA-templated
comp51471_c3_seq1	GO:0005887;GO:0043231;GO:0005524;GO:0005507;GO:0043682;GO:0098655;GO:0035434;GO:0010273;GO:0046688	integral component of plasma membrane|intracellular membrane-bounded organelle|ATP binding|copper ion binding|copper-transporting ATPase activity|cation transmembrane transport|copper ion transmembrane transport|detoxification of copper ion|response to copper ion
comp76545_c0_seq1	GO:0005737;GO:0005525;GO:0003924;GO:0003746	cytoplasm|GTP binding|GTPase activity|translation elongation factor activity
comp85265_c0_seq1	GO:0012505;GO:0005788;GO:0046527;GO:0007030;GO:0045746;GO:0007219;GO:0045747;GO:0033577;GO:2000035;GO:0042052	endomembrane system|endoplasmic reticulum lumen|glucosyltransferase activity|Golgi organization|negative regulation of Notch signaling pathway|Notch signaling pathway|positive regulation of Notch signaling pathway|protein glycosylation in endoplasmic reticulum|regulation of stem cell division|rhabdomere development
comp98998_c0_seq1	GO:0005737;GO:0005634;GO:0005956;GO:0019887;GO:0004674;GO:0007623;GO:0048573;GO:0042753;GO:0006468	cytoplasm|nucleus|protein kinase CK2 complex|protein kinase regulator activity|protein serine/threonine kinase activity|circadian rhythm|photoperiodism, flowering|positive regulation of circadian rhythm|protein phosphorylation
comp57259_c0_seq1	GO:0005634;GO:0003677;GO:0046872;GO:0009791;GO:0006355;GO:0006351	nucleus|DNA binding|metal ion binding|post-embryonic development|regulation of transcription, DNA-templated|transcription, DNA-templated
comp50112_c0_seq1	GO:0009507;GO:0008168;GO:0004644;GO:0006189	chloroplast|methyltransferase activity|phosphoribosylglycinamide formyltransferase activity|'de novo' IMP biosynthetic process
comp52121_c0_seq4	GO:0000775;GO:0005783;GO:0005634;GO:0009506;GO:0018024;GO:0016279;GO:0018022	chromosome, centromeric region|endoplasmic reticulum|nucleus|plasmodesma|histone-lysine N-methyltransferase activity|protein-lysine N-methyltransferase activity|peptidyl-lysine methylation
comp53088_c0_seq2	GO:0016021;GO:0005634;GO:0005886;GO:0034613;GO:0009651	integral component of membrane|nucleus|plasma membrane|cellular protein localization|response to salt stress
comp65672_c0_seq1	GO:0009507;GO:0009941;GO:0016021;GO:0016020;GO:0009536;GO:0031897;GO:0009658;GO:0045037	chloroplast|chloroplast envelope|integral component of membrane|membrane|plastid|Tic complex|chloroplast organization|protein import into chloroplast stroma
comp94665_c0_seq1	GO:0009507;GO:0009941;GO:0009570;GO:0009533;GO:0009534;GO:0009535;GO:0009523;GO:0009579;GO:0031977;GO:0015979;GO:0009657;GO:0006461;GO:0046686;GO:0009735	chloroplast|chloroplast envelope|chloroplast stroma|chloroplast stromal thylakoid|chloroplast thylakoid|chloroplast thylakoid membrane|photosystem II|thylakoid|thylakoid lumen|photosynthesis|plastid organization|protein complex assembly|response to cadmium ion|response to cytokinin
comp55119_c0_seq22	GO:0016021;GO:0005622;GO:0005886;GO:0005262;GO:0004930;GO:0008066;GO:0004970;GO:0070588;GO:0006816;GO:0019722;GO:0071230	integral component of membrane|intracellular|plasma membrane|calcium channel activity|G-protein coupled receptor activity|glutamate receptor activity|ionotropic glutamate receptor activity|calcium ion transmembrane transport|calcium ion transport|calcium-mediated signaling|cellular response to amino acid stimulus
comp53527_c0_seq2	GO:0004190;GO:0004519;GO:0003676;GO:0003964;GO:0015074	aspartic-type endopeptidase activity|endonuclease activity|nucleic acid binding|RNA-directed DNA polymerase activity|DNA integration
comp50445_c0_seq5	GO:0016607;GO:0005634;GO:0005685;GO:0003677;GO:0003729;GO:0006376;GO:0008380	nuclear speck|nucleus|U1 snRNP|DNA binding|mRNA binding|mRNA splice site selection|RNA splicing
comp41896_c0_seq1	GO:0016621;GO:0050662;GO:0007623;GO:0006952;GO:0042754;GO:0009699;GO:0009409	cinnamoyl-CoA reductase activity|coenzyme binding|circadian rhythm|defense response|negative regulation of circadian rhythm|phenylpropanoid biosynthetic process|response to cold
comp58608_c0_seq1	GO:0030136;GO:0005905;GO:0005794;GO:0016020;GO:0005886;GO:0005545;GO:0048268;GO:0006897	clathrin-coated vesicle|coated pit|Golgi apparatus|membrane|plasma membrane|1-phosphatidylinositol binding|clathrin coat assembly|endocytosis
comp44910_c2_seq2	GO:0005829;GO:0052689	cytosol|carboxylic ester hydrolase activity
comp25753_c0_seq1	GO:0016021;GO:0020037;GO:0005506;GO:0052694;GO:0016705;GO:0048653;GO:0002213;GO:0010154;GO:0009694;GO:0009555;GO:0009611;GO:0048480	integral component of membrane|heme binding|iron ion binding|jasmonoyl-isoleucine-12-hydroxylase activity|oxidoreductase activity, acting on paired donors, with incorporation or reduction of molecular oxygen|anther development|defense response to insect|fruit development|jasmonic acid metabolic process|pollen development|response to wounding|stigma development
comp57136_c1_seq1	GO:0005663;GO:0005634;GO:0005524;GO:0003689;GO:0006281;GO:0006260;GO:0031935;GO:0051570;GO:0000712;GO:0009737	DNA replication factor C complex|nucleus|ATP binding|DNA clamp loader activity|DNA repair|DNA replication|regulation of chromatin silencing|regulation of histone H3-K9 methylation|resolution of meiotic recombination intermediates|response to abscisic acid
comp49787_c0_seq2	GO:0005743;GO:0070469;GO:0046872;GO:0004222;GO:0008121	mitochondrial inner membrane|respiratory chain|metal ion binding|metalloendopeptidase activity|ubiquinol-cytochrome-c reductase activity
comp41222_c0_seq5	GO:0031305;GO:0005743;GO:0005744;GO:0005741;GO:0005739;GO:0015450;GO:0030150	integral component of mitochondrial inner membrane|mitochondrial inner membrane|mitochondrial inner membrane presequence translocase complex|mitochondrial outer membrane|mitochondrion|P-P-bond-hydrolysis-driven protein transmembrane transporter activity|protein import into mitochondrial matrix
comp14517_c0_seq1	GO:0048046;GO:0009507;GO:0009941;GO:0009570;GO:0010319;GO:0009579;GO:0035798;GO:0035671;GO:0008270;GO:0055114;GO:0009409	apoplast|chloroplast|chloroplast envelope|chloroplast stroma|stromule|thylakoid|2-alkenal reductase (NADP+) activity|enone reductase activity|zinc ion binding|oxidation-reduction process|response to cold
comp38119_c0_seq2	GO:0004364	glutathione transferase activity
comp53464_c1_seq2	GO:0005576;GO:0050832;GO:0031640	extracellular region|defense response to fungus|killing of cells of other organism
comp48355_c0_seq1	GO:0000148;GO:0009504;GO:0016021;GO:0005886;GO:0009506;GO:0003843;GO:0006075;GO:0071555;GO:0008360	1,3-beta-D-glucan synthase complex|cell plate|integral component of membrane|plasma membrane|plasmodesma|1,3-beta-D-glucan synthase activity|(1->3)-beta-D-glucan biosynthetic process|cell wall organization|regulation of cell shape
comp50552_c0_seq3	GO:0005887;GO:0015446;GO:0098656;GO:0015700;GO:0098655	integral component of plasma membrane|arsenite-transmembrane transporting ATPase activity|anion transmembrane transport|arsenite transport|cation transmembrane transport
comp56560_c2_seq30	GO:0005634;GO:0003700;GO:0006355;GO:0009739;GO:0006351	nucleus|transcription factor activity, sequence-specific DNA binding|regulation of transcription, DNA-templated|response to gibberellin|transcription, DNA-templated
comp86212_c0_seq1	GO:0005829;GO:0005634;GO:0043565;GO:0003700;GO:0044212;GO:0009737;GO:0006351	cytosol|nucleus|sequence-specific DNA binding|transcription factor activity, sequence-specific DNA binding|transcription regulatory region DNA binding|response to abscisic acid|transcription, DNA-templated
comp66908_c0_seq1	GO:0016758;GO:0016117	transferase activity, transferring hexosyl groups|carotenoid biosynthetic process
comp56737_c1_seq12	GO:0043190;GO:0030288;GO:0005524;GO:0015439;GO:0005215;GO:0017004;GO:0006810	ATP-binding cassette (ABC) transporter complex|outer membrane-bounded periplasmic space|ATP binding|heme-transporting ATPase activity|transporter activity|cytochrome complex assembly|transport
comp55072_c2_seq4	GO:0009507;GO:0009570;GO:0016161;GO:0000272	chloroplast|chloroplast stroma|beta-amylase activity|polysaccharide catabolic process
comp13066_c0_seq1	GO:0005634;GO:0006915;GO:0007049	nucleus|apoptotic process|cell cycle
comp37435_c0_seq2	GO:0016021;GO:0022891;GO:0015293;GO:0008643;GO:0010311	integral component of membrane|substrate-specific transmembrane transporter activity|symporter activity|carbohydrate transport|lateral root formation
comp40404_c0_seq2	GO:0070062;GO:0005622;GO:0030276;GO:0019901;GO:0006886;GO:0045839;GO:0007165	extracellular exosome|intracellular|clathrin binding|protein kinase binding|intracellular protein transport|negative regulation of mitotic nuclear division|signal transduction
comp36353_c0_seq1	GO:0005634;GO:0004519;GO:0003723;GO:0043565	nucleus|endonuclease activity|RNA binding|sequence-specific DNA binding
comp50967_c0_seq1	GO:0005783;GO:0005886;GO:0009506;GO:0070417;GO:0034605;GO:0034620;GO:0006457	endoplasmic reticulum|plasma membrane|plasmodesma|cellular response to cold|cellular response to heat|cellular response to unfolded protein|protein folding
comp40373_c0_seq3	GO:0031410;GO:0000407;GO:1990072;GO:0000045;GO:0032258;GO:0006888;GO:0044804;GO:0030242;GO:0034497	cytoplasmic vesicle|pre-autophagosomal structure|TRAPPIII protein complex|autophagosome assembly|CVT pathway|ER to Golgi vesicle-mediated transport|nucleophagy|pexophagy|protein localization to pre-autophagosomal structure
comp38237_c0_seq1	GO:0005737;GO:0052657;GO:0004422;GO:0046872;GO:0000166;GO:0032264;GO:0006166	cytoplasm|guanine phosphoribosyltransferase activity|hypoxanthine phosphoribosyltransferase activity|metal ion binding|nucleotide binding|IMP salvage|purine ribonucleoside salvage
comp32610_c0_seq1	GO:0005634;GO:0046872;GO:0006355;GO:0006351	nucleus|metal ion binding|regulation of transcription, DNA-templated|transcription, DNA-templated
comp52709_c0_seq4	GO:0005524;GO:0004004;GO:0003723;GO:0010501	ATP binding|ATP-dependent RNA helicase activity|RNA binding|RNA secondary structure unwinding
comp24699_c0_seq1	GO:0009507;GO:0030529;GO:0000166;GO:0003723;GO:0006397	chloroplast|ribonucleoprotein complex|nucleotide binding|RNA binding|mRNA processing
comp59340_c0_seq1	GO:0009507;GO:0009941;GO:0009706;GO:0009535;GO:0005886;GO:0005773;GO:0016491;GO:0008270	chloroplast|chloroplast envelope|chloroplast inner membrane|chloroplast thylakoid membrane|plasma membrane|vacuole|oxidoreductase activity|zinc ion binding
comp47014_c0_seq15	GO:0000243;GO:0005685;GO:0071004;GO:0000395;GO:0045292	commitment complex|U1 snRNP|U2-type prespliceosome|mRNA 5'-splice site recognition|mRNA cis splicing, via spliceosome
comp40340_c0_seq1	GO:0005634;GO:0030154;GO:0006974;GO:0071217;GO:0009908;GO:0010393;GO:0010073;GO:0010192;GO:0080001;GO:0048359;GO:1901001;GO:0045892;GO:0009827;GO:0009944;GO:0045893;GO:0045995;GO:0009909;GO:2000024;GO:0047484;GO:1902183;GO:0009733;GO:0009617;GO:0046898;GO:0009620;GO:0001666;GO:0009624;GO:0006979;GO:1902074;GO:0010272;GO:0009414;GO:0009611;GO:0006351	nucleus|cell differentiation|cellular response to DNA damage stimulus|cellular response to external biotic stimulus|flower development|galacturonan metabolic process|meristem maintenance|mucilage biosynthetic process|mucilage extrusion from seed coat|mucilage metabolic process involved in seed coat development|negative regulation of response to salt stress|negative regulation of transcription, DN…
comp46482_c1_seq3	GO:0016021	integral component of membrane
comp10391_c0_seq1	GO:0016021;GO:0016020;GO:0005886;GO:0009506;GO:0005524;GO:0010329;GO:0010328;GO:0008559;GO:0010541;GO:0010315;GO:0060919;GO:0009926;GO:0009734;GO:0010540;GO:0006855;GO:0009630;GO:0009733;GO:0009735;GO:0048767;GO:0055085;GO:0042908	integral component of membrane|membrane|plasma membrane|plasmodesma|ATP binding|auxin efflux transmembrane transporter activity|auxin influx transmembrane transporter activity|xenobiotic-transporting ATPase activity|acropetal auxin transport|auxin efflux|auxin influx|auxin polar transport|auxin-activated signaling pathway|basipetal auxin transport|drug transmembrane transport|gravitropism|respons…
comp31726_c0_seq1	GO:0016021	integral component of membrane
comp56016_c0_seq1	GO:0005813;GO:0005737;GO:0005634;GO:0046872;GO:0004518	centrosome|cytoplasm|nucleus|metal ion binding|nuclease activity
comp33154_c1_seq2	GO:0016021;GO:0005524;GO:0016887;GO:0006810	integral component of membrane|ATP binding|ATPase activity|transport
comp54004_c0_seq2	GO:0005739;GO:0033819;GO:0016415;GO:0009107;GO:0009249	mitochondrion|lipoyl(octanoyl) transferase activity|octanoyltransferase activity|lipoate biosynthetic process|protein lipoylation
comp46630_c0_seq9	GO:0005634;GO:0005886;GO:0034485;GO:0004439;GO:0071472;GO:0010305;GO:0046856;GO:2000377	nucleus|plasma membrane|phosphatidylinositol-3,4,5-trisphosphate 5-phosphatase activity|phosphatidylinositol-4,5-bisphosphate 5-phosphatase activity|cellular response to salt stress|leaf vascular tissue pattern formation|phosphatidylinositol dephosphorylation|regulation of reactive oxygen species metabolic process
comp50474_c0_seq2	GO:0005737;GO:0005634;GO:0008565;GO:0003723;GO:0006606;GO:0061015	cytoplasm|nucleus|protein transporter activity|RNA binding|protein import into nucleus|snRNA import into nucleus
comp53492_c0_seq1	GO:0005524;GO:0008725;GO:0003922;GO:0008080;GO:0016462;GO:0006284;GO:0006541;GO:0006177	ATP binding|DNA-3-methyladenine glycosylase activity|GMP synthase (glutamine-hydrolyzing) activity|N-acetyltransferase activity|pyrophosphatase activity|base-excision repair|glutamine metabolic process|GMP biosynthetic process
comp50627_c1_seq3	GO:0016021;GO:0005509;GO:0016174;GO:0004601;GO:0043621;GO:0010106;GO:0006826;GO:0015706;GO:0009408;GO:0010167;GO:0009845	integral component of membrane|calcium ion binding|NAD(P)H oxidase activity|peroxidase activity|protein self-association|cellular response to iron ion starvation|iron ion transport|nitrate transport|response to heat|response to nitrate|seed germination
comp52520_c0_seq1	GO:0005737;GO:0005759;GO:0042802;GO:0004587;GO:0030170;GO:0008270;GO:0019544;GO:0010121;GO:0006635;GO:0042538;GO:0055129;GO:0010260;GO:0006593;GO:0007031;GO:0009626;GO:0009737;GO:0009733;GO:0009741;GO:0009413;GO:0009408;GO:0009753;GO:0006979;GO:0009651;GO:0009414	cytoplasm|mitochondrial matrix|identical protein binding|ornithine-oxo-acid transaminase activity|pyridoxal phosphate binding|zinc ion binding|arginine catabolic process to glutamate|arginine catabolic process to proline via ornithine|fatty acid beta-oxidation|hyperosmotic salinity response|L-proline biosynthetic process|organ senescence|ornithine catabolic process|peroxisome organization|plant-t…
comp57951_c0_seq1	GO:0005789;GO:0016021;GO:0005773;GO:0006914;GO:0006624	endoplasmic reticulum membrane|integral component of membrane|vacuole|autophagy|vacuolar protein processing
comp56215_c2_seq1	GO:0016021;GO:0008519	integral component of membrane|ammonium transmembrane transporter activity
comp51010_c1_seq3	GO:0005634;GO:0006281;GO:0007143;GO:0007140;GO:0009555;GO:0010165	nucleus|DNA repair|female meiotic division|male meiosis|pollen development|response to X-ray
comp71091_c0_seq1	GO:0009507;GO:0004177;GO:0030145;GO:0008235	chloroplast|aminopeptidase activity|manganese ion binding|metalloexopeptidase activity
comp56795_c1_seq1	GO:0009570;GO:0004519;GO:0004540;GO:0003723;GO:2001070;GO:0006396	chloroplast stroma|endonuclease activity|ribonuclease activity|RNA binding|starch binding|RNA processing
comp44769_c0_seq1	GO:0008289;GO:0006952;GO:0006869	lipid binding|defense response|lipid transport
comp45774_c0_seq2	GO:0005829;GO:0005783;GO:0005795;GO:0016020;GO:0005771;GO:0042277;GO:0003755;GO:0006457;GO:0000413	cytosol|endoplasmic reticulum|Golgi stack|membrane|multivesicular body|peptide binding|peptidyl-prolyl cis-trans isomerase activity|protein folding|protein peptidyl-prolyl isomerization
comp41050_c0_seq1	GO:0005634;GO:0006352;GO:0006355	nucleus|DNA-templated transcription, initiation|regulation of transcription, DNA-templated
comp52732_c0_seq1	GO:0004190;GO:0004519;GO:0003676;GO:0003964;GO:0008270;GO:0015074	aspartic-type endopeptidase activity|endonuclease activity|nucleic acid binding|RNA-directed DNA polymerase activity|zinc ion binding|DNA integration
comp47218_c0_seq1	GO:0005739;GO:0004017;GO:0005524;GO:0006354	mitochondrion|adenylate kinase activity|ATP binding|DNA-templated transcription, elongation
comp30105_c1_seq1	GO:0005887;GO:0043231;GO:0016020;GO:0005886;GO:0009506;GO:0005524;GO:0005388;GO:0046872;GO:0043621;GO:0098655;GO:0009624	integral component of plasma membrane|intracellular membrane-bounded organelle|membrane|plasma membrane|plasmodesma|ATP binding|calcium-transporting ATPase activity|metal ion binding|protein self-association|cation transmembrane transport|response to nematode
comp70855_c0_seq1	GO:0016021;GO:0015315;GO:0006820;GO:0008643;GO:0055062;GO:0035435;GO:0055085	integral component of membrane|organophosphate:inorganic phosphate antiporter activity|anion transport|carbohydrate transport|phosphate ion homeostasis|phosphate ion transmembrane transport|transmembrane transport
comp45922_c2_seq2	GO:0005737;GO:0005524;GO:0052381;GO:0009691;GO:0008033	cytoplasm|ATP binding|tRNA dimethylallyltransferase activity|cytokinin biosynthetic process|tRNA processing
comp74901_c0_seq1	GO:0005773;GO:0004575;GO:0005975	vacuole|sucrose alpha-glucosidase activity|carbohydrate metabolic process
comp52836_c0_seq5	GO:0032580;GO:0016021;GO:0008107;GO:0042546;GO:0071555;GO:0006486	Golgi cisterna membrane|integral component of membrane|galactoside 2-alpha-L-fucosyltransferase activity|cell wall biogenesis|cell wall organization|protein glycosylation
comp50309_c0_seq14	GO:0030665;GO:0005783;GO:0005794;GO:0000139;GO:0016021;GO:0005770;GO:0031902;GO:0005886;GO:0005802;GO:0009940;GO:0005509;GO:0006896;GO:0006623;GO:0007034	clathrin-coated vesicle membrane|endoplasmic reticulum|Golgi apparatus|Golgi membrane|integral component of membrane|late endosome|late endosome membrane|plasma membrane|trans-Golgi network|amino-terminal vacuolar sorting propeptide binding|calcium ion binding|Golgi to vacuole transport|protein targeting to vacuole|vacuolar transport
comp74158_c0_seq1	GO:0031225;GO:0070062;GO:0005886;GO:0005578;GO:0005201;GO:0007160;GO:0007605	anchored component of membrane|extracellular exosome|plasma membrane|proteinaceous extracellular matrix|extracellular matrix structural constituent|cell-matrix adhesion|sensory perception of sound
comp56142_c1_seq12	GO:0005622;GO:0005886;GO:0005525;GO:0015031;GO:0007264	intracellular|plasma membrane|GTP binding|protein transport|small GTPase mediated signal transduction
comp49278_c0_seq3	GO:0031969;GO:0016021;GO:0005215	chloroplast membrane|integral component of membrane|transporter activity
comp52032_c0_seq2	GO:0043564;GO:0000784;GO:0005524;GO:0004003;GO:0003684;GO:0003690;GO:0042162;GO:0071480;GO:0071481;GO:0006342;GO:0032508;GO:0015074;GO:0006310;GO:0006303;GO:0051567;GO:0016572;GO:0000723	Ku70:Ku80 complex|nuclear chromosome, telomeric region|ATP binding|ATP-dependent DNA helicase activity|damaged DNA binding|double-stranded DNA binding|telomeric DNA binding|cellular response to gamma radiation|cellular response to X-ray|chromatin silencing|DNA duplex unwinding|DNA integration|DNA recombination|double-strand break repair via nonhomologous end joining|histone H3-K9 methylation|hist…
comp35345_c0_seq12	GO:0016020;GO:0005524;GO:0003677;GO:0004386;GO:0006281	membrane|ATP binding|DNA binding|helicase activity|DNA repair
comp53201_c0_seq215	GO:0005829;GO:0005769;GO:0005783;GO:0005634;GO:0005802;GO:0012510;GO:0005524;GO:0016301;GO:0004709;GO:0004712;GO:0009738;GO:0000186;GO:0008219;GO:0002229;GO:0009873;GO:0000165;GO:0009788;GO:0046777;GO:1900424;GO:1900150;GO:2000031;GO:0009617;GO:0009723;GO:0009620;GO:0009414	cytosol|early endosome|endoplasmic reticulum|nucleus|trans-Golgi network|trans-Golgi network transport vesicle membrane|ATP binding|kinase activity|MAP kinase kinase kinase activity|protein serine/threonine/tyrosine kinase activity|abscisic acid-activated signaling pathway|activation of MAPKK activity|cell death|defense response to oomycetes|ethylene-activated signaling pathway|MAPK cascade|negat…
comp49943_c2_seq1	GO:0005634;GO:0030915;GO:0006310;GO:0006281	nucleus|Smc5-Smc6 complex|DNA recombination|DNA repair
comp16162_c0_seq1	GO:0005737;GO:0005874;GO:0005634;GO:0000922;GO:0000910;GO:0000226	cytoplasm|microtubule|nucleus|spindle pole|cytokinesis|microtubule cytoskeleton organization
comp46019_c0_seq2	GO:0016021;GO:0016020;GO:0005345;GO:0006863	integral component of membrane|membrane|purine nucleobase transmembrane transporter activity|purine nucleobase transport
comp89825_c0_seq1	GO:0009532;GO:0046872;GO:0004722;GO:0006470	plastid stroma|metal ion binding|protein serine/threonine phosphatase activity|protein dephosphorylation
comp19693_c0_seq1	GO:0005840;GO:0000166;GO:0019843;GO:0003735;GO:0006412	ribosome|nucleotide binding|rRNA binding|structural constituent of ribosome|translation
comp3592_c0_seq1	GO:0005634;GO:0003677;GO:0003700;GO:0030154;GO:0009908;GO:0010492;GO:0042127;GO:0006351	nucleus|DNA binding|transcription factor activity, sequence-specific DNA binding|cell differentiation|flower development|maintenance of shoot apical meristem identity|regulation of cell proliferation|transcription, DNA-templated
comp91378_c0_seq1	GO:0005737;GO:0005634;GO:0043565;GO:0003700;GO:0006351	cytoplasm|nucleus|sequence-specific DNA binding|transcription factor activity, sequence-specific DNA binding|transcription, DNA-templated
comp53524_c1_seq46	GO:0031225;GO:0046658;GO:0005886;GO:0016901;GO:0048038;GO:0005975	anchored component of membrane|anchored component of plasma membrane|plasma membrane|oxidoreductase activity, acting on the CH-OH group of donors, quinone or similar compound as acceptor|quinone binding|carbohydrate metabolic process
comp30333_c0_seq1	GO:0009507;GO:0005524;GO:0019538	chloroplast|ATP binding|protein metabolic process
comp42141_c0_seq2	GO:0009506;GO:0016597;GO:0008152	plasmodesma|amino acid binding|metabolic process
comp83157_c0_seq1	GO:0009507;GO:0016165;GO:0046872;GO:0031408	chloroplast|linoleate 13S-lipoxygenase activity|metal ion binding|oxylipin biosynthetic process
comp32616_c0_seq4	GO:0005576;GO:0016788;GO:0016042	extracellular region|hydrolase activity, acting on ester bonds|lipid catabolic process
comp82577_c0_seq1	GO:0005829;GO:0004364;GO:0006749;GO:0010731;GO:0046686;GO:0009636	cytosol|glutathione transferase activity|glutathione metabolic process|protein glutathionylation|response to cadmium ion|response to toxic substance
comp78317_c0_seq1	GO:0016020;GO:0020037;GO:0005506;GO:0004497;GO:0016705	membrane|heme binding|iron ion binding|monooxygenase activity|oxidoreductase activity, acting on paired donors, with incorporation or reduction of molecular oxygen
comp18376_c1_seq1	GO:0005768;GO:0005794;GO:0016021;GO:0005802;GO:0016413;GO:0030244;GO:0045489;GO:0009827	endosome|Golgi apparatus|integral component of membrane|trans-Golgi network|O-acetyltransferase activity|cellulose biosynthetic process|pectin biosynthetic process|plant-type cell wall modification
comp37636_c2_seq1	GO:0005634;GO:0043565;GO:0003700;GO:0006351	nucleus|sequence-specific DNA binding|transcription factor activity, sequence-specific DNA binding|transcription, DNA-templated
comp21801_c0_seq1	GO:0005634;GO:0003677;GO:0006310;GO:0006281;GO:0006260	nucleus|DNA binding|DNA recombination|DNA repair|DNA replication
comp42421_c0_seq2	GO:0009507;GO:0000502;GO:0004197;GO:0036459;GO:0008270;GO:0043161;GO:0016579;GO:0061136;GO:0006511	chloroplast|proteasome complex|cysteine-type endopeptidase activity|ubiquitinyl hydrolase activity|zinc ion binding|proteasome-mediated ubiquitin-dependent protein catabolic process|protein deubiquitination|regulation of proteasomal protein catabolic process|ubiquitin-dependent protein catabolic process
comp80328_c0_seq1	GO:0009535;GO:0016021	chloroplast thylakoid membrane|integral component of membrane
comp85181_c0_seq1	GO:0016021;GO:0009705;GO:0005774;GO:0005773;GO:0015369;GO:0070588;GO:0006874;GO:0030026;GO:0006882;GO:0055062;GO:0006793;GO:0051592;GO:0009624	integral component of membrane|plant-type vacuole membrane|vacuolar membrane|vacuole|calcium:proton antiporter activity|calcium ion transmembrane transport|cellular calcium ion homeostasis|cellular manganese ion homeostasis|cellular zinc ion homeostasis|phosphate ion homeostasis|phosphorus metabolic process|response to calcium ion|response to nematode
comp50121_c0_seq5	GO:0016607;GO:0005681;GO:0000166;GO:0003723;GO:0000398;GO:0008380	nuclear speck|spliceosomal complex|nucleotide binding|RNA binding|mRNA splicing, via spliceosome|RNA splicing
comp55390_c1_seq2	GO:0005634;GO:0003700;GO:0006355;GO:0006351	nucleus|transcription factor activity, sequence-specific DNA binding|regulation of transcription, DNA-templated|transcription, DNA-templated
comp83575_c0_seq1	GO:0005783;GO:0005789;GO:0016021;GO:0015450;GO:0031204	endoplasmic reticulum|endoplasmic reticulum membrane|integral component of membrane|P-P-bond-hydrolysis-driven protein transmembrane transporter activity|posttranslational protein targeting to membrane, translocation
comp34527_c0_seq1	GO:0005524;GO:0016887;GO:0005215;GO:0009624	ATP binding|ATPase activity|transporter activity|response to nematode
comp2285_c0_seq1	GO:0005576;GO:0020037;GO:0046872;GO:0004601;GO:0042744;GO:0006979	extracellular region|heme binding|metal ion binding|peroxidase activity|hydrogen peroxide catabolic process|response to oxidative stress
comp26117_c0_seq1	GO:0048046	apoplast
comp96641_c0_seq1	GO:0016788;GO:0016042	hydrolase activity, acting on ester bonds|lipid catabolic process
comp3427_c0_seq1	GO:0009504;GO:0012505;GO:0016021;GO:0005622;GO:0016020;GO:0005886;GO:0009506;GO:0031201;GO:0005802;GO:0043495;GO:0000149;GO:0006952;GO:0050832;GO:0006887;GO:0006886;GO:0072660;GO:0061025;GO:0031348;GO:0006612;GO:0072661;GO:0010119;GO:0009737;GO:0009620;GO:0010148;GO:0048278;GO:0006906;GO:0016192	cell plate|endomembrane system|integral component of membrane|intracellular|membrane|plasma membrane|plasmodesma|SNARE complex|trans-Golgi network|protein anchor|SNARE binding|defense response|defense response to fungus|exocytosis|intracellular protein transport|maintenance of protein location in plasma membrane|membrane fusion|negative regulation of defense response|protein targeting to membrane…
comp21058_c0_seq1	GO:0009507;GO:0051537;GO:0009055;GO:0046872;GO:0022900	chloroplast|2 iron, 2 sulfur cluster binding|electron carrier activity|metal ion binding|electron transport chain
comp41031_c0_seq2	GO:0005737;GO:0003743;GO:0006417	cytoplasm|translation initiation factor activity|regulation of translation
comp57494_c0_seq1	GO:0004190;GO:0005524;GO:0003676;GO:0008270;GO:0015074	aspartic-type endopeptidase activity|ATP binding|nucleic acid binding|zinc ion binding|DNA integration
comp38642_c0_seq4	GO:0016021	integral component of membrane
comp48058_c0_seq3	GO:0009507;GO:0009570;GO:0046872;GO:0033743;GO:0030091;GO:0006979	chloroplast|chloroplast stroma|metal ion binding|peptide-methionine (R)-S-oxide reductase activity|protein repair|response to oxidative stress
comp43833_c0_seq1	GO:0005829;GO:0005634;GO:0010072;GO:0006355;GO:0006351	cytosol|nucleus|primary shoot apical meristem specification|regulation of transcription, DNA-templated|transcription, DNA-templated
comp806_c1_seq1	GO:0046872;GO:0016491	metal ion binding|oxidoreductase activity
comp93694_c0_seq1	GO:0022626;GO:0005759;GO:0005524;GO:0004075;GO:0050897;GO:0004485;GO:0006552;GO:0009750;GO:0009744	cytosolic ribosome|mitochondrial matrix|ATP binding|biotin carboxylase activity|cobalt ion binding|methylcrotonoyl-CoA carboxylase activity|leucine catabolic process|response to fructose|response to sucrose
comp57792_c0_seq1	GO:0009507;GO:0005524;GO:0016301;GO:0000287;GO:0030955;GO:0004743	chloroplast|ATP binding|kinase activity|magnesium ion binding|potassium ion binding|pyruvate kinase activity
comp87848_c0_seq1	GO:0005737;GO:0045548;GO:0009800;GO:0006559	cytoplasm|phenylalanine ammonia-lyase activity|cinnamic acid biosynthetic process|L-phenylalanine catabolic process
comp52549_c0_seq1	GO:0005829;GO:0003872;GO:0005524;GO:0046872;GO:0006002;GO:0006096;GO:0061615;GO:0010053	cytosol|6-phosphofructokinase activity|ATP binding|metal ion binding|fructose 6-phosphate metabolic process|glycolytic process|glycolytic process through fructose-6-phosphate|root epidermal cell differentiation
comp56069_c0_seq5	GO:0005737;GO:0005634;GO:0005524;GO:0004672;GO:0004674;GO:0006468;GO:0042254	cytoplasm|nucleus|ATP binding|protein kinase activity|protein serine/threonine kinase activity|protein phosphorylation|ribosome biogenesis
comp87224_c0_seq1	GO:0009507;GO:0005759;GO:0005739;GO:0004029;GO:0005524;GO:0046686	chloroplast|mitochondrial matrix|mitochondrion|aldehyde dehydrogenase (NAD) activity|ATP binding|response to cadmium ion
comp44865_c1_seq5	GO:0005737;GO:0005829;GO:0005634;GO:0061630;GO:0031625;GO:0006301;GO:0070534	cytoplasm|cytosol|nucleus|ubiquitin protein ligase activity|ubiquitin protein ligase binding|postreplication repair|protein K63-linked ubiquitination
comp58172_c0_seq1	GO:0005789;GO:0016021;GO:0005634;GO:0043565;GO:0003700;GO:0030968;GO:0002376;GO:0010200;GO:0006351	endoplasmic reticulum membrane|integral component of membrane|nucleus|sequence-specific DNA binding|transcription factor activity, sequence-specific DNA binding|endoplasmic reticulum unfolded protein response|immune system process|response to chitin|transcription, DNA-templated
comp48440_c0_seq3	GO:0008810;GO:0030247;GO:0030245	cellulase activity|polysaccharide binding|cellulose catabolic process
comp43499_c0_seq2	GO:0005634;GO:0003677;GO:0003700;GO:0006355;GO:0006351	nucleus|DNA binding|transcription factor activity, sequence-specific DNA binding|regulation of transcription, DNA-templated|transcription, DNA-templated
comp79888_c0_seq1	GO:0016021;GO:0005774;GO:0009678;GO:0004427;GO:0046872;GO:0015992	integral component of membrane|vacuolar membrane|hydrogen-translocating pyrophosphatase activity|inorganic diphosphatase activity|metal ion binding|proton transport
comp28346_c0_seq1	GO:0047689;GO:0006520	aspartate racemase activity|cellular amino acid metabolic process
comp45743_c0_seq2	GO:0048046;GO:0009570;GO:0010319;GO:0042132;GO:0046872;GO:0016117;GO:0030003;GO:0015995;GO:0009902;GO:0042742;GO:0070838;GO:0030388;GO:0000023;GO:0006098;GO:0009773;GO:0010207;GO:0043085;GO:0019253;GO:0035304;GO:0009637;GO:0010218;GO:0010114;GO:0006364;GO:0019252;GO:0005985;GO:0010027	apoplast|chloroplast stroma|stromule|fructose 1,6-bisphosphate 1-phosphatase activity|metal ion binding|carotenoid biosynthetic process|cellular cation homeostasis|chlorophyll biosynthetic process|chloroplast relocation|defense response to bacterium|divalent metal ion transport|fructose 1,6-bisphosphate metabolic process|maltose metabolic process|pentose-phosphate shunt|photosynthetic electron tr…
comp41346_c0_seq1	GO:0030246;GO:0043394;GO:0009625	carbohydrate binding|proteoglycan binding|response to insect
comp37015_c0_seq1	GO:0005737;GO:0005856;GO:0005524	cytoplasm|cytoskeleton|ATP binding
comp40380_c0_seq1	GO:0005634;GO:0003677;GO:0006355;GO:0048364;GO:0006351	nucleus|DNA binding|regulation of transcription, DNA-templated|root development|transcription, DNA-templated
comp44410_c0_seq1	GO:0005524;GO:0016874	ATP binding|ligase activity
comp48607_c0_seq2	GO:0005634;GO:0048471;GO:0008565;GO:0006606;GO:0016032	nucleus|perinuclear region of cytoplasm|protein transporter activity|protein import into nucleus|viral process
comp25336_c0_seq1	GO:0022627;GO:0016020;GO:0005730;GO:0005840;GO:0044822;GO:0003735;GO:0045182;GO:0006417;GO:0006412	cytosolic small ribosomal subunit|membrane|nucleolus|ribosome|poly(A) RNA binding|structural constituent of ribosome|translation regulator activity|regulation of translation|translation
comp56055_c0_seq3	GO:0016874;GO:0008270;GO:0016567	ligase activity|zinc ion binding|protein ubiquitination
comp68757_c0_seq1	GO:0046872;GO:0003676;GO:0004523	metal ion binding|nucleic acid binding|RNA-DNA hybrid ribonuclease activity
comp52952_c0_seq1	GO:0016021;GO:0020037;GO:0005506;GO:0004497;GO:0016705;GO:0010268;GO:0016131;GO:0040008	integral component of membrane|heme binding|iron ion binding|monooxygenase activity|oxidoreductase activity, acting on paired donors, with incorporation or reduction of molecular oxygen|brassinosteroid homeostasis|brassinosteroid metabolic process|regulation of growth
comp1399_c1_seq1	GO:0005618;GO:0005829;GO:0005789;GO:0005794;GO:0016020;GO:0005507;GO:0016491;GO:0016036;GO:0010073	cell wall|cytosol|endoplasmic reticulum membrane|Golgi apparatus|membrane|copper ion binding|oxidoreductase activity|cellular response to phosphate starvation|meristem maintenance
comp15821_c0_seq1	GO:0050662;GO:0047918;GO:0019853	coenzyme binding|GDP-mannose 3,5-epimerase activity|L-ascorbic acid biosynthetic process
comp36659_c0_seq2	GO:0005634;GO:0018024;GO:0046872	nucleus|histone-lysine N-methyltransferase activity|metal ion binding
comp57894_c0_seq1	GO:0009507;GO:0000791;GO:0005720;GO:0003677;GO:0003935;GO:0031048;GO:0051567;GO:0006346;GO:0009825;GO:0009910;GO:0045857;GO:0000956;GO:0048573;GO:0007346;GO:0016246;GO:0010016;GO:0006351;GO:0010048	chloroplast|euchromatin|nuclear heterochromatin|DNA binding|GTP cyclohydrolase II activity|chromatin silencing by small RNA|histone H3-K9 methylation|methylation-dependent chromatin silencing|multidimensional cell growth|negative regulation of flower development|negative regulation of molecular function, epigenetic|nuclear-transcribed mRNA catabolic process|photoperiodism, flowering|regulation of…
comp50256_c0_seq1	GO:0016021;GO:0005774;GO:0015369	integral component of membrane|vacuolar membrane|calcium:proton antiporter activity
comp43259_c0_seq1	GO:0005794;GO:0005635;GO:0016363	Golgi apparatus|nuclear envelope|nuclear matrix
comp47001_c1_seq1	GO:0005768;GO:0005794;GO:0000139;GO:0016021;GO:0005802;GO:0009061	endosome|Golgi apparatus|Golgi membrane|integral component of membrane|trans-Golgi network|anaerobic respiration
comp65902_c0_seq1	GO:0005829;GO:0050736;GO:0009636	cytosol|O-malonyltransferase activity|response to toxic substance
comp44178_c0_seq1	GO:0005737;GO:0042277;GO:0003755;GO:0006457	cytoplasm|peptide binding|peptidyl-prolyl cis-trans isomerase activity|protein folding
comp57086_c1_seq1	GO:0048046;GO:0016021;GO:0000325;GO:0009506;GO:0005774;GO:0005773;GO:0005524;GO:0042626;GO:0010290;GO:0015431;GO:0008559	apoplast|integral component of membrane|plant-type vacuole|plasmodesma|vacuolar membrane|vacuole|ATP binding|ATPase activity, coupled to transmembrane movement of substances|chlorophyll catabolite transmembrane transporter activity|glutathione S-conjugate-exporting ATPase activity|xenobiotic-transporting ATPase activity
comp24925_c0_seq1	GO:0005737;GO:0006952;GO:0009607	cytoplasm|defense response|response to biotic stimulus
comp46022_c0_seq1	GO:0016021;GO:0005764;GO:0031965;GO:0005886;GO:0005791;GO:0042632	integral component of membrane|lysosome|nuclear membrane|plasma membrane|rough endoplasmic reticulum|cholesterol homeostasis
comp32431_c0_seq1	GO:0007049;GO:0051301;GO:0000079	cell cycle|cell division|regulation of cyclin-dependent protein serine/threonine kinase activity
comp50746_c0_seq2	GO:0000285;GO:0005524	1-phosphatidylinositol-3-phosphate 5-kinase activity|ATP binding
comp55470_c4_seq1	GO:0005618;GO:0005576;GO:0016020;GO:0009505;GO:0009506;GO:0005773;GO:0020037;GO:0046872;GO:0004601;GO:0042744;GO:0009664;GO:0006979	cell wall|extracellular region|membrane|plant-type cell wall|plasmodesma|vacuole|heme binding|metal ion binding|peroxidase activity|hydrogen peroxide catabolic process|plant-type cell wall organization|response to oxidative stress
comp50189_c0_seq2	GO:0005618;GO:0005576;GO:0016788;GO:0016042	cell wall|extracellular region|hydrolase activity, acting on ester bonds|lipid catabolic process
comp61541_c0_seq1	GO:0005634;GO:0003677;GO:0045892;GO:1900033;GO:0006351;GO:0048629	nucleus|DNA binding|negative regulation of transcription, DNA-templated|negative regulation of trichome patterning|transcription, DNA-templated|trichome patterning
comp63425_c0_seq1	GO:0004519;GO:0046872;GO:0003964;GO:0006310	endonuclease activity|metal ion binding|RNA-directed DNA polymerase activity|DNA recombination
comp48506_c0_seq1	GO:0016324;GO:0005829;GO:0005089;GO:0009860;GO:0043547;GO:0080092	apical plasma membrane|cytosol|Rho guanyl-nucleotide exchange factor activity|pollen tube growth|positive regulation of GTPase activity|regulation of pollen tube growth
comp48494_c3_seq1	GO:0009507;GO:0005840;GO:0019843;GO:0003735;GO:0006412	chloroplast|ribosome|rRNA binding|structural constituent of ribosome|translation
comp39063_c0_seq2	GO:0009507;GO:0008080	chloroplast|N-acetyltransferase activity
comp41592_c0_seq1	GO:0005789;GO:0016021	endoplasmic reticulum membrane|integral component of membrane
comp48763_c0_seq1	GO:0005634;GO:0003677;GO:0046872;GO:0006355;GO:0006351	nucleus|DNA binding|metal ion binding|regulation of transcription, DNA-templated|transcription, DNA-templated
comp94585_c0_seq1	GO:0004190;GO:0004519;GO:0003676;GO:0003964;GO:0008270;GO:0015074	aspartic-type endopeptidase activity|endonuclease activity|nucleic acid binding|RNA-directed DNA polymerase activity|zinc ion binding|DNA integration
comp57726_c0_seq1	GO:0005524;GO:0004674	ATP binding|protein serine/threonine kinase activity
comp51876_c1_seq1	GO:0016021;GO:0005524;GO:0004674;GO:0048544	integral component of membrane|ATP binding|protein serine/threonine kinase activity|recognition of pollen
comp38508_c1_seq1	GO:0005794;GO:0005886;GO:0005524;GO:0004467;GO:0006631	Golgi apparatus|plasma membrane|ATP binding|long-chain fatty acid-CoA ligase activity|fatty acid metabolic process
comp53371_c1_seq1	GO:0005576;GO:0004553;GO:0005975;GO:0006952	extracellular region|hydrolase activity, hydrolyzing O-glycosyl compounds|carbohydrate metabolic process|defense response
comp50621_c1_seq1	GO:0005783;GO:0005794;GO:0016021;GO:0016413;GO:0071554;GO:0006952;GO:0009620	endoplasmic reticulum|Golgi apparatus|integral component of membrane|O-acetyltransferase activity|cell wall organization or biogenesis|defense response|response to fungus
comp54624_c1_seq1	GO:0005634;GO:0005524;GO:0003677;GO:0003700;GO:0006633;GO:0009813;GO:0010023;GO:0006970;GO:0006351	nucleus|ATP binding|DNA binding|transcription factor activity, sequence-specific DNA binding|fatty acid biosynthetic process|flavonoid biosynthetic process|proanthocyanidin biosynthetic process|response to osmotic stress|transcription, DNA-templated
comp47639_c1_seq12	GO:0016874;GO:0008270;GO:0016036;GO:0009062;GO:0006817;GO:0016567	ligase activity|zinc ion binding|cellular response to phosphate starvation|fatty acid catabolic process|phosphate ion transport|protein ubiquitination
comp49659_c1_seq1	GO:0016021;GO:0005524;GO:0016887;GO:0005215	integral component of membrane|ATP binding|ATPase activity|transporter activity
comp42594_c0_seq1	GO:0009543;GO:0003755;GO:0006457	chloroplast thylakoid lumen|peptidyl-prolyl cis-trans isomerase activity|protein folding
comp46390_c0_seq5	GO:0005788;GO:0005794;GO:0005506;GO:0031418;GO:0004656	endoplasmic reticulum lumen|Golgi apparatus|iron ion binding|L-ascorbic acid binding|procollagen-proline 4-dioxygenase activity
comp54227_c0_seq4	GO:0005783;GO:0005789;GO:0005794;GO:0016021;GO:0005886;GO:0005774;GO:0005773;GO:0016884;GO:0047412;GO:0042742;GO:0070291	endoplasmic reticulum|endoplasmic reticulum membrane|Golgi apparatus|integral component of membrane|plasma membrane|vacuolar membrane|vacuole|carbon-nitrogen ligase activity, with glutamine as amido-N-donor|N-(long-chain-acyl)ethanolamine deacylase activity|defense response to bacterium|N-acylethanolamine metabolic process
comp52366_c1_seq27	GO:0009570;GO:0016597;GO:0004072;GO:0005524;GO:0008652;GO:0009089;GO:0009088	chloroplast stroma|amino acid binding|aspartate kinase activity|ATP binding|cellular amino acid biosynthetic process|lysine biosynthetic process via diaminopimelate|threonine biosynthetic process
comp14848_c0_seq1	GO:0005634;GO:0006355;GO:0006351	nucleus|regulation of transcription, DNA-templated|transcription, DNA-templated
comp19803_c0_seq1	GO:0005794;GO:0000139;GO:0017119;GO:0007030;GO:0006891;GO:0015031;GO:0000301	Golgi apparatus|Golgi membrane|Golgi transport complex|Golgi organization|intra-Golgi vesicle-mediated transport|protein transport|retrograde transport, vesicle recycling within Golgi
comp59787_c0_seq1	GO:0005737;GO:0005634;GO:0003677;GO:0004364;GO:0006749;GO:0009636;GO:0009407	cytoplasm|nucleus|DNA binding|glutathione transferase activity|glutathione metabolic process|response to toxic substance|toxin catabolic process
comp90453_c0_seq1	GO:0005737;GO:0005634;GO:0003677;GO:0046982;GO:0042803;GO:0003700;GO:0010197;GO:0009737;GO:0010201;GO:0009610;GO:0006351	cytoplasm|nucleus|DNA binding|protein heterodimerization activity|protein homodimerization activity|transcription factor activity, sequence-specific DNA binding|polar nucleus fusion|response to abscisic acid|response to continuous far red light stimulus by the high-irradiance response system|response to symbiotic fungus|transcription, DNA-templated
comp99_c1_seq1	GO:0009507;GO:0016165;GO:0046872;GO:0031408	chloroplast|linoleate 13S-lipoxygenase activity|metal ion binding|oxylipin biosynthetic process
comp78840_c0_seq1	GO:0009507;GO:0030529;GO:0000166;GO:0003723;GO:0006397	chloroplast|ribonucleoprotein complex|nucleotide binding|RNA binding|mRNA processing
comp51358_c0_seq3	GO:0016021;GO:0005743;GO:0005739;GO:0070469;GO:0009916;GO:0046872;GO:0045333;GO:0031930;GO:0009409	integral component of membrane|mitochondrial inner membrane|mitochondrion|respiratory chain|alternative oxidase activity|metal ion binding|cellular respiration|mitochondria-nucleus signaling pathway|response to cold
comp52911_c0_seq11	GO:0016021;GO:0006810	integral component of membrane|transport
comp47386_c1_seq1	GO:0005783;GO:0009506;GO:0010496;GO:0046907;GO:0016032	endoplasmic reticulum|plasmodesma|intercellular transport|intracellular transport|viral process
comp53630_c0_seq13	GO:0031969;GO:0016021;GO:0070204;GO:0070205;GO:0046872;GO:0030976;GO:0009063;GO:0009234;GO:0042550;GO:0042372	chloroplast membrane|integral component of membrane|2-succinyl-5-enolpyruvyl-6-hydroxy-3-cyclohexene-1-carboxylic-acid synthase activity|2-succinyl-6-hydroxy-2,4-cyclohexadiene-1-carboxylate synthase activity|metal ion binding|thiamine pyrophosphate binding|cellular amino acid catabolic process|menaquinone biosynthetic process|photosystem I stabilization|phylloquinone biosynthetic process
comp38267_c0_seq1	GO:0005634;GO:0009294;GO:0006355;GO:0006351	nucleus|DNA mediated transformation|regulation of transcription, DNA-templated|transcription, DNA-templated
comp56654_c0_seq5	GO:0008168;GO:0071555;GO:0006633	methyltransferase activity|cell wall organization|fatty acid biosynthetic process
comp53489_c0_seq1	GO:0033186;GO:0005634;GO:0016568;GO:0006310;GO:0006281;GO:0044772;GO:0006334;GO:0010389;GO:0006355;GO:0010449;GO:0006351;GO:0010448	CAF-1 complex|nucleus|chromatin modification|DNA recombination|DNA repair|mitotic cell cycle phase transition|nucleosome assembly|regulation of G2/M transition of mitotic cell cycle|regulation of transcription, DNA-templated|root meristem growth|transcription, DNA-templated|vegetative meristem growth
comp39246_c0_seq1	GO:0000790;GO:0005634;GO:0005524;GO:0004003;GO:0061630;GO:0008270;GO:0006338;GO:0032508;GO:0006281;GO:0000724;GO:1990505;GO:0016567	nuclear chromatin|nucleus|ATP binding|ATP-dependent DNA helicase activity|ubiquitin protein ligase activity|zinc ion binding|chromatin remodeling|DNA duplex unwinding|DNA repair|double-strand break repair via homologous recombination|mitotic DNA replication maintenance of fidelity|protein ubiquitination
comp29284_c0_seq1	GO:0016021;GO:0007275;GO:0015833;GO:0015031;GO:0055085	integral component of membrane|multicellular organismal development|peptide transport|protein transport|transmembrane transport
comp71137_c0_seq1	GO:0005694;GO:0005634;GO:0003677;GO:0006281;GO:0006260;GO:0006355;GO:0006351	chromosome|nucleus|DNA binding|DNA repair|DNA replication|regulation of transcription, DNA-templated|transcription, DNA-templated
comp68363_c0_seq1	GO:0005694;GO:0005634;GO:0005524;GO:0003677;GO:0003678;GO:0051026;GO:0000911;GO:0006302;GO:0042138;GO:0007067;GO:0006312;GO:0007131;GO:0010564;GO:0007062	chromosome|nucleus|ATP binding|DNA binding|DNA helicase activity|chiasma assembly|cytokinesis by cell plate formation|double-strand break repair|meiotic DNA double-strand break formation|mitotic nuclear division|mitotic recombination|reciprocal meiotic recombination|regulation of cell cycle process|sister chromatid cohesion
comp52322_c1_seq2	GO:0016021	integral component of membrane
comp3519_c0_seq2	GO:0016021;GO:0020037;GO:0005506;GO:0004497;GO:0016705	integral component of membrane|heme binding|iron ion binding|monooxygenase activity|oxidoreductase activity, acting on paired donors, with incorporation or reduction of molecular oxygen
comp95847_c0_seq1	GO:0005634;GO:0003677;GO:0006355;GO:0048364;GO:0006351	nucleus|DNA binding|regulation of transcription, DNA-templated|root development|transcription, DNA-templated
comp56913_c0_seq21	GO:0004190;GO:0003677;GO:0003887;GO:0004519;GO:0046872;GO:0003723;GO:0003964;GO:0015074;GO:0006310	aspartic-type endopeptidase activity|DNA binding|DNA-directed DNA polymerase activity|endonuclease activity|metal ion binding|RNA binding|RNA-directed DNA polymerase activity|DNA integration|DNA recombination
comp45047_c0_seq3	GO:0016020;GO:0046872;GO:0050832;GO:0009620	membrane|metal ion binding|defense response to fungus|response to fungus
comp4697_c0_seq1	GO:0006952;GO:0009607	defense response|response to biotic stimulus
comp62396_c0_seq1	GO:0016021;GO:0020037;GO:0005506;GO:0004497;GO:0016705	integral component of membrane|heme binding|iron ion binding|monooxygenase activity|oxidoreductase activity, acting on paired donors, with incorporation or reduction of molecular oxygen
comp52090_c0_seq23	GO:0016787;GO:0044255;GO:0016042	hydrolase activity|cellular lipid metabolic process|lipid catabolic process
comp45638_c0_seq1	GO:0004190;GO:0003677;GO:0003887;GO:0004519;GO:0046872;GO:0003723;GO:0003964;GO:0015074;GO:0006310	aspartic-type endopeptidase activity|DNA binding|DNA-directed DNA polymerase activity|endonuclease activity|metal ion binding|RNA binding|RNA-directed DNA polymerase activity|DNA integration|DNA recombination
comp56811_c0_seq2	GO:0004190;GO:0004519;GO:0003676;GO:0003964;GO:0015074	aspartic-type endopeptidase activity|endonuclease activity|nucleic acid binding|RNA-directed DNA polymerase activity|DNA integration
comp48316_c0_seq3	GO:0005829;GO:0005524;GO:0047325;GO:0052726;GO:0052725;GO:0000287;GO:0032957;GO:0010264	cytosol|ATP binding|inositol tetrakisphosphate 1-kinase activity|inositol-1,3,4-trisphosphate 5-kinase activity|inositol-1,3,4-trisphosphate 6-kinase activity|magnesium ion binding|inositol trisphosphate metabolic process|myo-inositol hexakisphosphate biosynthetic process
comp32583_c0_seq1	GO:0043231;GO:0015020;GO:0080043;GO:0080044;GO:0009813;GO:0052696	intracellular membrane-bounded organelle|glucuronosyltransferase activity|quercetin 3-O-glucosyltransferase activity|quercetin 7-O-glucosyltransferase activity|flavonoid biosynthetic process|flavonoid glucuronidation
comp45454_c0_seq1	GO:0009507;GO:0009941;GO:0031969;GO:0016021;GO:0009536;GO:0008194;GO:0016036;GO:0009247;GO:0046506	chloroplast|chloroplast envelope|chloroplast membrane|integral component of membrane|plastid|UDP-glycosyltransferase activity|cellular response to phosphate starvation|glycolipid biosynthetic process|sulfolipid biosynthetic process
comp53703_c0_seq2	GO:0005634;GO:0003682;GO:0042393;GO:0042277;GO:0003755;GO:0048440;GO:0010338;GO:0010358;GO:0010305;GO:0009933;GO:0006457;GO:0000413;GO:0009909;GO:0031060;GO:0010082;GO:0048453;GO:0048443	nucleus|chromatin binding|histone binding|peptide binding|peptidyl-prolyl cis-trans isomerase activity|carpel development|leaf formation|leaf shaping|leaf vascular tissue pattern formation|meristem structural organization|protein folding|protein peptidyl-prolyl isomerization|regulation of flower development|regulation of histone methylation|regulation of root meristem growth|sepal formation|stame…
comp51619_c1_seq2	GO:0000139;GO:0016021;GO:0031902;GO:0032586;GO:0008270;GO:0015031	Golgi membrane|integral component of membrane|late endosome membrane|protein storage vacuole membrane|zinc ion binding|protein transport
comp1175_c1_seq1	GO:0010008;GO:0016021;GO:0005886;GO:0008289;GO:0046872;GO:0006897;GO:0016032	endosome membrane|integral component of membrane|plasma membrane|lipid binding|metal ion binding|endocytosis|viral process
comp45382_c0_seq2	GO:0005634;GO:0003700;GO:0006355;GO:0006351	nucleus|transcription factor activity, sequence-specific DNA binding|regulation of transcription, DNA-templated|transcription, DNA-templated
comp68443_c0_seq1	GO:0016021;GO:0005886;GO:0015112;GO:0015293;GO:0009734;GO:0042128;GO:0015706;GO:0006857;GO:0009635;GO:0010167;GO:0009414	integral component of membrane|plasma membrane|nitrate transmembrane transporter activity|symporter activity|auxin-activated signaling pathway|nitrate assimilation|nitrate transport|oligopeptide transport|response to herbicide|response to nitrate|response to water deprivation
comp69552_c0_seq1	GO:0005737;GO:0022625;GO:0070062;GO:0005925;GO:0016020;GO:0005730;GO:0005634;GO:0044822;GO:0019843;GO:0003735;GO:0000027;GO:0006412	cytoplasm|cytosolic large ribosomal subunit|extracellular exosome|focal adhesion|membrane|nucleolus|nucleus|poly(A) RNA binding|rRNA binding|structural constituent of ribosome|ribosomal large subunit assembly|translation
comp59728_c0_seq1	GO:0005634;GO:0043565;GO:0003700;GO:0006351	nucleus|sequence-specific DNA binding|transcription factor activity, sequence-specific DNA binding|transcription, DNA-templated
comp10458_c0_seq1	GO:0004190;GO:0004519;GO:0003676;GO:0003964;GO:0015074	aspartic-type endopeptidase activity|endonuclease activity|nucleic acid binding|RNA-directed DNA polymerase activity|DNA integration
comp88853_c0_seq1	GO:0005773;GO:0004190;GO:0006629	vacuole|aspartic-type endopeptidase activity|lipid metabolic process
comp81309_c0_seq1	GO:0009507;GO:0005524;GO:0019538	chloroplast|ATP binding|protein metabolic process
comp57020_c0_seq9	GO:0005634;GO:0007165	nucleus|signal transduction
comp54784_c0_seq2	GO:0009507;GO:0009570;GO:0005524;GO:0046872;GO:0004637;GO:0006189;GO:0009113	chloroplast|chloroplast stroma|ATP binding|metal ion binding|phosphoribosylamine-glycine ligase activity|'de novo' IMP biosynthetic process|purine nucleobase biosynthetic process
comp55232_c1_seq32	GO:0015630;GO:0005815;GO:0016607;GO:0005654;GO:0000166;GO:0044822;GO:0006397;GO:0006355;GO:0006396;GO:0008380;GO:0006351	microtubule cytoskeleton|microtubule organizing center|nuclear speck|nucleoplasm|nucleotide binding|poly(A) RNA binding|mRNA processing|regulation of transcription, DNA-templated|RNA processing|RNA splicing|transcription, DNA-templated
comp71486_c0_seq1	GO:0042803;GO:0016747;GO:0009813	protein homodimerization activity|transferase activity, transferring acyl groups other than amino-acyl groups|flavonoid biosynthetic process
comp55833_c0_seq2	GO:0004190;GO:0004519;GO:0003676;GO:0003964;GO:0008270;GO:0015074	aspartic-type endopeptidase activity|endonuclease activity|nucleic acid binding|RNA-directed DNA polymerase activity|zinc ion binding|DNA integration
comp87772_c0_seq1	GO:0005634;GO:0003677;GO:0006355;GO:0006351	nucleus|DNA binding|regulation of transcription, DNA-templated|transcription, DNA-templated
comp57408_c0_seq5	GO:0004190;GO:0004519;GO:0003676;GO:0003964;GO:0008270;GO:0015074	aspartic-type endopeptidase activity|endonuclease activity|nucleic acid binding|RNA-directed DNA polymerase activity|zinc ion binding|DNA integration
comp21972_c0_seq1	GO:0005524;GO:0016874	ATP binding|ligase activity
comp51804_c1_seq2	GO:0007049;GO:0051301;GO:0000079;GO:0006355	cell cycle|cell division|regulation of cyclin-dependent protein serine/threonine kinase activity|regulation of transcription, DNA-templated
comp58291_c0_seq1	GO:0005737;GO:0008080;GO:0006474	cytoplasm|N-acetyltransferase activity|N-terminal protein amino acid acetylation
comp83454_c0_seq1	GO:0005634;GO:0003677;GO:0002039;GO:0003723;GO:0008270;GO:0072332	nucleus|DNA binding|p53 binding|RNA binding|zinc ion binding|intrinsic apoptotic signaling pathway by p53 class mediator
comp34226_c0_seq1	GO:0005783;GO:0005789;GO:0016021;GO:0015450;GO:0031204	endoplasmic reticulum|endoplasmic reticulum membrane|integral component of membrane|P-P-bond-hydrolysis-driven protein transmembrane transporter activity|posttranslational protein targeting to membrane, translocation
comp53346_c0_seq4	GO:0005737;GO:0005524;GO:0050201;GO:0047341;GO:0046872;GO:0005975;GO:0042352	cytoplasm|ATP binding|fucokinase activity|fucose-1-phosphate guanylyltransferase activity|metal ion binding|carbohydrate metabolic process|GDP-L-fucose salvage
comp20864_c0_seq2	GO:0009941;GO:0005783;GO:0005794;GO:0005524;GO:0004467;GO:0006631;GO:0001676	chloroplast envelope|endoplasmic reticulum|Golgi apparatus|ATP binding|long-chain fatty acid-CoA ligase activity|fatty acid metabolic process|long-chain fatty acid metabolic process
comp51760_c0_seq4	GO:0005840;GO:0019843;GO:0003735;GO:0006412	ribosome|rRNA binding|structural constituent of ribosome|translation
comp56284_c0_seq1	GO:0005634;GO:0009506;GO:0010385;GO:0004402;GO:0042393;GO:0008270;GO:0044154;GO:0043971;GO:0043972;GO:0044030;GO:0006355;GO:0080188;GO:0006351	nucleus|plasmodesma|double-stranded methylated DNA binding|histone acetyltransferase activity|histone binding|zinc ion binding|histone H3-K14 acetylation|histone H3-K18 acetylation|histone H3-K23 acetylation|regulation of DNA methylation|regulation of transcription, DNA-templated|RNA-directed DNA methylation|transcription, DNA-templated
comp42975_c0_seq2	GO:0016021;GO:0009506;GO:0005774;GO:0005524;GO:0042626;GO:0008559	integral component of membrane|plasmodesma|vacuolar membrane|ATP binding|ATPase activity, coupled to transmembrane movement of substances|xenobiotic-transporting ATPase activity
comp81588_c0_seq1	GO:0005829;GO:0050662;GO:0016491;GO:0010584;GO:0080110	cytosol|coenzyme binding|oxidoreductase activity|pollen exine formation|sporopollenin biosynthetic process
comp56755_c0_seq1	GO:0005778;GO:0005524;GO:0042623;GO:0006635;GO:0016558	peroxisomal membrane|ATP binding|ATPase activity, coupled|fatty acid beta-oxidation|protein import into peroxisome matrix
comp39269_c0_seq3	GO:0005737;GO:0005634;GO:0000943;GO:0004190;GO:0005524;GO:0003677;GO:0003887;GO:0008233;GO:0004540;GO:0003723;GO:0003964;GO:0004523;GO:0008270;GO:0071897;GO:0015074;GO:0006310;GO:0090501;GO:0006278;GO:0032197;GO:0019076	cytoplasm|nucleus|retrotransposon nucleocapsid|aspartic-type endopeptidase activity|ATP binding|DNA binding|DNA-directed DNA polymerase activity|peptidase activity|ribonuclease activity|RNA binding|RNA-directed DNA polymerase activity|RNA-DNA hybrid ribonuclease activity|zinc ion binding|DNA biosynthetic process|DNA integration|DNA recombination|RNA phosphodiester bond hydrolysis|RNA-dependent DN…
comp50697_c0_seq4	GO:0003755	peptidyl-prolyl cis-trans isomerase activity
comp56719_c4_seq25	GO:0046872;GO:0003964;GO:0009036;GO:0006310;GO:0090305;GO:0032199;GO:0032197	metal ion binding|RNA-directed DNA polymerase activity|Type II site-specific deoxyribonuclease activity|DNA recombination|nucleic acid phosphodiester bond hydrolysis|reverse transcription involved in RNA-mediated transposition|transposition, RNA-mediated
comp57051_c0_seq13	GO:0043231;GO:0047807;GO:0080062;GO:0080043;GO:0080044;GO:1901527;GO:0042631;GO:0009690;GO:0009813;GO:0052696;GO:1900000;GO:0048316	intracellular membrane-bounded organelle|cytokinin 7-beta-glucosyltransferase activity|cytokinin 9-beta-glucosyltransferase activity|quercetin 3-O-glucosyltransferase activity|quercetin 7-O-glucosyltransferase activity|abscisic acid-activated signaling pathway involved in stomatal movement|cellular response to water deprivation|cytokinin metabolic process|flavonoid biosynthetic process|flavonoid …
comp56347_c1_seq5	GO:0009507;GO:0009941;GO:0031969;GO:0016021;GO:0006810	chloroplast|chloroplast envelope|chloroplast membrane|integral component of membrane|transport
comp42782_c0_seq2	GO:0009507;GO:0009570;GO:0047538	chloroplast|chloroplast stroma|2-carboxy-D-arabinitol-1-phosphatase activity
comp36426_c1_seq4	GO:0016021;GO:0005886;GO:0009506;GO:0004672;GO:0009755;GO:0046777	integral component of membrane|plasma membrane|plasmodesma|protein kinase activity|hormone-mediated signaling pathway|protein autophosphorylation
comp15480_c0_seq1	GO:0031969;GO:0016491;GO:0006636	chloroplast membrane|oxidoreductase activity|unsaturated fatty acid biosynthetic process
comp52158_c1_seq4	GO:0009543;GO:0031977;GO:0008236	chloroplast thylakoid lumen|thylakoid lumen|serine-type peptidase activity
comp45680_c1_seq2	GO:0005739;GO:0005634;GO:0051539;GO:0043139;GO:0008409;GO:0017108;GO:0005524;GO:0003677;GO:0003678;GO:0046872;GO:0004518;GO:0043142;GO:0016890;GO:0006284;GO:0000729;GO:0032508;GO:0006260;GO:0000076;GO:0033567;GO:0043137;GO:0045002;GO:0006264;GO:0090305;GO:0045740	mitochondrion|nucleus|4 iron, 4 sulfur cluster binding|5'-3' DNA helicase activity|5'-3' exonuclease activity|5'-flap endonuclease activity|ATP binding|DNA binding|DNA helicase activity|metal ion binding|nuclease activity|single-stranded DNA-dependent ATPase activity|site-specific endodeoxyribonuclease activity, specific for altered base|base-excision repair|DNA double-strand break processing|DNA…
comp35481_c0_seq3	GO:0005634;GO:0001046;GO:0043565;GO:0003700;GO:0071215;GO:0071472;GO:0042631;GO:0045893;GO:2000214;GO:2000377;GO:0006351	nucleus|core promoter sequence-specific DNA binding|sequence-specific DNA binding|transcription factor activity, sequence-specific DNA binding|cellular response to abscisic acid stimulus|cellular response to salt stress|cellular response to water deprivation|positive regulation of transcription, DNA-templated|regulation of proline metabolic process|regulation of reactive oxygen species metabolic …
comp56656_c2_seq1	GO:0004364;GO:0009734	glutathione transferase activity|auxin-activated signaling pathway
comp16169_c0_seq1	GO:0009507;GO:0009941;GO:0009570;GO:0005634;GO:0005840;GO:0019843;GO:0003735;GO:0009658;GO:0009793;GO:0009409;GO:0010027;GO:0006412	chloroplast|chloroplast envelope|chloroplast stroma|nucleus|ribosome|rRNA binding|structural constituent of ribosome|chloroplast organization|embryo development ending in seed dormancy|response to cold|thylakoid membrane organization|translation
comp48967_c1_seq2	GO:0018580	nitronate monooxygenase activity
comp56071_c0_seq1	GO:0031969;GO:0016021;GO:0005315;GO:0015706	chloroplast membrane|integral component of membrane|inorganic phosphate transmembrane transporter activity|nitrate transport
comp89904_c0_seq1	GO:0005737;GO:0005634;GO:0000943;GO:0004190;GO:0005524;GO:0003677;GO:0003887;GO:0008233;GO:0004540;GO:0003723;GO:0003964;GO:0004523;GO:0008270;GO:0071897;GO:0015074;GO:0006310;GO:0090501;GO:0006278;GO:0032197;GO:0019076	cytoplasm|nucleus|retrotransposon nucleocapsid|aspartic-type endopeptidase activity|ATP binding|DNA binding|DNA-directed DNA polymerase activity|peptidase activity|ribonuclease activity|RNA binding|RNA-directed DNA polymerase activity|RNA-DNA hybrid ribonuclease activity|zinc ion binding|DNA biosynthetic process|DNA integration|DNA recombination|RNA phosphodiester bond hydrolysis|RNA-dependent DN…
comp30078_c1_seq1	GO:0005737;GO:0005525;GO:0003924;GO:0003746	cytoplasm|GTP binding|GTPase activity|translation elongation factor activity
comp55503_c7_seq50	GO:0009507;GO:0009570;GO:0009534;GO:0009543;GO:0009535;GO:0009579;GO:0031977;GO:0003755;GO:0042742;GO:0006457;GO:0000413	chloroplast|chloroplast stroma|chloroplast thylakoid|chloroplast thylakoid lumen|chloroplast thylakoid membrane|thylakoid|thylakoid lumen|peptidyl-prolyl cis-trans isomerase activity|defense response to bacterium|protein folding|protein peptidyl-prolyl isomerization
comp239_c1_seq1	GO:0008234	cysteine-type peptidase activity
comp23345_c1_seq1	GO:0004190;GO:0004519;GO:0003676;GO:0003964;GO:0008270;GO:0015074	aspartic-type endopeptidase activity|endonuclease activity|nucleic acid binding|RNA-directed DNA polymerase activity|zinc ion binding|DNA integration
comp54532_c0_seq3	GO:0005737;GO:0050660;GO:0002098	cytoplasm|flavin adenine dinucleotide binding|tRNA wobble uridine modification
comp13231_c0_seq1	GO:0022627;GO:0005815;GO:0003735;GO:0006412	cytosolic small ribosomal subunit|microtubule organizing center|structural constituent of ribosome|translation
comp35022_c0_seq2	GO:0030896;GO:0000077;GO:0006281	checkpoint clamp complex|DNA damage checkpoint|DNA repair
comp50366_c0_seq2	GO:0042973;GO:0005975;GO:0006952	glucan endo-1,3-beta-D-glucosidase activity|carbohydrate metabolic process|defense response
comp20193_c0_seq1	GO:0005576;GO:0016788;GO:0016042	extracellular region|hydrolase activity, acting on ester bonds|lipid catabolic process
comp47596_c0_seq2	GO:0016491	oxidoreductase activity
comp58718_c0_seq1	GO:0005794;GO:0000139;GO:0016021;GO:0047262;GO:0016757;GO:0071555;GO:0045489;GO:0000271	Golgi apparatus|Golgi membrane|integral component of membrane|polygalacturonate 4-alpha-galacturonosyltransferase activity|transferase activity, transferring glycosyl groups|cell wall organization|pectin biosynthetic process|polysaccharide biosynthetic process
comp52724_c0_seq18	GO:0005739	mitochondrion
comp49730_c2_seq1	GO:0016021;GO:0005886;GO:0005524;GO:0004674	integral component of membrane|plasma membrane|ATP binding|protein serine/threonine kinase activity
comp43565_c0_seq5	GO:0004190;GO:0004519;GO:0003676;GO:0003964;GO:0008270;GO:0015074	aspartic-type endopeptidase activity|endonuclease activity|nucleic acid binding|RNA-directed DNA polymerase activity|zinc ion binding|DNA integration
comp44321_c0_seq1	GO:0005829;GO:0019008;GO:0030366;GO:0006777	cytosol|molybdopterin synthase complex|molybdopterin synthase activity|Mo-molybdopterin cofactor biosynthetic process
comp29686_c0_seq1	GO:0009535;GO:0016021;GO:0009522;GO:0009523;GO:0016168;GO:0046872;GO:0009765;GO:0018298	chloroplast thylakoid membrane|integral component of membrane|photosystem I|photosystem II|chlorophyll binding|metal ion binding|photosynthesis, light harvesting|protein-chromophore linkage
comp40389_c0_seq1	GO:0005576;GO:0020037;GO:0046872;GO:0004601;GO:0042744;GO:0006979	extracellular region|heme binding|metal ion binding|peroxidase activity|hydrogen peroxide catabolic process|response to oxidative stress
comp73450_c0_seq1	GO:0009507	chloroplast
comp98092_c0_seq1	GO:0009535;GO:0009538;GO:0015979	chloroplast thylakoid membrane|photosystem I reaction center|photosynthesis
comp56591_c0_seq2	GO:0005634;GO:0043565;GO:0003700;GO:0006351	nucleus|sequence-specific DNA binding|transcription factor activity, sequence-specific DNA binding|transcription, DNA-templated
comp46524_c0_seq10	GO:0016021;GO:0005886	integral component of membrane|plasma membrane
comp52855_c4_seq12	GO:0005634;GO:0009506;GO:0010385;GO:0004402;GO:0042393;GO:0008270;GO:0044154;GO:0043971;GO:0043972;GO:0044030;GO:0006355;GO:0080188;GO:0006351	nucleus|plasmodesma|double-stranded methylated DNA binding|histone acetyltransferase activity|histone binding|zinc ion binding|histone H3-K14 acetylation|histone H3-K18 acetylation|histone H3-K23 acetylation|regulation of DNA methylation|regulation of transcription, DNA-templated|RNA-directed DNA methylation|transcription, DNA-templated
comp52075_c2_seq1	GO:0009815;GO:0031418;GO:0046872;GO:0009693;GO:0009835	1-aminocyclopropane-1-carboxylate oxidase activity|L-ascorbic acid binding|metal ion binding|ethylene biosynthetic process|fruit ripening
comp47527_c0_seq4	GO:0005622;GO:0005886;GO:0005525;GO:0015031;GO:0007264	intracellular|plasma membrane|GTP binding|protein transport|small GTPase mediated signal transduction
comp68289_c0_seq1	GO:0005634;GO:0008270;GO:0006355	nucleus|zinc ion binding|regulation of transcription, DNA-templated
comp45138_c0_seq1	GO:0005886;GO:0009626	plasma membrane|plant-type hypersensitive response
comp53090_c1_seq2	GO:0030136;GO:0005769;GO:0005794;GO:0016021;GO:0032050;GO:0072583	clathrin-coated vesicle|early endosome|Golgi apparatus|integral component of membrane|clathrin heavy chain binding|clathrin-mediated endocytosis
comp42471_c0_seq1	GO:0000324;GO:0000329;GO:0016021;GO:0015186;GO:0015188;GO:0005302;GO:0003333;GO:0006865;GO:0015803;GO:0098655;GO:0006868;GO:1902475;GO:0015807;GO:0015804;GO:0015828;GO:0007034	fungal-type vacuole|fungal-type vacuole membrane|integral component of membrane|L-glutamine transmembrane transporter activity|L-isoleucine transmembrane transporter activity|L-tyrosine transmembrane transporter activity|amino acid transmembrane transport|amino acid transport|branched-chain amino acid transport|cation transmembrane transport|glutamine transport|L-alpha-amino acid transmembrane tr…
comp29721_c0_seq1	GO:0016020;GO:0005509;GO:0070290;GO:0004630;GO:0016042;GO:0046470	membrane|calcium ion binding|N-acylphosphatidylethanolamine-specific phospholipase D activity|phospholipase D activity|lipid catabolic process|phosphatidylcholine metabolic process
comp23509_c0_seq1	GO:0009507;GO:0005840;GO:0019843;GO:0003735;GO:0006412	chloroplast|ribosome|rRNA binding|structural constituent of ribosome|translation
comp56168_c1_seq2	GO:0005669;GO:0045893;GO:0006351	transcription factor TFIID complex|positive regulation of transcription, DNA-templated|transcription, DNA-templated
comp51280_c1_seq3	GO:0005886;GO:0009055;GO:0015035;GO:0045454	plasma membrane|electron carrier activity|protein disulfide oxidoreductase activity|cell redox homeostasis
comp7447_c0_seq1	GO:0005739	mitochondrion
comp5021_c0_seq1	GO:0005634;GO:0005886;GO:0003677;GO:0003700;GO:0070483;GO:0009873;GO:0001666;GO:0006351	nucleus|plasma membrane|DNA binding|transcription factor activity, sequence-specific DNA binding|detection of hypoxia|ethylene-activated signaling pathway|response to hypoxia|transcription, DNA-templated
comp25890_c0_seq1	GO:0052689	carboxylic ester hydrolase activity
comp16850_c0_seq1	GO:0005634;GO:0043565;GO:0003700;GO:0006952;GO:0010150;GO:0010200;GO:0006351	nucleus|sequence-specific DNA binding|transcription factor activity, sequence-specific DNA binding|defense response|leaf senescence|response to chitin|transcription, DNA-templated
comp52071_c0_seq1	GO:0005576;GO:0005886;GO:0046872;GO:0035529;GO:0003676;GO:0004528;GO:0030247;GO:0005044;GO:0006955	extracellular region|plasma membrane|metal ion binding|NADH pyrophosphatase activity|nucleic acid binding|phosphodiesterase I activity|polysaccharide binding|scavenger receptor activity|immune response
comp46946_c0_seq2	GO:0016021;GO:0009705;GO:0005886;GO:0022821;GO:0010540;GO:0009630;GO:0071805;GO:0090333;GO:0080167;GO:0009414;GO:0048364	integral component of membrane|plant-type vacuole membrane|plasma membrane|potassium ion antiporter activity|basipetal auxin transport|gravitropism|potassium ion transmembrane transport|regulation of stomatal closure|response to karrikin|response to water deprivation|root development
comp55020_c0_seq4	GO:0009507;GO:0005524;GO:0016301;GO:0000287;GO:0004749;GO:0009165;GO:0009156	chloroplast|ATP binding|kinase activity|magnesium ion binding|ribose phosphate diphosphokinase activity|nucleotide biosynthetic process|ribonucleoside monophosphate biosynthetic process
comp23390_c0_seq2	GO:0005768;GO:0005794;GO:0000139;GO:0016021;GO:0005802;GO:0005338;GO:0015136;GO:0005351;GO:0015780;GO:0015739	endosome|Golgi apparatus|Golgi membrane|integral component of membrane|trans-Golgi network|nucleotide-sugar transmembrane transporter activity|sialic acid transmembrane transporter activity|sugar:proton symporter activity|nucleotide-sugar transport|sialic acid transport
comp91997_c0_seq1	GO:0005618;GO:0005576;GO:0045330;GO:0030599;GO:0042545;GO:0045490	cell wall|extracellular region|aspartyl esterase activity|pectinesterase activity|cell wall modification|pectin catabolic process
comp29755_c0_seq1	GO:0009507;GO:0008840;GO:0019877;GO:0009089	chloroplast|4-hydroxy-tetrahydrodipicolinate synthase|diaminopimelate biosynthetic process|lysine biosynthetic process via diaminopimelate
comp57175_c0_seq1	GO:0004190;GO:0005524;GO:0003676;GO:0008270;GO:0015074	aspartic-type endopeptidase activity|ATP binding|nucleic acid binding|zinc ion binding|DNA integration
comp53996_c0_seq178	GO:0009507;GO:0005524;GO:0016301;GO:0000287;GO:0030955;GO:0004743	chloroplast|ATP binding|kinase activity|magnesium ion binding|potassium ion binding|pyruvate kinase activity
comp36281_c0_seq1	GO:0009535;GO:0016021;GO:0008137;GO:0048038;GO:0042773;GO:0019684;GO:0006810	chloroplast thylakoid membrane|integral component of membrane|NADH dehydrogenase (ubiquinone) activity|quinone binding|ATP synthesis coupled electron transport|photosynthesis, light reaction|transport
comp30781_c0_seq1	GO:0000166;GO:0003723	nucleotide binding|RNA binding
comp53808_c1_seq1	GO:0005634;GO:0003677;GO:0046872;GO:0003723;GO:0003700;GO:0006351	nucleus|DNA binding|metal ion binding|RNA binding|transcription factor activity, sequence-specific DNA binding|transcription, DNA-templated
comp43553_c0_seq1	GO:0005634;GO:0016568;GO:0006355;GO:0006351	nucleus|chromatin modification|regulation of transcription, DNA-templated|transcription, DNA-templated
comp45811_c0_seq2	GO:0005634;GO:0043565;GO:0003700;GO:0006351	nucleus|sequence-specific DNA binding|transcription factor activity, sequence-specific DNA binding|transcription, DNA-templated
comp46976_c0_seq1	GO:0005783;GO:0031965;GO:0009877;GO:0006355;GO:0006351	endoplasmic reticulum|nuclear membrane|nodulation|regulation of transcription, DNA-templated|transcription, DNA-templated
comp74459_c0_seq1	GO:0005739	mitochondrion
comp48786_c0_seq2	GO:0009504;GO:0009507;GO:0016021;GO:0005886;GO:0005484;GO:0000911;GO:0061025;GO:0015031;GO:0009737;GO:0009612;GO:0051707;GO:0016192	cell plate|chloroplast|integral component of membrane|plasma membrane|SNAP receptor activity|cytokinesis by cell plate formation|membrane fusion|protein transport|response to abscisic acid|response to mechanical stimulus|response to other organism|vesicle-mediated transport
comp78662_c0_seq1	GO:0048046;GO:0005507;GO:0052716;GO:0046274	apoplast|copper ion binding|hydroquinone:oxygen oxidoreductase activity|lignin catabolic process
comp50965_c0_seq2	GO:0015030;GO:0009507;GO:0005737;GO:0005829;GO:0005730;GO:0005654;GO:0005634;GO:0030529;GO:0003723;GO:0000398;GO:0009409	Cajal body|chloroplast|cytoplasm|cytosol|nucleolus|nucleoplasm|nucleus|ribonucleoprotein complex|RNA binding|mRNA splicing, via spliceosome|response to cold
comp14335_c0_seq1	GO:0042470;GO:0005739;GO:0006605;GO:0010941	melanosome|mitochondrion|protein targeting|regulation of cell death
comp52020_c0_seq1	GO:0005794;GO:0000139;GO:0016021;GO:0005886;GO:0009506;GO:0006811	Golgi apparatus|Golgi membrane|integral component of membrane|plasma membrane|plasmodesma|ion transport
comp54059_c0_seq1	GO:0008168	methyltransferase activity
comp16183_c0_seq1	GO:0005829;GO:0009506;GO:0004421;GO:0019287;GO:0016126	cytosol|plasmodesma|hydroxymethylglutaryl-CoA synthase activity|isopentenyl diphosphate biosynthetic process, mevalonate pathway|sterol biosynthetic process
comp41438_c0_seq6	GO:0004105;GO:0006657;GO:0006656	choline-phosphate cytidylyltransferase activity|CDP-choline pathway|phosphatidylcholine biosynthetic process
comp54643_c1_seq2	GO:0005737;GO:0005815;GO:0016874;GO:0004842;GO:0008270;GO:0007219	cytoplasm|microtubule organizing center|ligase activity|ubiquitin-protein transferase activity|zinc ion binding|Notch signaling pathway
comp55780_c1_seq1	GO:0022627;GO:0003735;GO:0006412	cytosolic small ribosomal subunit|structural constituent of ribosome|translation
comp76794_c0_seq1	GO:0005737;GO:0005634;GO:0005524;GO:0016874;GO:0019789;GO:0009793;GO:0016925;GO:0016567;GO:0009737	cytoplasm|nucleus|ATP binding|ligase activity|SUMO transferase activity|embryo development ending in seed dormancy|protein sumoylation|protein ubiquitination|response to abscisic acid
comp21359_c0_seq1	GO:0005788;GO:0005524	endoplasmic reticulum lumen|ATP binding
comp48324_c0_seq6	GO:0016021;GO:0046872;GO:0004722	integral component of membrane|metal ion binding|protein serine/threonine phosphatase activity
comp51651_c0_seq7	GO:0005634;GO:0003700;GO:0044212;GO:0007623;GO:0048574;GO:0042754;GO:0043433;GO:0042752;GO:0006355;GO:0009737;GO:0009733;GO:0046686;GO:0009409;GO:0009723;GO:0009739;GO:0009753;GO:0009751;GO:0009651;GO:0006351	nucleus|transcription factor activity, sequence-specific DNA binding|transcription regulatory region DNA binding|circadian rhythm|long-day photoperiodism, flowering|negative regulation of circadian rhythm|negative regulation of sequence-specific DNA binding transcription factor activity|regulation of circadian rhythm|regulation of transcription, DNA-templated|response to abscisic acid|response to…
comp42679_c0_seq2	GO:0010008;GO:0016021;GO:0004190	endosome membrane|integral component of membrane|aspartic-type endopeptidase activity
comp58130_c0_seq1	GO:0048046	apoplast
comp40912_c0_seq1	GO:0016021;GO:0016020;GO:0020037;GO:0005506;GO:0016709;GO:0044550	integral component of membrane|membrane|heme binding|iron ion binding|oxidoreductase activity, acting on paired donors, with incorporation or reduction of molecular oxygen, NAD(P)H as one donor, and incorporation of one atom of oxygen|secondary metabolite biosynthetic process
comp56752_c0_seq5	GO:0005783;GO:0016021;GO:0031201;GO:0005484;GO:0061025;GO:0015031;GO:0006890	endoplasmic reticulum|integral component of membrane|SNARE complex|SNAP receptor activity|membrane fusion|protein transport|retrograde vesicle-mediated transport, Golgi to ER
comp20367_c0_seq1	GO:0005634;GO:0004861;GO:0007050	nucleus|cyclin-dependent protein serine/threonine kinase inhibitor activity|cell cycle arrest
comp87451_c0_seq1	GO:0009507;GO:0009941;GO:0009534;GO:0009535;GO:0016021	chloroplast|chloroplast envelope|chloroplast thylakoid|chloroplast thylakoid membrane|integral component of membrane
comp35087_c0_seq2	GO:0016021;GO:0006810	integral component of membrane|transport
comp53848_c0_seq5	GO:0010494;GO:0071598;GO:0016607;GO:0043021;GO:0000380;GO:0031175;GO:0048814;GO:0043484;GO:0006355;GO:0006351	cytoplasmic stress granule|neuronal ribonucleoprotein granule|nuclear speck|ribonucleoprotein complex binding|alternative mRNA splicing, via spliceosome|neuron projection development|regulation of dendrite morphogenesis|regulation of RNA splicing|regulation of transcription, DNA-templated|transcription, DNA-templated
comp66733_c0_seq1	GO:0022625;GO:0044822;GO:0003735;GO:0006412	cytosolic large ribosomal subunit|poly(A) RNA binding|structural constituent of ribosome|translation
comp50676_c0_seq5	GO:0005783;GO:0030176;GO:0004378;GO:0033164;GO:0043413;GO:0097502;GO:0006490;GO:0006486	endoplasmic reticulum|integral component of endoplasmic reticulum membrane|GDP-Man:Man1GlcNAc2-PP-Dol alpha-1,3-mannosyltransferase activity|glycolipid 6-alpha-mannosyltransferase activity|macromolecule glycosylation|mannosylation|oligosaccharide-lipid intermediate biosynthetic process|protein glycosylation
comp52647_c0_seq7	GO:0005634;GO:0003723	nucleus|RNA binding
comp58093_c0_seq1	GO:0046872;GO:0016682;GO:0010260	metal ion binding|oxidoreductase activity, acting on diphenols and related substances as donors, oxygen as acceptor|organ senescence
comp44597_c0_seq1	GO:0004662;GO:0046872;GO:0009788;GO:0018344;GO:0009737;GO:0009733;GO:0009414	CAAX-protein geranylgeranyltransferase activity|metal ion binding|negative regulation of abscisic acid-activated signaling pathway|protein geranylgeranylation|response to abscisic acid|response to auxin|response to water deprivation
comp47245_c0_seq1	GO:0005737;GO:0000932;GO:0030234;GO:0016787;GO:0003729;GO:0000290;GO:0031087;GO:0006397;GO:0050790	cytoplasm|cytoplasmic mRNA processing body|enzyme regulator activity|hydrolase activity|mRNA binding|deadenylation-dependent decapping of nuclear-transcribed mRNA|deadenylation-independent decapping of nuclear-transcribed mRNA|mRNA processing|regulation of catalytic activity
comp42043_c0_seq1	GO:0009507	chloroplast
comp56180_c1_seq15	GO:0009507;GO:0009707;GO:0009902	chloroplast|chloroplast outer membrane|chloroplast relocation
comp53745_c2_seq1	GO:0005576;GO:0003993;GO:0046872;GO:0016311	extracellular region|acid phosphatase activity|metal ion binding|dephosphorylation
comp40289_c1_seq6	GO:0005789;GO:0000139;GO:0016021;GO:0052689	endoplasmic reticulum membrane|Golgi membrane|integral component of membrane|carboxylic ester hydrolase activity
comp26911_c1_seq1	GO:0043231;GO:0080043;GO:0080044;GO:0009813;GO:0052696	intracellular membrane-bounded organelle|quercetin 3-O-glucosyltransferase activity|quercetin 7-O-glucosyltransferase activity|flavonoid biosynthetic process|flavonoid glucuronidation
comp79939_c0_seq1	GO:0004190;GO:0004519;GO:0003676;GO:0003964;GO:0008270;GO:0015074	aspartic-type endopeptidase activity|endonuclease activity|nucleic acid binding|RNA-directed DNA polymerase activity|zinc ion binding|DNA integration
comp44242_c0_seq1	GO:0016021;GO:0030246	integral component of membrane|carbohydrate binding
comp83475_c0_seq1	GO:0004190;GO:0004519;GO:0003676;GO:0003964;GO:0008270;GO:0015074	aspartic-type endopeptidase activity|endonuclease activity|nucleic acid binding|RNA-directed DNA polymerase activity|zinc ion binding|DNA integration
comp55903_c0_seq4	GO:0071013;GO:0005737;GO:0005654;GO:0071011;GO:0005732;GO:0005682;GO:0044822;GO:0010467;GO:0000398;GO:0006396;GO:0008380;GO:0000375	catalytic step 2 spliceosome|cytoplasm|nucleoplasm|precatalytic spliceosome|small nucleolar ribonucleoprotein complex|U5 snRNP|poly(A) RNA binding|gene expression|mRNA splicing, via spliceosome|RNA processing|RNA splicing|RNA splicing, via transesterification reactions
comp55014_c1_seq1	GO:0005576;GO:0033907;GO:0004565;GO:0080083;GO:0008422;GO:0080079;GO:0042973;GO:0016798;GO:0046872;GO:0005975	extracellular region|beta-D-fucosidase activity|beta-galactosidase activity|beta-gentiobiose beta-glucosidase activity|beta-glucosidase activity|cellobiose glucosidase activity|glucan endo-1,3-beta-D-glucosidase activity|hydrolase activity, acting on glycosyl bonds|metal ion binding|carbohydrate metabolic process
comp48802_c0_seq1	GO:0005739;GO:0005777;GO:0005525;GO:0003924;GO:0042802;GO:0007049;GO:0051301;GO:0007031	mitochondrion|peroxisome|GTP binding|GTPase activity|identical protein binding|cell cycle|cell division|peroxisome organization
comp46863_c0_seq22	GO:0008253;GO:0046872;GO:0016311	5'-nucleotidase activity|metal ion binding|dephosphorylation
comp52304_c1_seq1	GO:0009507;GO:0016758	chloroplast|transferase activity, transferring hexosyl groups
comp51722_c0_seq2	GO:0031969;GO:0005887;GO:0005886;GO:0008195;GO:0046839;GO:0006644;GO:0007165	chloroplast membrane|integral component of plasma membrane|plasma membrane|phosphatidate phosphatase activity|phospholipid dephosphorylation|phospholipid metabolic process|signal transduction
comp50038_c0_seq1	GO:0005634	nucleus
comp20224_c0_seq1	GO:0005634;GO:0000166;GO:0003723	nucleus|nucleotide binding|RNA binding
comp13738_c0_seq1	GO:0005737;GO:0005654;GO:0005634;GO:0030154;GO:0007623;GO:0009908;GO:0048578;GO:0009585;GO:0042752;GO:0006355;GO:0009637;GO:0009409;GO:0010218;GO:0042542;GO:0080167;GO:0010378	cytoplasm|nucleoplasm|nucleus|cell differentiation|circadian rhythm|flower development|positive regulation of long-day photoperiodism, flowering|red, far-red light phototransduction|regulation of circadian rhythm|regulation of transcription, DNA-templated|response to blue light|response to cold|response to far red light|response to hydrogen peroxide|response to karrikin|temperature compensation o…
comp57346_c0_seq1	GO:0004190;GO:0004519;GO:0003676;GO:0003964;GO:0008270;GO:0015074	aspartic-type endopeptidase activity|endonuclease activity|nucleic acid binding|RNA-directed DNA polymerase activity|zinc ion binding|DNA integration
comp79680_c0_seq1	GO:0005840;GO:0003735;GO:0006412	ribosome|structural constituent of ribosome|translation
comp32190_c0_seq1	GO:0009507;GO:0005794;GO:0000325;GO:0005886;GO:0005774;GO:0000221;GO:0005773;GO:0015078;GO:0015991;GO:0009826	chloroplast|Golgi apparatus|plant-type vacuole|plasma membrane|vacuolar membrane|vacuolar proton-transporting V-type ATPase, V1 domain|vacuole|hydrogen ion transmembrane transporter activity|ATP hydrolysis coupled proton transport|unidimensional cell growth
comp56374_c0_seq2	GO:0005737;GO:0005886;GO:0005524;GO:0005509;GO:0009931;GO:0005516;GO:0004683;GO:0004672;GO:0004674;GO:0009738;GO:0035556;GO:0018105;GO:0046777	cytoplasm|plasma membrane|ATP binding|calcium ion binding|calcium-dependent protein serine/threonine kinase activity|calmodulin binding|calmodulin-dependent protein kinase activity|protein kinase activity|protein serine/threonine kinase activity|abscisic acid-activated signaling pathway|intracellular signal transduction|peptidyl-serine phosphorylation|protein autophosphorylation
comp51681_c0_seq8	GO:0046872;GO:0004722	metal ion binding|protein serine/threonine phosphatase activity
comp45808_c0_seq1	GO:0005829;GO:0005634;GO:0016787	cytosol|nucleus|hydrolase activity
comp42003_c0_seq2	GO:0004568;GO:0016998;GO:0006032;GO:0000272	chitinase activity|cell wall macromolecule catabolic process|chitin catabolic process|polysaccharide catabolic process
comp4288_c0_seq1	GO:0004190;GO:0004519;GO:0003676;GO:0003964;GO:0008270;GO:0015074	aspartic-type endopeptidase activity|endonuclease activity|nucleic acid binding|RNA-directed DNA polymerase activity|zinc ion binding|DNA integration
comp56619_c2_seq7	GO:0000793;GO:0005730;GO:0030261;GO:0045739;GO:2001022	condensed chromosome|nucleolus|chromosome condensation|positive regulation of DNA repair|positive regulation of response to DNA damage stimulus
comp56395_c0_seq1	GO:0000015;GO:0000287;GO:0004634;GO:0006096	phosphopyruvate hydratase complex|magnesium ion binding|phosphopyruvate hydratase activity|glycolytic process
comp53695_c0_seq2	GO:0009514;GO:0018812;GO:0003857;GO:0008692;GO:0004165;GO:0004300;GO:0006635	glyoxysome|3-hydroxyacyl-CoA dehydratase activity|3-hydroxyacyl-CoA dehydrogenase activity|3-hydroxybutyryl-CoA epimerase activity|dodecenoyl-CoA delta-isomerase activity|enoyl-CoA hydratase activity|fatty acid beta-oxidation
comp20283_c0_seq1	GO:0005634;GO:0003700;GO:0044212;GO:0045893;GO:2000652;GO:0006351	nucleus|transcription factor activity, sequence-specific DNA binding|transcription regulatory region DNA binding|positive regulation of transcription, DNA-templated|regulation of secondary cell wall biogenesis|transcription, DNA-templated
comp51214_c0_seq3	GO:0005737;GO:0005576;GO:0020037;GO:0046872;GO:0004601;GO:0042744;GO:0006979;GO:0048511	cytoplasm|extracellular region|heme binding|metal ion binding|peroxidase activity|hydrogen peroxide catabolic process|response to oxidative stress|rhythmic process
comp44820_c0_seq1	GO:0016021;GO:0015297;GO:0015238;GO:0006855	integral component of membrane|antiporter activity|drug transmembrane transporter activity|drug transmembrane transport
comp31754_c0_seq4	GO:0005712;GO:0005694;GO:0016874;GO:0061630;GO:0008270;GO:0051026;GO:0043161;GO:0016567;GO:0007131;GO:0007129	chiasma|chromosome|ligase activity|ubiquitin protein ligase activity|zinc ion binding|chiasma assembly|proteasome-mediated ubiquitin-dependent protein catabolic process|protein ubiquitination|reciprocal meiotic recombination|synapsis
comp31173_c1_seq1	GO:0005634;GO:0005524;GO:0016301;GO:0004672;GO:0004674;GO:0045727;GO:0006468;GO:0009409;GO:0009408;GO:0009651	nucleus|ATP binding|kinase activity|protein kinase activity|protein serine/threonine kinase activity|positive regulation of translation|protein phosphorylation|response to cold|response to heat|response to salt stress
comp53781_c0_seq8	GO:0005737;GO:0051539;GO:0046872;GO:0070040;GO:0019843;GO:0002935;GO:0000049;GO:0070475	cytoplasm|4 iron, 4 sulfur cluster binding|metal ion binding|rRNA (adenine-C2-)-methyltransferase activity|rRNA binding|tRNA (adenine-C2-)-methyltransferase activity|tRNA binding|rRNA base methylation
comp98689_c0_seq1	GO:0009507;GO:0004807;GO:0006096;GO:0019253	chloroplast|triose-phosphate isomerase activity|glycolytic process|reductive pentose-phosphate cycle
comp54389_c0_seq1	GO:0005788;GO:0005794;GO:0005506;GO:0031418;GO:0004656;GO:0018401	endoplasmic reticulum lumen|Golgi apparatus|iron ion binding|L-ascorbic acid binding|procollagen-proline 4-dioxygenase activity|peptidyl-proline hydroxylation to 4-hydroxy-L-proline
comp51895_c0_seq5	GO:0016021;GO:0005886;GO:0005524;GO:0042626;GO:0010329;GO:0010541;GO:0043481;GO:0010315;GO:0009926;GO:0060918;GO:0009734;GO:0010540;GO:0010160;GO:0048527;GO:0009640;GO:0009958;GO:0008361;GO:0009733;GO:0009637;GO:0010218;GO:0009639;GO:0048364;GO:0048443;GO:0055085	integral component of membrane|plasma membrane|ATP binding|ATPase activity, coupled to transmembrane movement of substances|auxin efflux transmembrane transporter activity|acropetal auxin transport|anthocyanin accumulation in tissues in response to UV light|auxin efflux|auxin polar transport|auxin transport|auxin-activated signaling pathway|basipetal auxin transport|formation of organ boundary|la…
comp40644_c2_seq2	GO:0005789;GO:0016021;GO:0005886;GO:0004576;GO:0006486;GO:0047484;GO:0034976;GO:0009651;GO:0006364;GO:0009627	endoplasmic reticulum membrane|integral component of membrane|plasma membrane|oligosaccharyl transferase activity|protein glycosylation|regulation of response to osmotic stress|response to endoplasmic reticulum stress|response to salt stress|rRNA processing|systemic acquired resistance
comp31082_c0_seq1	GO:0048046;GO:0005618;GO:0005615;GO:0005794;GO:0009505;GO:0009741	apoplast|cell wall|extracellular space|Golgi apparatus|plant-type cell wall|response to brassinosteroid
comp83923_c0_seq1	GO:0005615;GO:0004867	extracellular space|serine-type endopeptidase inhibitor activity
comp87550_c0_seq1	GO:0009507;GO:0009941;GO:0009534;GO:0009535;GO:0010287	chloroplast|chloroplast envelope|chloroplast thylakoid|chloroplast thylakoid membrane|plastoglobule
comp49756_c0_seq1	GO:0005737;GO:0046872;GO:0016706	cytoplasm|metal ion binding|oxidoreductase activity, acting on paired donors, with incorporation or reduction of molecular oxygen, 2-oxoglutarate as one donor, and incorporation of one atom each of oxygen into both donors
comp77629_c0_seq1	GO:0005747;GO:0005739;GO:0051537;GO:0008137;GO:0008270;GO:0006979	mitochondrial respiratory chain complex I|mitochondrion|2 iron, 2 sulfur cluster binding|NADH dehydrogenase (ubiquinone) activity|zinc ion binding|response to oxidative stress
comp44233_c0_seq1	GO:0006914	autophagy
comp55914_c0_seq2	GO:0036459;GO:0016579	ubiquitinyl hydrolase activity|protein deubiquitination
comp38228_c1_seq1	GO:0016799;GO:0009691	hydrolase activity, hydrolyzing N-glycosyl compounds|cytokinin biosynthetic process
comp21485_c0_seq1	GO:0009535;GO:0016021;GO:0009523;GO:0016168;GO:0071486;GO:0071492;GO:0015979;GO:0009644;GO:0009611	chloroplast thylakoid membrane|integral component of membrane|photosystem II|chlorophyll binding|cellular response to high light intensity|cellular response to UV-A|photosynthesis|response to high light intensity|response to wounding
comp49323_c0_seq4	GO:0016021;GO:0005886;GO:0019706;GO:0008270	integral component of membrane|plasma membrane|protein-cysteine S-palmitoyltransferase activity|zinc ion binding
comp47461_c0_seq1	GO:0016021;GO:0046872;GO:0055114	integral component of membrane|metal ion binding|oxidation-reduction process
comp5557_c0_seq2	GO:0016021;GO:0020037;GO:0005506;GO:0004497;GO:0016705	integral component of membrane|heme binding|iron ion binding|monooxygenase activity|oxidoreductase activity, acting on paired donors, with incorporation or reduction of molecular oxygen
comp90656_c0_seq1	GO:0009507;GO:0004324;GO:0015979	chloroplast|ferredoxin-NADP+ reductase activity|photosynthesis
comp64201_c0_seq1	GO:0004328	formamidase activity
comp40443_c0_seq1	GO:0016021;GO:0031902;GO:0031201;GO:0005802;GO:0005484;GO:0009738;GO:0048193;GO:0006886;GO:0006906	integral component of membrane|late endosome membrane|SNARE complex|trans-Golgi network|SNAP receptor activity|abscisic acid-activated signaling pathway|Golgi vesicle transport|intracellular protein transport|vesicle fusion
comp43283_c0_seq1	GO:0016021;GO:0016020;GO:0020037;GO:0005506;GO:0016709;GO:0098542;GO:0044550	integral component of membrane|membrane|heme binding|iron ion binding|oxidoreductase activity, acting on paired donors, with incorporation or reduction of molecular oxygen, NAD(P)H as one donor, and incorporation of one atom of oxygen|defense response to other organism|secondary metabolite biosynthetic process
comp33925_c1_seq1	GO:0005789;GO:0016021;GO:0016711;GO:0020037;GO:0005506;GO:0009813	endoplasmic reticulum membrane|integral component of membrane|flavonoid 3'-monooxygenase activity|heme binding|iron ion binding|flavonoid biosynthetic process
comp13622_c0_seq1	GO:0019828;GO:0042742;GO:0050832;GO:0031640;GO:0010951	aspartic-type endopeptidase inhibitor activity|defense response to bacterium|defense response to fungus|killing of cells of other organism|negative regulation of endopeptidase activity
comp33164_c0_seq1	GO:0033729;GO:0050662;GO:0016491;GO:0009813;GO:0009964	anthocyanidin reductase activity|coenzyme binding|oxidoreductase activity|flavonoid biosynthetic process|negative regulation of flavonoid biosynthetic process
comp78274_c0_seq1	GO:0005794;GO:0000139;GO:0016021;GO:0005886;GO:0016413;GO:0030244;GO:0045489;GO:0009827	Golgi apparatus|Golgi membrane|integral component of membrane|plasma membrane|O-acetyltransferase activity|cellulose biosynthetic process|pectin biosynthetic process|plant-type cell wall modification
comp45152_c0_seq1	GO:0009815;GO:0031418;GO:0046872;GO:0009693;GO:0009835	1-aminocyclopropane-1-carboxylate oxidase activity|L-ascorbic acid binding|metal ion binding|ethylene biosynthetic process|fruit ripening
comp36252_c0_seq1	GO:0005634;GO:0003677;GO:0009736;GO:0000160;GO:0006355;GO:0006351	nucleus|DNA binding|cytokinin-activated signaling pathway|phosphorelay signal transduction system|regulation of transcription, DNA-templated|transcription, DNA-templated
comp48184_c0_seq1	GO:0016021	integral component of membrane
comp42128_c0_seq3	GO:0004190;GO:0004519;GO:0003676;GO:0003964;GO:0008270;GO:0015074	aspartic-type endopeptidase activity|endonuclease activity|nucleic acid binding|RNA-directed DNA polymerase activity|zinc ion binding|DNA integration
comp30883_c0_seq1	GO:0005737;GO:0045548;GO:0009800;GO:0006559	cytoplasm|phenylalanine ammonia-lyase activity|cinnamic acid biosynthetic process|L-phenylalanine catabolic process
comp45742_c0_seq2	GO:0005576;GO:0009505;GO:0009506;GO:0020037;GO:0046872;GO:0004601;GO:0042744;GO:0009664;GO:0006979;GO:0048511	extracellular region|plant-type cell wall|plasmodesma|heme binding|metal ion binding|peroxidase activity|hydrogen peroxide catabolic process|plant-type cell wall organization|response to oxidative stress|rhythmic process
comp22804_c0_seq1	GO:0046872;GO:0004722	metal ion binding|protein serine/threonine phosphatase activity
comp61899_c0_seq1	GO:0005634;GO:0003677;GO:0007275;GO:0006355;GO:0006351	nucleus|DNA binding|multicellular organismal development|regulation of transcription, DNA-templated|transcription, DNA-templated
comp70126_c0_seq1	GO:0050736;GO:0009718	O-malonyltransferase activity|anthocyanin-containing compound biosynthetic process
comp45641_c0_seq8	GO:0005634;GO:0003677;GO:0046872;GO:0006355;GO:0006351	nucleus|DNA binding|metal ion binding|regulation of transcription, DNA-templated|transcription, DNA-templated
comp935_c0_seq1	GO:0005794;GO:0016021;GO:0000325;GO:0009705;GO:0005774;GO:0005773;GO:0042936;GO:0015334;GO:0015197;GO:0042937;GO:0042938;GO:0015833;GO:0015031;GO:0042939	Golgi apparatus|integral component of membrane|plant-type vacuole|plant-type vacuole membrane|vacuolar membrane|vacuole|dipeptide transporter activity|high-affinity oligopeptide transporter activity|peptide transporter activity|tripeptide transporter activity|dipeptide transport|peptide transport|protein transport|tripeptide transport
comp51160_c0_seq11	GO:0008113;GO:0030091;GO:0006979	peptide-methionine (S)-S-oxide reductase activity|protein repair|response to oxidative stress
comp7711_c0_seq2	GO:0016021;GO:0005886;GO:0006952;GO:0009607	integral component of membrane|plasma membrane|defense response|response to biotic stimulus
comp65653_c0_seq1	GO:0005634;GO:0006355;GO:0006351	nucleus|regulation of transcription, DNA-templated|transcription, DNA-templated
comp57373_c2_seq2	GO:0046872;GO:0016682;GO:0010260	metal ion binding|oxidoreductase activity, acting on diphenols and related substances as donors, oxygen as acceptor|organ senescence
comp37042_c0_seq2	GO:0005634;GO:0005525;GO:0003924;GO:0006886;GO:0006913;GO:0007264	nucleus|GTP binding|GTPase activity|intracellular protein transport|nucleocytoplasmic transport|small GTPase mediated signal transduction
comp32595_c0_seq1	GO:0005737;GO:0004022;GO:0008270	cytoplasm|alcohol dehydrogenase (NAD) activity|zinc ion binding
comp33590_c0_seq1	GO:0005509	calcium ion binding
comp22221_c0_seq2	GO:0005634;GO:0046872;GO:0004721;GO:0008022;GO:0003723;GO:0006355;GO:0009651;GO:0006351	nucleus|metal ion binding|phosphoprotein phosphatase activity|protein C-terminus binding|RNA binding|regulation of transcription, DNA-templated|response to salt stress|transcription, DNA-templated
comp40003_c0_seq6	GO:0016021;GO:0005634;GO:0004197;GO:0046872;GO:0004843;GO:0008283;GO:0009908;GO:0048366;GO:0043161;GO:0016579;GO:0061136;GO:1901000;GO:0009651;GO:0048364;GO:0048367	integral component of membrane|nucleus|cysteine-type endopeptidase activity|metal ion binding|ubiquitin-specific protease activity|cell proliferation|flower development|leaf development|proteasome-mediated ubiquitin-dependent protein catabolic process|protein deubiquitination|regulation of proteasomal protein catabolic process|regulation of response to salt stress|response to salt stress|root dev…
comp56911_c1_seq30	GO:0005634;GO:0005524;GO:0008026;GO:0003676;GO:0042631;GO:0006310	nucleus|ATP binding|ATP-dependent helicase activity|nucleic acid binding|cellular response to water deprivation|DNA recombination
comp44637_c2_seq1	GO:0005789;GO:0016021;GO:0008168	endoplasmic reticulum membrane|integral component of membrane|methyltransferase activity
comp93548_c0_seq1	GO:0005737;GO:0004648;GO:0030170;GO:0006564;GO:0008615	cytoplasm|O-phospho-L-serine:2-oxoglutarate aminotransferase activity|pyridoxal phosphate binding|L-serine biosynthetic process|pyridoxine biosynthetic process
comp32510_c0_seq1	GO:0016021;GO:0016020;GO:0005743;GO:0005744;GO:0005739;GO:0015450;GO:0006886	integral component of membrane|membrane|mitochondrial inner membrane|mitochondrial inner membrane presequence translocase complex|mitochondrion|P-P-bond-hydrolysis-driven protein transmembrane transporter activity|intracellular protein transport
comp54522_c0_seq1	GO:0016021	integral component of membrane
comp29780_c0_seq2	GO:0009507;GO:0016765;GO:0006486	chloroplast|transferase activity, transferring alkyl or aryl (other than methyl) groups|protein glycosylation
comp53285_c1_seq1	GO:0005634;GO:0003677;GO:0046872;GO:0003700;GO:0042742;GO:0006351	nucleus|DNA binding|metal ion binding|transcription factor activity, sequence-specific DNA binding|defense response to bacterium|transcription, DNA-templated
comp43788_c0_seq4	GO:0008080	N-acetyltransferase activity
comp97_c1_seq1	GO:0004190;GO:0003677;GO:0003887;GO:0004519;GO:0046872;GO:0003723;GO:0003964;GO:0015074;GO:0006310	aspartic-type endopeptidase activity|DNA binding|DNA-directed DNA polymerase activity|endonuclease activity|metal ion binding|RNA binding|RNA-directed DNA polymerase activity|DNA integration|DNA recombination
comp49190_c0_seq4	GO:0005634;GO:0043565;GO:0003700;GO:0006351	nucleus|sequence-specific DNA binding|transcription factor activity, sequence-specific DNA binding|transcription, DNA-templated
comp47070_c0_seq5	GO:0005737;GO:0005634;GO:0051879;GO:0070678;GO:0051131	cytoplasm|nucleus|Hsp90 protein binding|preprotein binding|chaperone-mediated protein complex assembly
comp19764_c0_seq2	GO:0016021;GO:0005886;GO:0030658;GO:0015031	integral component of membrane|plasma membrane|transport vesicle membrane|protein transport
comp19096_c0_seq1	GO:0007049;GO:0051301;GO:0000079	cell cycle|cell division|regulation of cyclin-dependent protein serine/threonine kinase activity
comp50255_c0_seq6	GO:0005737;GO:0005783;GO:0005788;GO:0005794;GO:0005634;GO:0005506;GO:0031418;GO:0004656	cytoplasm|endoplasmic reticulum|endoplasmic reticulum lumen|Golgi apparatus|nucleus|iron ion binding|L-ascorbic acid binding|procollagen-proline 4-dioxygenase activity
comp57575_c0_seq1	GO:0004190;GO:0004519;GO:0003676;GO:0003964;GO:0008270;GO:0015074	aspartic-type endopeptidase activity|endonuclease activity|nucleic acid binding|RNA-directed DNA polymerase activity|zinc ion binding|DNA integration
comp45224_c0_seq2	GO:0047172	shikimate O-hydroxycinnamoyltransferase activity
comp28260_c0_seq1	GO:0005578	proteinaceous extracellular matrix
comp15469_c0_seq1	GO:0016021;GO:0000325;GO:0005774;GO:0005524;GO:0042626;GO:0010044	integral component of membrane|plant-type vacuole|vacuolar membrane|ATP binding|ATPase activity, coupled to transmembrane movement of substances|response to aluminum ion
comp52070_c1_seq5	GO:0005768;GO:0005794;GO:0000139;GO:0016021;GO:0005739;GO:0005802;GO:0047262;GO:0016757;GO:0007155;GO:0010289;GO:0045489	endosome|Golgi apparatus|Golgi membrane|integral component of membrane|mitochondrion|trans-Golgi network|polygalacturonate 4-alpha-galacturonosyltransferase activity|transferase activity, transferring glycosyl groups|cell adhesion|homogalacturonan biosynthetic process|pectin biosynthetic process
comp18451_c0_seq1	GO:0000139;GO:0016021;GO:0016760;GO:0071555;GO:0030244	Golgi membrane|integral component of membrane|cellulose synthase (UDP-forming) activity|cell wall organization|cellulose biosynthetic process
comp18282_c0_seq2	GO:0005576	extracellular region
comp48295_c3_seq1	GO:0005794;GO:0000139;GO:0016021;GO:0016413;GO:1990538;GO:0045893;GO:0009409;GO:0050826;GO:0045492	Golgi apparatus|Golgi membrane|integral component of membrane|O-acetyltransferase activity|xylan O-acetyltransferase activity|positive regulation of transcription, DNA-templated|response to cold|response to freezing|xylan biosynthetic process
comp7726_c0_seq1	GO:0016282;GO:0033290;GO:0005852;GO:0005634;GO:0043022;GO:0003743;GO:0001731;GO:0006446;GO:0006413	eukaryotic 43S preinitiation complex|eukaryotic 48S preinitiation complex|eukaryotic translation initiation factor 3 complex|nucleus|ribosome binding|translation initiation factor activity|formation of translation preinitiation complex|regulation of translational initiation|translational initiation
comp37464_c0_seq2	GO:0009507;GO:0008106;GO:0004033;GO:0070401;GO:0016229;GO:0055114;GO:0009409;GO:0009651;GO:0009636;GO:0009414	chloroplast|alcohol dehydrogenase (NADP+) activity|aldo-keto reductase (NADP) activity|NADP+ binding|steroid dehydrogenase activity|oxidation-reduction process|response to cold|response to salt stress|response to toxic substance|response to water deprivation
comp43078_c0_seq16	GO:0005634;GO:0005524;GO:0004386;GO:0046872;GO:0004525;GO:0003723;GO:0007267;GO:0006342;GO:0016569;GO:0009855;GO:0006306;GO:0010216;GO:0010014;GO:0010073;GO:0000398;GO:0045893;GO:0043687;GO:0035196;GO:0010267;GO:0010050;GO:0009616	nucleus|ATP binding|helicase activity|metal ion binding|ribonuclease III activity|RNA binding|cell-cell signaling|chromatin silencing|covalent chromatin modification|determination of bilateral symmetry|DNA methylation|maintenance of DNA methylation|meristem initiation|meristem maintenance|mRNA splicing, via spliceosome|positive regulation of transcription, DNA-templated|post-translational protein…
comp55673_c1_seq1	GO:0005829;GO:0005634;GO:0005886;GO:0051879;GO:0070678;GO:0051131;GO:0046686	cytosol|nucleus|plasma membrane|Hsp90 protein binding|preprotein binding|chaperone-mediated protein complex assembly|response to cadmium ion
comp47534_c0_seq2	GO:0009570;GO:0005576;GO:0016788;GO:0016042	chloroplast stroma|extracellular region|hydrolase activity, acting on ester bonds|lipid catabolic process
comp56193_c0_seq7	GO:0009507;GO:0005737;GO:0005829;GO:0005730;GO:0005634;GO:0005528;GO:0042393;GO:0003755;GO:0061077;GO:0006334;GO:0000413	chloroplast|cytoplasm|cytosol|nucleolus|nucleus|FK506 binding|histone binding|peptidyl-prolyl cis-trans isomerase activity|chaperone-mediated protein folding|nucleosome assembly|protein peptidyl-prolyl isomerization
comp52861_c1_seq1	GO:0031225;GO:0046658;GO:0005618;GO:0005576;GO:0005886;GO:0042973;GO:0005975;GO:0071555;GO:0006952	anchored component of membrane|anchored component of plasma membrane|cell wall|extracellular region|plasma membrane|glucan endo-1,3-beta-D-glucosidase activity|carbohydrate metabolic process|cell wall organization|defense response
comp24043_c1_seq1	GO:0005829;GO:0016491;GO:0055114	cytosol|oxidoreductase activity|oxidation-reduction process
comp45959_c0_seq4	GO:0016021;GO:0046872;GO:0004722	integral component of membrane|metal ion binding|protein serine/threonine phosphatase activity
comp43223_c0_seq4	GO:0005789;GO:0042765;GO:0030176;GO:0016020;GO:0005886;GO:0016255;GO:0006501;GO:0044267;GO:0006506;GO:0043687;GO:0046425	endoplasmic reticulum membrane|GPI-anchor transamidase complex|integral component of endoplasmic reticulum membrane|membrane|plasma membrane|attachment of GPI anchor to protein|C-terminal protein lipidation|cellular protein metabolic process|GPI anchor biosynthetic process|post-translational protein modification|regulation of JAK-STAT cascade
comp52210_c0_seq1	GO:0005737;GO:0005829;GO:0016021;GO:0005634	cytoplasm|cytosol|integral component of membrane|nucleus
comp46611_c0_seq2	GO:0009507;GO:0000139;GO:0016021;GO:0030246;GO:0008378;GO:0006486	chloroplast|Golgi membrane|integral component of membrane|carbohydrate binding|galactosyltransferase activity|protein glycosylation
comp63200_c0_seq1	GO:0004190;GO:0004519;GO:0003676;GO:0003964;GO:0015074	aspartic-type endopeptidase activity|endonuclease activity|nucleic acid binding|RNA-directed DNA polymerase activity|DNA integration
comp86320_c0_seq1	GO:0030665;GO:0005768;GO:0005794;GO:0000139;GO:0016021;GO:0031902;GO:0016020;GO:0005802;GO:0005509;GO:0006623	clathrin-coated vesicle membrane|endosome|Golgi apparatus|Golgi membrane|integral component of membrane|late endosome membrane|membrane|trans-Golgi network|calcium ion binding|protein targeting to vacuole
comp16183_c1_seq1	GO:0005829;GO:0009506;GO:0004421;GO:0019287;GO:0016126	cytosol|plasmodesma|hydroxymethylglutaryl-CoA synthase activity|isopentenyl diphosphate biosynthetic process, mevalonate pathway|sterol biosynthetic process
comp49816_c0_seq2	GO:0005887;GO:0015297;GO:0015203;GO:0015293;GO:1902047;GO:0015846;GO:0055085	integral component of plasma membrane|antiporter activity|polyamine transmembrane transporter activity|symporter activity|polyamine transmembrane transport|polyamine transport|transmembrane transport
comp39958_c0_seq3	GO:0005634;GO:0001139;GO:0008270;GO:0051123;GO:0006367	nucleus|transcription factor activity, core RNA polymerase II recruiting|zinc ion binding|RNA polymerase II transcriptional preinitiation complex assembly|transcription initiation from RNA polymerase II promoter
comp55300_c0_seq7	GO:0003677;GO:0046872	DNA binding|metal ion binding
comp46359_c0_seq1	GO:0009507;GO:0009543;GO:0019898;GO:0009654;GO:0009579;GO:0005509;GO:0015979	chloroplast|chloroplast thylakoid lumen|extrinsic component of membrane|photosystem II oxygen evolving complex|thylakoid|calcium ion binding|photosynthesis
comp101558_c0_seq1	GO:0009505;GO:0005524;GO:0003824;GO:0019887;GO:0005975;GO:0006633;GO:0042128;GO:0045859	plant-type cell wall|ATP binding|catalytic activity|protein kinase regulator activity|carbohydrate metabolic process|fatty acid biosynthetic process|nitrate assimilation|regulation of protein kinase activity
comp66408_c0_seq1	GO:0022625;GO:0016020;GO:0044822;GO:0003735;GO:0002181	cytosolic large ribosomal subunit|membrane|poly(A) RNA binding|structural constituent of ribosome|cytoplasmic translation
comp50320_c0_seq34	GO:0009570;GO:0004366;GO:0016024	chloroplast stroma|glycerol-3-phosphate O-acyltransferase activity|CDP-diacylglycerol biosynthetic process
comp50826_c0_seq1	GO:0000785;GO:0005829;GO:0046872;GO:0006825	chromatin|cytosol|metal ion binding|copper ion transport
comp24301_c0_seq2	GO:0005634;GO:0043565;GO:0003700;GO:0006351	nucleus|sequence-specific DNA binding|transcription factor activity, sequence-specific DNA binding|transcription, DNA-templated
comp40464_c0_seq1	GO:0016021	integral component of membrane
comp39907_c0_seq1	GO:0070847;GO:0016592;GO:0009506;GO:0001104;GO:0009631;GO:0007275;GO:0008284;GO:0040008;GO:0006357;GO:0009627;GO:0006351	core mediator complex|mediator complex|plasmodesma|RNA polymerase II transcription cofactor activity|cold acclimation|multicellular organismal development|positive regulation of cell proliferation|regulation of growth|regulation of transcription from RNA polymerase II promoter|systemic acquired resistance|transcription, DNA-templated
comp56257_c0_seq1	GO:0005789;GO:0005524;GO:0004674;GO:0004712;GO:0071281;GO:0009873;GO:0009686;GO:0010105;GO:0046777;GO:2000069;GO:2000035;GO:0048510;GO:0009723;GO:0009750;GO:0001666;GO:0009744;GO:0010182	endoplasmic reticulum membrane|ATP binding|protein serine/threonine kinase activity|protein serine/threonine/tyrosine kinase activity|cellular response to iron ion|ethylene-activated signaling pathway|gibberellin biosynthetic process|negative regulation of ethylene-activated signaling pathway|protein autophosphorylation|regulation of post-embryonic root development|regulation of stem cell divisio…
comp96598_c0_seq1	GO:0009507;GO:0005739;GO:0009536;GO:0052623;GO:0009824;GO:0005524;GO:0052622;GO:0052381;GO:0009691;GO:0006400	chloroplast|mitochondrion|plastid|ADP dimethylallyltransferase activity|AMP dimethylallyltransferase activity|ATP binding|ATP dimethylallyltransferase activity|tRNA dimethylallyltransferase activity|cytokinin biosynthetic process|tRNA modification
comp9207_c0_seq1	GO:0005737;GO:0004022;GO:0051903;GO:0008270;GO:0006069	cytoplasm|alcohol dehydrogenase (NAD) activity|S-(hydroxymethyl)glutathione dehydrogenase activity|zinc ion binding|ethanol oxidation
comp75383_c0_seq1	GO:0009507;GO:0009570;GO:0010319;GO:0009579;GO:0031977;GO:0004462;GO:0046872;GO:0009409	chloroplast|chloroplast stroma|stromule|thylakoid|thylakoid lumen|lactoylglutathione lyase activity|metal ion binding|response to cold
comp57211_c0_seq3	GO:0031965;GO:0005643;GO:0006952;GO:0016973;GO:0015031;GO:0009733;GO:0009409	nuclear membrane|nuclear pore|defense response|poly(A)+ mRNA export from nucleus|protein transport|response to auxin|response to cold
comp97468_c0_seq1	GO:0005794;GO:0000139;GO:0016021;GO:0030775;GO:0045491	Golgi apparatus|Golgi membrane|integral component of membrane|glucuronoxylan 4-O-methyltransferase activity|xylan metabolic process
comp50159_c1_seq11	GO:0005783;GO:0005789;GO:0005794;GO:0016021;GO:0005886;GO:0005774;GO:0005773;GO:0016884;GO:0047412;GO:0042742;GO:0070291	endoplasmic reticulum|endoplasmic reticulum membrane|Golgi apparatus|integral component of membrane|plasma membrane|vacuolar membrane|vacuole|carbon-nitrogen ligase activity, with glutamine as amido-N-donor|N-(long-chain-acyl)ethanolamine deacylase activity|defense response to bacterium|N-acylethanolamine metabolic process
comp56301_c2_seq10	GO:0005887;GO:0005886;GO:0015293;GO:0015800;GO:0003333;GO:0015804	integral component of plasma membrane|plasma membrane|symporter activity|acidic amino acid transport|amino acid transmembrane transport|neutral amino acid transport
comp55617_c0_seq3	GO:0005829;GO:0005777;GO:0005886;GO:0003985;GO:0046872;GO:0008299;GO:0009846;GO:0009860;GO:0016125	cytosol|peroxisome|plasma membrane|acetyl-CoA C-acetyltransferase activity|metal ion binding|isoprenoid biosynthetic process|pollen germination|pollen tube growth|sterol metabolic process
comp46463_c0_seq1	GO:0005737;GO:0005829;GO:0070062;GO:0005777;GO:0033885;GO:0004301;GO:0042577;GO:0000287;GO:0016791;GO:0042803;GO:0005102;GO:0015643;GO:0042632;GO:0016311;GO:0046839;GO:0010628;GO:0006470;GO:0090181;GO:0009636;GO:0046272	cytoplasm|cytosol|extracellular exosome|peroxisome|10-hydroxy-9-(phosphonooxy)octadecanoate phosphatase activity|epoxide hydrolase activity|lipid phosphatase activity|magnesium ion binding|phosphatase activity|protein homodimerization activity|receptor binding|toxic substance binding|cholesterol homeostasis|dephosphorylation|phospholipid dephosphorylation|positive regulation of gene expression|pr…
comp44080_c0_seq2	GO:0046872	metal ion binding
comp50584_c1_seq4	GO:0008219;GO:0052542;GO:0006955;GO:0009626;GO:0010337;GO:0009651	cell death|defense response by callose deposition|immune response|plant-type hypersensitive response|regulation of salicylic acid metabolic process|response to salt stress
comp40913_c0_seq1	GO:0009507;GO:0022625;GO:0022626;GO:0016020	chloroplast|cytosolic large ribosomal subunit|cytosolic ribosome|membrane
comp55507_c1_seq2	GO:0005622;GO:0030170	intracellular|pyridoxal phosphate binding
comp81475_c0_seq1	GO:0050832;GO:0031640	defense response to fungus|killing of cells of other organism
comp33957_c0_seq2	GO:0016021;GO:0016874;GO:0004842;GO:0008270;GO:0016567	integral component of membrane|ligase activity|ubiquitin-protein transferase activity|zinc ion binding|protein ubiquitination
comp36477_c0_seq1	GO:0000785;GO:0005737;GO:0005925;GO:0005871;GO:0005874;GO:0005654;GO:0005819;GO:0005524;GO:0003677;GO:0003777;GO:0006281;GO:0007018;GO:0007080;GO:0007062	chromatin|cytoplasm|focal adhesion|kinesin complex|microtubule|nucleoplasm|spindle|ATP binding|DNA binding|microtubule motor activity|DNA repair|microtubule-based movement|mitotic metaphase plate congression|sister chromatid cohesion
comp47698_c0_seq1	GO:0005768;GO:0005794;GO:0000139;GO:0016021;GO:0005802;GO:0008168	endosome|Golgi apparatus|Golgi membrane|integral component of membrane|trans-Golgi network|methyltransferase activity
comp68332_c0_seq1	GO:0005618;GO:0005737;GO:0005576;GO:0004650;GO:0009901;GO:0005975;GO:0009830;GO:0010047	cell wall|cytoplasm|extracellular region|polygalacturonase activity|anther dehiscence|carbohydrate metabolic process|cell wall modification involved in abscission|fruit dehiscence
comp50203_c1_seq1	GO:0016491	oxidoreductase activity
comp51019_c0_seq1	GO:0043531;GO:0005524;GO:0006952	ADP binding|ATP binding|defense response
comp94647_c0_seq1	GO:0005885;GO:0005737;GO:0005524;GO:0034314;GO:0007275	Arp2/3 protein complex|cytoplasm|ATP binding|Arp2/3 complex-mediated actin nucleation|multicellular organismal development
comp49488_c0_seq1	GO:0016607;GO:0005634;GO:0030529;GO:0003729;GO:0044822;GO:0032502;GO:0006397;GO:0006913;GO:0000381;GO:0008380	nuclear speck|nucleus|ribonucleoprotein complex|mRNA binding|poly(A) RNA binding|developmental process|mRNA processing|nucleocytoplasmic transport|regulation of alternative mRNA splicing, via spliceosome|RNA splicing
comp55917_c1_seq11	GO:0005829;GO:0005516;GO:0004351;GO:0030170;GO:0006536;GO:0046686	cytosol|calmodulin binding|glutamate decarboxylase activity|pyridoxal phosphate binding|glutamate metabolic process|response to cadmium ion
comp11271_c0_seq1	GO:0005622;GO:0005524;GO:0004707	intracellular|ATP binding|MAP kinase activity
comp57189_c0_seq9	GO:0004190;GO:0004519;GO:0003676;GO:0003964;GO:0008270;GO:0015074	aspartic-type endopeptidase activity|endonuclease activity|nucleic acid binding|RNA-directed DNA polymerase activity|zinc ion binding|DNA integration
comp15839_c0_seq1	GO:0031305;GO:0005743;GO:0005744;GO:0005741;GO:0005739;GO:0015450;GO:0030150	integral component of mitochondrial inner membrane|mitochondrial inner membrane|mitochondrial inner membrane presequence translocase complex|mitochondrial outer membrane|mitochondrion|P-P-bond-hydrolysis-driven protein transmembrane transporter activity|protein import into mitochondrial matrix
comp93988_c0_seq1	GO:0005618;GO:0005829;GO:0022627;GO:0003723;GO:0003735;GO:0006412	cell wall|cytosol|cytosolic small ribosomal subunit|RNA binding|structural constituent of ribosome|translation
comp30138_c0_seq2	GO:0009507;GO:0003677;GO:0003899;GO:0006351	chloroplast|DNA binding|DNA-directed RNA polymerase activity|transcription, DNA-templated
comp41624_c0_seq1	GO:0005509	calcium ion binding
comp48452_c0_seq2	GO:0005829;GO:0005524;GO:0046872;GO:0008478;GO:0042538;GO:0016310;GO:0009443;GO:0008615;GO:0010054	cytosol|ATP binding|metal ion binding|pyridoxal kinase activity|hyperosmotic salinity response|phosphorylation|pyridoxal 5'-phosphate salvage|pyridoxine biosynthetic process|trichoblast differentiation
comp68993_c0_seq1	GO:0005634;GO:0003700;GO:0030154;GO:0051301;GO:0007623;GO:0010492;GO:0006355;GO:0048768;GO:0006351	nucleus|transcription factor activity, sequence-specific DNA binding|cell differentiation|cell division|circadian rhythm|maintenance of shoot apical meristem identity|regulation of transcription, DNA-templated|root hair cell tip growth|transcription, DNA-templated
comp61071_c0_seq1	GO:0009507;GO:0030529;GO:0000166;GO:0003723;GO:0006397	chloroplast|ribonucleoprotein complex|nucleotide binding|RNA binding|mRNA processing
comp52530_c0_seq1	GO:0010005;GO:0008017;GO:0010031;GO:0007275;GO:0009826	cortical microtubule, transverse to long axis|microtubule binding|circumnutation|multicellular organismal development|unidimensional cell growth
comp24062_c0_seq1	GO:0009535;GO:0016747;GO:0071555;GO:0009555;GO:0042761	chloroplast thylakoid membrane|transferase activity, transferring acyl groups other than amino-acyl groups|cell wall organization|pollen development|very long-chain fatty acid biosynthetic process
comp6630_c0_seq1	GO:0005739;GO:0005730;GO:0005654;GO:0005524;GO:0004449;GO:0000287;GO:0051287;GO:0006102;GO:0006099	mitochondrion|nucleolus|nucleoplasm|ATP binding|isocitrate dehydrogenase (NAD+) activity|magnesium ion binding|NAD binding|isocitrate metabolic process|tricarboxylic acid cycle
comp58099_c0_seq1	GO:0005634;GO:0003682;GO:0003677;GO:0003700;GO:0006338;GO:0000741;GO:0010197;GO:0006355	nucleus|chromatin binding|DNA binding|transcription factor activity, sequence-specific DNA binding|chromatin remodeling|karyogamy|polar nucleus fusion|regulation of transcription, DNA-templated
comp48310_c1_seq1	GO:0004519;GO:0046872;GO:0003964;GO:0006310	endonuclease activity|metal ion binding|RNA-directed DNA polymerase activity|DNA recombination
comp49690_c1_seq1	GO:0016021	integral component of membrane
comp15590_c0_seq1	GO:0005737;GO:0005874;GO:0005524;GO:0008568;GO:0051013	cytoplasm|microtubule|ATP binding|microtubule-severing ATPase activity|microtubule severing
comp17630_c0_seq1	GO:0016491	oxidoreductase activity
comp38038_c0_seq1	GO:0009507;GO:0005524;GO:0008974;GO:0019253	chloroplast|ATP binding|phosphoribulokinase activity|reductive pentose-phosphate cycle
comp55080_c0_seq2	GO:0005634;GO:0003677;GO:0043565;GO:0003700;GO:0044212;GO:0045893;GO:0009408;GO:0009651;GO:0009414;GO:0006351	nucleus|DNA binding|sequence-specific DNA binding|transcription factor activity, sequence-specific DNA binding|transcription regulatory region DNA binding|positive regulation of transcription, DNA-templated|response to heat|response to salt stress|response to water deprivation|transcription, DNA-templated
comp52220_c0_seq6	GO:0016787;GO:0006541	hydrolase activity|glutamine metabolic process
comp53658_c0_seq5	GO:0005783;GO:0004038;GO:0050897;GO:0008270;GO:0000256;GO:0006144;GO:0010136	endoplasmic reticulum|allantoinase activity|cobalt ion binding|zinc ion binding|allantoin catabolic process|purine nucleobase metabolic process|ureide catabolic process
comp42882_c0_seq9	GO:0005884;GO:0030136;GO:0005794;GO:0005770;GO:0009579;GO:0030276;GO:0002020;GO:0006623	actin filament|clathrin-coated vesicle|Golgi apparatus|late endosome|thylakoid|clathrin binding|protease binding|protein targeting to vacuole
comp22454_c0_seq1	GO:0005730;GO:0005634;GO:0051539;GO:0003677;GO:0019104;GO:0003906;GO:0046872;GO:0006284;GO:0006342;GO:0080111;GO:0006306;GO:0006281;GO:0031936;GO:0006351	nucleolus|nucleus|4 iron, 4 sulfur cluster binding|DNA binding|DNA N-glycosylase activity|DNA-(apurinic or apyrimidinic site) lyase activity|metal ion binding|base-excision repair|chromatin silencing|DNA demethylation|DNA methylation|DNA repair|negative regulation of chromatin silencing|transcription, DNA-templated
comp53741_c1_seq1	GO:0005576;GO:0003993;GO:0046872;GO:0016311	extracellular region|acid phosphatase activity|metal ion binding|dephosphorylation
comp56476_c1_seq2	GO:0016592;GO:0004527;GO:0000166;GO:0003723;GO:0006355;GO:0006351	mediator complex|exonuclease activity|nucleotide binding|RNA binding|regulation of transcription, DNA-templated|transcription, DNA-templated
comp79892_c0_seq1	GO:0016020;GO:0005524;GO:0005509;GO:0004674	membrane|ATP binding|calcium ion binding|protein serine/threonine kinase activity
comp14191_c0_seq1	GO:0005840;GO:0042254	ribosome|ribosome biogenesis
comp19738_c0_seq1	GO:0005634;GO:0003677;GO:0003700;GO:0032922;GO:0043966;GO:0048573;GO:0006355;GO:0009737;GO:0009733;GO:0046686;GO:0009723;GO:0009739;GO:0009753;GO:0009751;GO:0009651;GO:0006351	nucleus|DNA binding|transcription factor activity, sequence-specific DNA binding|circadian regulation of gene expression|histone H3 acetylation|photoperiodism, flowering|regulation of transcription, DNA-templated|response to abscisic acid|response to auxin|response to cadmium ion|response to ethylene|response to gibberellin|response to jasmonic acid|response to salicylic acid|response to salt str…
comp47810_c0_seq1	GO:0005840;GO:0042254	ribosome|ribosome biogenesis
comp46125_c0_seq3	GO:0005829;GO:0000815;GO:0005770;GO:0070676;GO:0015031;GO:0007034	cytosol|ESCRT III complex|late endosome|intralumenal vesicle formation|protein transport|vacuolar transport
comp90726_c0_seq1	GO:0004190;GO:0004519;GO:0003676;GO:0003964;GO:0015074	aspartic-type endopeptidase activity|endonuclease activity|nucleic acid binding|RNA-directed DNA polymerase activity|DNA integration
comp32635_c0_seq1	GO:0016021;GO:0005622;GO:0005886;GO:0005524;GO:0004674;GO:0009736;GO:0000160	integral component of membrane|intracellular|plasma membrane|ATP binding|protein serine/threonine kinase activity|cytokinin-activated signaling pathway|phosphorelay signal transduction system
comp52758_c1_seq1	GO:0005737;GO:0005634;GO:0005524;GO:0046872;GO:0004674	cytoplasm|nucleus|ATP binding|metal ion binding|protein serine/threonine kinase activity
comp20874_c0_seq1	GO:0008180;GO:0005829;GO:0010388;GO:0009793;GO:0006972;GO:0006461;GO:0000338;GO:0009585;GO:0009646;GO:0009651	COP9 signalosome|cytosol|cullin deneddylation|embryo development ending in seed dormancy|hyperosmotic response|protein complex assembly|protein deneddylation|red, far-red light phototransduction|response to absence of light|response to salt stress
comp16935_c0_seq1	GO:0005737;GO:0005634;GO:0008429;GO:0030154;GO:0009908;GO:0010229;GO:0009909;GO:0048510;GO:0048572;GO:0048575	cytoplasm|nucleus|phosphatidylethanolamine binding|cell differentiation|flower development|inflorescence development|regulation of flower development|regulation of timing of transition from vegetative to reproductive phase|short-day photoperiodism|short-day photoperiodism, flowering
comp5546_c0_seq1	GO:0009507;GO:0009941;GO:0009570;GO:0009535;GO:0009295;GO:0009506;GO:0000311;GO:0009579;GO:0003735;GO:0006412	chloroplast|chloroplast envelope|chloroplast stroma|chloroplast thylakoid membrane|nucleoid|plasmodesma|plastid large ribosomal subunit|thylakoid|structural constituent of ribosome|translation
comp52086_c3_seq1	GO:0005576;GO:0020037;GO:0046872;GO:0004601;GO:0042744;GO:0006979	extracellular region|heme binding|metal ion binding|peroxidase activity|hydrogen peroxide catabolic process|response to oxidative stress
comp48095_c0_seq9	GO:0005737;GO:0005524;GO:0008270;GO:0006260;GO:0006457;GO:0009408	cytoplasm|ATP binding|zinc ion binding|DNA replication|protein folding|response to heat
comp31837_c1_seq1	GO:0005737;GO:0005634;GO:0003723;GO:0009911;GO:0006355;GO:0006351	cytoplasm|nucleus|RNA binding|positive regulation of flower development|regulation of transcription, DNA-templated|transcription, DNA-templated
comp21838_c0_seq1	GO:0071013;GO:0080008;GO:0005634;GO:0071011;GO:0000974;GO:0048825;GO:0009870;GO:0010204;GO:0042742;GO:0050832;GO:0010154;GO:0009755;GO:0045087;GO:0048366;GO:0000398;GO:0045892;GO:0016567;GO:0006508;GO:0009749;GO:0048364;GO:0010182	catalytic step 2 spliceosome|Cul4-RING E3 ubiquitin ligase complex|nucleus|precatalytic spliceosome|Prp19 complex|cotyledon development|defense response signaling pathway, resistance gene-dependent|defense response signaling pathway, resistance gene-independent|defense response to bacterium|defense response to fungus|fruit development|hormone-mediated signaling pathway|innate immune response|leaf…
comp33845_c0_seq1	GO:0048046;GO:0009507;GO:0009570;GO:0009579;GO:0005507;GO:0042742	apoplast|chloroplast|chloroplast stroma|thylakoid|copper ion binding|defense response to bacterium
comp51282_c0_seq1	GO:0005794;GO:0000139;GO:0016021;GO:0009834;GO:0045492	Golgi apparatus|Golgi membrane|integral component of membrane|plant-type secondary cell wall biogenesis|xylan biosynthetic process
comp61837_c0_seq1	GO:0016021;GO:0005524;GO:0004674	integral component of membrane|ATP binding|protein serine/threonine kinase activity
comp50598_c0_seq1	GO:0032133;GO:0000775;GO:0000780;GO:0005634;GO:0048471;GO:0005819;GO:0005876;GO:0051233;GO:0031616;GO:0005524;GO:0035175;GO:0044022;GO:0007059;GO:0043987;GO:0043988;GO:0016572;GO:0007052;GO:0032465	chromosome passenger complex|chromosome, centromeric region|condensed nuclear chromosome, centromeric region|nucleus|perinuclear region of cytoplasm|spindle|spindle microtubule|spindle midzone|spindle pole centrosome|ATP binding|histone kinase activity (H3-S10 specific)|histone kinase activity (H3-S28 specific)|chromosome segregation|histone H3-S10 phosphorylation|histone H3-S28 phosphorylation|h…
comp30070_c0_seq1	GO:0005576;GO:0020037;GO:0046872;GO:0004601;GO:0042744;GO:0006979	extracellular region|heme binding|metal ion binding|peroxidase activity|hydrogen peroxide catabolic process|response to oxidative stress
comp38539_c1_seq1	GO:0006355;GO:0006351	regulation of transcription, DNA-templated|transcription, DNA-templated
comp54544_c1_seq1	GO:0016282;GO:0033290;GO:0005852;GO:0003743;GO:0001731;GO:0006446	eukaryotic 43S preinitiation complex|eukaryotic 48S preinitiation complex|eukaryotic translation initiation factor 3 complex|translation initiation factor activity|formation of translation preinitiation complex|regulation of translational initiation
comp57998_c0_seq1	GO:0005634;GO:0003700;GO:0044212;GO:0006351	nucleus|transcription factor activity, sequence-specific DNA binding|transcription regulatory region DNA binding|transcription, DNA-templated
comp15061_c0_seq1	GO:0005886;GO:0009055;GO:0015035;GO:0045454	plasma membrane|electron carrier activity|protein disulfide oxidoreductase activity|cell redox homeostasis
comp28815_c0_seq2	GO:0016021;GO:0004970	integral component of membrane|ionotropic glutamate receptor activity
comp78927_c0_seq1	GO:0016021;GO:0005886;GO:0005524;GO:0004674	integral component of membrane|plasma membrane|ATP binding|protein serine/threonine kinase activity
comp27632_c0_seq1	GO:0005788;GO:0005524;GO:0006457;GO:0006950	endoplasmic reticulum lumen|ATP binding|protein folding|response to stress
comp20572_c0_seq1	GO:0009535;GO:0009538;GO:0015979	chloroplast thylakoid membrane|photosystem I reaction center|photosynthesis
comp43251_c2_seq2	GO:0005737;GO:0005829;GO:0016020;GO:0005634;GO:0005886;GO:0005773;GO:0005524;GO:0005509;GO:0009931;GO:0005516;GO:0004683;GO:0004672;GO:0004674;GO:0009738;GO:0035556;GO:0018105;GO:0046777;GO:0010359;GO:0010119;GO:0009651	cytoplasm|cytosol|membrane|nucleus|plasma membrane|vacuole|ATP binding|calcium ion binding|calcium-dependent protein serine/threonine kinase activity|calmodulin binding|calmodulin-dependent protein kinase activity|protein kinase activity|protein serine/threonine kinase activity|abscisic acid-activated signaling pathway|intracellular signal transduction|peptidyl-serine phosphorylation|protein auto…
comp49911_c0_seq69	GO:0005634;GO:0003677;GO:0003700;GO:0071281;GO:0009873;GO:0042762;GO:0006355;GO:0006351	nucleus|DNA binding|transcription factor activity, sequence-specific DNA binding|cellular response to iron ion|ethylene-activated signaling pathway|regulation of sulfur metabolic process|regulation of transcription, DNA-templated|transcription, DNA-templated
comp27608_c0_seq2	GO:0046872;GO:0003676;GO:0004523	metal ion binding|nucleic acid binding|RNA-DNA hybrid ribonuclease activity
comp46449_c1_seq18	GO:0005634;GO:0003677;GO:0006355;GO:0006351	nucleus|DNA binding|regulation of transcription, DNA-templated|transcription, DNA-templated
comp48950_c1_seq1	GO:0005634;GO:0003677;GO:0003700;GO:0060774;GO:0009873;GO:0060772;GO:0060771;GO:0040019;GO:0009791;GO:0048364;GO:0009845;GO:0006351	nucleus|DNA binding|transcription factor activity, sequence-specific DNA binding|auxin mediated signaling pathway involved in phyllotactic patterning|ethylene-activated signaling pathway|leaf phyllotactic patterning|phyllotactic patterning|positive regulation of embryonic development|post-embryonic development|root development|seed germination|transcription, DNA-templated
comp39769_c2_seq1	GO:0016757;GO:0005992	transferase activity, transferring glycosyl groups|trehalose biosynthetic process
comp19459_c0_seq1	GO:0005737;GO:0016020;GO:0016157;GO:0005985	cytoplasm|membrane|sucrose synthase activity|sucrose metabolic process
comp30818_c0_seq2	GO:0016021;GO:0005886;GO:0005385;GO:0071577;GO:0006829	integral component of membrane|plasma membrane|zinc ion transmembrane transporter activity|zinc II ion transmembrane transport|zinc II ion transport
comp40950_c0_seq1	GO:0009507;GO:0022625;GO:0022626;GO:0016020	chloroplast|cytosolic large ribosomal subunit|cytosolic ribosome|membrane
comp47325_c0_seq8	GO:0005634;GO:0003677;GO:0003700;GO:0048440;GO:0007623;GO:0010154;GO:0010187;GO:0009409;GO:0010114;GO:0006351	nucleus|DNA binding|transcription factor activity, sequence-specific DNA binding|carpel development|circadian rhythm|fruit development|negative regulation of seed germination|response to cold|response to red light|transcription, DNA-templated
comp57269_c0_seq8	GO:0005829;GO:0000062;GO:0008289;GO:0006869;GO:0001666;GO:0009416	cytosol|fatty-acyl-CoA binding|lipid binding|lipid transport|response to hypoxia|response to light stimulus
comp54573_c0_seq9	GO:0009941;GO:0016021;GO:0005381	chloroplast envelope|integral component of membrane|iron ion transmembrane transporter activity
comp34539_c1_seq1	GO:0016021;GO:0005622;GO:0005886;GO:0005262;GO:0008066;GO:0004970;GO:0070588;GO:0006816;GO:0019722;GO:0071230	integral component of membrane|intracellular|plasma membrane|calcium channel activity|glutamate receptor activity|ionotropic glutamate receptor activity|calcium ion transmembrane transport|calcium ion transport|calcium-mediated signaling|cellular response to amino acid stimulus
comp29117_c0_seq1	GO:0015629;GO:0030042	actin cytoskeleton|actin filament depolymerization
comp48186_c0_seq1	GO:0043130;GO:0008270;GO:0046621;GO:0048482;GO:0048317	ubiquitin binding|zinc ion binding|negative regulation of organ growth|ovule morphogenesis|seed morphogenesis
comp82439_c0_seq1	GO:0005634;GO:0016787;GO:0048444;GO:0009740;GO:0010476;GO:0009939;GO:0009739	nucleus|hydrolase activity|floral organ morphogenesis|gibberellic acid mediated signaling pathway|gibberellin mediated signaling pathway|positive regulation of gibberellic acid mediated signaling pathway|response to gibberellin
comp53947_c2_seq18	GO:0005506;GO:0016491	iron ion binding|oxidoreductase activity
comp57461_c3_seq2	GO:0016021;GO:0005774;GO:0005524;GO:0042626;GO:0008559	integral component of membrane|vacuolar membrane|ATP binding|ATPase activity, coupled to transmembrane movement of substances|xenobiotic-transporting ATPase activity
comp29829_c0_seq1	GO:0005739;GO:0004375;GO:0006546	mitochondrion|glycine dehydrogenase (decarboxylating) activity|glycine catabolic process
comp57659_c0_seq1	GO:0005736;GO:0005665;GO:0005666;GO:0000418;GO:0003677;GO:0003899;GO:0006360;GO:0006366;GO:0006383	DNA-directed RNA polymerase I complex|DNA-directed RNA polymerase II, core complex|DNA-directed RNA polymerase III complex|DNA-directed RNA polymerase IV complex|DNA binding|DNA-directed RNA polymerase activity|transcription from RNA polymerase I promoter|transcription from RNA polymerase II promoter|transcription from RNA polymerase III promoter
comp79265_c0_seq1	GO:0005634;GO:0043565;GO:0003700;GO:0006351	nucleus|sequence-specific DNA binding|transcription factor activity, sequence-specific DNA binding|transcription, DNA-templated
comp59891_c0_seq1	GO:0009341;GO:0004565;GO:0030246;GO:0000287;GO:0005975	beta-galactosidase complex|beta-galactosidase activity|carbohydrate binding|magnesium ion binding|carbohydrate metabolic process
comp55347_c0_seq1	GO:0060320	rejection of self pollen
comp52773_c0_seq1	GO:0016021;GO:0005622;GO:0005524;GO:0004143;GO:0046872;GO:0006952;GO:0035556;GO:0048366;GO:0007205;GO:0009409;GO:0009611;GO:0048364	integral component of membrane|intracellular|ATP binding|diacylglycerol kinase activity|metal ion binding|defense response|intracellular signal transduction|leaf development|protein kinase C-activating G-protein coupled receptor signaling pathway|response to cold|response to wounding|root development
comp77734_c0_seq1	GO:0016491;GO:0008270	oxidoreductase activity|zinc ion binding
comp46547_c1_seq1	GO:0022625;GO:0003735;GO:0006412	cytosolic large ribosomal subunit|structural constituent of ribosome|translation
comp7992_c0_seq1	GO:0048046;GO:0030145;GO:0045735	apoplast|manganese ion binding|nutrient reservoir activity
comp31501_c0_seq1	GO:0009507;GO:0009941;GO:0009706;GO:0016021;GO:0005739;GO:0009536;GO:0007275	chloroplast|chloroplast envelope|chloroplast inner membrane|integral component of membrane|mitochondrion|plastid|multicellular organismal development
comp56069_c2_seq2	GO:0005634;GO:0003677;GO:0003700;GO:0006952;GO:0009737;GO:0009723;GO:0009620;GO:0009753;GO:0009651;GO:0006351	nucleus|DNA binding|transcription factor activity, sequence-specific DNA binding|defense response|response to abscisic acid|response to ethylene|response to fungus|response to jasmonic acid|response to salt stress|transcription, DNA-templated
comp48789_c0_seq1	GO:0005634;GO:0009734;GO:0006355;GO:0009733;GO:0006351	nucleus|auxin-activated signaling pathway|regulation of transcription, DNA-templated|response to auxin|transcription, DNA-templated
comp55799_c0_seq1	GO:0048046;GO:0005794;GO:0030247;GO:0016998;GO:0030244;GO:0006032;GO:0009873;GO:0009825;GO:0010337;GO:0009735;GO:0009408;GO:0010167;GO:0009651;GO:0009414;GO:0010053	apoplast|Golgi apparatus|polysaccharide binding|cell wall macromolecule catabolic process|cellulose biosynthetic process|chitin catabolic process|ethylene-activated signaling pathway|multidimensional cell growth|regulation of salicylic acid metabolic process|response to cytokinin|response to heat|response to nitrate|response to salt stress|response to water deprivation|root epidermal cell differe…
comp56973_c2_seq1	GO:0005759;GO:0004252	mitochondrial matrix|serine-type endopeptidase activity
comp53682_c0_seq10	GO:0005737;GO:0016020;GO:0030276;GO:0008289;GO:0000147;GO:0007015;GO:0006897	cytoplasm|membrane|clathrin binding|lipid binding|actin cortical patch assembly|actin filament organization|endocytosis
comp69536_c0_seq1	GO:0005829;GO:0018826;GO:0030170;GO:0009970;GO:0042631;GO:0019458;GO:0051289	cytosol|methionine gamma-lyase activity|pyridoxal phosphate binding|cellular response to sulfate starvation|cellular response to water deprivation|methionine catabolic process via 2-oxobutanoate|protein homotetramerization
comp40320_c0_seq1	GO:0005739;GO:0005840;GO:0003735;GO:0006412	mitochondrion|ribosome|structural constituent of ribosome|translation
comp55530_c0_seq28	GO:0005096;GO:0007165	GTPase activator activity|signal transduction
comp51153_c0_seq1	GO:0005634;GO:0046872;GO:0007275	nucleus|metal ion binding|multicellular organismal development
comp55875_c1_seq2	GO:0005737;GO:0005634;GO:0000943;GO:0004190;GO:0005524;GO:0003677;GO:0003887;GO:0008233;GO:0004540;GO:0003723;GO:0003964;GO:0004523;GO:0008270;GO:0071897;GO:0015074;GO:0006310;GO:0090501;GO:0006278;GO:0032197;GO:0019076	cytoplasm|nucleus|retrotransposon nucleocapsid|aspartic-type endopeptidase activity|ATP binding|DNA binding|DNA-directed DNA polymerase activity|peptidase activity|ribonuclease activity|RNA binding|RNA-directed DNA polymerase activity|RNA-DNA hybrid ribonuclease activity|zinc ion binding|DNA biosynthetic process|DNA integration|DNA recombination|RNA phosphodiester bond hydrolysis|RNA-dependent DN…
comp54682_c0_seq33	GO:0016874;GO:0004516;GO:0004514;GO:0009435;GO:0019358	ligase activity|nicotinate phosphoribosyltransferase activity|nicotinate-nucleotide diphosphorylase (carboxylating) activity|NAD biosynthetic process|nicotinate nucleotide salvage
comp57476_c0_seq31	GO:0005813;GO:0005737;GO:0005874;GO:0072686;GO:0005634;GO:0004197;GO:0008233;GO:0051304;GO:0000911;GO:0009793;GO:0009960;GO:0006887;GO:0051307;GO:0007067;GO:1901970;GO:0045876;GO:2000114;GO:0009826;GO:0016192	centrosome|cytoplasm|microtubule|mitotic spindle|nucleus|cysteine-type endopeptidase activity|peptidase activity|chromosome separation|cytokinesis by cell plate formation|embryo development ending in seed dormancy|endosperm development|exocytosis|meiotic chromosome separation|mitotic nuclear division|positive regulation of mitotic sister chromatid separation|positive regulation of sister chromati…
comp47695_c0_seq4	GO:0005634;GO:0003677;GO:0003700;GO:0006355;GO:0080147;GO:0006351	nucleus|DNA binding|transcription factor activity, sequence-specific DNA binding|regulation of transcription, DNA-templated|root hair cell development|transcription, DNA-templated
comp1247_c1_seq1	GO:0031418;GO:0046872;GO:0045486;GO:0009813	L-ascorbic acid binding|metal ion binding|naringenin 3-dioxygenase activity|flavonoid biosynthetic process
comp36259_c0_seq8	GO:0032541;GO:0005789;GO:0005794;GO:0000139;GO:0016021;GO:0032366;GO:0097036;GO:0006665;GO:0016125	cortical endoplasmic reticulum|endoplasmic reticulum membrane|Golgi apparatus|Golgi membrane|integral component of membrane|intracellular sterol transport|regulation of plasma membrane sterol distribution|sphingolipid metabolic process|sterol metabolic process
comp52529_c0_seq3	GO:0005737;GO:0005634;GO:0000502;GO:0005839;GO:0004175;GO:0004298;GO:0010499;GO:0043161	cytoplasm|nucleus|proteasome complex|proteasome core complex|endopeptidase activity|threonine-type endopeptidase activity|proteasomal ubiquitin-independent protein catabolic process|proteasome-mediated ubiquitin-dependent protein catabolic process
comp87817_c0_seq1	GO:0032578;GO:0046658;GO:0005773;GO:0009055	aleurone grain membrane|anchored component of plasma membrane|vacuole|electron carrier activity
comp52327_c0_seq4	GO:0098687;GO:0005737;GO:0005739;GO:0005730;GO:0005654;GO:0005634;GO:0003680;GO:0003677;GO:0043565;GO:0006355;GO:0006351	chromosomal region|cytoplasm|mitochondrion|nucleolus|nucleoplasm|nucleus|AT DNA binding|DNA binding|sequence-specific DNA binding|regulation of transcription, DNA-templated|transcription, DNA-templated
comp51135_c0_seq1	GO:0005524;GO:0009408;GO:0009644;GO:0042542	ATP binding|response to heat|response to high light intensity|response to hydrogen peroxide
comp14788_c0_seq1	GO:0005634;GO:0003677;GO:0043565;GO:0003700;GO:0042631;GO:0030308;GO:0032876;GO:0045892;GO:0008361;GO:2000038;GO:2000037;GO:0006355;GO:0009414;GO:0006351;GO:0010090	nucleus|DNA binding|sequence-specific DNA binding|transcription factor activity, sequence-specific DNA binding|cellular response to water deprivation|negative regulation of cell growth|negative regulation of DNA endoreduplication|negative regulation of transcription, DNA-templated|regulation of cell size|regulation of stomatal complex development|regulation of stomatal complex patterning|regulati…
comp54944_c1_seq2	GO:0016021;GO:0009705;GO:0005886;GO:0022821;GO:0010540;GO:0009630;GO:0071805;GO:0090333;GO:0080167;GO:0009414;GO:0048364	integral component of membrane|plant-type vacuole membrane|plasma membrane|potassium ion antiporter activity|basipetal auxin transport|gravitropism|potassium ion transmembrane transport|regulation of stomatal closure|response to karrikin|response to water deprivation|root development
comp52107_c0_seq1	GO:0005576;GO:0008810;GO:0071555;GO:0030245	extracellular region|cellulase activity|cell wall organization|cellulose catabolic process
comp57657_c0_seq1	GO:0005829;GO:0031597;GO:0031595;GO:0005634;GO:0005886;GO:0000502;GO:0005524;GO:0036402;GO:0017025;GO:0030433;GO:1901800;GO:0045899	cytosol|cytosolic proteasome complex|nuclear proteasome complex|nucleus|plasma membrane|proteasome complex|ATP binding|proteasome-activating ATPase activity|TBP-class protein binding|ER-associated ubiquitin-dependent protein catabolic process|positive regulation of proteasomal protein catabolic process|positive regulation of RNA polymerase II transcriptional preinitiation complex assembly
comp24807_c0_seq1	GO:0005737;GO:0005524;GO:0016874;GO:0019788;GO:0045116;GO:0016567;GO:0009733	cytoplasm|ATP binding|ligase activity|NEDD8 transferase activity|protein neddylation|protein ubiquitination|response to auxin
comp30879_c0_seq2	GO:0005840;GO:0003735;GO:0006412	ribosome|structural constituent of ribosome|translation
comp64512_c0_seq1	GO:0005634;GO:0003676;GO:0008270	nucleus|nucleic acid binding|zinc ion binding
comp55062_c1_seq1	GO:0005576;GO:0016788	extracellular region|hydrolase activity, acting on ester bonds
comp56365_c1_seq14	GO:0005622;GO:0008270;GO:0006886;GO:0016192	intracellular|zinc ion binding|intracellular protein transport|vesicle-mediated transport
comp44379_c0_seq1	GO:0046872;GO:0004722	metal ion binding|protein serine/threonine phosphatase activity
comp77834_c0_seq1	GO:0016021;GO:0005886;GO:0019706;GO:0008270	integral component of membrane|plasma membrane|protein-cysteine S-palmitoyltransferase activity|zinc ion binding
comp41670_c0_seq1	GO:0016021;GO:0015297;GO:0015238;GO:0006855	integral component of membrane|antiporter activity|drug transmembrane transporter activity|drug transmembrane transport
comp52479_c0_seq1	GO:0005737;GO:0005783;GO:0005768;GO:0005576;GO:0005794;GO:0009505;GO:0005886;GO:0005802;GO:0005543;GO:0016757;GO:0009738;GO:0007049;GO:0030154;GO:0051301;GO:0071482;GO:0030244;GO:0010215;GO:0060560;GO:0010078;GO:0009831;GO:0009663;GO:0040008;GO:2001009;GO:0009737;GO:0009749;GO:0009416;GO:0009826	cytoplasm|endoplasmic reticulum|endosome|extracellular region|Golgi apparatus|plant-type cell wall|plasma membrane|trans-Golgi network|phospholipid binding|transferase activity, transferring glycosyl groups|abscisic acid-activated signaling pathway|cell cycle|cell differentiation|cell division|cellular response to light stimulus|cellulose biosynthetic process|cellulose microfibril organization|de…
comp70294_c0_seq1	GO:0005634;GO:0008270;GO:0006355	nucleus|zinc ion binding|regulation of transcription, DNA-templated
comp58188_c0_seq1	GO:0005634;GO:0003677;GO:0046872;GO:0003700;GO:0009908;GO:0006355;GO:0006351	nucleus|DNA binding|metal ion binding|transcription factor activity, sequence-specific DNA binding|flower development|regulation of transcription, DNA-templated|transcription, DNA-templated
comp46401_c0_seq1	GO:0005759;GO:0008494;GO:0009060;GO:0070131	mitochondrial matrix|translation activator activity|aerobic respiration|positive regulation of mitochondrial translation
comp45307_c0_seq1	GO:0008061;GO:0004568;GO:0016998;GO:0006032;GO:0050832;GO:0000272	chitin binding|chitinase activity|cell wall macromolecule catabolic process|chitin catabolic process|defense response to fungus|polysaccharide catabolic process
comp57565_c0_seq2	GO:0005737;GO:0005634;GO:0000943;GO:0004190;GO:0005524;GO:0003677;GO:0003887;GO:0008233;GO:0004540;GO:0003723;GO:0003964;GO:0004523;GO:0008270;GO:0071897;GO:0015074;GO:0006310;GO:0090501;GO:0006278;GO:0032197;GO:0019076	cytoplasm|nucleus|retrotransposon nucleocapsid|aspartic-type endopeptidase activity|ATP binding|DNA binding|DNA-directed DNA polymerase activity|peptidase activity|ribonuclease activity|RNA binding|RNA-directed DNA polymerase activity|RNA-DNA hybrid ribonuclease activity|zinc ion binding|DNA biosynthetic process|DNA integration|DNA recombination|RNA phosphodiester bond hydrolysis|RNA-dependent DN…
comp33234_c0_seq1	GO:0016021	integral component of membrane
comp21193_c0_seq1	GO:0005634;GO:0009734;GO:0006355;GO:0009733;GO:0006351	nucleus|auxin-activated signaling pathway|regulation of transcription, DNA-templated|response to auxin|transcription, DNA-templated
comp48293_c0_seq1	GO:0009986;GO:0030139;GO:0016021;GO:0032585;GO:0005886;GO:0005524;GO:0042803;GO:0004674;GO:0019199;GO:0008356;GO:0048825;GO:0000911;GO:0010311;GO:0019915;GO:0009933;GO:0000280;GO:0007000;GO:0009640;GO:0016567;GO:0009786;GO:0009909;GO:0009737;GO:0050826;GO:0048829;GO:0010162;GO:0009845;GO:0010182;GO:0010228	cell surface|endocytic vesicle|integral component of membrane|multivesicular body membrane|plasma membrane|ATP binding|protein homodimerization activity|protein serine/threonine kinase activity|transmembrane receptor protein kinase activity|asymmetric cell division|cotyledon development|cytokinesis by cell plate formation|lateral root formation|lipid storage|meristem structural organization|nucle…
comp20370_c0_seq1	GO:0005634;GO:0043565;GO:0003700;GO:0006351	nucleus|sequence-specific DNA binding|transcription factor activity, sequence-specific DNA binding|transcription, DNA-templated
comp8934_c0_seq1	GO:0005615;GO:0048539;GO:0045671;GO:0001503	extracellular space|bone marrow development|negative regulation of osteoclast differentiation|ossification
comp42729_c0_seq1	GO:0009507;GO:0009941;GO:0031969;GO:0016021;GO:0009536	chloroplast|chloroplast envelope|chloroplast membrane|integral component of membrane|plastid
comp28086_c0_seq1	GO:0044822	poly(A) RNA binding
comp15655_c0_seq1	GO:0005634;GO:0003676;GO:0000166;GO:0008270;GO:0000398	nucleus|nucleic acid binding|nucleotide binding|zinc ion binding|mRNA splicing, via spliceosome
comp42186_c2_seq5	GO:0016874;GO:0008270;GO:0016567	ligase activity|zinc ion binding|protein ubiquitination
comp24834_c0_seq1	GO:0009507;GO:0005840;GO:0019843;GO:0003735;GO:0006412	chloroplast|ribosome|rRNA binding|structural constituent of ribosome|translation
comp52660_c0_seq3	GO:0033855;GO:0030170;GO:0009058;GO:0006520	nicotianamine aminotransferase activity|pyridoxal phosphate binding|biosynthetic process|cellular amino acid metabolic process
comp42337_c0_seq2	GO:0005840;GO:0019843;GO:0003735;GO:0006412	ribosome|rRNA binding|structural constituent of ribosome|translation
comp66534_c0_seq1	GO:0035251;GO:1900994	UDP-glucosyltransferase activity|(-)-secologanin biosynthetic process
comp47912_c0_seq1	GO:0005737;GO:0005783;GO:0016021;GO:0043231;GO:0005634;GO:0048471;GO:0032947;GO:0042742;GO:0009816;GO:0031348;GO:0045892	cytoplasm|endoplasmic reticulum|integral component of membrane|intracellular membrane-bounded organelle|nucleus|perinuclear region of cytoplasm|protein complex scaffold|defense response to bacterium|defense response to bacterium, incompatible interaction|negative regulation of defense response|negative regulation of transcription, DNA-templated
comp56824_c1_seq3	GO:0070062;GO:0005634;GO:0070577;GO:0007010;GO:0008286;GO:0043066;GO:2001237;GO:0008284;GO:0043568;GO:0045840;GO:0033138;GO:0010800;GO:0045944;GO:0045893;GO:0006606;GO:0022604;GO:0008360;GO:0040008;GO:0001932;GO:0006357	extracellular exosome|nucleus|lysine-acetylated histone binding|cytoskeleton organization|insulin receptor signaling pathway|negative regulation of apoptotic process|negative regulation of extrinsic apoptotic signaling pathway|positive regulation of cell proliferation|positive regulation of insulin-like growth factor receptor signaling pathway|positive regulation of mitotic nuclear division|posit…
comp33404_c0_seq2	GO:0005634;GO:0003677;GO:0003700;GO:0009740;GO:0009867;GO:0009753;GO:0048443;GO:0080086;GO:0006351	nucleus|DNA binding|transcription factor activity, sequence-specific DNA binding|gibberellic acid mediated signaling pathway|jasmonic acid mediated signaling pathway|response to jasmonic acid|stamen development|stamen filament development|transcription, DNA-templated
comp51770_c0_seq4	GO:0004476;GO:0008270;GO:0009298;GO:0019853;GO:0009646;GO:0046686;GO:0046680;GO:0033591;GO:0009744;GO:0010043	mannose-6-phosphate isomerase activity|zinc ion binding|GDP-mannose biosynthetic process|L-ascorbic acid biosynthetic process|response to absence of light|response to cadmium ion|response to DDT|response to L-ascorbic acid|response to sucrose|response to zinc ion
comp31076_c0_seq1	GO:0000243;GO:0016607;GO:0005634;GO:0071011;GO:0034693;GO:0005689;GO:0003729;GO:0000166;GO:0017069;GO:0000398	commitment complex|nuclear speck|nucleus|precatalytic spliceosome|U11/U12 snRNP|U12-type spliceosomal complex|mRNA binding|nucleotide binding|snRNA binding|mRNA splicing, via spliceosome
comp42972_c0_seq1	GO:0005634;GO:0003677;GO:0003700;GO:0009873;GO:0034059;GO:0006351	nucleus|DNA binding|transcription factor activity, sequence-specific DNA binding|ethylene-activated signaling pathway|response to anoxia|transcription, DNA-templated
comp30485_c0_seq3	GO:0005773;GO:0016871;GO:0019745;GO:0009555;GO:0010027	vacuole|cycloartenol synthase activity|pentacyclic triterpenoid biosynthetic process|pollen development|thylakoid membrane organization
comp68714_c0_seq1	GO:0009507;GO:0000287	chloroplast|magnesium ion binding
comp43018_c0_seq2	GO:0016021;GO:0009705;GO:0015238;GO:0015299;GO:0022857;GO:0006855;GO:0009813;GO:1902600;GO:0010231;GO:0010023	integral component of membrane|plant-type vacuole membrane|drug transmembrane transporter activity|solute:proton antiporter activity|transmembrane transporter activity|drug transmembrane transport|flavonoid biosynthetic process|hydrogen ion transmembrane transport|maintenance of seed dormancy|proanthocyanidin biosynthetic process
comp51028_c1_seq1	GO:0005789;GO:0016021;GO:0005739	endoplasmic reticulum membrane|integral component of membrane|mitochondrion
comp46538_c0_seq1	GO:0005829;GO:0004471;GO:0004473;GO:0046872;GO:0051287;GO:0008948;GO:0006108;GO:0051260	cytosol|malate dehydrogenase (decarboxylating) (NAD+) activity|malate dehydrogenase (decarboxylating) (NADP+) activity|metal ion binding|NAD binding|oxaloacetate decarboxylase activity|malate metabolic process|protein homooligomerization
comp42279_c0_seq3	GO:0005509	calcium ion binding
comp18382_c0_seq2	GO:0005634;GO:0003677;GO:0003700;GO:0009908;GO:0048510;GO:0006351;GO:0010048	nucleus|DNA binding|transcription factor activity, sequence-specific DNA binding|flower development|regulation of timing of transition from vegetative to reproductive phase|transcription, DNA-templated|vernalization response
comp15837_c0_seq1	GO:0005794;GO:0016021;GO:0006886;GO:0061025;GO:0016192	Golgi apparatus|integral component of membrane|intracellular protein transport|membrane fusion|vesicle-mediated transport
comp55666_c0_seq50	GO:0005737;GO:0005730;GO:0005634;GO:0005886;GO:0005524;GO:0016301;GO:0004672;GO:0004674;GO:0009734;GO:0010540;GO:0035556;GO:0006468	cytoplasm|nucleolus|nucleus|plasma membrane|ATP binding|kinase activity|protein kinase activity|protein serine/threonine kinase activity|auxin-activated signaling pathway|basipetal auxin transport|intracellular signal transduction|protein phosphorylation
comp75309_c0_seq1	GO:0044297;GO:0005737;GO:0036464;GO:0022625;GO:0030425;GO:0070062;GO:0016020;GO:0044822;GO:0003735;GO:1903955;GO:1903146;GO:0006412	cell body|cytoplasm|cytoplasmic ribonucleoprotein granule|cytosolic large ribosomal subunit|dendrite|extracellular exosome|membrane|poly(A) RNA binding|structural constituent of ribosome|positive regulation of protein targeting to mitochondrion|regulation of mitophagy|translation
comp7533_c0_seq1	GO:0004190;GO:0004519;GO:0003676;GO:0003964;GO:0008270;GO:0015074	aspartic-type endopeptidase activity|endonuclease activity|nucleic acid binding|RNA-directed DNA polymerase activity|zinc ion binding|DNA integration
comp55127_c0_seq3	GO:0007049;GO:0051301;GO:0000079;GO:0006355	cell cycle|cell division|regulation of cyclin-dependent protein serine/threonine kinase activity|regulation of transcription, DNA-templated
comp85673_c0_seq1	GO:0005576	extracellular region
comp55404_c1_seq19	GO:0006355;GO:0006351;GO:0032196	regulation of transcription, DNA-templated|transcription, DNA-templated|transposition
comp56526_c0_seq1	GO:0016021;GO:0005886;GO:0005524;GO:0004674	integral component of membrane|plasma membrane|ATP binding|protein serine/threonine kinase activity
comp38571_c0_seq1	GO:0005634;GO:0003714;GO:0006952;GO:1903507;GO:0031347;GO:2000022;GO:0006355;GO:0009611;GO:0006351	nucleus|transcription corepressor activity|defense response|negative regulation of nucleic acid-templated transcription|regulation of defense response|regulation of jasmonic acid mediated signaling pathway|regulation of transcription, DNA-templated|response to wounding|transcription, DNA-templated
comp48081_c0_seq1	GO:0005635;GO:0005643;GO:0051028;GO:0015031	nuclear envelope|nuclear pore|mRNA transport|protein transport
comp57488_c0_seq1	GO:0005737;GO:0005634;GO:0000943;GO:0004190;GO:0005524;GO:0003677;GO:0003887;GO:0008233;GO:0004540;GO:0003723;GO:0003964;GO:0004523;GO:0008270;GO:0071897;GO:0015074;GO:0006310;GO:0090501;GO:0006278;GO:0032197;GO:0019076	cytoplasm|nucleus|retrotransposon nucleocapsid|aspartic-type endopeptidase activity|ATP binding|DNA binding|DNA-directed DNA polymerase activity|peptidase activity|ribonuclease activity|RNA binding|RNA-directed DNA polymerase activity|RNA-DNA hybrid ribonuclease activity|zinc ion binding|DNA biosynthetic process|DNA integration|DNA recombination|RNA phosphodiester bond hydrolysis|RNA-dependent DN…
comp75311_c0_seq1	GO:0016021;GO:0005886	integral component of membrane|plasma membrane
comp72332_c0_seq1	GO:0005737;GO:0005634;GO:0005886;GO:0010427;GO:0042803;GO:0004864;GO:0004872;GO:0009738;GO:0043086;GO:0080163	cytoplasm|nucleus|plasma membrane|abscisic acid binding|protein homodimerization activity|protein phosphatase inhibitor activity|receptor activity|abscisic acid-activated signaling pathway|negative regulation of catalytic activity|regulation of protein serine/threonine phosphatase activity
comp34938_c0_seq1	GO:0005794;GO:0016021;GO:0006890	Golgi apparatus|integral component of membrane|retrograde vesicle-mediated transport, Golgi to ER
comp51021_c1_seq5	GO:0004190;GO:0005524;GO:0003676;GO:0008270;GO:0015074	aspartic-type endopeptidase activity|ATP binding|nucleic acid binding|zinc ion binding|DNA integration
comp40919_c0_seq1	GO:0005737;GO:0005856;GO:0005634;GO:0005200;GO:0051301;GO:0016568;GO:0048825;GO:0010227;GO:0019915;GO:0009933;GO:0009086;GO:0009640;GO:0016567;GO:0010564;GO:0009909;GO:0009737;GO:0050826;GO:0000394;GO:0010162;GO:0009845;GO:0010182;GO:0010050;GO:0010228;GO:0009616	cytoplasm|cytoskeleton|nucleus|structural constituent of cytoskeleton|cell division|chromatin modification|cotyledon development|floral organ abscission|lipid storage|meristem structural organization|methionine biosynthetic process|photomorphogenesis|protein ubiquitination|regulation of cell cycle process|regulation of flower development|response to abscisic acid|response to freezing|RNA splicing…
comp14465_c0_seq1	GO:0005634;GO:0003700;GO:0044212;GO:0007623;GO:0048574;GO:0042754;GO:0043433;GO:0042752;GO:0006355;GO:0009737;GO:0009733;GO:0046686;GO:0009409;GO:0009723;GO:0009739;GO:0009753;GO:0009751;GO:0009651;GO:0006351	nucleus|transcription factor activity, sequence-specific DNA binding|transcription regulatory region DNA binding|circadian rhythm|long-day photoperiodism, flowering|negative regulation of circadian rhythm|negative regulation of sequence-specific DNA binding transcription factor activity|regulation of circadian rhythm|regulation of transcription, DNA-templated|response to abscisic acid|response to…
comp51214_c2_seq1	GO:0005576;GO:0020037;GO:0046872;GO:0004601;GO:0042744;GO:0006979	extracellular region|heme binding|metal ion binding|peroxidase activity|hydrogen peroxide catabolic process|response to oxidative stress
comp52198_c1_seq1	GO:0009570;GO:0030529;GO:0003723;GO:0000373;GO:0006397	chloroplast stroma|ribonucleoprotein complex|RNA binding|Group II intron splicing|mRNA processing
comp53720_c1_seq4	GO:0016021;GO:0031966;GO:0003885;GO:0050660;GO:0016633;GO:0019853	integral component of membrane|mitochondrial membrane|D-arabinono-1,4-lactone oxidase activity|flavin adenine dinucleotide binding|galactonolactone dehydrogenase activity|L-ascorbic acid biosynthetic process
comp46862_c0_seq9	GO:0005618;GO:0005874;GO:0005730;GO:0005634;GO:0009524;GO:0005819;GO:0008017;GO:0051301;GO:0030865;GO:0007067;GO:0009652	cell wall|microtubule|nucleolus|nucleus|phragmoplast|spindle|microtubule binding|cell division|cortical cytoskeleton organization|mitotic nuclear division|thigmotropism
comp37687_c1_seq2	GO:0005524;GO:0004693;GO:0008353	ATP binding|cyclin-dependent protein serine/threonine kinase activity|RNA polymerase II carboxy-terminal domain kinase activity
comp98398_c0_seq1	GO:0016491	oxidoreductase activity
comp47020_c0_seq2	GO:0005634;GO:0010331;GO:0016787;GO:0009740;GO:0009739	nucleus|gibberellin binding|hydrolase activity|gibberellic acid mediated signaling pathway|response to gibberellin
comp23249_c0_seq1	GO:0005840;GO:0019843;GO:0003735;GO:0000027;GO:0006412	ribosome|rRNA binding|structural constituent of ribosome|ribosomal large subunit assembly|translation
comp27778_c0_seq1	GO:0016021;GO:0005774;GO:0008324	integral component of membrane|vacuolar membrane|cation transmembrane transporter activity
comp17177_c0_seq1	GO:0016491	oxidoreductase activity
comp31106_c0_seq1	GO:0030131;GO:0005905;GO:0005886;GO:0008289;GO:0008565;GO:0006897;GO:0006886	clathrin adaptor complex|coated pit|plasma membrane|lipid binding|protein transporter activity|endocytosis|intracellular protein transport
comp19415_c0_seq1	GO:0005783;GO:0005789;GO:0005887;GO:0016020;GO:0005886;GO:0005524;GO:0015085;GO:0005388;GO:0005516;GO:0046872;GO:0098655;GO:0006810	endoplasmic reticulum|endoplasmic reticulum membrane|integral component of plasma membrane|membrane|plasma membrane|ATP binding|calcium ion transmembrane transporter activity|calcium-transporting ATPase activity|calmodulin binding|metal ion binding|cation transmembrane transport|transport
comp53934_c1_seq1	GO:0005576	extracellular region
comp5129_c0_seq1	GO:0005737;GO:0005829;GO:0005634;GO:0005886;GO:0009536;GO:0005524;GO:0005267;GO:0004674;GO:0010107;GO:0007584;GO:0009414;GO:0007165;GO:0010118	cytoplasm|cytosol|nucleus|plasma membrane|plastid|ATP binding|potassium channel activity|protein serine/threonine kinase activity|potassium ion import|response to nutrient|response to water deprivation|signal transduction|stomatal movement
comp43600_c0_seq3	GO:0031901;GO:0005768;GO:0005794;GO:0030173;GO:0005802;GO:0007030;GO:0009306;GO:0009826;GO:0016192	early endosome membrane|endosome|Golgi apparatus|integral component of Golgi membrane|trans-Golgi network|Golgi organization|protein secretion|unidimensional cell growth|vesicle-mediated transport
comp45613_c0_seq1	GO:0016021;GO:0005886;GO:0005524;GO:0000287;GO:0004012	integral component of membrane|plasma membrane|ATP binding|magnesium ion binding|phospholipid-translocating ATPase activity
comp49659_c2_seq145	GO:0016021;GO:0005524;GO:0016887;GO:0005215	integral component of membrane|ATP binding|ATPase activity|transporter activity
comp50075_c1_seq2	GO:0005634;GO:0005840;GO:0003735;GO:0032784;GO:0006357;GO:0006351;GO:0006412	nucleus|ribosome|structural constituent of ribosome|regulation of DNA-templated transcription, elongation|regulation of transcription from RNA polymerase II promoter|transcription, DNA-templated|translation
comp1568_c0_seq1	GO:0009543;GO:0020037;GO:0004601;GO:0006979	chloroplast thylakoid lumen|heme binding|peroxidase activity|response to oxidative stress
comp55338_c0_seq8	GO:0009507;GO:0009570;GO:0009543;GO:0009535;GO:0019898;GO:0016020;GO:0009654;GO:0009579;GO:0031977;GO:0005509;GO:0048564	chloroplast|chloroplast stroma|chloroplast thylakoid lumen|chloroplast thylakoid membrane|extrinsic component of membrane|membrane|photosystem II oxygen evolving complex|thylakoid|thylakoid lumen|calcium ion binding|photosystem I assembly
comp94859_c0_seq1	GO:0016021	integral component of membrane
comp55800_c0_seq9	GO:0005789;GO:0016021;GO:0016757;GO:0006506	endoplasmic reticulum membrane|integral component of membrane|transferase activity, transferring glycosyl groups|GPI anchor biosynthetic process
comp35083_c0_seq2	GO:0005960;GO:0005739;GO:0004375;GO:0006546	glycine cleavage complex|mitochondrion|glycine dehydrogenase (decarboxylating) activity|glycine catabolic process
comp11650_c0_seq1	GO:0009507;GO:0046872;GO:0006950;GO:0009228	chloroplast|metal ion binding|response to stress|thiamine biosynthetic process
comp34381_c1_seq1	GO:0016021;GO:0005524;GO:0016887;GO:0006810	integral component of membrane|ATP binding|ATPase activity|transport
comp45243_c1_seq4	GO:0005737;GO:0005634;GO:0000943;GO:0004190;GO:0005524;GO:0003677;GO:0003887;GO:0008233;GO:0004540;GO:0003723;GO:0003964;GO:0004523;GO:0008270;GO:0071897;GO:0015074;GO:0006310;GO:0090501;GO:0006278;GO:0032197;GO:0019076	cytoplasm|nucleus|retrotransposon nucleocapsid|aspartic-type endopeptidase activity|ATP binding|DNA binding|DNA-directed DNA polymerase activity|peptidase activity|ribonuclease activity|RNA binding|RNA-directed DNA polymerase activity|RNA-DNA hybrid ribonuclease activity|zinc ion binding|DNA biosynthetic process|DNA integration|DNA recombination|RNA phosphodiester bond hydrolysis|RNA-dependent DN…
comp51903_c2_seq1	GO:0005576;GO:0009505;GO:0009506;GO:0020037;GO:0046872;GO:0004601;GO:0042744;GO:0009664;GO:0006979	extracellular region|plant-type cell wall|plasmodesma|heme binding|metal ion binding|peroxidase activity|hydrogen peroxide catabolic process|plant-type cell wall organization|response to oxidative stress
comp52301_c0_seq10	GO:0009507	chloroplast
comp57220_c0_seq2	GO:0004190;GO:0004519;GO:0003676;GO:0003964;GO:0015074	aspartic-type endopeptidase activity|endonuclease activity|nucleic acid binding|RNA-directed DNA polymerase activity|DNA integration
comp41674_c1_seq1	GO:0005789;GO:0016021;GO:0020037;GO:0005506;GO:0004497;GO:0016705	endoplasmic reticulum membrane|integral component of membrane|heme binding|iron ion binding|monooxygenase activity|oxidoreductase activity, acting on paired donors, with incorporation or reduction of molecular oxygen
comp54940_c0_seq3	GO:0005634;GO:0030529;GO:0003723;GO:0003700;GO:0009734;GO:0044843;GO:0008283;GO:0007275;GO:0051302;GO:0001558;GO:0006364	nucleus|ribonucleoprotein complex|RNA binding|transcription factor activity, sequence-specific DNA binding|auxin-activated signaling pathway|cell cycle G1/S phase transition|cell proliferation|multicellular organismal development|regulation of cell division|regulation of cell growth|rRNA processing
comp48639_c1_seq1	GO:0005524;GO:0004674	ATP binding|protein serine/threonine kinase activity
comp28442_c0_seq1	GO:0005634;GO:0005773;GO:0003677;GO:0006355;GO:0006351	nucleus|vacuole|DNA binding|regulation of transcription, DNA-templated|transcription, DNA-templated
comp48142_c0_seq1	GO:0009507;GO:0009570;GO:0009536;GO:0003861;GO:0051539;GO:0050486;GO:0046872;GO:0019761;GO:0009098;GO:0046686	chloroplast|chloroplast stroma|plastid|3-isopropylmalate dehydratase activity|4 iron, 4 sulfur cluster binding|intramolecular transferase activity, transferring hydroxy groups|metal ion binding|glucosinolate biosynthetic process|leucine biosynthetic process|response to cadmium ion
comp52700_c0_seq1	GO:0047632;GO:0004668;GO:0006596;GO:0033388	agmatine deiminase activity|protein-arginine deiminase activity|polyamine biosynthetic process|putrescine biosynthetic process from arginine
comp38315_c0_seq12	GO:0005768;GO:0005794;GO:0000139;GO:0016021;GO:0005802;GO:0008168	endosome|Golgi apparatus|Golgi membrane|integral component of membrane|trans-Golgi network|methyltransferase activity
comp8545_c0_seq1	GO:0005634;GO:0003677;GO:0006355;GO:0006351	nucleus|DNA binding|regulation of transcription, DNA-templated|transcription, DNA-templated
comp51063_c0_seq3	GO:0005737;GO:0005524;GO:0004674;GO:0004712	cytoplasm|ATP binding|protein serine/threonine kinase activity|protein serine/threonine/tyrosine kinase activity
comp57568_c0_seq4	GO:0043531;GO:0005524;GO:0006952	ADP binding|ATP binding|defense response
comp50248_c0_seq3	GO:0009507;GO:0005737;GO:0005634;GO:0061077;GO:1902395;GO:0010322	chloroplast|cytoplasm|nucleus|chaperone-mediated protein folding|regulation of 1-deoxy-D-xylulose-5-phosphate synthase activity|regulation of isopentenyl diphosphate biosynthetic process, methylerythritol 4-phosphate pathway
comp63277_c0_seq1	GO:0005634;GO:0043565;GO:0003700;GO:0009738;GO:0006351	nucleus|sequence-specific DNA binding|transcription factor activity, sequence-specific DNA binding|abscisic acid-activated signaling pathway|transcription, DNA-templated
comp18895_c0_seq1	GO:0004190;GO:0004519;GO:0003676;GO:0003964;GO:0008270;GO:0015074	aspartic-type endopeptidase activity|endonuclease activity|nucleic acid binding|RNA-directed DNA polymerase activity|zinc ion binding|DNA integration
comp1356_c0_seq1	GO:0009507;GO:0004455;GO:0046872;GO:0009097;GO:0009099	chloroplast|ketol-acid reductoisomerase activity|metal ion binding|isoleucine biosynthetic process|valine biosynthetic process
comp53162_c0_seq1	GO:0005737;GO:0005634;GO:0000943;GO:0004190;GO:0005524;GO:0003677;GO:0003887;GO:0008233;GO:0004540;GO:0003723;GO:0003964;GO:0004523;GO:0008270;GO:0071897;GO:0015074;GO:0006310;GO:0090501;GO:0006278;GO:0032197;GO:0019076	cytoplasm|nucleus|retrotransposon nucleocapsid|aspartic-type endopeptidase activity|ATP binding|DNA binding|DNA-directed DNA polymerase activity|peptidase activity|ribonuclease activity|RNA binding|RNA-directed DNA polymerase activity|RNA-DNA hybrid ribonuclease activity|zinc ion binding|DNA biosynthetic process|DNA integration|DNA recombination|RNA phosphodiester bond hydrolysis|RNA-dependent DN…
comp20588_c1_seq2	GO:0005618;GO:0009941;GO:0009570;GO:0005856;GO:0005829;GO:0005739;GO:0005730;GO:0005886;GO:0009506;GO:0005524;GO:0005200;GO:0051301;GO:0009733;GO:0009416;GO:0009611;GO:0048364;GO:0010053;GO:0048767;GO:0009845	cell wall|chloroplast envelope|chloroplast stroma|cytoskeleton|cytosol|mitochondrion|nucleolus|plasma membrane|plasmodesma|ATP binding|structural constituent of cytoskeleton|cell division|response to auxin|response to light stimulus|response to wounding|root development|root epidermal cell differentiation|root hair elongation|seed germination
comp55600_c0_seq3	GO:0009535;GO:0016021;GO:0009522;GO:0009523;GO:0016168;GO:0046872;GO:0009765;GO:0018298	chloroplast thylakoid membrane|integral component of membrane|photosystem I|photosystem II|chlorophyll binding|metal ion binding|photosynthesis, light harvesting|protein-chromophore linkage
comp47417_c0_seq20	GO:0005829;GO:0005524;GO:0004831;GO:0006418	cytosol|ATP binding|tyrosine-tRNA ligase activity|tRNA aminoacylation for protein translation
comp30913_c0_seq1	GO:0009330;GO:0005634;GO:0005524;GO:0003677;GO:0003916;GO:0003918;GO:0046872;GO:0006265;GO:0006268;GO:0044774;GO:0000712;GO:0000819	DNA topoisomerase complex (ATP-hydrolyzing)|nucleus|ATP binding|DNA binding|DNA topoisomerase activity|DNA topoisomerase type II (ATP-hydrolyzing) activity|metal ion binding|DNA topological change|DNA unwinding involved in DNA replication|mitotic DNA integrity checkpoint|resolution of meiotic recombination intermediates|sister chromatid segregation
comp49075_c0_seq1	GO:0005634;GO:0003677;GO:0046872;GO:0000166;GO:0003723;GO:0006397;GO:0008380	nucleus|DNA binding|metal ion binding|nucleotide binding|RNA binding|mRNA processing|RNA splicing
comp54200_c2_seq44	GO:0005737;GO:0005524;GO:0008716;GO:0000287;GO:0030145;GO:0071555;GO:0009252;GO:0008360	cytoplasm|ATP binding|D-alanine-D-alanine ligase activity|magnesium ion binding|manganese ion binding|cell wall organization|peptidoglycan biosynthetic process|regulation of cell shape
comp51506_c0_seq1	GO:0005789;GO:0016021;GO:0020037;GO:0005506;GO:0004497;GO:0016705	endoplasmic reticulum membrane|integral component of membrane|heme binding|iron ion binding|monooxygenase activity|oxidoreductase activity, acting on paired donors, with incorporation or reduction of molecular oxygen
comp51036_c0_seq4	GO:0003755;GO:0006457	peptidyl-prolyl cis-trans isomerase activity|protein folding
comp38274_c0_seq2	GO:0005737;GO:0004347;GO:0006094;GO:0006096	cytoplasm|glucose-6-phosphate isomerase activity|gluconeogenesis|glycolytic process
comp10694_c0_seq1	GO:0005618;GO:0005576;GO:0005886;GO:0004521;GO:0004540;GO:0033897;GO:0003723;GO:0009718;GO:0016036;GO:0009611;GO:0006401;GO:0090501;GO:0090502	cell wall|extracellular region|plasma membrane|endoribonuclease activity|ribonuclease activity|ribonuclease T2 activity|RNA binding|anthocyanin-containing compound biosynthetic process|cellular response to phosphate starvation|response to wounding|RNA catabolic process|RNA phosphodiester bond hydrolysis|RNA phosphodiester bond hydrolysis, endonucleolytic
comp44699_c0_seq1	GO:0004527;GO:0003676;GO:0008270	exonuclease activity|nucleic acid binding|zinc ion binding
comp46406_c0_seq5	GO:0005634;GO:0007049;GO:0051301	nucleus|cell cycle|cell division
comp52242_c0_seq1	GO:0000326;GO:0004559;GO:0030246;GO:0008270;GO:0006013	protein storage vacuole|alpha-mannosidase activity|carbohydrate binding|zinc ion binding|mannose metabolic process
comp27604_c1_seq1	GO:0005618;GO:0005576;GO:0005794;GO:0009506;GO:0016866;GO:0016757;GO:0071555;GO:0030244	cell wall|extracellular region|Golgi apparatus|plasmodesma|intramolecular transferase activity|transferase activity, transferring glycosyl groups|cell wall organization|cellulose biosynthetic process
comp79266_c0_seq1	GO:0005578;GO:0050840;GO:0030198	proteinaceous extracellular matrix|extracellular matrix binding|extracellular matrix organization
comp71085_c0_seq1	GO:0016021;GO:0015171	integral component of membrane|amino acid transmembrane transporter activity
comp50568_c0_seq2	GO:0005615;GO:0005764;GO:0004197;GO:0051603	extracellular space|lysosome|cysteine-type endopeptidase activity|proteolysis involved in cellular protein catabolic process
comp31540_c0_seq3	GO:0005737;GO:0005829;GO:0016020;GO:0047205;GO:0047172;GO:0010252;GO:0009809;GO:0009963	cytoplasm|cytosol|membrane|quinate O-hydroxycinnamoyltransferase activity|shikimate O-hydroxycinnamoyltransferase activity|auxin homeostasis|lignin biosynthetic process|positive regulation of flavonoid biosynthetic process
comp91871_c0_seq1	GO:0003993;GO:0045735	acid phosphatase activity|nutrient reservoir activity
comp50847_c0_seq83	GO:0005622;GO:0000155;GO:0009881;GO:0009584;GO:0018298;GO:0017006;GO:0009585;GO:0006355;GO:0006351	intracellular|phosphorelay sensor kinase activity|photoreceptor activity|detection of visible light|protein-chromophore linkage|protein-tetrapyrrole linkage|red, far-red light phototransduction|regulation of transcription, DNA-templated|transcription, DNA-templated
comp56126_c1_seq3	GO:0009706;GO:0016021;GO:0008168;GO:0010189	chloroplast inner membrane|integral component of membrane|methyltransferase activity|vitamin E biosynthetic process
comp60000_c0_seq1	GO:0005634;GO:0008270;GO:0006355	nucleus|zinc ion binding|regulation of transcription, DNA-templated
comp22728_c0_seq1	GO:0031969;GO:0016021;GO:0004222;GO:0009658;GO:0009959;GO:0048564;GO:0010207;GO:0060359;GO:0043157;GO:0010027	chloroplast membrane|integral component of membrane|metalloendopeptidase activity|chloroplast organization|negative gravitropism|photosystem I assembly|photosystem II assembly|response to ammonium ion|response to cation stress|thylakoid membrane organization
comp32713_c1_seq3	GO:0016021;GO:0015079	integral component of membrane|potassium ion transmembrane transporter activity
comp21841_c0_seq1	GO:0005737;GO:0033100;GO:1990467;GO:1990468;GO:0035064;GO:0008270;GO:0016573;GO:0006355;GO:0006351	cytoplasm|NuA3 histone acetyltransferase complex|NuA3a histone acetyltransferase complex|NuA3b histone acetyltransferase complex|methylated histone binding|zinc ion binding|histone acetylation|regulation of transcription, DNA-templated|transcription, DNA-templated
comp77068_c0_seq1	GO:0016020;GO:0005524;GO:0046872;GO:0006457;GO:0009408	membrane|ATP binding|metal ion binding|protein folding|response to heat
comp32697_c0_seq1	GO:0043531;GO:0005524;GO:0006952	ADP binding|ATP binding|defense response
comp38957_c4_seq1	GO:0030136;GO:0005905;GO:0005794;GO:0005886;GO:0005545;GO:0048268;GO:0006897	clathrin-coated vesicle|coated pit|Golgi apparatus|plasma membrane|1-phosphatidylinositol binding|clathrin coat assembly|endocytosis
comp85019_c0_seq1	GO:0000139;GO:0016021;GO:0016760;GO:0071555;GO:0030244	Golgi membrane|integral component of membrane|cellulose synthase (UDP-forming) activity|cell wall organization|cellulose biosynthetic process
comp53388_c0_seq1	GO:0016021;GO:0005743;GO:0015141;GO:0071422;GO:0015744	integral component of membrane|mitochondrial inner membrane|succinate transmembrane transporter activity|succinate transmembrane transport|succinate transport
comp39100_c0_seq1	GO:0009707;GO:0005737;GO:0005634;GO:0030941;GO:0051861	chloroplast outer membrane|cytoplasm|nucleus|chloroplast targeting sequence binding|glycolipid binding
comp54603_c1_seq3	GO:0010102;GO:0008285	lateral root morphogenesis|negative regulation of cell proliferation
comp41181_c0_seq1	GO:0009507;GO:0009941;GO:0009570;GO:0016787;GO:0046872	chloroplast|chloroplast envelope|chloroplast stroma|hydrolase activity|metal ion binding
comp75828_c0_seq1	GO:0009507;GO:0005739;GO:0003677;GO:0003913;GO:0006281;GO:0018298	chloroplast|mitochondrion|DNA binding|DNA photolyase activity|DNA repair|protein-chromophore linkage
comp54356_c0_seq24	GO:0005737;GO:0046872;GO:0008479;GO:0008616;GO:0006400	cytoplasm|metal ion binding|queuine tRNA-ribosyltransferase activity|queuosine biosynthetic process|tRNA modification
comp83906_c0_seq1	GO:0005783;GO:0005789;GO:0016021;GO:0005635;GO:0005637;GO:0009524;GO:0005819;GO:0043495;GO:0006997;GO:0051291;GO:0051260;GO:0090435	endoplasmic reticulum|endoplasmic reticulum membrane|integral component of membrane|nuclear envelope|nuclear inner membrane|phragmoplast|spindle|protein anchor|nucleus organization|protein heterooligomerization|protein homooligomerization|protein localization to nuclear envelope
comp90539_c0_seq1	GO:0005634;GO:0003677;GO:0009734;GO:0006355;GO:0006351	nucleus|DNA binding|auxin-activated signaling pathway|regulation of transcription, DNA-templated|transcription, DNA-templated
comp53224_c1_seq13	GO:0033391;GO:0005737;GO:0005730;GO:0005634;GO:0005819;GO:0044822;GO:0016428;GO:0000049;GO:0051301;GO:0033313;GO:0007067;GO:0007286;GO:0030488	chromatoid body|cytoplasm|nucleolus|nucleus|spindle|poly(A) RNA binding|tRNA (cytosine-5-)-methyltransferase activity|tRNA binding|cell division|meiotic cell cycle checkpoint|mitotic nuclear division|spermatid development|tRNA methylation
comp27148_c0_seq2	GO:0003993;GO:0045735	acid phosphatase activity|nutrient reservoir activity
comp37653_c1_seq1	GO:0005849;GO:0003729;GO:0000166;GO:0046982;GO:0006378;GO:0098789;GO:0072423	mRNA cleavage factor complex|mRNA binding|nucleotide binding|protein heterodimerization activity|mRNA polyadenylation|pre-mRNA cleavage required for polyadenylation|response to DNA damage checkpoint signaling
comp73803_c0_seq1	GO:0009507;GO:0009941;GO:0009570;GO:0009295;GO:0005840;GO:0003735;GO:0006412	chloroplast|chloroplast envelope|chloroplast stroma|nucleoid|ribosome|structural constituent of ribosome|translation
comp43168_c0_seq3	GO:0005737;GO:0016021;GO:0005634;GO:0003677;GO:0003700;GO:0045893;GO:0009962;GO:0009644;GO:0006351	cytoplasm|integral component of membrane|nucleus|DNA binding|transcription factor activity, sequence-specific DNA binding|positive regulation of transcription, DNA-templated|regulation of flavonoid biosynthetic process|response to high light intensity|transcription, DNA-templated
comp40062_c0_seq2	GO:0005887;GO:0016020;GO:0005886;GO:0015171;GO:0015297	integral component of plasma membrane|membrane|plasma membrane|amino acid transmembrane transporter activity|antiporter activity
comp12399_c0_seq1	GO:0005737;GO:0005856;GO:0005524	cytoplasm|cytoskeleton|ATP binding
comp19934_c0_seq2	GO:0005840;GO:0046872;GO:0003735;GO:0006412	ribosome|metal ion binding|structural constituent of ribosome|translation
comp84936_c0_seq1	GO:0005524;GO:0004674;GO:0007165	ATP binding|protein serine/threonine kinase activity|signal transduction
comp48810_c0_seq1	GO:0046872	metal ion binding
comp47909_c0_seq3	GO:0005730;GO:0032040;GO:0044822;GO:0070181;GO:0006364	nucleolus|small-subunit processome|poly(A) RNA binding|small ribosomal subunit rRNA binding|rRNA processing
comp40229_c0_seq2	GO:0005794;GO:0000139;GO:0016021;GO:0015136;GO:0005351;GO:0015739	Golgi apparatus|Golgi membrane|integral component of membrane|sialic acid transmembrane transporter activity|sugar:proton symporter activity|sialic acid transport
comp51844_c0_seq14	GO:0016021;GO:0005509;GO:0050664;GO:0004601	integral component of membrane|calcium ion binding|oxidoreductase activity, acting on NAD(P)H, oxygen as acceptor|peroxidase activity
comp19553_c0_seq1	GO:0052689;GO:0009860	carboxylic ester hydrolase activity|pollen tube growth
comp56791_c2_seq4	GO:0005634;GO:0003677;GO:0016491;GO:0016568;GO:0006355;GO:0006351	nucleus|DNA binding|oxidoreductase activity|chromatin modification|regulation of transcription, DNA-templated|transcription, DNA-templated
comp57595_c0_seq1	GO:0005840;GO:0003735;GO:0006414	ribosome|structural constituent of ribosome|translational elongation
comp74179_c0_seq1	GO:0016758	transferase activity, transferring hexosyl groups
comp58417_c0_seq1	GO:0000166;GO:0003723;GO:0006355;GO:0006351	nucleotide binding|RNA binding|regulation of transcription, DNA-templated|transcription, DNA-templated
comp61030_c0_seq1	GO:0016021;GO:0005524;GO:0016887;GO:0006810	integral component of membrane|ATP binding|ATPase activity|transport
comp9467_c0_seq1	GO:0031225;GO:0046658;GO:0016020;GO:0005886	anchored component of membrane|anchored component of plasma membrane|membrane|plasma membrane
comp56841_c2_seq7	GO:0005887;GO:0015254;GO:0015250;GO:0009992;GO:0015793;GO:0034220;GO:0006833	integral component of plasma membrane|glycerol channel activity|water channel activity|cellular water homeostasis|glycerol transport|ion transmembrane transport|water transport
comp55702_c0_seq2	GO:0005887;GO:0009705;GO:0008515;GO:0015293;GO:0005985	integral component of plasma membrane|plant-type vacuole membrane|sucrose transmembrane transporter activity|symporter activity|sucrose metabolic process
comp51997_c1_seq1	GO:0016847;GO:0030170;GO:0009693;GO:0009835	1-aminocyclopropane-1-carboxylate synthase activity|pyridoxal phosphate binding|ethylene biosynthetic process|fruit ripening
comp80436_c0_seq1	GO:0009507;GO:0009941;GO:0009706;GO:0016021;GO:0005315;GO:0009673;GO:0015293;GO:0035435;GO:0006817	chloroplast|chloroplast envelope|chloroplast inner membrane|integral component of membrane|inorganic phosphate transmembrane transporter activity|low-affinity phosphate transmembrane transporter activity|symporter activity|phosphate ion transmembrane transport|phosphate ion transport
comp56984_c0_seq1	GO:0005739	mitochondrion
comp30229_c0_seq2	GO:0009507;GO:0009570;GO:0005829;GO:0005739;GO:0002161;GO:0005524;GO:0004822;GO:0046872;GO:0006428;GO:0032543;GO:0048481	chloroplast|chloroplast stroma|cytosol|mitochondrion|aminoacyl-tRNA editing activity|ATP binding|isoleucine-tRNA ligase activity|metal ion binding|isoleucyl-tRNA aminoacylation|mitochondrial translation|ovule development
comp50987_c0_seq8	GO:0051539;GO:0046872;GO:0008173;GO:0006396	4 iron, 4 sulfur cluster binding|metal ion binding|RNA methyltransferase activity|RNA processing
comp52364_c0_seq3	GO:0005634;GO:0000166;GO:0003723;GO:0010029;GO:0009737;GO:0009651;GO:0009414	nucleus|nucleotide binding|RNA binding|regulation of seed germination|response to abscisic acid|response to salt stress|response to water deprivation
comp51288_c0_seq1	GO:0031969;GO:0016021;GO:0005315;GO:0006811;GO:0006098	chloroplast membrane|integral component of membrane|inorganic phosphate transmembrane transporter activity|ion transport|pentose-phosphate shunt
comp30957_c0_seq1	GO:0005634;GO:0003677;GO:0003700;GO:0030154;GO:0009908;GO:0006351	nucleus|DNA binding|transcription factor activity, sequence-specific DNA binding|cell differentiation|flower development|transcription, DNA-templated
comp55006_c0_seq5	GO:0005768;GO:0005794;GO:0016021;GO:0005886;GO:0005802;GO:0048544	endosome|Golgi apparatus|integral component of membrane|plasma membrane|trans-Golgi network|recognition of pollen
comp25839_c2_seq1	GO:0005829;GO:0005634;GO:0005524;GO:0034605;GO:0019538	cytosol|nucleus|ATP binding|cellular response to heat|protein metabolic process
comp57067_c0_seq1	GO:0051321;GO:0009555	meiotic cell cycle|pollen development
comp36732_c0_seq1	GO:0005622;GO:0005886;GO:0005525;GO:0015031;GO:0007264	intracellular|plasma membrane|GTP binding|protein transport|small GTPase mediated signal transduction
comp57421_c0_seq1	GO:0005739	mitochondrion
comp51980_c0_seq1	GO:0005829;GO:0009505;GO:0005773;GO:0003993;GO:0046872;GO:0004601;GO:0016311;GO:0042744;GO:0055062	cytosol|plant-type cell wall|vacuole|acid phosphatase activity|metal ion binding|peroxidase activity|dephosphorylation|hydrogen peroxide catabolic process|phosphate ion homeostasis
comp49830_c0_seq2	GO:0005776;GO:0005930;GO:0005737;GO:0005829;GO:0005741;GO:0005739;GO:0045335;GO:0031625;GO:0006914;GO:0030154;GO:0016236;GO:0098779;GO:0008285;GO:0043524;GO:0021915;GO:1903599;GO:0043552;GO:2000785	autophagosome|axoneme|cytoplasm|cytosol|mitochondrial outer membrane|mitochondrion|phagocytic vesicle|ubiquitin protein ligase binding|autophagy|cell differentiation|macroautophagy|mitophagy in response to mitochondrial depolarization|negative regulation of cell proliferation|negative regulation of neuron apoptotic process|neural tube development|positive regulation of mitophagy|positive regulati…
comp51909_c3_seq1	GO:0009507;GO:0005525;GO:0003924;GO:0003746	chloroplast|GTP binding|GTPase activity|translation elongation factor activity
comp86211_c0_seq1	GO:0005840	ribosome
comp53758_c3_seq15	GO:0005737;GO:0005634;GO:0016787;GO:0000166	cytoplasm|nucleus|hydrolase activity|nucleotide binding
comp52424_c0_seq13	GO:0050662;GO:0045552;GO:0009718	coenzyme binding|dihydrokaempferol 4-reductase activity|anthocyanin-containing compound biosynthetic process
comp48628_c0_seq1	GO:0009507;GO:0009941;GO:0009534;GO:0009535;GO:0016021;GO:0016020;GO:0009579;GO:0031977;GO:0005524;GO:0004176;GO:0046872;GO:0004222;GO:0008237;GO:0007275;GO:0010205;GO:0010206;GO:0030163;GO:0010304;GO:0072593;GO:0009735;GO:0010027	chloroplast|chloroplast envelope|chloroplast thylakoid|chloroplast thylakoid membrane|integral component of membrane|membrane|thylakoid|thylakoid lumen|ATP binding|ATP-dependent peptidase activity|metal ion binding|metalloendopeptidase activity|metallopeptidase activity|multicellular organismal development|photoinhibition|photosystem II repair|protein catabolic process|PSII associated light-harve…
comp46856_c0_seq1	GO:0005840;GO:0003735;GO:0006412	ribosome|structural constituent of ribosome|translation
comp46792_c3_seq2	GO:0005634;GO:0003700;GO:0008270;GO:0009909;GO:0006355;GO:0009416	nucleus|transcription factor activity, sequence-specific DNA binding|zinc ion binding|regulation of flower development|regulation of transcription, DNA-templated|response to light stimulus
comp75066_c0_seq1	GO:0016021;GO:0020037;GO:0005506;GO:0004497;GO:0016705;GO:0009926;GO:0016117;GO:0009963;GO:0009934;GO:0010223	integral component of membrane|heme binding|iron ion binding|monooxygenase activity|oxidoreductase activity, acting on paired donors, with incorporation or reduction of molecular oxygen|auxin polar transport|carotenoid biosynthetic process|positive regulation of flavonoid biosynthetic process|regulation of meristem structural organization|secondary shoot formation
comp91800_c0_seq1	GO:0009507;GO:0009941;GO:0009534;GO:0009535	chloroplast|chloroplast envelope|chloroplast thylakoid|chloroplast thylakoid membrane
comp13871_c0_seq1	GO:0009506;GO:0052692;GO:0016757;GO:0034484;GO:0080167;GO:0006979	plasmodesma|raffinose alpha-galactosidase activity|transferase activity, transferring glycosyl groups|raffinose catabolic process|response to karrikin|response to oxidative stress
comp46972_c0_seq2	GO:0000815;GO:0005886;GO:0015031;GO:0007034	ESCRT III complex|plasma membrane|protein transport|vacuolar transport
comp51004_c4_seq1	GO:0005622;GO:0000155;GO:0009881;GO:0009584;GO:0018298;GO:0017006;GO:0009585;GO:0006355;GO:0006351	intracellular|phosphorelay sensor kinase activity|photoreceptor activity|detection of visible light|protein-chromophore linkage|protein-tetrapyrrole linkage|red, far-red light phototransduction|regulation of transcription, DNA-templated|transcription, DNA-templated
comp40434_c0_seq1	GO:0005618;GO:0005576;GO:0016788;GO:0016042	cell wall|extracellular region|hydrolase activity, acting on ester bonds|lipid catabolic process
comp45807_c0_seq1	GO:0045430;GO:0009813	chalcone isomerase activity|flavonoid biosynthetic process
comp50827_c1_seq1	GO:0004838;GO:0030170;GO:0006520;GO:0010189	L-tyrosine:2-oxoglutarate aminotransferase activity|pyridoxal phosphate binding|cellular amino acid metabolic process|vitamin E biosynthetic process
comp75360_c0_seq1	GO:0016021;GO:0016020;GO:0020037;GO:0005506;GO:0016709;GO:0044550	integral component of membrane|membrane|heme binding|iron ion binding|oxidoreductase activity, acting on paired donors, with incorporation or reduction of molecular oxygen, NAD(P)H as one donor, and incorporation of one atom of oxygen|secondary metabolite biosynthetic process
comp51194_c0_seq1	GO:0005737;GO:0005634;GO:0031386;GO:0006464;GO:0000398	cytoplasm|nucleus|protein tag|cellular protein modification process|mRNA splicing, via spliceosome
comp300_c0_seq1	GO:0009507;GO:0005829;GO:0022625;GO:0005730;GO:0009506;GO:0005773;GO:0019843;GO:0003735;GO:0006412	chloroplast|cytosol|cytosolic large ribosomal subunit|nucleolus|plasmodesma|vacuole|rRNA binding|structural constituent of ribosome|translation
comp17039_c0_seq1	GO:0005524;GO:0004674	ATP binding|protein serine/threonine kinase activity
comp84949_c0_seq1	GO:0009507;GO:0005840;GO:0019843;GO:0003735;GO:0006412	chloroplast|ribosome|rRNA binding|structural constituent of ribosome|translation
comp65605_c0_seq1	GO:0005783;GO:0016021;GO:0016020;GO:0020037;GO:0005506;GO:0016709;GO:0048437;GO:0035265;GO:0008284;GO:0046622;GO:0040009;GO:0044550	endoplasmic reticulum|integral component of membrane|membrane|heme binding|iron ion binding|oxidoreductase activity, acting on paired donors, with incorporation or reduction of molecular oxygen, NAD(P)H as one donor, and incorporation of one atom of oxygen|floral organ development|organ growth|positive regulation of cell proliferation|positive regulation of organ growth|regulation of growth rate|…
comp29567_c0_seq1	GO:0005737;GO:0016758;GO:0046148	cytoplasm|transferase activity, transferring hexosyl groups|pigment biosynthetic process
comp54923_c1_seq16	GO:0016592;GO:0005634;GO:0003677;GO:0003713;GO:0050832;GO:0009908;GO:0009867;GO:0031349;GO:0009911;GO:0045893;GO:0009585;GO:0009909;GO:0010218;GO:0010114;GO:0006351	mediator complex|nucleus|DNA binding|transcription coactivator activity|defense response to fungus|flower development|jasmonic acid mediated signaling pathway|positive regulation of defense response|positive regulation of flower development|positive regulation of transcription, DNA-templated|red, far-red light phototransduction|regulation of flower development|response to far red light|response t…
comp49857_c0_seq2	GO:0005739;GO:0006397	mitochondrion|mRNA processing
comp4147_c0_seq1	GO:0016021;GO:0005743;GO:0005751;GO:0045277;GO:0004129;GO:0020037;GO:0005506;GO:0009060;GO:0007568;GO:0044237;GO:0021549;GO:0010467;GO:1902600;GO:0006119;GO:0022904;GO:0046688;GO:0051602;GO:0006979;GO:0044281;GO:0006367	integral component of membrane|mitochondrial inner membrane|mitochondrial respiratory chain complex IV|respiratory chain complex IV|cytochrome-c oxidase activity|heme binding|iron ion binding|aerobic respiration|aging|cellular metabolic process|cerebellum development|gene expression|hydrogen ion transmembrane transport|oxidative phosphorylation|respiratory electron transport chain|response to cop…
comp42936_c0_seq48	GO:0005739;GO:0004045	mitochondrion|aminoacyl-tRNA hydrolase activity
comp58304_c0_seq1	GO:0005886;GO:0016208;GO:0006950	plasma membrane|AMP binding|response to stress
comp49395_c3_seq4	GO:0005737;GO:0005634;GO:0046872;GO:0043565;GO:0009631;GO:0009816;GO:0048574;GO:0048578;GO:0045893;GO:0009585;GO:0009408;GO:0009414;GO:0006351	cytoplasm|nucleus|metal ion binding|sequence-specific DNA binding|cold acclimation|defense response to bacterium, incompatible interaction|long-day photoperiodism, flowering|positive regulation of long-day photoperiodism, flowering|positive regulation of transcription, DNA-templated|red, far-red light phototransduction|response to heat|response to water deprivation|transcription, DNA-templated
comp76828_c0_seq1	GO:0005524;GO:0004672;GO:0004674;GO:0004712;GO:0006397;GO:0046777	ATP binding|protein kinase activity|protein serine/threonine kinase activity|protein serine/threonine/tyrosine kinase activity|mRNA processing|protein autophosphorylation
comp47569_c0_seq2	GO:0005737;GO:0022625;GO:0005794;GO:0005730;GO:0030687;GO:0044822;GO:0008270;GO:0008631;GO:0043065;GO:0046330;GO:0033674;GO:0043410;GO:0042273	cytoplasm|cytosolic large ribosomal subunit|Golgi apparatus|nucleolus|preribosome, large subunit precursor|poly(A) RNA binding|zinc ion binding|intrinsic apoptotic signaling pathway in response to oxidative stress|positive regulation of apoptotic process|positive regulation of JNK cascade|positive regulation of kinase activity|positive regulation of MAPK cascade|ribosomal large subunit biogenesis
comp42584_c0_seq1	GO:0009570;GO:0004089;GO:0008270;GO:0015976	chloroplast stroma|carbonate dehydratase activity|zinc ion binding|carbon utilization
comp73105_c0_seq1	GO:0016021;GO:0005886;GO:0005524;GO:0004674	integral component of membrane|plasma membrane|ATP binding|protein serine/threonine kinase activity
comp44940_c0_seq3	GO:0005737;GO:0008964;GO:0015977;GO:0015979;GO:0006099	cytoplasm|phosphoenolpyruvate carboxylase activity|carbon fixation|photosynthesis|tricarboxylic acid cycle
comp15473_c1_seq1	GO:0022625;GO:0005886;GO:0009506;GO:0003735;GO:0006412	cytosolic large ribosomal subunit|plasma membrane|plasmodesma|structural constituent of ribosome|translation
comp43253_c1_seq1	GO:0009507;GO:0009941;GO:0009706;GO:0005886;GO:0016491;GO:0015031	chloroplast|chloroplast envelope|chloroplast inner membrane|plasma membrane|oxidoreductase activity|protein transport
comp46786_c1_seq5	GO:0003677;GO:0008270	DNA binding|zinc ion binding
comp24634_c0_seq4	GO:0005759;GO:0005524;GO:0004176;GO:0003677;GO:0004252;GO:0006515	mitochondrial matrix|ATP binding|ATP-dependent peptidase activity|DNA binding|serine-type endopeptidase activity|misfolded or incompletely synthesized protein catabolic process
comp54036_c0_seq1	GO:0009507;GO:0009570;GO:0030267;GO:0051287;GO:0004616	chloroplast|chloroplast stroma|glyoxylate reductase (NADP) activity|NAD binding|phosphogluconate dehydrogenase (decarboxylating) activity
comp53445_c0_seq10	GO:0005829;GO:0005634;GO:0016491	cytosol|nucleus|oxidoreductase activity
comp97197_c0_seq1	GO:0005783;GO:0005794;GO:0042470;GO:0030246;GO:0033919;GO:0005975	endoplasmic reticulum|Golgi apparatus|melanosome|carbohydrate binding|glucan 1,3-alpha-glucosidase activity|carbohydrate metabolic process
comp42566_c0_seq1	GO:0005634;GO:0003723	nucleus|RNA binding
comp22254_c1_seq1	GO:0005634;GO:0003677;GO:0003700;GO:2000032;GO:0006355;GO:0010223;GO:0006351	nucleus|DNA binding|transcription factor activity, sequence-specific DNA binding|regulation of secondary shoot formation|regulation of transcription, DNA-templated|secondary shoot formation|transcription, DNA-templated
comp51266_c1_seq75	GO:0004809;GO:0000049	tRNA (guanine-N2-)-methyltransferase activity|tRNA binding
comp39680_c0_seq1	GO:0005887;GO:0005886;GO:0015591;GO:0015148;GO:0005354;GO:0005355;GO:0015168;GO:0015575;GO:0015145;GO:0005365;GO:0015576;GO:0005351;GO:0015752;GO:0015753;GO:0015757;GO:0046323;GO:1904659;GO:0015793;GO:0035428;GO:0010311;GO:0015797;GO:0015798;GO:0015992;GO:0015795	integral component of plasma membrane|plasma membrane|D-ribose transmembrane transporter activity|D-xylose transmembrane transporter activity|galactose transmembrane transporter activity|glucose transmembrane transporter activity|glycerol transmembrane transporter activity|mannitol transmembrane transporter activity|monosaccharide transmembrane transporter activity|myo-inositol transmembrane tran…
comp49368_c0_seq1	GO:0005887;GO:0012506;GO:0005460;GO:0010044;GO:0015786	integral component of plasma membrane|vesicle membrane|UDP-glucose transmembrane transporter activity|response to aluminum ion|UDP-glucose transport
comp52241_c1_seq1	GO:0005737;GO:0005634;GO:0019773;GO:0004298;GO:0006511	cytoplasm|nucleus|proteasome core complex, alpha-subunit complex|threonine-type endopeptidase activity|ubiquitin-dependent protein catabolic process
comp91220_c0_seq1	GO:0005789;GO:0016021;GO:0020037;GO:0005506;GO:0050370;GO:0010132	endoplasmic reticulum membrane|integral component of membrane|heme binding|iron ion binding|tyrosine N-monooxygenase activity|dhurrin biosynthetic process
comp56875_c0_seq4	GO:0016021;GO:0008381	integral component of membrane|mechanically-gated ion channel activity
comp35308_c1_seq1	GO:0005783;GO:0005768;GO:0005794;GO:0016021;GO:0005802;GO:0004559;GO:0005509;GO:0004571;GO:0030433;GO:0097466;GO:0006491	endoplasmic reticulum|endosome|Golgi apparatus|integral component of membrane|trans-Golgi network|alpha-mannosidase activity|calcium ion binding|mannosyl-oligosaccharide 1,2-alpha-mannosidase activity|ER-associated ubiquitin-dependent protein catabolic process|glycoprotein ERAD pathway|N-glycan processing
comp53258_c0_seq7	GO:0005634;GO:0043565;GO:0003700;GO:0006351	nucleus|sequence-specific DNA binding|transcription factor activity, sequence-specific DNA binding|transcription, DNA-templated
comp54219_c0_seq3	GO:0050660;GO:0004499;GO:0050661	flavin adenine dinucleotide binding|N,N-dimethylaniline monooxygenase activity|NADP binding
comp93037_c0_seq1	GO:0016021;GO:0005524;GO:0042626	integral component of membrane|ATP binding|ATPase activity, coupled to transmembrane movement of substances
comp44163_c2_seq1	GO:0010008;GO:0016021;GO:0004190	endosome membrane|integral component of membrane|aspartic-type endopeptidase activity
comp58637_c0_seq1	GO:0005813;GO:0005737;GO:0005880;GO:0008017;GO:0051297;GO:0051225	centrosome|cytoplasm|nuclear microtubule|microtubule binding|centrosome organization|spindle assembly
comp32024_c0_seq1	GO:0016020;GO:0020037;GO:0005506;GO:0033773	membrane|heme binding|iron ion binding|isoflavone 2'-hydroxylase activity
comp39525_c0_seq1	GO:0005634;GO:0051301;GO:0007067	nucleus|cell division|mitotic nuclear division
comp54550_c2_seq1	GO:0016747	transferase activity, transferring acyl groups other than amino-acyl groups
comp75749_c0_seq1	GO:0009507;GO:0008734;GO:0044318;GO:0009435	chloroplast|L-aspartate oxidase activity|L-aspartate:fumarate oxidoreductase activity|NAD biosynthetic process
comp71197_c0_seq1	GO:0000139;GO:0005795;GO:0016021;GO:0008455;GO:0030246;GO:0009312;GO:0006487;GO:0018279	Golgi membrane|Golgi stack|integral component of membrane|alpha-1,6-mannosylglycoprotein 2-beta-N-acetylglucosaminyltransferase activity|carbohydrate binding|oligosaccharide biosynthetic process|protein N-linked glycosylation|protein N-linked glycosylation via asparagine
comp56936_c3_seq1	GO:0016021;GO:0005886;GO:0015171;GO:0015174;GO:0015293;GO:0003333;GO:0015809;GO:1990822;GO:0015802	integral component of membrane|plasma membrane|amino acid transmembrane transporter activity|basic amino acid transmembrane transporter activity|symporter activity|amino acid transmembrane transport|arginine transport|basic amino acid transmembrane transport|basic amino acid transport
comp54112_c0_seq19	GO:0006355;GO:0006351;GO:0032196	regulation of transcription, DNA-templated|transcription, DNA-templated|transposition
comp9409_c0_seq1	GO:0046872;GO:0016702;GO:0031408	metal ion binding|oxidoreductase activity, acting on single donors with incorporation of molecular oxygen, incorporation of two atoms of oxygen|oxylipin biosynthetic process
comp56818_c0_seq3	GO:0005773;GO:0000155;GO:0043481;GO:0048440;GO:0070301;GO:0071219;GO:0071732;GO:0009736;GO:0009788;GO:0010105;GO:0090333;GO:0048364;GO:0010048	vacuole|phosphorelay sensor kinase activity|anthocyanin accumulation in tissues in response to UV light|carpel development|cellular response to hydrogen peroxide|cellular response to molecule of bacterial origin|cellular response to nitric oxide|cytokinin-activated signaling pathway|negative regulation of abscisic acid-activated signaling pathway|negative regulation of ethylene-activated signalin…
comp55585_c0_seq2	GO:0005737;GO:0004365;GO:0051287;GO:0050661;GO:0006006;GO:0006096	cytoplasm|glyceraldehyde-3-phosphate dehydrogenase (NAD+) (phosphorylating) activity|NAD binding|NADP binding|glucose metabolic process|glycolytic process
comp48700_c3_seq10	GO:0005524;GO:0008641;GO:0016567	ATP binding|small protein activating enzyme activity|protein ubiquitination
comp60244_c0_seq1	GO:0005634;GO:0043565;GO:0003700;GO:0044212;GO:0042742;GO:0045892;GO:0007263;GO:0009739;GO:0006351	nucleus|sequence-specific DNA binding|transcription factor activity, sequence-specific DNA binding|transcription regulatory region DNA binding|defense response to bacterium|negative regulation of transcription, DNA-templated|nitric oxide mediated signal transduction|response to gibberellin|transcription, DNA-templated
comp83895_c0_seq1	GO:0009534;GO:0004601;GO:0051920	chloroplast thylakoid|peroxidase activity|peroxiredoxin activity
comp50909_c0_seq1	GO:0016021;GO:0005215;GO:0006811;GO:0055072	integral component of membrane|transporter activity|ion transport|iron ion homeostasis
comp53847_c0_seq2	GO:0005618;GO:0005576;GO:0045330;GO:0030599;GO:0042545;GO:0045490	cell wall|extracellular region|aspartyl esterase activity|pectinesterase activity|cell wall modification|pectin catabolic process
comp22952_c1_seq1	GO:0005829;GO:0005783;GO:0005789;GO:0016021;GO:0005634;GO:0005886;GO:0006605	cytosol|endoplasmic reticulum|endoplasmic reticulum membrane|integral component of membrane|nucleus|plasma membrane|protein targeting
comp51661_c1_seq3	GO:0016021;GO:0005215;GO:0006857	integral component of membrane|transporter activity|oligopeptide transport
comp40197_c0_seq20	GO:0046872;GO:0003964	metal ion binding|RNA-directed DNA polymerase activity
comp8278_c0_seq1	GO:0009570;GO:0009534;GO:0016165;GO:0046872;GO:0031408	chloroplast stroma|chloroplast thylakoid|linoleate 13S-lipoxygenase activity|metal ion binding|oxylipin biosynthetic process
comp27740_c1_seq1	GO:0005829;GO:0005634;GO:0005524;GO:0016301;GO:0004674;GO:0046777;GO:0009741	cytosol|nucleus|ATP binding|kinase activity|protein serine/threonine kinase activity|protein autophosphorylation|response to brassinosteroid
comp44878_c1_seq1	GO:0005634;GO:0003682;GO:0003677;GO:0006355	nucleus|chromatin binding|DNA binding|regulation of transcription, DNA-templated
comp74930_c0_seq1	GO:0005737;GO:0000287;GO:0010333;GO:0016114	cytoplasm|magnesium ion binding|terpene synthase activity|terpenoid biosynthetic process
comp53272_c0_seq2	GO:0015629;GO:0005813;GO:0005694;GO:0000794;GO:0005737;GO:0005794;GO:0001673;GO:0005634;GO:0016605;GO:0000922;GO:0003677;GO:0042802;GO:0008022;GO:0006974;GO:0006259;GO:0006281;GO:0010212	actin cytoskeleton|centrosome|chromosome|condensed nuclear chromosome|cytoplasm|Golgi apparatus|male germ cell nucleus|nucleus|PML body|spindle pole|DNA binding|identical protein binding|protein C-terminus binding|cellular response to DNA damage stimulus|DNA metabolic process|DNA repair|response to ionizing radiation
comp53479_c0_seq1	GO:0005737;GO:0004177;GO:0008237;GO:0008270	cytoplasm|aminopeptidase activity|metallopeptidase activity|zinc ion binding
comp43196_c2_seq1	GO:0005618;GO:0005615;GO:0005773;GO:0034722;GO:0008242;GO:0006541;GO:0006508;GO:0046900	cell wall|extracellular space|vacuole|gamma-glutamyl-peptidase activity|omega peptidase activity|glutamine metabolic process|proteolysis|tetrahydrofolylpolyglutamate metabolic process
comp44782_c1_seq1	GO:0009507;GO:0004601;GO:0051920	chloroplast|peroxidase activity|peroxiredoxin activity
comp78223_c0_seq1	GO:0005737;GO:0016020;GO:0005634;GO:0005886;GO:0003950;GO:0006355;GO:0006351	cytoplasm|membrane|nucleus|plasma membrane|NAD+ ADP-ribosyltransferase activity|regulation of transcription, DNA-templated|transcription, DNA-templated
comp41806_c0_seq1	GO:0005576;GO:0009505;GO:0009506;GO:0020037;GO:0046872;GO:0004601;GO:0042744;GO:0009664;GO:0006979	extracellular region|plant-type cell wall|plasmodesma|heme binding|metal ion binding|peroxidase activity|hydrogen peroxide catabolic process|plant-type cell wall organization|response to oxidative stress
comp44237_c0_seq1	GO:0005737;GO:0005634;GO:0005524;GO:0016874;GO:0019789;GO:0009793;GO:0016925;GO:0016567;GO:0009737	cytoplasm|nucleus|ATP binding|ligase activity|SUMO transferase activity|embryo development ending in seed dormancy|protein sumoylation|protein ubiquitination|response to abscisic acid
comp4534_c0_seq2	GO:0005634;GO:0003676;GO:0008270	nucleus|nucleic acid binding|zinc ion binding
comp55910_c0_seq6	GO:0048046;GO:0005618;GO:0005794;GO:0004553;GO:0016762;GO:0042546;GO:0009664;GO:0009733;GO:0009741;GO:0009409;GO:0009408;GO:0009612;GO:0010411	apoplast|cell wall|Golgi apparatus|hydrolase activity, hydrolyzing O-glycosyl compounds|xyloglucan:xyloglucosyl transferase activity|cell wall biogenesis|plant-type cell wall organization|response to auxin|response to brassinosteroid|response to cold|response to heat|response to mechanical stimulus|xyloglucan metabolic process
comp57650_c0_seq1	GO:0016282;GO:0033290;GO:0005852;GO:0003743;GO:0002183;GO:0001731;GO:0006446	eukaryotic 43S preinitiation complex|eukaryotic 48S preinitiation complex|eukaryotic translation initiation factor 3 complex|translation initiation factor activity|cytoplasmic translational initiation|formation of translation preinitiation complex|regulation of translational initiation
comp53561_c0_seq7	GO:0005737;GO:0016020;GO:0000790;GO:0031965;GO:0034399;GO:0043234;GO:0008139;GO:0008565;GO:0006335;GO:0006336;GO:0006607;GO:0000059;GO:0000060;GO:0015031;GO:0006610	cytoplasm|membrane|nuclear chromatin|nuclear membrane|nuclear periphery|protein complex|nuclear localization sequence binding|protein transporter activity|DNA replication-dependent nucleosome assembly|DNA replication-independent nucleosome assembly|NLS-bearing protein import into nucleus|protein import into nucleus, docking|protein import into nucleus, translocation|protein transport|ribosomal pr…
comp42492_c1_seq2	GO:0005736;GO:0005665;GO:0005666;GO:0000418;GO:0000419;GO:0006360;GO:0006366;GO:0006383	DNA-directed RNA polymerase I complex|DNA-directed RNA polymerase II, core complex|DNA-directed RNA polymerase III complex|DNA-directed RNA polymerase IV complex|DNA-directed RNA polymerase V complex|transcription from RNA polymerase I promoter|transcription from RNA polymerase II promoter|transcription from RNA polymerase III promoter
comp48478_c0_seq2	GO:0016021;GO:0020037;GO:0005506;GO:0004497;GO:0016705	integral component of membrane|heme binding|iron ion binding|monooxygenase activity|oxidoreductase activity, acting on paired donors, with incorporation or reduction of molecular oxygen
comp71800_c0_seq1	GO:0005730	nucleolus
comp49887_c0_seq2	GO:0003677;GO:0046872	DNA binding|metal ion binding
comp51533_c0_seq2	GO:0004190;GO:0004519;GO:0003676;GO:0003964;GO:0008270;GO:0015074	aspartic-type endopeptidase activity|endonuclease activity|nucleic acid binding|RNA-directed DNA polymerase activity|zinc ion binding|DNA integration
comp98828_c0_seq1	GO:0005634;GO:0003682;GO:0003677;GO:0047485;GO:0007420;GO:0006338;GO:0045892;GO:0007286	nucleus|chromatin binding|DNA binding|protein N-terminus binding|brain development|chromatin remodeling|negative regulation of transcription, DNA-templated|spermatid development
comp50681_c2_seq1	GO:0005737;GO:0000234;GO:0008757;GO:0032259;GO:0006656	cytoplasm|phosphoethanolamine N-methyltransferase activity|S-adenosylmethionine-dependent methyltransferase activity|methylation|phosphatidylcholine biosynthetic process
comp40604_c0_seq13	GO:0005829;GO:0005886	cytosol|plasma membrane
comp17526_c0_seq1	GO:0005634;GO:0046872;GO:0003700;GO:0030154;GO:0048441;GO:0006355;GO:0009409;GO:0006351	nucleus|metal ion binding|transcription factor activity, sequence-specific DNA binding|cell differentiation|petal development|regulation of transcription, DNA-templated|response to cold|transcription, DNA-templated
comp62743_c0_seq1	GO:0016021;GO:0022891;GO:0015293;GO:0008643	integral component of membrane|substrate-specific transmembrane transporter activity|symporter activity|carbohydrate transport
comp65218_c0_seq1	GO:0016021;GO:0005886;GO:0022857;GO:0055085;GO:0006810	integral component of membrane|plasma membrane|transmembrane transporter activity|transmembrane transport|transport
comp44842_c0_seq12	GO:0000781;GO:0005737;GO:0070062;GO:0005634;GO:0005524;GO:0004004;GO:0001047;GO:0008094;GO:0003725;GO:0051880;GO:0002151;GO:0042826;GO:0044822;GO:0044212;GO:0001503;GO:0032206;GO:0045944;GO:0043330;GO:0009615;GO:0006396;GO:0010501;GO:0006351	chromosome, telomeric region|cytoplasm|extracellular exosome|nucleus|ATP binding|ATP-dependent RNA helicase activity|core promoter binding|DNA-dependent ATPase activity|double-stranded RNA binding|G-quadruplex DNA binding|G-quadruplex RNA binding|histone deacetylase binding|poly(A) RNA binding|transcription regulatory region DNA binding|ossification|positive regulation of telomere maintenance|pos…
comp19390_c0_seq1	GO:0043231;GO:0015020;GO:0080043;GO:0080044;GO:0009813;GO:0052696	intracellular membrane-bounded organelle|glucuronosyltransferase activity|quercetin 3-O-glucosyltransferase activity|quercetin 7-O-glucosyltransferase activity|flavonoid biosynthetic process|flavonoid glucuronidation
comp85338_c0_seq1	GO:0009507;GO:0005840;GO:0003723;GO:0003735;GO:0006412	chloroplast|ribosome|RNA binding|structural constituent of ribosome|translation
comp98751_c0_seq1	GO:0009507;GO:0009941;GO:0009570;GO:0016020;GO:0005840;GO:0019843;GO:0003735;GO:0006412	chloroplast|chloroplast envelope|chloroplast stroma|membrane|ribosome|rRNA binding|structural constituent of ribosome|translation
comp44814_c0_seq2	GO:0004805;GO:0005992	trehalose-phosphatase activity|trehalose biosynthetic process
comp47111_c0_seq2	GO:0016787;GO:0006631	hydrolase activity|fatty acid metabolic process
comp7720_c0_seq1	GO:0035251	UDP-glucosyltransferase activity
comp15676_c0_seq1	GO:0016021;GO:0005886;GO:0005524;GO:0004674;GO:0005496;GO:0006952	integral component of membrane|plasma membrane|ATP binding|protein serine/threonine kinase activity|steroid binding|defense response
comp98637_c0_seq1	GO:0016021;GO:0005524;GO:0042626;GO:0005215	integral component of membrane|ATP binding|ATPase activity, coupled to transmembrane movement of substances|transporter activity
comp82573_c0_seq1	GO:0009507;GO:0047100;GO:0051287;GO:0050661;GO:0006006;GO:0019253	chloroplast|glyceraldehyde-3-phosphate dehydrogenase (NADP+) (phosphorylating) activity|NAD binding|NADP binding|glucose metabolic process|reductive pentose-phosphate cycle
comp64459_c0_seq1	GO:0005509;GO:0009733	calcium ion binding|response to auxin
comp53615_c0_seq8	GO:0043202;GO:0000326;GO:0004197;GO:0045735;GO:1990019;GO:0051603;GO:0006624	lysosomal lumen|protein storage vacuole|cysteine-type endopeptidase activity|nutrient reservoir activity|protein storage vacuole organization|proteolysis involved in cellular protein catabolic process|vacuolar protein processing
comp48909_c0_seq1	GO:0031969;GO:0016021;GO:0015121;GO:0009670;GO:0008643;GO:0089722;GO:0015714;GO:0035436	chloroplast membrane|integral component of membrane|phosphoenolpyruvate:phosphate antiporter activity|triose-phosphate:phosphate antiporter activity|carbohydrate transport|phosphoenolpyruvate transmembrane transport|phosphoenolpyruvate transport|triose phosphate transmembrane transport
comp17392_c0_seq1	GO:0005794;GO:0016021;GO:0016413;GO:0071554	Golgi apparatus|integral component of membrane|O-acetyltransferase activity|cell wall organization or biogenesis
comp47516_c0_seq2	GO:0016021;GO:0005215	integral component of membrane|transporter activity
comp52732_c1_seq17	GO:0005737;GO:0005829;GO:0005783;GO:0043231;GO:0005634;GO:0043531;GO:0005524;GO:0000166;GO:0042742;GO:0009733;GO:0009862	cytoplasm|cytosol|endoplasmic reticulum|intracellular membrane-bounded organelle|nucleus|ADP binding|ATP binding|nucleotide binding|defense response to bacterium|response to auxin|systemic acquired resistance, salicylic acid mediated signaling pathway
comp38615_c0_seq1	GO:0005730	nucleolus
comp40279_c0_seq1	GO:0005509	calcium ion binding
comp36562_c0_seq1	GO:0005783;GO:0005794;GO:0005525;GO:0006886;GO:0016192	endoplasmic reticulum|Golgi apparatus|GTP binding|intracellular protein transport|vesicle-mediated transport
comp49990_c1_seq1	GO:0005618;GO:0009570;GO:0005829;GO:0009536;GO:0009532;GO:0004044;GO:0051536;GO:0046872;GO:0006189;GO:0006541;GO:0009116;GO:0009113	cell wall|chloroplast stroma|cytosol|plastid|plastid stroma|amidophosphoribosyltransferase activity|iron-sulfur cluster binding|metal ion binding|'de novo' IMP biosynthetic process|glutamine metabolic process|nucleoside metabolic process|purine nucleobase biosynthetic process
comp83479_c0_seq1	GO:0005829;GO:0022625;GO:0022626;GO:0005886;GO:0009506;GO:0003723;GO:0003735;GO:0006412	cytosol|cytosolic large ribosomal subunit|cytosolic ribosome|plasma membrane|plasmodesma|RNA binding|structural constituent of ribosome|translation
comp55774_c0_seq2	GO:0043531;GO:0005524;GO:0006952	ADP binding|ATP binding|defense response
comp51997_c2_seq11	GO:0016847;GO:0030170;GO:0009693;GO:0009835	1-aminocyclopropane-1-carboxylate synthase activity|pyridoxal phosphate binding|ethylene biosynthetic process|fruit ripening
comp14193_c0_seq2	GO:0005783;GO:0005794;GO:0016021	endoplasmic reticulum|Golgi apparatus|integral component of membrane
comp54065_c2_seq2	GO:0009507;GO:0004324;GO:0015979	chloroplast|ferredoxin-NADP+ reductase activity|photosynthesis
comp54797_c2_seq3	GO:0030127;GO:0005829;GO:0005789;GO:0033116;GO:0000139;GO:0008270;GO:0006888;GO:0006886;GO:0006979	COPII vesicle coat|cytosol|endoplasmic reticulum membrane|endoplasmic reticulum-Golgi intermediate compartment membrane|Golgi membrane|zinc ion binding|ER to Golgi vesicle-mediated transport|intracellular protein transport|response to oxidative stress
comp56161_c0_seq1	GO:0009941;GO:0009570;GO:0005739;GO:0005524;GO:0006457;GO:0016485;GO:0009408;GO:0009644;GO:0042542	chloroplast envelope|chloroplast stroma|mitochondrion|ATP binding|protein folding|protein processing|response to heat|response to high light intensity|response to hydrogen peroxide
comp42823_c0_seq1	GO:0005938;GO:0005737;GO:0016021;GO:0005524;GO:0004709;GO:0046872;GO:0000186;GO:0032147;GO:0009653;GO:0042981;GO:0007346;GO:0030587;GO:0030435;GO:0051403	cell cortex|cytoplasm|integral component of membrane|ATP binding|MAP kinase kinase kinase activity|metal ion binding|activation of MAPKK activity|activation of protein kinase activity|anatomical structure morphogenesis|regulation of apoptotic process|regulation of mitotic cell cycle|sorocarp development|sporulation resulting in formation of a cellular spore|stress-activated MAPK cascade
comp20002_c0_seq1	GO:0005634;GO:0005524;GO:0016887;GO:0050355;GO:0048364	nucleus|ATP binding|ATPase activity|triphosphatase activity|root development
comp69338_c0_seq1	GO:0000139;GO:0016021;GO:0016757;GO:0071555	Golgi membrane|integral component of membrane|transferase activity, transferring glycosyl groups|cell wall organization
comp53746_c1_seq2	GO:0055028;GO:0007163;GO:0001578;GO:0000226;GO:0009825;GO:0010091	cortical microtubule|establishment or maintenance of cell polarity|microtubule bundle formation|microtubule cytoskeleton organization|multidimensional cell growth|trichome branching
comp58359_c0_seq1	GO:0005634;GO:0005524;GO:0030983;GO:0006298	nucleus|ATP binding|mismatched DNA binding|mismatch repair
comp56249_c0_seq8	GO:0003852;GO:0009098	2-isopropylmalate synthase activity|leucine biosynthetic process
comp54921_c4_seq1	GO:0016021;GO:0031965;GO:0006811	integral component of membrane|nuclear membrane|ion transport
comp57498_c0_seq1	GO:0046872;GO:0003676;GO:0004523	metal ion binding|nucleic acid binding|RNA-DNA hybrid ribonuclease activity
comp78999_c0_seq1	GO:0005524;GO:0004672	ATP binding|protein kinase activity
comp53771_c6_seq1	GO:0016607;GO:0005634;GO:0009506;GO:0080009;GO:0000381	nuclear speck|nucleus|plasmodesma|mRNA methylation|regulation of alternative mRNA splicing, via spliceosome
comp46883_c1_seq1	GO:0004190;GO:0042802;GO:0045735	aspartic-type endopeptidase activity|identical protein binding|nutrient reservoir activity
comp40994_c0_seq1	GO:0016021;GO:0004650;GO:0005975	integral component of membrane|polygalacturonase activity|carbohydrate metabolic process
comp100555_c0_seq1	GO:0009941;GO:0009570;GO:0004739;GO:0006086;GO:0006096	chloroplast envelope|chloroplast stroma|pyruvate dehydrogenase (acetyl-transferring) activity|acetyl-CoA biosynthetic process from pyruvate|glycolytic process
comp49391_c0_seq4	GO:0004190;GO:0004519;GO:0003676;GO:0003964;GO:0008270;GO:0015074	aspartic-type endopeptidase activity|endonuclease activity|nucleic acid binding|RNA-directed DNA polymerase activity|zinc ion binding|DNA integration
comp6693_c0_seq1	GO:0009507;GO:0051537;GO:0009055;GO:0046872;GO:0022900	chloroplast|2 iron, 2 sulfur cluster binding|electron carrier activity|metal ion binding|electron transport chain
comp57450_c0_seq16	GO:0005737;GO:0005634;GO:0000943;GO:0004190;GO:0005524;GO:0003677;GO:0003887;GO:0008233;GO:0004540;GO:0003723;GO:0003964;GO:0004523;GO:0008270;GO:0071897;GO:0015074;GO:0006310;GO:0090501;GO:0006278;GO:0032197;GO:0019076	cytoplasm|nucleus|retrotransposon nucleocapsid|aspartic-type endopeptidase activity|ATP binding|DNA binding|DNA-directed DNA polymerase activity|peptidase activity|ribonuclease activity|RNA binding|RNA-directed DNA polymerase activity|RNA-DNA hybrid ribonuclease activity|zinc ion binding|DNA biosynthetic process|DNA integration|DNA recombination|RNA phosphodiester bond hydrolysis|RNA-dependent DN…
comp63789_c0_seq1	GO:0050660;GO:0046593;GO:0016614	flavin adenine dinucleotide binding|mandelonitrile lyase activity|oxidoreductase activity, acting on CH-OH group of donors
comp70290_c0_seq1	GO:0004190;GO:0004519;GO:0003676;GO:0003964;GO:0008270;GO:0015074	aspartic-type endopeptidase activity|endonuclease activity|nucleic acid binding|RNA-directed DNA polymerase activity|zinc ion binding|DNA integration
comp37454_c0_seq1	GO:0005737;GO:0005829;GO:0004364;GO:0006749;GO:0006979;GO:0009636;GO:0009407	cytoplasm|cytosol|glutathione transferase activity|glutathione metabolic process|response to oxidative stress|response to toxic substance|toxin catabolic process
comp40826_c0_seq1	GO:0048046	apoplast
comp41480_c0_seq1	GO:0005576;GO:0009505;GO:0009506;GO:0020037;GO:0046872;GO:0004601;GO:0042744;GO:0009664;GO:0006979	extracellular region|plant-type cell wall|plasmodesma|heme binding|metal ion binding|peroxidase activity|hydrogen peroxide catabolic process|plant-type cell wall organization|response to oxidative stress
comp40338_c1_seq1	GO:0009514;GO:0004096;GO:0020037;GO:0046872;GO:0042744;GO:0006979	glyoxysome|catalase activity|heme binding|metal ion binding|hydrogen peroxide catabolic process|response to oxidative stress
comp44775_c0_seq1	GO:0005634;GO:0003677;GO:0003700;GO:0009793;GO:0006355;GO:0010431;GO:0006351	nucleus|DNA binding|transcription factor activity, sequence-specific DNA binding|embryo development ending in seed dormancy|regulation of transcription, DNA-templated|seed maturation|transcription, DNA-templated
comp47941_c0_seq2	GO:0005634;GO:0003677;GO:0006355;GO:0006351	nucleus|DNA binding|regulation of transcription, DNA-templated|transcription, DNA-templated
comp50531_c0_seq4	GO:0005739;GO:0005840;GO:0003723;GO:0003735;GO:0006412	mitochondrion|ribosome|RNA binding|structural constituent of ribosome|translation
comp80088_c0_seq1	GO:0016021;GO:0016020;GO:0005886;GO:0009506;GO:0005524;GO:0010329;GO:0010328;GO:0008559;GO:0010541;GO:0010315;GO:0060919;GO:0009926;GO:0009734;GO:0010540;GO:0006855;GO:0009630;GO:0009733;GO:0009735;GO:0048767;GO:0055085;GO:0042908	integral component of membrane|membrane|plasma membrane|plasmodesma|ATP binding|auxin efflux transmembrane transporter activity|auxin influx transmembrane transporter activity|xenobiotic-transporting ATPase activity|acropetal auxin transport|auxin efflux|auxin influx|auxin polar transport|auxin-activated signaling pathway|basipetal auxin transport|drug transmembrane transport|gravitropism|respons…
comp54923_c0_seq1	GO:0005829	cytosol
comp71895_c0_seq1	GO:0016021;GO:0016020;GO:0052722;GO:0020037;GO:0005506;GO:0016709;GO:0010143;GO:0019395;GO:0044550	integral component of membrane|membrane|fatty acid in-chain hydroxylase activity|heme binding|iron ion binding|oxidoreductase activity, acting on paired donors, with incorporation or reduction of molecular oxygen, NAD(P)H as one donor, and incorporation of one atom of oxygen|cutin biosynthetic process|fatty acid oxidation|secondary metabolite biosynthetic process
comp617_c1_seq1	GO:0009507;GO:0009941;GO:0009534;GO:0009535;GO:0016021;GO:0010287;GO:0009579	chloroplast|chloroplast envelope|chloroplast thylakoid|chloroplast thylakoid membrane|integral component of membrane|plastoglobule|thylakoid
comp87316_c0_seq1	GO:0009570;GO:0005737;GO:0009536;GO:0051538;GO:0050660;GO:0010181;GO:0016040;GO:0005506;GO:0019676;GO:0048589;GO:0006094;GO:0006537;GO:0006096;GO:0097054;GO:0060359;GO:0009651	chloroplast stroma|cytoplasm|plastid|3 iron, 4 sulfur cluster binding|flavin adenine dinucleotide binding|FMN binding|glutamate synthase (NADH) activity|iron ion binding|ammonia assimilation cycle|developmental growth|gluconeogenesis|glutamate biosynthetic process|glycolytic process|L-glutamate biosynthetic process|response to ammonium ion|response to salt stress
comp36559_c0_seq47	GO:0008290;GO:0051016	F-actin capping protein complex|barbed-end actin filament capping
comp48445_c0_seq5	GO:0005737;GO:0051539;GO:0046872;GO:0070040;GO:0019843;GO:0002935;GO:0000049;GO:0070475	cytoplasm|4 iron, 4 sulfur cluster binding|metal ion binding|rRNA (adenine-C2-)-methyltransferase activity|rRNA binding|tRNA (adenine-C2-)-methyltransferase activity|tRNA binding|rRNA base methylation
comp54758_c2_seq5	GO:0016021;GO:0009705;GO:0046786	integral component of membrane|plant-type vacuole membrane|viral replication complex formation and maintenance
comp49681_c0_seq2	GO:0005741;GO:0005886;GO:0046930;GO:0015288;GO:0008308	mitochondrial outer membrane|plasma membrane|pore complex|porin activity|voltage-gated anion channel activity
comp11974_c0_seq1	GO:0005794;GO:0000139;GO:0016021;GO:0004175;GO:0004252;GO:0006972;GO:0042538;GO:0006629;GO:0006508	Golgi apparatus|Golgi membrane|integral component of membrane|endopeptidase activity|serine-type endopeptidase activity|hyperosmotic response|hyperosmotic salinity response|lipid metabolic process|proteolysis
comp18217_c0_seq2	GO:0005737;GO:0005524;GO:0006457;GO:0006950	cytoplasm|ATP binding|protein folding|response to stress
comp58147_c0_seq1	GO:0009507;GO:0008113;GO:0030091;GO:0006979;GO:0009651	chloroplast|peptide-methionine (S)-S-oxide reductase activity|protein repair|response to oxidative stress|response to salt stress
comp46669_c1_seq1	GO:0005794;GO:0016021;GO:0008643	Golgi apparatus|integral component of membrane|carbohydrate transport
comp36915_c0_seq1	GO:0016021;GO:0005747;GO:0005739;GO:0055114	integral component of membrane|mitochondrial respiratory chain complex I|mitochondrion|oxidation-reduction process
comp52197_c1_seq15	GO:0009705;GO:0009506;GO:0005773;GO:0046872;GO:0008970;GO:0009660;GO:0009590;GO:0016042;GO:0009959	plant-type vacuole membrane|plasmodesma|vacuole|metal ion binding|phosphatidylcholine 1-acylhydrolase activity|amyloplast organization|detection of gravity|lipid catabolic process|negative gravitropism
comp46596_c0_seq3	GO:0009507;GO:0005737;GO:0005739;GO:0016671;GO:0015035;GO:0045454;GO:0034599;GO:0006662;GO:0055114;GO:0006457;GO:0000103	chloroplast|cytoplasm|mitochondrion|oxidoreductase activity, acting on a sulfur group of donors, disulfide as acceptor|protein disulfide oxidoreductase activity|cell redox homeostasis|cellular response to oxidative stress|glycerol ether metabolic process|oxidation-reduction process|protein folding|sulfate assimilation
comp76073_c0_seq1	GO:0009507;GO:0009941;GO:0009570;GO:0005525;GO:0003924;GO:0003743	chloroplast|chloroplast envelope|chloroplast stroma|GTP binding|GTPase activity|translation initiation factor activity
comp82321_c0_seq1	GO:0005737;GO:0005524;GO:0006457	cytoplasm|ATP binding|protein folding
comp51105_c0_seq1	GO:0005634;GO:0006355;GO:0006351	nucleus|regulation of transcription, DNA-templated|transcription, DNA-templated
comp54486_c2_seq1	GO:0005618;GO:0005829;GO:0022626;GO:0022627;GO:0016020;GO:0005886;GO:0009506;GO:0005774;GO:0003735;GO:0006412	cell wall|cytosol|cytosolic ribosome|cytosolic small ribosomal subunit|membrane|plasma membrane|plasmodesma|vacuolar membrane|structural constituent of ribosome|translation
comp46832_c0_seq1	GO:0005634;GO:0043565;GO:0001077;GO:0045944;GO:0006355;GO:0006366	nucleus|sequence-specific DNA binding|transcriptional activator activity, RNA polymerase II core promoter proximal region sequence-specific binding|positive regulation of transcription from RNA polymerase II promoter|regulation of transcription, DNA-templated|transcription from RNA polymerase II promoter
comp54089_c0_seq6	GO:0005737;GO:0005730;GO:0005634;GO:0008284;GO:0006355;GO:0006351	cytoplasm|nucleolus|nucleus|positive regulation of cell proliferation|regulation of transcription, DNA-templated|transcription, DNA-templated
comp38658_c0_seq1	GO:0009734;GO:0071470;GO:0010928;GO:2000028	auxin-activated signaling pathway|cellular response to osmotic stress|regulation of auxin mediated signaling pathway|regulation of photoperiodism, flowering
comp64829_c0_seq1	GO:0022625;GO:0070062;GO:0005925;GO:0016020;GO:0005730;GO:0008097;GO:0044822;GO:0003735;GO:0042273;GO:0006364;GO:0006412	cytosolic large ribosomal subunit|extracellular exosome|focal adhesion|membrane|nucleolus|5S rRNA binding|poly(A) RNA binding|structural constituent of ribosome|ribosomal large subunit biogenesis|rRNA processing|translation
comp49354_c0_seq2	GO:0009570;GO:0004089;GO:0008270;GO:0015976	chloroplast stroma|carbonate dehydratase activity|zinc ion binding|carbon utilization
comp56990_c0_seq6	GO:0005739	mitochondrion
comp71522_c0_seq1	GO:0043531;GO:0005524;GO:0006952	ADP binding|ATP binding|defense response
comp56525_c1_seq13	GO:0004190;GO:0005524;GO:0003676;GO:0008270;GO:0015074	aspartic-type endopeptidase activity|ATP binding|nucleic acid binding|zinc ion binding|DNA integration
comp50472_c0_seq3	GO:0005737;GO:0005874;GO:0007010	cytoplasm|microtubule|cytoskeleton organization
comp30084_c0_seq1	GO:0050662;GO:0047787;GO:0000166	coenzyme binding|delta4-3-oxosteroid 5beta-reductase activity|nucleotide binding
comp53288_c0_seq1	GO:0005739;GO:0004372;GO:0030170;GO:0006544;GO:0006563;GO:0035999	mitochondrion|glycine hydroxymethyltransferase activity|pyridoxal phosphate binding|glycine metabolic process|L-serine metabolic process|tetrahydrofolate interconversion
comp69293_c0_seq1	GO:0005829;GO:0005634;GO:0005886;GO:0005096;GO:0046872;GO:0005543;GO:0009738;GO:0006952;GO:0009789;GO:1902479;GO:0043547;GO:1901002;GO:0009651	cytosol|nucleus|plasma membrane|GTPase activator activity|metal ion binding|phospholipid binding|abscisic acid-activated signaling pathway|defense response|positive regulation of abscisic acid-activated signaling pathway|positive regulation of defense response to bacterium, incompatible interaction|positive regulation of GTPase activity|positive regulation of response to salt stress|response to s…
comp47896_c0_seq1	GO:0031969;GO:0016021;GO:0055085	chloroplast membrane|integral component of membrane|transmembrane transport
comp2900_c0_seq1	GO:0009507;GO:0009570;GO:0008839;GO:0019877;GO:0009089;GO:0019684	chloroplast|chloroplast stroma|4-hydroxy-tetrahydrodipicolinate reductase|diaminopimelate biosynthetic process|lysine biosynthetic process via diaminopimelate|photosynthesis, light reaction
comp65154_c0_seq1	GO:0005887;GO:0005886;GO:0005355;GO:0005351;GO:0046323;GO:1904659;GO:0035428;GO:0015992	integral component of plasma membrane|plasma membrane|glucose transmembrane transporter activity|sugar:proton symporter activity|glucose import|glucose transmembrane transport|hexose transmembrane transport|proton transport
comp52366_c4_seq3	GO:0031225;GO:0005886;GO:0009506;GO:0001872;GO:0030247	anchored component of membrane|plasma membrane|plasmodesma|(1->3)-beta-D-glucan binding|polysaccharide binding
comp49349_c1_seq2	GO:0032580;GO:0016021;GO:0008107;GO:0042546;GO:0071555;GO:0006486	Golgi cisterna membrane|integral component of membrane|galactoside 2-alpha-L-fucosyltransferase activity|cell wall biogenesis|cell wall organization|protein glycosylation
comp84776_c0_seq1	GO:0004519;GO:0046872;GO:0003964;GO:0006310	endonuclease activity|metal ion binding|RNA-directed DNA polymerase activity|DNA recombination
comp56015_c3_seq2	GO:0009506;GO:0005669;GO:0003682;GO:0008237;GO:0001129;GO:0043565;GO:0044212;GO:0008270;GO:0045944;GO:0051123;GO:0006367	plasmodesma|transcription factor TFIID complex|chromatin binding|metallopeptidase activity|RNA polymerase II transcription factor activity, TBP-class protein binding, involved in preinitiation complex assembly|sequence-specific DNA binding|transcription regulatory region DNA binding|zinc ion binding|positive regulation of transcription from RNA polymerase II promoter|RNA polymerase II transcripti…
comp53010_c1_seq1	GO:0016747	transferase activity, transferring acyl groups other than amino-acyl groups
comp16007_c0_seq1	GO:0016021;GO:0042936;GO:0042937;GO:0042742;GO:0042938;GO:0042538;GO:0009737;GO:0080052;GO:0009753;GO:0043201;GO:0080053;GO:0009751;GO:0009611;GO:0042939	integral component of membrane|dipeptide transporter activity|tripeptide transporter activity|defense response to bacterium|dipeptide transport|hyperosmotic salinity response|response to abscisic acid|response to histidine|response to jasmonic acid|response to leucine|response to phenylalanine|response to salicylic acid|response to wounding|tripeptide transport
comp68104_c0_seq1	GO:0005737;GO:0005634;GO:0005886;GO:0010427;GO:0042803;GO:0004864;GO:0004872;GO:0009738;GO:0043086;GO:0080163	cytoplasm|nucleus|plasma membrane|abscisic acid binding|protein homodimerization activity|protein phosphatase inhibitor activity|receptor activity|abscisic acid-activated signaling pathway|negative regulation of catalytic activity|regulation of protein serine/threonine phosphatase activity
comp52872_c0_seq1	GO:0005634;GO:0031298;GO:0003688;GO:0003690;GO:0046872;GO:0003697;GO:0006270	nucleus|replication fork protection complex|DNA replication origin binding|double-stranded DNA binding|metal ion binding|single-stranded DNA binding|DNA replication initiation
comp50019_c0_seq7	GO:0016810	hydrolase activity, acting on carbon-nitrogen (but not peptide) bonds
comp39216_c0_seq3	GO:0005829;GO:0016799;GO:0009691	cytosol|hydrolase activity, hydrolyzing N-glycosyl compounds|cytokinin biosynthetic process
comp101576_c0_seq1	GO:0005634;GO:0003700;GO:0008270;GO:0007623;GO:0048579;GO:0006355	nucleus|transcription factor activity, sequence-specific DNA binding|zinc ion binding|circadian rhythm|negative regulation of long-day photoperiodism, flowering|regulation of transcription, DNA-templated
comp47865_c0_seq1	GO:0005768;GO:0010008;GO:0005794;GO:0000139;GO:0016021;GO:0009505;GO:0009506;GO:0005802;GO:0005774	endosome|endosome membrane|Golgi apparatus|Golgi membrane|integral component of membrane|plant-type cell wall|plasmodesma|trans-Golgi network|vacuolar membrane
comp49976_c0_seq1	GO:0005737	cytoplasm
comp87222_c0_seq1	GO:0047501;GO:0006952	(+)-neomenthol dehydrogenase activity|defense response
comp40845_c2_seq1	GO:0005737;GO:0008964;GO:0015977;GO:0015979;GO:0006099	cytoplasm|phosphoenolpyruvate carboxylase activity|carbon fixation|photosynthesis|tricarboxylic acid cycle
comp22561_c0_seq1	GO:0043202;GO:0000326;GO:0004197;GO:0051603;GO:0006624	lysosomal lumen|protein storage vacuole|cysteine-type endopeptidase activity|proteolysis involved in cellular protein catabolic process|vacuolar protein processing
comp42384_c0_seq1	GO:0016021;GO:0005886;GO:0005524;GO:0004674	integral component of membrane|plasma membrane|ATP binding|protein serine/threonine kinase activity
comp35520_c0_seq1	GO:0005769;GO:0016021;GO:0005886;GO:0015095;GO:0015693	early endosome|integral component of membrane|plasma membrane|magnesium ion transmembrane transporter activity|magnesium ion transport
comp52482_c2_seq2	GO:0005737;GO:0047183	cytoplasm|anthocyanin 5-aromatic acyltransferase activity
comp86775_c0_seq1	GO:0005737;GO:0016020;GO:0009506;GO:0070290;GO:0005546;GO:0004630;GO:0009816;GO:0016042;GO:0046686	cytoplasm|membrane|plasmodesma|N-acylphosphatidylethanolamine-specific phospholipase D activity|phosphatidylinositol-4,5-bisphosphate binding|phospholipase D activity|defense response to bacterium, incompatible interaction|lipid catabolic process|response to cadmium ion
comp77468_c0_seq1	GO:0009507;GO:0009941;GO:0009570;GO:0009535;GO:0009579;GO:0004751;GO:0042742;GO:0009052;GO:0019253;GO:0009735	chloroplast|chloroplast envelope|chloroplast stroma|chloroplast thylakoid membrane|thylakoid|ribose-5-phosphate isomerase activity|defense response to bacterium|pentose-phosphate shunt, non-oxidative branch|reductive pentose-phosphate cycle|response to cytokinin
comp80014_c0_seq1	GO:0005737;GO:0005634;GO:0003677;GO:0004364;GO:0006749;GO:0009636;GO:0009407	cytoplasm|nucleus|DNA binding|glutathione transferase activity|glutathione metabolic process|response to toxic substance|toxin catabolic process
comp44812_c0_seq2	GO:0005739;GO:0003690;GO:0000166;GO:0003723;GO:0003697;GO:0009409;GO:0006970;GO:0009651;GO:0009414	mitochondrion|double-stranded DNA binding|nucleotide binding|RNA binding|single-stranded DNA binding|response to cold|response to osmotic stress|response to salt stress|response to water deprivation
comp50315_c0_seq5	GO:0071012;GO:0071013;GO:0005730;GO:0005634;GO:0071011;GO:0000974;GO:0009870;GO:0010204;GO:0042742;GO:0050832;GO:0045087;GO:0000398	catalytic step 1 spliceosome|catalytic step 2 spliceosome|nucleolus|nucleus|precatalytic spliceosome|Prp19 complex|defense response signaling pathway, resistance gene-dependent|defense response signaling pathway, resistance gene-independent|defense response to bacterium|defense response to fungus|innate immune response|mRNA splicing, via spliceosome
comp52357_c0_seq2	GO:0005829;GO:0051567;GO:0010482;GO:0048765;GO:0010026	cytosol|histone H3-K9 methylation|regulation of epidermal cell division|root hair cell differentiation|trichome differentiation
comp66464_c0_seq1	GO:0048046;GO:0005618	apoplast|cell wall
comp71184_c0_seq1	GO:0004838;GO:0030170;GO:0006520;GO:0010189	L-tyrosine:2-oxoglutarate aminotransferase activity|pyridoxal phosphate binding|cellular amino acid metabolic process|vitamin E biosynthetic process
comp82870_c0_seq1	GO:0016021;GO:0005887;GO:0051119;GO:0034219;GO:0008643	integral component of membrane|integral component of plasma membrane|sugar transmembrane transporter activity|carbohydrate transmembrane transport|carbohydrate transport
comp77059_c0_seq1	GO:0048046;GO:0009507;GO:0009570;GO:0005737;GO:0009506;GO:0005524;GO:0050203;GO:0050832;GO:0033611;GO:0010030;GO:0046686;GO:0009735;GO:0010214	apoplast|chloroplast|chloroplast stroma|cytoplasm|plasmodesma|ATP binding|oxalate-CoA ligase activity|defense response to fungus|oxalate catabolic process|positive regulation of seed germination|response to cadmium ion|response to cytokinin|seed coat development
comp31257_c1_seq1	GO:0005634	nucleus
comp39672_c0_seq4	GO:0005776;GO:0031410;GO:0005829;GO:0005770;GO:0005764;GO:0031430;GO:0043130;GO:0008270;GO:0016236;GO:0051259	autophagosome|cytoplasmic vesicle|cytosol|late endosome|lysosome|M band|ubiquitin binding|zinc ion binding|macroautophagy|protein oligomerization
comp57379_c0_seq10	GO:0005737;GO:0005634;GO:0000943;GO:0004190;GO:0005524;GO:0003677;GO:0003887;GO:0008233;GO:0004540;GO:0003723;GO:0003964;GO:0004523;GO:0008270;GO:0071897;GO:0015074;GO:0006310;GO:0090501;GO:0006278;GO:0032197;GO:0019076	cytoplasm|nucleus|retrotransposon nucleocapsid|aspartic-type endopeptidase activity|ATP binding|DNA binding|DNA-directed DNA polymerase activity|peptidase activity|ribonuclease activity|RNA binding|RNA-directed DNA polymerase activity|RNA-DNA hybrid ribonuclease activity|zinc ion binding|DNA biosynthetic process|DNA integration|DNA recombination|RNA phosphodiester bond hydrolysis|RNA-dependent DN…
comp2209_c0_seq1	GO:0016021;GO:0005524;GO:0016887;GO:0006810	integral component of membrane|ATP binding|ATPase activity|transport
comp56978_c1_seq4	GO:0080008;GO:0005730;GO:0009553	Cul4-RING E3 ubiquitin ligase complex|nucleolus|embryo sac development
comp48621_c0_seq2	GO:0034707;GO:0005622;GO:0015112;GO:0005247;GO:0006821;GO:0015706;GO:0010167	chloride channel complex|intracellular|nitrate transmembrane transporter activity|voltage-gated chloride channel activity|chloride transport|nitrate transport|response to nitrate
comp26171_c0_seq1	GO:0005634;GO:0003677;GO:0003700;GO:0009960;GO:0006351	nucleus|DNA binding|transcription factor activity, sequence-specific DNA binding|endosperm development|transcription, DNA-templated
comp42683_c0_seq1	GO:0005576;GO:0016788;GO:0016042	extracellular region|hydrolase activity, acting on ester bonds|lipid catabolic process
comp36325_c0_seq2	GO:0005524;GO:0004674	ATP binding|protein serine/threonine kinase activity
comp24895_c0_seq1	GO:0005524;GO:0016874;GO:0006633	ATP binding|ligase activity|fatty acid biosynthetic process
comp52501_c0_seq1	GO:0050505	hydroquinone glucosyltransferase activity
comp58160_c0_seq1	GO:0009535;GO:0016021	chloroplast thylakoid membrane|integral component of membrane
comp57618_c0_seq1	GO:0022625;GO:0005730;GO:0042254	cytosolic large ribosomal subunit|nucleolus|ribosome biogenesis
comp32038_c0_seq1	GO:0005634;GO:0030154;GO:0031348;GO:0034051;GO:0009626;GO:0045595	nucleus|cell differentiation|negative regulation of defense response|negative regulation of plant-type hypersensitive response|plant-type hypersensitive response|regulation of cell differentiation
comp42482_c1_seq2	GO:0009514;GO:0005777;GO:0003995;GO:0003997;GO:0009055;GO:0000062;GO:0050660;GO:0052890;GO:0009793;GO:0006635;GO:0033539;GO:0055088;GO:0046459	glyoxysome|peroxisome|acyl-CoA dehydrogenase activity|acyl-CoA oxidase activity|electron carrier activity|fatty-acyl-CoA binding|flavin adenine dinucleotide binding|oxidoreductase activity, acting on the CH-CH group of donors, with a flavin as acceptor|embryo development ending in seed dormancy|fatty acid beta-oxidation|fatty acid beta-oxidation using acyl-CoA dehydrogenase|lipid homeostasis|shor…
comp43664_c0_seq1	GO:0003998	acylphosphatase activity
comp52821_c0_seq36	GO:0016592;GO:0001104;GO:0006351	mediator complex|RNA polymerase II transcription cofactor activity|transcription, DNA-templated
comp28196_c0_seq2	GO:0005737;GO:0005829;GO:0022625;GO:0016020;GO:0005730;GO:0044822;GO:0003723;GO:0003735;GO:0044267;GO:0010467;GO:0000184;GO:0006614;GO:0006412;GO:0006414;GO:0006413;GO:0006415;GO:0019058;GO:0016032;GO:0019083	cytoplasm|cytosol|cytosolic large ribosomal subunit|membrane|nucleolus|poly(A) RNA binding|RNA binding|structural constituent of ribosome|cellular protein metabolic process|gene expression|nuclear-transcribed mRNA catabolic process, nonsense-mediated decay|SRP-dependent cotranslational protein targeting to membrane|translation|translational elongation|translational initiation|translational termin…
comp50081_c0_seq5	GO:0005634;GO:0003677;GO:0003714;GO:0003700;GO:0000122;GO:0006351	nucleus|DNA binding|transcription corepressor activity|transcription factor activity, sequence-specific DNA binding|negative regulation of transcription from RNA polymerase II promoter|transcription, DNA-templated
comp75267_c0_seq1	GO:0016020;GO:0006952	membrane|defense response
comp54580_c0_seq1	GO:0005783;GO:0005789;GO:0016671;GO:0003756	endoplasmic reticulum|endoplasmic reticulum membrane|oxidoreductase activity, acting on a sulfur group of donors, disulfide as acceptor|protein disulfide isomerase activity
comp9767_c0_seq1	GO:0043531;GO:0005524;GO:0006952	ADP binding|ATP binding|defense response
comp36415_c1_seq1	GO:0016021;GO:0055085	integral component of membrane|transmembrane transport
comp13507_c0_seq2	GO:0046872;GO:0000166	metal ion binding|nucleotide binding
comp54898_c0_seq4	GO:0004190;GO:0004519;GO:0003676;GO:0003964;GO:0008270;GO:0015074	aspartic-type endopeptidase activity|endonuclease activity|nucleic acid binding|RNA-directed DNA polymerase activity|zinc ion binding|DNA integration
comp87147_c0_seq1	GO:0005524;GO:0046872;GO:0004550;GO:0006241;GO:0006183;GO:0006228	ATP binding|metal ion binding|nucleoside diphosphate kinase activity|CTP biosynthetic process|GTP biosynthetic process|UTP biosynthetic process
comp44362_c1_seq1	GO:0005737;GO:0005798;GO:0016020;GO:0048471;GO:0005524;GO:0004715;GO:0004674;GO:0001077;GO:0071560;GO:0046777	cytoplasm|Golgi-associated vesicle|membrane|perinuclear region of cytoplasm|ATP binding|non-membrane spanning protein tyrosine kinase activity|protein serine/threonine kinase activity|transcriptional activator activity, RNA polymerase II core promoter proximal region sequence-specific binding|cellular response to transforming growth factor beta stimulus|protein autophosphorylation
comp58783_c0_seq1	GO:0016491;GO:0009820	oxidoreductase activity|alkaloid metabolic process
comp41833_c0_seq1	GO:0016021;GO:0005886;GO:0015172;GO:0015175;GO:0015293;GO:0003333;GO:0015810;GO:0015804;GO:0015827	integral component of membrane|plasma membrane|acidic amino acid transmembrane transporter activity|neutral amino acid transmembrane transporter activity|symporter activity|amino acid transmembrane transport|aspartate transport|neutral amino acid transport|tryptophan transport
comp46990_c1_seq1	GO:0005634;GO:0003677;GO:0009834;GO:0006355;GO:0048829;GO:0006351	nucleus|DNA binding|plant-type secondary cell wall biogenesis|regulation of transcription, DNA-templated|root cap development|transcription, DNA-templated
comp12651_c0_seq1	GO:0046872;GO:0004722	metal ion binding|protein serine/threonine phosphatase activity
comp49350_c2_seq1	GO:0005829;GO:0005634;GO:0016192	cytosol|nucleus|vesicle-mediated transport
comp50239_c0_seq2	GO:0009506;GO:0016597;GO:0008152	plasmodesma|amino acid binding|metabolic process
comp58322_c0_seq1	GO:0005623;GO:0016021;GO:0006865;GO:0019048;GO:0080143;GO:0009615;GO:0032940	cell|integral component of membrane|amino acid transport|modulation by virus of host morphology or physiology|regulation of amino acid export|response to virus|secretion by cell
comp14784_c0_seq2	GO:0005634;GO:0046872;GO:0003700;GO:0006355;GO:0010200;GO:0006351	nucleus|metal ion binding|transcription factor activity, sequence-specific DNA binding|regulation of transcription, DNA-templated|response to chitin|transcription, DNA-templated
comp48062_c0_seq1	GO:0005829;GO:0008234;GO:0036459;GO:0016579;GO:0006511	cytosol|cysteine-type peptidase activity|ubiquitinyl hydrolase activity|protein deubiquitination|ubiquitin-dependent protein catabolic process
comp56361_c2_seq1	GO:0005634;GO:0003677;GO:0003700;GO:0006355;GO:0006351	nucleus|DNA binding|transcription factor activity, sequence-specific DNA binding|regulation of transcription, DNA-templated|transcription, DNA-templated
comp51518_c0_seq1	GO:0005623;GO:0045454	cell|cell redox homeostasis
comp49591_c1_seq1	GO:0005762;GO:0003735;GO:0032543	mitochondrial large ribosomal subunit|structural constituent of ribosome|mitochondrial translation
comp54066_c1_seq1	GO:0009507;GO:0009570;GO:0051537;GO:0005506;GO:0005198;GO:0009658;GO:0016226	chloroplast|chloroplast stroma|2 iron, 2 sulfur cluster binding|iron ion binding|structural molecule activity|chloroplast organization|iron-sulfur cluster assembly
comp38756_c0_seq1	GO:0009507;GO:0009570;GO:0009536;GO:0051539;GO:0080041;GO:0051536;GO:0016829;GO:0046872;GO:0010266;GO:0009228;GO:0009229	chloroplast|chloroplast stroma|plastid|4 iron, 4 sulfur cluster binding|ADP-ribose pyrophosphohydrolase activity|iron-sulfur cluster binding|lyase activity|metal ion binding|response to vitamin B1|thiamine biosynthetic process|thiamine diphosphate biosynthetic process
comp84156_c0_seq1	GO:0005737;GO:0005769;GO:0010008;GO:0000813;GO:0070062;GO:0031902;GO:0005730;GO:0005634;GO:0005886;GO:0030374;GO:0003714;GO:0046790;GO:0007050;GO:0051301;GO:0008333;GO:0030216;GO:0008285;GO:0045892;GO:1903543;GO:2000397;GO:1903774;GO:1902188;GO:0006513;GO:0015031;GO:0001558;GO:1903551;GO:0043405;GO:0043162;GO:0046755	cytoplasm|early endosome|endosome membrane|ESCRT I complex|extracellular exosome|late endosome membrane|nucleolus|nucleus|plasma membrane|ligand-dependent nuclear receptor transcription coactivator activity|transcription corepressor activity|virion binding|cell cycle arrest|cell division|endosome to lysosome transport|keratinocyte differentiation|negative regulation of cell proliferation|negative…
comp35245_c1_seq10	GO:0005730;GO:0044822;GO:0008757;GO:0008284;GO:0006364	nucleolus|poly(A) RNA binding|S-adenosylmethionine-dependent methyltransferase activity|positive regulation of cell proliferation|rRNA processing
comp58506_c0_seq1	GO:0005634;GO:0003700;GO:0044212;GO:0009908;GO:0010373;GO:0048573;GO:0010116;GO:0008284;GO:0006355;GO:0010262;GO:0006351	nucleus|transcription factor activity, sequence-specific DNA binding|transcription regulatory region DNA binding|flower development|negative regulation of gibberellin biosynthetic process|photoperiodism, flowering|positive regulation of abscisic acid biosynthetic process|positive regulation of cell proliferation|regulation of transcription, DNA-templated|somatic embryogenesis|transcription, DNA-t…
comp34397_c0_seq1	GO:0016021;GO:0005886	integral component of membrane|plasma membrane
comp54180_c0_seq4	GO:0031225;GO:0046658;GO:0005886;GO:0016901;GO:0048038;GO:0005975	anchored component of membrane|anchored component of plasma membrane|plasma membrane|oxidoreductase activity, acting on the CH-OH group of donors, quinone or similar compound as acceptor|quinone binding|carbohydrate metabolic process
comp83330_c0_seq1	GO:0005694;GO:0005634;GO:0005524;GO:0051301;GO:0051276;GO:0007059;GO:0006281;GO:0051321;GO:0007067	chromosome|nucleus|ATP binding|cell division|chromosome organization|chromosome segregation|DNA repair|meiotic cell cycle|mitotic nuclear division
comp48579_c1_seq16	GO:0005634;GO:0003677;GO:0006355;GO:0006351	nucleus|DNA binding|regulation of transcription, DNA-templated|transcription, DNA-templated
comp11256_c0_seq1	GO:0005737;GO:0005634;GO:0043565;GO:0003700;GO:0006351	cytoplasm|nucleus|sequence-specific DNA binding|transcription factor activity, sequence-specific DNA binding|transcription, DNA-templated
comp55037_c1_seq1	GO:0004190;GO:0004519;GO:0003676;GO:0003964;GO:0015074	aspartic-type endopeptidase activity|endonuclease activity|nucleic acid binding|RNA-directed DNA polymerase activity|DNA integration
comp56342_c5_seq1	GO:0005576;GO:0008810;GO:0071555;GO:0030245	extracellular region|cellulase activity|cell wall organization|cellulose catabolic process
comp40131_c0_seq1	GO:0047501;GO:0006952	(+)-neomenthol dehydrogenase activity|defense response
comp82061_c0_seq1	GO:0004190;GO:0004519;GO:0003676;GO:0003964;GO:0008270;GO:0015074	aspartic-type endopeptidase activity|endonuclease activity|nucleic acid binding|RNA-directed DNA polymerase activity|zinc ion binding|DNA integration
comp47928_c1_seq2	GO:0005768;GO:0005794;GO:0016021;GO:0005802;GO:0010222	endosome|Golgi apparatus|integral component of membrane|trans-Golgi network|stem vascular tissue pattern formation
comp59034_c0_seq1	GO:0007142;GO:0009556;GO:0006355	male meiosis II|microsporogenesis|regulation of transcription, DNA-templated
comp32266_c0_seq1	GO:0005887;GO:0005886;GO:0090406;GO:0005355;GO:0005351;GO:0046323;GO:1904659;GO:0035428;GO:0015992	integral component of plasma membrane|plasma membrane|pollen tube|glucose transmembrane transporter activity|sugar:proton symporter activity|glucose import|glucose transmembrane transport|hexose transmembrane transport|proton transport
comp53289_c2_seq6	GO:0005634;GO:0009734;GO:0006355;GO:0006351	nucleus|auxin-activated signaling pathway|regulation of transcription, DNA-templated|transcription, DNA-templated
comp35359_c0_seq1	GO:0047172	shikimate O-hydroxycinnamoyltransferase activity
comp35318_c1_seq2	GO:0005737;GO:0009617;GO:0009644;GO:0009414	cytoplasm|response to bacterium|response to high light intensity|response to water deprivation
comp39037_c0_seq1	GO:0071013;GO:0000932;GO:1990726;GO:0071011;GO:0046540;GO:0005688;GO:0003723;GO:0033962;GO:0000398;GO:0000956	catalytic step 2 spliceosome|cytoplasmic mRNA processing body|Lsm1-7-Pat1 complex|precatalytic spliceosome|U4/U6 x U5 tri-snRNP complex|U6 snRNP|RNA binding|cytoplasmic mRNA processing body assembly|mRNA splicing, via spliceosome|nuclear-transcribed mRNA catabolic process
comp42778_c1_seq1	GO:0008061;GO:0004568;GO:0006032;GO:0000272	chitin binding|chitinase activity|chitin catabolic process|polysaccharide catabolic process
comp48798_c0_seq1	GO:0005524	ATP binding
comp95117_c0_seq1	GO:0009507;GO:0005524;GO:0003951;GO:0019674;GO:0006741	chloroplast|ATP binding|NAD+ kinase activity|NAD metabolic process|NADP biosynthetic process
comp89553_c0_seq1	GO:0004190;GO:0004519;GO:0003676;GO:0003964;GO:0015074	aspartic-type endopeptidase activity|endonuclease activity|nucleic acid binding|RNA-directed DNA polymerase activity|DNA integration
comp40354_c0_seq1	GO:0016021;GO:0005886;GO:0008308;GO:0006873	integral component of membrane|plasma membrane|voltage-gated anion channel activity|cellular ion homeostasis
comp51253_c1_seq2	GO:0005576;GO:0016788;GO:0016042	extracellular region|hydrolase activity, acting on ester bonds|lipid catabolic process
comp82458_c0_seq1	GO:0005737;GO:0004345;GO:0050661;GO:0006006;GO:0006098	cytoplasm|glucose-6-phosphate dehydrogenase activity|NADP binding|glucose metabolic process|pentose-phosphate shunt
comp72171_c0_seq1	GO:0005886;GO:0009506;GO:0003846;GO:0090430;GO:0016787;GO:0004622;GO:0009809;GO:0006629;GO:0046686;GO:0042542;GO:0006979;GO:0010043	plasma membrane|plasmodesma|2-acylglycerol O-acyltransferase activity|caffeoyl-CoA: alcohol caffeoyl transferase activity|hydrolase activity|lysophospholipase activity|lignin biosynthetic process|lipid metabolic process|response to cadmium ion|response to hydrogen peroxide|response to oxidative stress|response to zinc ion
comp78109_c0_seq1	GO:0003006;GO:0009553;GO:0009555;GO:0010183;GO:0048443	developmental process involved in reproduction|embryo sac development|pollen development|pollen tube guidance|stamen development
comp50853_c1_seq1	GO:0005829;GO:0019898;GO:0005634;GO:0034045;GO:0005774;GO:0080025;GO:0032266;GO:0048102;GO:0000045;GO:0006914;GO:0006995;GO:0050832;GO:0010150;GO:0000422;GO:0044804;GO:0006497;GO:0034497;GO:0015031;GO:0006970;GO:0006979;GO:0009651;GO:0042594;GO:0009414	cytosol|extrinsic component of membrane|nucleus|pre-autophagosomal structure membrane|vacuolar membrane|phosphatidylinositol-3,5-bisphosphate binding|phosphatidylinositol-3-phosphate binding|autophagic cell death|autophagosome assembly|autophagy|cellular response to nitrogen starvation|defense response to fungus|leaf senescence|mitophagy|nucleophagy|protein lipidation|protein localization to pre-…
comp27590_c0_seq1	GO:0009986;GO:0005788;GO:0070062;GO:0005925;GO:0043209;GO:0005634;GO:0044822;GO:0003756;GO:0045454;GO:2001238;GO:0006457;GO:0034976	cell surface|endoplasmic reticulum lumen|extracellular exosome|focal adhesion|myelin sheath|nucleus|poly(A) RNA binding|protein disulfide isomerase activity|cell redox homeostasis|positive regulation of extrinsic apoptotic signaling pathway|protein folding|response to endoplasmic reticulum stress
comp49352_c0_seq1	GO:0005829;GO:0030246;GO:0004360;GO:0044267;GO:0006488;GO:0006112;GO:0006002;GO:0006541;GO:0043687;GO:0006487;GO:0018279;GO:0006048;GO:0006047	cytosol|carbohydrate binding|glutamine-fructose-6-phosphate transaminase (isomerizing) activity|cellular protein metabolic process|dolichol-linked oligosaccharide biosynthetic process|energy reserve metabolic process|fructose 6-phosphate metabolic process|glutamine metabolic process|post-translational protein modification|protein N-linked glycosylation|protein N-linked glycosylation via asparagin…
comp8038_c0_seq1	GO:0009507;GO:0005524;GO:0019538	chloroplast|ATP binding|protein metabolic process
comp60283_c0_seq1	GO:0005634;GO:0003677;GO:0003700;GO:0009965;GO:0006351	nucleus|DNA binding|transcription factor activity, sequence-specific DNA binding|leaf morphogenesis|transcription, DNA-templated
comp39102_c0_seq1	GO:0016021;GO:0018685;GO:0070330;GO:0020037;GO:0005506;GO:0006631	integral component of membrane|alkane 1-monooxygenase activity|aromatase activity|heme binding|iron ion binding|fatty acid metabolic process
comp52216_c0_seq16	GO:0000781;GO:0005737;GO:0005622;GO:0016020;GO:0005634;GO:0031931;GO:0031932;GO:0032403;GO:0032947;GO:0032006	chromosome, telomeric region|cytoplasm|intracellular|membrane|nucleus|TORC1 complex|TORC2 complex|protein complex binding|protein complex scaffold|regulation of TOR signaling
comp16185_c0_seq1	GO:0016021;GO:0020037;GO:0005506;GO:0004497;GO:0016705;GO:0009926;GO:0016117;GO:0009963;GO:0009934;GO:0010223	integral component of membrane|heme binding|iron ion binding|monooxygenase activity|oxidoreductase activity, acting on paired donors, with incorporation or reduction of molecular oxygen|auxin polar transport|carotenoid biosynthetic process|positive regulation of flavonoid biosynthetic process|regulation of meristem structural organization|secondary shoot formation
comp74321_c0_seq1	GO:0005634;GO:0042802;GO:0003714;GO:0006952;GO:0009867;GO:1903507;GO:0031347;GO:2000022;GO:0006355;GO:0009611;GO:0006351	nucleus|identical protein binding|transcription corepressor activity|defense response|jasmonic acid mediated signaling pathway|negative regulation of nucleic acid-templated transcription|regulation of defense response|regulation of jasmonic acid mediated signaling pathway|regulation of transcription, DNA-templated|response to wounding|transcription, DNA-templated
comp43653_c0_seq1	GO:0005789;GO:0016021;GO:0016846;GO:0050362;GO:0080097;GO:0009851;GO:0043562;GO:0042742;GO:0009908;GO:0048467;GO:0048527;GO:0010078;GO:0010087;GO:0009958;GO:0009723;GO:0048367	endoplasmic reticulum membrane|integral component of membrane|carbon-sulfur lyase activity|L-tryptophan:2-oxoglutarate aminotransferase activity|L-tryptophan:pyruvate aminotransferase activity|auxin biosynthetic process|cellular response to nitrogen levels|defense response to bacterium|flower development|gynoecium development|lateral root development|maintenance of root meristem identity|phloem o…
comp39774_c0_seq1	GO:0016021;GO:0000741;GO:0010197;GO:0009651;GO:0006810	integral component of membrane|karyogamy|polar nucleus fusion|response to salt stress|transport
comp41208_c1_seq2	GO:0005634;GO:0003677;GO:0006355;GO:0006351	nucleus|DNA binding|regulation of transcription, DNA-templated|transcription, DNA-templated
comp38065_c0_seq1	GO:0005737;GO:0005829;GO:0004364;GO:0009072;GO:0006749;GO:0009636;GO:0009407	cytoplasm|cytosol|glutathione transferase activity|aromatic amino acid family metabolic process|glutathione metabolic process|response to toxic substance|toxin catabolic process
comp51148_c0_seq1	GO:0005829;GO:0022625;GO:0022626;GO:0005886;GO:0003735;GO:0006412	cytosol|cytosolic large ribosomal subunit|cytosolic ribosome|plasma membrane|structural constituent of ribosome|translation
comp42422_c0_seq1	GO:0005769;GO:0016021;GO:0005886;GO:0015095;GO:0015693	early endosome|integral component of membrane|plasma membrane|magnesium ion transmembrane transporter activity|magnesium ion transport
comp57424_c0_seq4	GO:0005655;GO:0005634;GO:0044822;GO:0004526;GO:0090501;GO:0090502;GO:0008033	nucleolar ribonuclease P complex|nucleus|poly(A) RNA binding|ribonuclease P activity|RNA phosphodiester bond hydrolysis|RNA phosphodiester bond hydrolysis, endonucleolytic|tRNA processing
comp66242_c0_seq1	GO:0022627;GO:0030529;GO:0019843;GO:0003735;GO:0045903;GO:0006412	cytosolic small ribosomal subunit|ribonucleoprotein complex|rRNA binding|structural constituent of ribosome|positive regulation of translational fidelity|translation
comp56030_c0_seq5	GO:0043531;GO:0005524;GO:0006952	ADP binding|ATP binding|defense response
comp88530_c0_seq1	GO:0005737;GO:0005634;GO:0004190;GO:0005524;GO:0003677;GO:0003887;GO:0046872;GO:0003723;GO:0003964;GO:0004523;GO:0015074;GO:0006310;GO:0032196;GO:0019076	cytoplasm|nucleus|aspartic-type endopeptidase activity|ATP binding|DNA binding|DNA-directed DNA polymerase activity|metal ion binding|RNA binding|RNA-directed DNA polymerase activity|RNA-DNA hybrid ribonuclease activity|DNA integration|DNA recombination|transposition|viral release from host cell
comp54543_c0_seq1	GO:0005622;GO:0005886;GO:0004435;GO:0004871;GO:0035556;GO:0016042	intracellular|plasma membrane|phosphatidylinositol phospholipase C activity|signal transducer activity|intracellular signal transduction|lipid catabolic process
comp40942_c0_seq1	GO:0042973;GO:0005975;GO:0006952	glucan endo-1,3-beta-D-glucosidase activity|carbohydrate metabolic process|defense response
comp52007_c0_seq1	GO:0005783;GO:0016021;GO:0016020;GO:0005886;GO:0008374;GO:0015293;GO:0019563;GO:0015793;GO:0006506	endoplasmic reticulum|integral component of membrane|membrane|plasma membrane|O-acyltransferase activity|symporter activity|glycerol catabolic process|glycerol transport|GPI anchor biosynthetic process
comp15840_c1_seq1	GO:0003677;GO:0046872	DNA binding|metal ion binding
comp57515_c0_seq3	GO:0042578	phosphoric ester hydrolase activity
comp50235_c0_seq1	GO:0000781;GO:0005737;GO:0030870;GO:0005634;GO:0005524;GO:0016887;GO:0046872;GO:0006302;GO:0051321;GO:0006312;GO:0016233;GO:0000723	chromosome, telomeric region|cytoplasm|Mre11 complex|nucleus|ATP binding|ATPase activity|metal ion binding|double-strand break repair|meiotic cell cycle|mitotic recombination|telomere capping|telomere maintenance
comp52556_c0_seq2	GO:0005737;GO:0050660;GO:0016656;GO:0045454	cytoplasm|flavin adenine dinucleotide binding|monodehydroascorbate reductase (NADH) activity|cell redox homeostasis
comp22077_c1_seq1	GO:0016021	integral component of membrane
comp54890_c3_seq5	GO:0005634;GO:0043565;GO:0003700;GO:0044212;GO:0010120;GO:0070370;GO:0034605;GO:0042742;GO:0050832;GO:0010508;GO:0010200;GO:0009409;GO:0009408;GO:0006970;GO:0009651;GO:0009414;GO:0006351	nucleus|sequence-specific DNA binding|transcription factor activity, sequence-specific DNA binding|transcription regulatory region DNA binding|camalexin biosynthetic process|cellular heat acclimation|cellular response to heat|defense response to bacterium|defense response to fungus|positive regulation of autophagy|response to chitin|response to cold|response to heat|response to osmotic stress|res…
comp44463_c0_seq2	GO:0009507;GO:0003677;GO:0003899;GO:0006351	chloroplast|DNA binding|DNA-directed RNA polymerase activity|transcription, DNA-templated
comp17634_c0_seq1	GO:0005737;GO:0031965;GO:0005634;GO:0051539;GO:0005524;GO:0004003;GO:0003677;GO:0046872;GO:0006281;GO:0006357	cytoplasm|nuclear membrane|nucleus|4 iron, 4 sulfur cluster binding|ATP binding|ATP-dependent DNA helicase activity|DNA binding|metal ion binding|DNA repair|regulation of transcription from RNA polymerase II promoter
comp28439_c0_seq1	GO:0009507;GO:0009570;GO:0042626;GO:0005215;GO:0006879;GO:0016226;GO:2000030;GO:0055085;GO:0006810	chloroplast|chloroplast stroma|ATPase activity, coupled to transmembrane movement of substances|transporter activity|cellular iron ion homeostasis|iron-sulfur cluster assembly|regulation of response to red or far red light|transmembrane transport|transport
comp57147_c1_seq1	GO:0009941;GO:0005829;GO:0005739;GO:0004791;GO:0019430	chloroplast envelope|cytosol|mitochondrion|thioredoxin-disulfide reductase activity|removal of superoxide radicals
comp53239_c0_seq1	GO:0048046;GO:0005618;GO:0009505;GO:0005578;GO:0046556;GO:0009044;GO:0031222;GO:0009627;GO:0045493	apoplast|cell wall|plant-type cell wall|proteinaceous extracellular matrix|alpha-L-arabinofuranosidase activity|xylan 1,4-beta-xylosidase activity|arabinan catabolic process|systemic acquired resistance|xylan catabolic process
comp76088_c0_seq1	GO:0016021;GO:0005524;GO:0008559	integral component of membrane|ATP binding|xenobiotic-transporting ATPase activity
comp12986_c0_seq1	GO:0043531;GO:0005524;GO:0006952	ADP binding|ATP binding|defense response
comp97420_c0_seq1	GO:0009507;GO:0009509;GO:0016705;GO:0016117	chloroplast|chromoplast|oxidoreductase activity, acting on paired donors, with incorporation or reduction of molecular oxygen|carotenoid biosynthetic process
comp56629_c1_seq91	GO:0005634;GO:0008270;GO:0006355	nucleus|zinc ion binding|regulation of transcription, DNA-templated
comp42089_c0_seq1	GO:0009507;GO:0005739;GO:0009536;GO:0052623;GO:0009824;GO:0005524;GO:0052622;GO:0052381;GO:0009691;GO:0006400	chloroplast|mitochondrion|plastid|ADP dimethylallyltransferase activity|AMP dimethylallyltransferase activity|ATP binding|ATP dimethylallyltransferase activity|tRNA dimethylallyltransferase activity|cytokinin biosynthetic process|tRNA modification
comp16909_c0_seq2	GO:0009507;GO:0015035;GO:0045454;GO:0006662	chloroplast|protein disulfide oxidoreductase activity|cell redox homeostasis|glycerol ether metabolic process
comp63835_c0_seq1	GO:0009507;GO:0000139;GO:0016021;GO:0030246;GO:0008378;GO:0006486	chloroplast|Golgi membrane|integral component of membrane|carbohydrate binding|galactosyltransferase activity|protein glycosylation
comp52499_c0_seq2	GO:0009535;GO:0016021;GO:0009705;GO:0005524;GO:0022891;GO:0042631;GO:0006811;GO:0055085	chloroplast thylakoid membrane|integral component of membrane|plant-type vacuole membrane|ATP binding|substrate-specific transmembrane transporter activity|cellular response to water deprivation|ion transport|transmembrane transport
comp52639_c2_seq5	GO:0005730;GO:0005654;GO:0000166;GO:0003723;GO:0051028	nucleolus|nucleoplasm|nucleotide binding|RNA binding|mRNA transport
comp93502_c0_seq1	GO:0016021;GO:0016758	integral component of membrane|transferase activity, transferring hexosyl groups
comp17139_c0_seq1	GO:0005634;GO:0003677;GO:0008289;GO:0006355;GO:0006351	nucleus|DNA binding|lipid binding|regulation of transcription, DNA-templated|transcription, DNA-templated
comp56989_c0_seq7	GO:0005829;GO:0005634;GO:0051513	cytosol|nucleus|regulation of monopolar cell growth
comp5717_c0_seq1	GO:0016021;GO:0005886;GO:0009506;GO:0005524;GO:0004672;GO:0004674;GO:0009755;GO:0010102;GO:0046777;GO:0010468	integral component of membrane|plasma membrane|plasmodesma|ATP binding|protein kinase activity|protein serine/threonine kinase activity|hormone-mediated signaling pathway|lateral root morphogenesis|protein autophosphorylation|regulation of gene expression
comp56807_c0_seq1	GO:0004197;GO:0004843;GO:0043161;GO:0016579;GO:0061136	cysteine-type endopeptidase activity|ubiquitin-specific protease activity|proteasome-mediated ubiquitin-dependent protein catabolic process|protein deubiquitination|regulation of proteasomal protein catabolic process
comp29776_c0_seq1	GO:0005634;GO:0003677;GO:0006355;GO:0006351	nucleus|DNA binding|regulation of transcription, DNA-templated|transcription, DNA-templated
comp58116_c0_seq1	GO:0009507;GO:0005829;GO:0005524;GO:0004674	chloroplast|cytosol|ATP binding|protein serine/threonine kinase activity
comp30455_c0_seq1	GO:0009507;GO:0016758	chloroplast|transferase activity, transferring hexosyl groups
comp30633_c1_seq1	GO:0016021;GO:0015180;GO:0015182;GO:0015183;GO:0005313;GO:0015186;GO:0005290;GO:0015190;GO:0015191;GO:0015194;GO:0003333;GO:0006867;GO:0015810;GO:0015803;GO:0098655;GO:0006868;GO:0015817;GO:0015808;GO:1902475;GO:0089712;GO:0089711;GO:0015813;GO:0089709;GO:0015825;GO:0015821;GO:0006814	integral component of membrane|L-alanine transmembrane transporter activity|L-asparagine transmembrane transporter activity|L-aspartate transmembrane transporter activity|L-glutamate transmembrane transporter activity|L-glutamine transmembrane transporter activity|L-histidine transmembrane transporter activity|L-leucine transmembrane transporter activity|L-methionine transmembrane transporter act…
comp95184_c0_seq1	GO:0005634;GO:0003677;GO:0003700;GO:0006351	nucleus|DNA binding|transcription factor activity, sequence-specific DNA binding|transcription, DNA-templated
comp37298_c1_seq1	GO:0016758	transferase activity, transferring hexosyl groups
comp55151_c1_seq5	GO:0005794;GO:0016021;GO:0016413;GO:0071554	Golgi apparatus|integral component of membrane|O-acetyltransferase activity|cell wall organization or biogenesis
comp34504_c0_seq2	GO:0005737;GO:0005874;GO:0005634;GO:0000922;GO:0000910;GO:0000226;GO:0007067	cytoplasm|microtubule|nucleus|spindle pole|cytokinesis|microtubule cytoskeleton organization|mitotic nuclear division
comp90284_c0_seq1	GO:0009507;GO:0009941;GO:0009706;GO:0031359;GO:0016020;GO:0005739;GO:0009536;GO:0046930;GO:0042802;GO:0005216;GO:0015288;GO:0006812;GO:0034220	chloroplast|chloroplast envelope|chloroplast inner membrane|integral component of chloroplast outer membrane|membrane|mitochondrion|plastid|pore complex|identical protein binding|ion channel activity|porin activity|cation transport|ion transmembrane transport
comp72276_c0_seq1	GO:0048046;GO:0009507;GO:0005783;GO:0005788;GO:0016020;GO:0005739;GO:0005634;GO:0005886;GO:0009506;GO:0005774;GO:0005773;GO:0005524;GO:0006457;GO:0009306;GO:0010075;GO:0009934;GO:0046686;GO:0009409;GO:0009651;GO:0009414	apoplast|chloroplast|endoplasmic reticulum|endoplasmic reticulum lumen|membrane|mitochondrion|nucleus|plasma membrane|plasmodesma|vacuolar membrane|vacuole|ATP binding|protein folding|protein secretion|regulation of meristem growth|regulation of meristem structural organization|response to cadmium ion|response to cold|response to salt stress|response to water deprivation
comp45452_c0_seq1	GO:0009507;GO:0009570;GO:0009534;GO:0009535;GO:0043234;GO:0005525;GO:0003924;GO:0043621;GO:0010020;GO:0051258	chloroplast|chloroplast stroma|chloroplast thylakoid|chloroplast thylakoid membrane|protein complex|GTP binding|GTPase activity|protein self-association|chloroplast fission|protein polymerization
comp19155_c0_seq1	GO:0005737;GO:0030145;GO:0004619;GO:0006007;GO:0006096	cytoplasm|manganese ion binding|phosphoglycerate mutase activity|glucose catabolic process|glycolytic process
comp46854_c0_seq2	GO:0009507;GO:0005524;GO:0016301;GO:0000287;GO:0030955;GO:0004743	chloroplast|ATP binding|kinase activity|magnesium ion binding|potassium ion binding|pyruvate kinase activity
comp51654_c0_seq2	GO:0009507;GO:0009408	chloroplast|response to heat
comp88148_c0_seq1	GO:0005874;GO:0009524;GO:0005525;GO:0003924;GO:0007049;GO:0051301	microtubule|phragmoplast|GTP binding|GTPase activity|cell cycle|cell division
comp58313_c0_seq1	GO:0005737;GO:0005634;GO:0010309;GO:0019509	cytoplasm|nucleus|acireductone dioxygenase [iron(II)-requiring] activity|L-methionine biosynthetic process from methylthioadenosine
comp99445_c0_seq1	GO:0016829	lyase activity
comp48237_c0_seq4	GO:0031969;GO:0009535;GO:0016021	chloroplast membrane|chloroplast thylakoid membrane|integral component of membrane
comp22366_c0_seq1	GO:0030659;GO:0005789;GO:0000329;GO:0000139;GO:0016021;GO:0034045;GO:0006995;GO:0016236;GO:0015031	cytoplasmic vesicle membrane|endoplasmic reticulum membrane|fungal-type vacuole membrane|Golgi membrane|integral component of membrane|pre-autophagosomal structure membrane|cellular response to nitrogen starvation|macroautophagy|protein transport
comp24475_c0_seq1	GO:0009507;GO:0009941;GO:0009570;GO:0003755;GO:0006457;GO:0015031	chloroplast|chloroplast envelope|chloroplast stroma|peptidyl-prolyl cis-trans isomerase activity|protein folding|protein transport
comp46777_c1_seq1	GO:0005634;GO:0000166;GO:0003723;GO:0006397	nucleus|nucleotide binding|RNA binding|mRNA processing
comp51456_c0_seq1	GO:0005634;GO:0003677;GO:0046872;GO:0006355;GO:0006351	nucleus|DNA binding|metal ion binding|regulation of transcription, DNA-templated|transcription, DNA-templated
comp53317_c1_seq1	GO:0048046;GO:0005829;GO:0016020;GO:0008195;GO:0019375;GO:0008654	apoplast|cytosol|membrane|phosphatidate phosphatase activity|galactolipid biosynthetic process|phospholipid biosynthetic process
comp51538_c0_seq2	GO:0009707;GO:0016021;GO:0005525;GO:0016787;GO:0046872;GO:0045036	chloroplast outer membrane|integral component of membrane|GTP binding|hydrolase activity|metal ion binding|protein targeting to chloroplast
comp80849_c0_seq1	GO:0050662;GO:0045552;GO:0009718	coenzyme binding|dihydrokaempferol 4-reductase activity|anthocyanin-containing compound biosynthetic process
comp49836_c1_seq11	GO:0005789;GO:0000139;GO:0016021;GO:0005886;GO:0005790;GO:0008422;GO:0004348;GO:0008206;GO:0021954;GO:0006680;GO:0016139;GO:0006687;GO:0044281;GO:0006665	endoplasmic reticulum membrane|Golgi membrane|integral component of membrane|plasma membrane|smooth endoplasmic reticulum|beta-glucosidase activity|glucosylceramidase activity|bile acid metabolic process|central nervous system neuron development|glucosylceramide catabolic process|glycoside catabolic process|glycosphingolipid metabolic process|small molecule metabolic process|sphingolipid metaboli…
comp89058_c0_seq1	GO:0016021;GO:0005886;GO:0009506;GO:0004672;GO:0009755;GO:0046777	integral component of membrane|plasma membrane|plasmodesma|protein kinase activity|hormone-mediated signaling pathway|protein autophosphorylation
comp51824_c0_seq11	GO:0005737;GO:0005634;GO:0004519;GO:0046872;GO:0070966;GO:0070481;GO:0071025	cytoplasm|nucleus|endonuclease activity|metal ion binding|nuclear-transcribed mRNA catabolic process, no-go decay|nuclear-transcribed mRNA catabolic process, non-stop decay|RNA surveillance
comp55198_c0_seq2	GO:0008289;GO:0006869	lipid binding|lipid transport
comp52691_c0_seq4	GO:0005871;GO:0005874;GO:0005634;GO:0009524;GO:0005524;GO:0003777;GO:0000919;GO:0007018	kinesin complex|microtubule|nucleus|phragmoplast|ATP binding|microtubule motor activity|cell plate assembly|microtubule-based movement
comp63586_c0_seq1	GO:0005737;GO:0051537;GO:0009055;GO:0071949;GO:0050302;GO:0005506;GO:0043546;GO:0016614;GO:0009688;GO:0009851;GO:0055114	cytoplasm|2 iron, 2 sulfur cluster binding|electron carrier activity|FAD binding|indole-3-acetaldehyde oxidase activity|iron ion binding|molybdopterin cofactor binding|oxidoreductase activity, acting on CH-OH group of donors|abscisic acid biosynthetic process|auxin biosynthetic process|oxidation-reduction process
comp40845_c1_seq1	GO:0005737;GO:0008964;GO:0015977;GO:0015979;GO:0006099	cytoplasm|phosphoenolpyruvate carboxylase activity|carbon fixation|photosynthesis|tricarboxylic acid cycle
comp57969_c0_seq1	GO:0005759;GO:0045254;GO:0004742;GO:0006096	mitochondrial matrix|pyruvate dehydrogenase complex|dihydrolipoyllysine-residue acetyltransferase activity|glycolytic process
comp73746_c0_seq1	GO:0005737;GO:0070062;GO:0004046;GO:0046872;GO:0008237;GO:0006520	cytoplasm|extracellular exosome|aminoacylase activity|metal ion binding|metallopeptidase activity|cellular amino acid metabolic process
comp54052_c0_seq7	GO:0005737;GO:0005829;GO:0005634;GO:0003677;GO:0000166;GO:0003723;GO:0008270;GO:0009409	cytoplasm|cytosol|nucleus|DNA binding|nucleotide binding|RNA binding|zinc ion binding|response to cold
comp43908_c0_seq1	GO:0016021;GO:0020037;GO:0005506;GO:0004497;GO:0016705	integral component of membrane|heme binding|iron ion binding|monooxygenase activity|oxidoreductase activity, acting on paired donors, with incorporation or reduction of molecular oxygen
comp41803_c0_seq1	GO:0005840;GO:0003735;GO:0006412	ribosome|structural constituent of ribosome|translation
comp91879_c0_seq1	GO:0009507;GO:0005783;GO:0005788;GO:0005774;GO:0003756;GO:0045454;GO:0006457;GO:0034976	chloroplast|endoplasmic reticulum|endoplasmic reticulum lumen|vacuolar membrane|protein disulfide isomerase activity|cell redox homeostasis|protein folding|response to endoplasmic reticulum stress
comp47211_c0_seq1	GO:0004066;GO:0005524;GO:0009063;GO:0006541;GO:0070981;GO:0009646	asparagine synthase (glutamine-hydrolyzing) activity|ATP binding|cellular amino acid catabolic process|glutamine metabolic process|L-asparagine biosynthetic process|response to absence of light
comp73592_c0_seq1	GO:0009507;GO:0004049;GO:0000162	chloroplast|anthranilate synthase activity|tryptophan biosynthetic process
comp55697_c3_seq1	GO:0005737;GO:0005524;GO:0004824;GO:0003676;GO:0006430	cytoplasm|ATP binding|lysine-tRNA ligase activity|nucleic acid binding|lysyl-tRNA aminoacylation
comp30685_c0_seq1	GO:0005634;GO:0003684;GO:0006289;GO:0043161	nucleus|damaged DNA binding|nucleotide-excision repair|proteasome-mediated ubiquitin-dependent protein catabolic process
comp56266_c1_seq26	GO:0005524;GO:0003677;GO:0003887;GO:0004386;GO:0007049;GO:0051301;GO:0006261;GO:1990067;GO:0009933;GO:0009640;GO:2000011;GO:1902749;GO:0010468	ATP binding|DNA binding|DNA-directed DNA polymerase activity|helicase activity|cell cycle|cell division|DNA-dependent DNA replication|intrachromosomal DNA recombination|meristem structural organization|photomorphogenesis|regulation of adaxial/abaxial pattern formation|regulation of cell cycle G2/M phase transition|regulation of gene expression
comp19430_c0_seq1	GO:0005634;GO:0003677;GO:0046872;GO:0003700;GO:0030154;GO:0009908;GO:0009910;GO:0006349;GO:0006351	nucleus|DNA binding|metal ion binding|transcription factor activity, sequence-specific DNA binding|cell differentiation|flower development|negative regulation of flower development|regulation of gene expression by genetic imprinting|transcription, DNA-templated
comp45627_c0_seq1	GO:0005576;GO:0009505;GO:0009506;GO:0005199;GO:0000904;GO:0071555;GO:0010054;GO:0009826	extracellular region|plant-type cell wall|plasmodesma|structural constituent of cell wall|cell morphogenesis involved in differentiation|cell wall organization|trichoblast differentiation|unidimensional cell growth
comp44155_c0_seq1	GO:0009507;GO:0016767;GO:0016117	chloroplast|geranylgeranyl-diphosphate geranylgeranyltransferase activity|carotenoid biosynthetic process
comp46660_c0_seq1	GO:0005634;GO:0003677;GO:0006310;GO:0006281;GO:0006260	nucleus|DNA binding|DNA recombination|DNA repair|DNA replication
comp56471_c1_seq4	GO:0016021;GO:0005886;GO:0009506;GO:0005509;GO:0005544;GO:0016757;GO:0048513	integral component of membrane|plasma membrane|plasmodesma|calcium ion binding|calcium-dependent phospholipid binding|transferase activity, transferring glycosyl groups|organ development
comp46571_c0_seq1	GO:0005634;GO:0003677;GO:0048262;GO:0009908;GO:0006355;GO:0006351	nucleus|DNA binding|determination of dorsal/ventral asymmetry|flower development|regulation of transcription, DNA-templated|transcription, DNA-templated
comp45211_c1_seq7	GO:0005634;GO:0003677;GO:0003700;GO:0006351	nucleus|DNA binding|transcription factor activity, sequence-specific DNA binding|transcription, DNA-templated
comp29865_c0_seq1	GO:0005576;GO:0009505;GO:0005886;GO:0009506;GO:0009753	extracellular region|plant-type cell wall|plasma membrane|plasmodesma|response to jasmonic acid
comp43543_c0_seq1	GO:0005524;GO:0004674	ATP binding|protein serine/threonine kinase activity
comp27283_c0_seq1	GO:0005618;GO:0009507;GO:0009941;GO:0016021;GO:0005743;GO:0005739;GO:0009506;GO:0005774;GO:0005310;GO:0015142;GO:0006835;GO:0035674	cell wall|chloroplast|chloroplast envelope|integral component of membrane|mitochondrial inner membrane|mitochondrion|plasmodesma|vacuolar membrane|dicarboxylic acid transmembrane transporter activity|tricarboxylic acid transmembrane transporter activity|dicarboxylic acid transport|tricarboxylic acid transmembrane transport
comp68734_c0_seq1	GO:0052689	carboxylic ester hydrolase activity
comp45519_c0_seq1	GO:0000139;GO:0016021;GO:0016757;GO:0071555	Golgi membrane|integral component of membrane|transferase activity, transferring glycosyl groups|cell wall organization
comp48837_c0_seq1	GO:0032580;GO:0016021;GO:0048040;GO:0033320	Golgi cisterna membrane|integral component of membrane|UDP-glucuronate decarboxylase activity|UDP-D-xylose biosynthetic process
comp45759_c0_seq2	GO:0005622;GO:0005524;GO:0009882;GO:0000155;GO:0004674;GO:0009785;GO:0018298	intracellular|ATP binding|blue light photoreceptor activity|phosphorelay sensor kinase activity|protein serine/threonine kinase activity|blue light signaling pathway|protein-chromophore linkage
comp54345_c2_seq5	GO:0005739;GO:0005525;GO:0016787	mitochondrion|GTP binding|hydrolase activity
comp33304_c0_seq2	GO:0048046;GO:0047513	apoplast|1,2-alpha-L-fucosidase activity
comp34825_c0_seq1	GO:0005773	vacuole
comp56724_c0_seq3	GO:0005768;GO:0005794;GO:0000139;GO:0016021;GO:0005802;GO:0016757	endosome|Golgi apparatus|Golgi membrane|integral component of membrane|trans-Golgi network|transferase activity, transferring glycosyl groups
comp55238_c0_seq1	GO:0005871;GO:0005874;GO:0009524;GO:0005524;GO:0003777;GO:0055046;GO:0007018;GO:0080175	kinesin complex|microtubule|phragmoplast|ATP binding|microtubule motor activity|microgametogenesis|microtubule-based movement|phragmoplast microtubule organization
comp54004_c1_seq2	GO:0052718;GO:0052717;GO:0008270;GO:0006400;GO:0002100	tRNA-specific adenosine-34 deaminase complex|tRNA-specific adenosine-34 deaminase activity|zinc ion binding|tRNA modification|tRNA wobble adenosine to inosine editing
comp40685_c0_seq1	GO:0008061;GO:0004568;GO:0006032;GO:0000272	chitin binding|chitinase activity|chitin catabolic process|polysaccharide catabolic process
comp19417_c0_seq1	GO:0005829;GO:0000145;GO:0070062;GO:0045335;GO:0005886;GO:0006887	cytosol|exocyst|extracellular exosome|phagocytic vesicle|plasma membrane|exocytosis
comp44553_c0_seq1	GO:0071944;GO:0005618;GO:0005576;GO:0045330;GO:0030599;GO:0046910;GO:0042545;GO:0043086;GO:0045490	cell periphery|cell wall|extracellular region|aspartyl esterase activity|pectinesterase activity|pectinesterase inhibitor activity|cell wall modification|negative regulation of catalytic activity|pectin catabolic process
comp47289_c1_seq22	GO:0016021;GO:0055085	integral component of membrane|transmembrane transport
comp51860_c0_seq1	GO:0009507;GO:0009941;GO:0009570;GO:0009535;GO:0030529;GO:0009579;GO:0000166;GO:0008266;GO:0003723;GO:0016553;GO:0009631;GO:0045087;GO:0006397;GO:0009451;GO:0006396;GO:0043489	chloroplast|chloroplast envelope|chloroplast stroma|chloroplast thylakoid membrane|ribonucleoprotein complex|thylakoid|nucleotide binding|poly(U) RNA binding|RNA binding|base conversion or substitution editing|cold acclimation|innate immune response|mRNA processing|RNA modification|RNA processing|RNA stabilization
comp63741_c0_seq1	GO:0000139;GO:0016021;GO:0030246;GO:0008378;GO:0006486	Golgi membrane|integral component of membrane|carbohydrate binding|galactosyltransferase activity|protein glycosylation
comp49567_c0_seq11	GO:0005768;GO:0005794;GO:0000139;GO:0016021;GO:0005802;GO:0016757	endosome|Golgi apparatus|Golgi membrane|integral component of membrane|trans-Golgi network|transferase activity, transferring glycosyl groups
comp39451_c0_seq1	GO:0005737;GO:0051213;GO:0046872	cytoplasm|dioxygenase activity|metal ion binding
comp53454_c0_seq7	GO:0016021;GO:0005886;GO:0005524;GO:0004674	integral component of membrane|plasma membrane|ATP binding|protein serine/threonine kinase activity
comp51301_c0_seq2	GO:0005829;GO:0000139;GO:0005886;GO:0005525;GO:0003924;GO:0006886;GO:0009306;GO:0032482;GO:0017157;GO:0006904	cytosol|Golgi membrane|plasma membrane|GTP binding|GTPase activity|intracellular protein transport|protein secretion|Rab protein signal transduction|regulation of exocytosis|vesicle docking involved in exocytosis
comp74254_c0_seq1	GO:0016021;GO:0008250;GO:0016757;GO:0006487	integral component of membrane|oligosaccharyltransferase complex|transferase activity, transferring glycosyl groups|protein N-linked glycosylation
comp75321_c0_seq1	GO:0032580;GO:0016021;GO:0016757;GO:0006486	Golgi cisterna membrane|integral component of membrane|transferase activity, transferring glycosyl groups|protein glycosylation
comp55124_c0_seq2	GO:0005743;GO:0005525;GO:0003924;GO:0006412	mitochondrial inner membrane|GTP binding|GTPase activity|translation
comp433_c0_seq1	GO:0009570;GO:0051538;GO:0051745;GO:0046872;GO:0050992;GO:0019288	chloroplast stroma|3 iron, 4 sulfur cluster binding|4-hydroxy-3-methylbut-2-en-1-yl diphosphate reductase activity|metal ion binding|dimethylallyl diphosphate biosynthetic process|isopentenyl diphosphate biosynthetic process, methylerythritol 4-phosphate pathway
comp39068_c1_seq7	GO:0005739;GO:0008863;GO:0051287;GO:0016616	mitochondrion|formate dehydrogenase (NAD+) activity|NAD binding|oxidoreductase activity, acting on the CH-OH group of donors, NAD or NADP as acceptor
comp55963_c0_seq1	GO:0043531;GO:0005524;GO:0006952	ADP binding|ATP binding|defense response
comp58758_c0_seq1	GO:0005737;GO:0052579;GO:0052580;GO:0070402;GO:0008270;GO:0042214;GO:0016114	cytoplasm|(+)-pulegone reductase, (+)-isomenthone as substrate, activity|(+)-pulegone reductase, (-)-menthone as substrate, activity|NADPH binding|zinc ion binding|terpene metabolic process|terpenoid biosynthetic process
comp40189_c0_seq1	GO:0000815;GO:0015031;GO:0007034	ESCRT III complex|protein transport|vacuolar transport
comp25344_c0_seq1	GO:0009514;GO:0046912;GO:0006097;GO:0006099	glyoxysome|transferase activity, transferring acyl groups, acyl groups converted into alkyl on transfer|glyoxylate cycle|tricarboxylic acid cycle
comp1189_c0_seq1	GO:0046872;GO:0003676;GO:0004523	metal ion binding|nucleic acid binding|RNA-DNA hybrid ribonuclease activity
comp8233_c0_seq1	GO:0009507;GO:0009570;GO:0005739;GO:0051537;GO:0046872;GO:0055072;GO:0010150;GO:0072593	chloroplast|chloroplast stroma|mitochondrion|2 iron, 2 sulfur cluster binding|metal ion binding|iron ion homeostasis|leaf senescence|reactive oxygen species metabolic process
comp31486_c0_seq2	GO:0005737;GO:0008253;GO:0000287;GO:0000166;GO:0009117	cytoplasm|5'-nucleotidase activity|magnesium ion binding|nucleotide binding|nucleotide metabolic process
comp50289_c0_seq4	GO:0005829;GO:0012505;GO:0016021;GO:0005886;GO:0005215;GO:0009626;GO:0012501;GO:0006810	cytosol|endomembrane system|integral component of membrane|plasma membrane|transporter activity|plant-type hypersensitive response|programmed cell death|transport
comp49426_c0_seq4	GO:0005618;GO:0005576;GO:0016787;GO:0071555	cell wall|extracellular region|hydrolase activity|cell wall organization
comp42062_c0_seq18	GO:0009507;GO:0010287	chloroplast|plastoglobule
comp49934_c0_seq2	GO:0005829;GO:0005634;GO:0003700;GO:0045893;GO:0006355;GO:0009410;GO:0006351	cytosol|nucleus|transcription factor activity, sequence-specific DNA binding|positive regulation of transcription, DNA-templated|regulation of transcription, DNA-templated|response to xenobiotic stimulus|transcription, DNA-templated
comp57837_c0_seq1	GO:0005634;GO:0004197;GO:0046872;GO:0004843;GO:0043161;GO:0016579;GO:0061136	nucleus|cysteine-type endopeptidase activity|metal ion binding|ubiquitin-specific protease activity|proteasome-mediated ubiquitin-dependent protein catabolic process|protein deubiquitination|regulation of proteasomal protein catabolic process
comp85266_c0_seq1	GO:0005737;GO:0016363;GO:0005634;GO:0003950;GO:0009816;GO:0009793;GO:0009873;GO:0009867;GO:0010102;GO:0006809;GO:0012501;GO:2000377;GO:0009723;GO:0006970;GO:0010193;GO:0009651;GO:0000303;GO:0009414;GO:0016032	cytoplasm|nuclear matrix|nucleus|NAD+ ADP-ribosyltransferase activity|defense response to bacterium, incompatible interaction|embryo development ending in seed dormancy|ethylene-activated signaling pathway|jasmonic acid mediated signaling pathway|lateral root morphogenesis|nitric oxide biosynthetic process|programmed cell death|regulation of reactive oxygen species metabolic process|response to e…
comp15672_c0_seq1	GO:0005759;GO:0004739;GO:0006086;GO:0006096	mitochondrial matrix|pyruvate dehydrogenase (acetyl-transferring) activity|acetyl-CoA biosynthetic process from pyruvate|glycolytic process
comp11483_c0_seq2	GO:0005840;GO:0003735;GO:0006412	ribosome|structural constituent of ribosome|translation
comp54313_c0_seq2	GO:0005768;GO:0005794;GO:0000139;GO:0016021;GO:0005802;GO:0047262;GO:0010289	endosome|Golgi apparatus|Golgi membrane|integral component of membrane|trans-Golgi network|polygalacturonate 4-alpha-galacturonosyltransferase activity|homogalacturonan biosynthetic process
comp48805_c1_seq1	GO:0009897;GO:0016021;GO:0005886;GO:0005524;GO:0042626;GO:0015245;GO:0042803;GO:0010588;GO:0080051;GO:0015908;GO:0009737;GO:0009651;GO:0009611;GO:0010222;GO:0055085	external side of plasma membrane|integral component of membrane|plasma membrane|ATP binding|ATPase activity, coupled to transmembrane movement of substances|fatty acid transporter activity|protein homodimerization activity|cotyledon vascular tissue pattern formation|cutin transport|fatty acid transport|response to abscisic acid|response to salt stress|response to wounding|stem vascular tissue pat…
comp37036_c0_seq2	GO:0043531;GO:0005524;GO:0006952	ADP binding|ATP binding|defense response
comp82890_c0_seq1	GO:0009535;GO:0016021;GO:0009523;GO:0016168;GO:0045156;GO:0046872;GO:0016491;GO:0009772;GO:0018298;GO:0009635	chloroplast thylakoid membrane|integral component of membrane|photosystem II|chlorophyll binding|electron transporter, transferring electrons within the cyclic electron transport pathway of photosynthesis activity|metal ion binding|oxidoreductase activity|photosynthetic electron transport in photosystem II|protein-chromophore linkage|response to herbicide
comp53817_c0_seq1	GO:0016021;GO:0005886;GO:0009506;GO:0004672;GO:0009755;GO:0046777	integral component of membrane|plasma membrane|plasmodesma|protein kinase activity|hormone-mediated signaling pathway|protein autophosphorylation
comp51597_c1_seq6	GO:0009507;GO:0005739;GO:0003677;GO:0003899;GO:0006351	chloroplast|mitochondrion|DNA binding|DNA-directed RNA polymerase activity|transcription, DNA-templated
comp54628_c0_seq2	GO:0005737;GO:0005730;GO:0005634;GO:0000166;GO:0044822;GO:0006260;GO:0030307;GO:0006364	cytoplasm|nucleolus|nucleus|nucleotide binding|poly(A) RNA binding|DNA replication|positive regulation of cell growth|rRNA processing
comp15726_c0_seq1	GO:0015629;GO:0030042	actin cytoskeleton|actin filament depolymerization
comp8079_c0_seq1	GO:0009507;GO:0004392;GO:0046872;GO:0006788;GO:0010229;GO:0009648;GO:0048573;GO:0015979	chloroplast|heme oxygenase (decyclizing) activity|metal ion binding|heme oxidation|inflorescence development|photoperiodism|photoperiodism, flowering|photosynthesis
comp50516_c0_seq2	GO:0005524;GO:0004674	ATP binding|protein serine/threonine kinase activity
comp46792_c1_seq5	GO:0005634;GO:0003700;GO:0008270;GO:0010161;GO:0009909;GO:0010099;GO:0006355	nucleus|transcription factor activity, sequence-specific DNA binding|zinc ion binding|red light signaling pathway|regulation of flower development|regulation of photomorphogenesis|regulation of transcription, DNA-templated
comp91695_c0_seq1	GO:0047213;GO:0009718	anthocyanidin 3-O-glucosyltransferase activity|anthocyanin-containing compound biosynthetic process
comp54075_c0_seq11	GO:0016165;GO:0046872;GO:0031408	linoleate 13S-lipoxygenase activity|metal ion binding|oxylipin biosynthetic process
comp58669_c0_seq1	GO:0005737;GO:0009408	cytoplasm|response to heat
comp37438_c0_seq1	GO:0005794;GO:0000139;GO:0016021;GO:0016413;GO:1990538;GO:0045893;GO:0009409;GO:0050826;GO:0045492	Golgi apparatus|Golgi membrane|integral component of membrane|O-acetyltransferase activity|xylan O-acetyltransferase activity|positive regulation of transcription, DNA-templated|response to cold|response to freezing|xylan biosynthetic process
comp7464_c0_seq1	GO:0009507;GO:0009941;GO:0009535;GO:0010287;GO:0016491	chloroplast|chloroplast envelope|chloroplast thylakoid membrane|plastoglobule|oxidoreductase activity
comp69602_c0_seq1	GO:0004190;GO:0004519;GO:0003676;GO:0003964;GO:0008270;GO:0015074	aspartic-type endopeptidase activity|endonuclease activity|nucleic acid binding|RNA-directed DNA polymerase activity|zinc ion binding|DNA integration
comp51792_c5_seq15	GO:0050736;GO:0009636	O-malonyltransferase activity|response to toxic substance
comp20676_c0_seq1	GO:0005758;GO:0031966;GO:0005747;GO:0005739;GO:0045271;GO:0008137;GO:0009853	mitochondrial intermembrane space|mitochondrial membrane|mitochondrial respiratory chain complex I|mitochondrion|respiratory chain complex I|NADH dehydrogenase (ubiquinone) activity|photorespiration
comp48269_c1_seq1	GO:0016021;GO:0005886;GO:0009506	integral component of membrane|plasma membrane|plasmodesma
comp46973_c0_seq1	GO:0005885;GO:0005737;GO:0005634;GO:0051015;GO:0007015;GO:0034314	Arp2/3 protein complex|cytoplasm|nucleus|actin filament binding|actin filament organization|Arp2/3 complex-mediated actin nucleation
comp17256_c0_seq1	GO:0005783;GO:0005789;GO:0016021;GO:0005385;GO:0006882;GO:0071577	endoplasmic reticulum|endoplasmic reticulum membrane|integral component of membrane|zinc ion transmembrane transporter activity|cellular zinc ion homeostasis|zinc II ion transmembrane transport
comp41754_c1_seq3	GO:0000139;GO:0016021;GO:0016757;GO:0033843;GO:0010411	Golgi membrane|integral component of membrane|transferase activity, transferring glycosyl groups|xyloglucan 6-xylosyltransferase activity|xyloglucan metabolic process
comp56450_c0_seq38	GO:0010181;GO:0004733;GO:0009443;GO:0008615	FMN binding|pyridoxamine-phosphate oxidase activity|pyridoxal 5'-phosphate salvage|pyridoxine biosynthetic process
comp53540_c1_seq3	GO:0031225;GO:0046658;GO:0048046;GO:0005618;GO:0016020;GO:0009505;GO:0005886;GO:0009506;GO:0005774;GO:0005507;GO:0016491;GO:0009932	anchored component of membrane|anchored component of plasma membrane|apoplast|cell wall|membrane|plant-type cell wall|plasma membrane|plasmodesma|vacuolar membrane|copper ion binding|oxidoreductase activity|cell tip growth
comp44902_c0_seq1	GO:0005737;GO:0033984;GO:0004834;GO:0009851	cytoplasm|indole-3-glycerol-phosphate lyase activity|tryptophan synthase activity|auxin biosynthetic process
comp50256_c1_seq1	GO:0016021;GO:0005774;GO:0015369	integral component of membrane|vacuolar membrane|calcium:proton antiporter activity
comp83309_c0_seq1	GO:0005634;GO:0008270;GO:0010100;GO:0006355;GO:0006351	nucleus|zinc ion binding|negative regulation of photomorphogenesis|regulation of transcription, DNA-templated|transcription, DNA-templated
comp49946_c0_seq4	GO:0005634;GO:0003723	nucleus|RNA binding
comp70629_c0_seq1	GO:0005622;GO:0000155;GO:0009881;GO:0009584;GO:0018298;GO:0017006;GO:0009585;GO:0006355;GO:0006351	intracellular|phosphorelay sensor kinase activity|photoreceptor activity|detection of visible light|protein-chromophore linkage|protein-tetrapyrrole linkage|red, far-red light phototransduction|regulation of transcription, DNA-templated|transcription, DNA-templated
comp55215_c0_seq2	GO:0005737;GO:0016020;GO:0043531;GO:0005524;GO:0046872;GO:0030001;GO:0009626	cytoplasm|membrane|ADP binding|ATP binding|metal ion binding|metal ion transport|plant-type hypersensitive response
comp44681_c0_seq2	GO:0004632;GO:0015937	phosphopantothenate--cysteine ligase activity|coenzyme A biosynthetic process
comp58472_c0_seq1	GO:0016021;GO:0005743;GO:0005739;GO:0005524;GO:0042623;GO:0016226;GO:0034551	integral component of membrane|mitochondrial inner membrane|mitochondrion|ATP binding|ATPase activity, coupled|iron-sulfur cluster assembly|mitochondrial respiratory chain complex III assembly
comp51703_c0_seq2	GO:0016891;GO:0046872;GO:0003676;GO:0000014;GO:0043765;GO:0006308;GO:0080187;GO:0010150;GO:0090305;GO:0090502	endoribonuclease activity, producing 5'-phosphomonoesters|metal ion binding|nucleic acid binding|single-stranded DNA endodeoxyribonuclease activity|T/G mismatch-specific endonuclease activity|DNA catabolic process|floral organ senescence|leaf senescence|nucleic acid phosphodiester bond hydrolysis|RNA phosphodiester bond hydrolysis, endonucleolytic
comp91286_c0_seq1	GO:0005737;GO:0050660;GO:0016656;GO:0045454	cytoplasm|flavin adenine dinucleotide binding|monodehydroascorbate reductase (NADH) activity|cell redox homeostasis
comp11181_c0_seq1	GO:0022625;GO:0044822;GO:0003735;GO:1902626;GO:0000027;GO:0006412	cytosolic large ribosomal subunit|poly(A) RNA binding|structural constituent of ribosome|assembly of large subunit precursor of preribosome|ribosomal large subunit assembly|translation
comp54701_c0_seq5	GO:0005622;GO:0000155;GO:0009881;GO:0009584;GO:0018298;GO:0017006;GO:0009585;GO:0006355;GO:0006351	intracellular|phosphorelay sensor kinase activity|photoreceptor activity|detection of visible light|protein-chromophore linkage|protein-tetrapyrrole linkage|red, far-red light phototransduction|regulation of transcription, DNA-templated|transcription, DNA-templated
comp55801_c0_seq1	GO:0005856;GO:0009524;GO:0005524;GO:0004674;GO:0000911;GO:0009558	cytoskeleton|phragmoplast|ATP binding|protein serine/threonine kinase activity|cytokinesis by cell plate formation|embryo sac cellularization
comp5266_c0_seq1	GO:0005524;GO:0004674;GO:0007165	ATP binding|protein serine/threonine kinase activity|signal transduction
comp44759_c1_seq2	GO:0031225;GO:0005886;GO:0042973;GO:0005975;GO:0006952	anchored component of membrane|plasma membrane|glucan endo-1,3-beta-D-glucosidase activity|carbohydrate metabolic process|defense response
comp54754_c2_seq1	GO:0071013;GO:0010008;GO:0005681;GO:0000186;GO:0007411;GO:0007173;GO:0038095;GO:0008543;GO:0045087;GO:0008286;GO:0000165;GO:0000398;GO:0048011;GO:0007265;GO:0000375;GO:0007264;GO:0048010	catalytic step 2 spliceosome|endosome membrane|spliceosomal complex|activation of MAPKK activity|axon guidance|epidermal growth factor receptor signaling pathway|Fc-epsilon receptor signaling pathway|fibroblast growth factor receptor signaling pathway|innate immune response|insulin receptor signaling pathway|MAPK cascade|mRNA splicing, via spliceosome|neurotrophin TRK receptor signaling pathway|R…
comp56322_c0_seq25	GO:0005739;GO:0008199;GO:0004322;GO:0009060;GO:0006879;GO:0006783;GO:0006811;GO:0016226;GO:0042542;GO:0006979	mitochondrion|ferric iron binding|ferroxidase activity|aerobic respiration|cellular iron ion homeostasis|heme biosynthetic process|ion transport|iron-sulfur cluster assembly|response to hydrogen peroxide|response to oxidative stress
comp50681_c0_seq3	GO:0005737;GO:0005829;GO:0008168;GO:0000234;GO:0042425;GO:0032259;GO:0006656;GO:0009555;GO:0009860;GO:0010183;GO:0048528;GO:0009826	cytoplasm|cytosol|methyltransferase activity|phosphoethanolamine N-methyltransferase activity|choline biosynthetic process|methylation|phosphatidylcholine biosynthetic process|pollen development|pollen tube growth|pollen tube guidance|post-embryonic root development|unidimensional cell growth
comp53741_c0_seq2	GO:0005576;GO:0003993;GO:0046872;GO:0016311	extracellular region|acid phosphatase activity|metal ion binding|dephosphorylation
comp57117_c0_seq46	GO:0030131;GO:0030659;GO:0006886;GO:0016192	clathrin adaptor complex|cytoplasmic vesicle membrane|intracellular protein transport|vesicle-mediated transport
comp55193_c0_seq1	GO:0030659;GO:0016021;GO:0005886;GO:0019706;GO:0008270	cytoplasmic vesicle membrane|integral component of membrane|plasma membrane|protein-cysteine S-palmitoyltransferase activity|zinc ion binding
comp39561_c1_seq2	GO:0005634;GO:0003700;GO:0008270;GO:0010161;GO:0009909;GO:0010099;GO:0006355	nucleus|transcription factor activity, sequence-specific DNA binding|zinc ion binding|red light signaling pathway|regulation of flower development|regulation of photomorphogenesis|regulation of transcription, DNA-templated
comp14386_c0_seq1	GO:0009570;GO:0005524;GO:0006457	chloroplast stroma|ATP binding|protein folding
comp54409_c0_seq2	GO:0005618;GO:0016020;GO:0004252;GO:0008236;GO:0009827	cell wall|membrane|serine-type endopeptidase activity|serine-type peptidase activity|plant-type cell wall modification
comp43267_c0_seq1	GO:0032580;GO:0016021;GO:0048040;GO:0033320	Golgi cisterna membrane|integral component of membrane|UDP-glucuronate decarboxylase activity|UDP-D-xylose biosynthetic process
comp50417_c0_seq1	GO:0042972;GO:0005975	licheninase activity|carbohydrate metabolic process
comp48393_c0_seq1	GO:0016021;GO:0005886;GO:0006865	integral component of membrane|plasma membrane|amino acid transport
comp56951_c1_seq1	GO:0005829;GO:0016020;GO:0016607;GO:0005681;GO:0000166;GO:0003723;GO:0000398;GO:0008380	cytosol|membrane|nuclear speck|spliceosomal complex|nucleotide binding|RNA binding|mRNA splicing, via spliceosome|RNA splicing
comp48944_c0_seq1	GO:0009507;GO:0004345;GO:0050661;GO:0006006;GO:0006098	chloroplast|glucose-6-phosphate dehydrogenase activity|NADP binding|glucose metabolic process|pentose-phosphate shunt
comp45890_c0_seq1	GO:0005829;GO:0004416;GO:0046872;GO:0019243	cytosol|hydroxyacylglutathione hydrolase activity|metal ion binding|methylglyoxal catabolic process to D-lactate via S-lactoyl-glutathione
comp37250_c0_seq1	GO:0016021;GO:0031965;GO:0005886;GO:0015171;GO:0015293;GO:0003333;GO:0015802	integral component of membrane|nuclear membrane|plasma membrane|amino acid transmembrane transporter activity|symporter activity|amino acid transmembrane transport|basic amino acid transport
comp54128_c2_seq1	GO:0000148;GO:0016021;GO:0003843;GO:0006075;GO:0071555;GO:0008360	1,3-beta-D-glucan synthase complex|integral component of membrane|1,3-beta-D-glucan synthase activity|(1->3)-beta-D-glucan biosynthetic process|cell wall organization|regulation of cell shape
comp98460_c0_seq1	GO:0031969;GO:0009535;GO:0016021;GO:0004605;GO:0016024;GO:0006655	chloroplast membrane|chloroplast thylakoid membrane|integral component of membrane|phosphatidate cytidylyltransferase activity|CDP-diacylglycerol biosynthetic process|phosphatidylglycerol biosynthetic process
comp50905_c0_seq2	GO:0005524	ATP binding
comp56537_c0_seq4	GO:0016021;GO:0005743;GO:0070469;GO:0051537;GO:0046872;GO:0008121	integral component of membrane|mitochondrial inner membrane|respiratory chain|2 iron, 2 sulfur cluster binding|metal ion binding|ubiquinol-cytochrome-c reductase activity
comp37261_c0_seq2	GO:0016021;GO:0015079	integral component of membrane|potassium ion transmembrane transporter activity
comp55850_c0_seq3	GO:0005938;GO:0005768;GO:0005634;GO:0010496;GO:0090057	cell cortex|endosome|nucleus|intercellular transport|root radial pattern formation
comp57804_c0_seq1	GO:0009507;GO:0004324;GO:0015979	chloroplast|ferredoxin-NADP+ reductase activity|photosynthesis
comp20086_c0_seq1	GO:0048046;GO:0005618;GO:0004252;GO:0008236;GO:2000122;GO:0006508;GO:2000038;GO:0010037	apoplast|cell wall|serine-type endopeptidase activity|serine-type peptidase activity|negative regulation of stomatal complex development|proteolysis|regulation of stomatal complex development|response to carbon dioxide
comp45528_c0_seq2	GO:0016021;GO:0005886	integral component of membrane|plasma membrane
comp57943_c0_seq1	GO:0005634	nucleus
comp47586_c0_seq2	GO:0005794;GO:0000790;GO:0005654;GO:0005634;GO:0044770;GO:0051301;GO:0000076;GO:0031573;GO:0007067;GO:0008284;GO:0048478;GO:0009411	Golgi apparatus|nuclear chromatin|nucleoplasm|nucleus|cell cycle phase transition|cell division|DNA replication checkpoint|intra-S DNA damage checkpoint|mitotic nuclear division|positive regulation of cell proliferation|replication fork protection|response to UV
comp921_c1_seq1	GO:0005737;GO:0016020;GO:0047372;GO:0016298;GO:0004620;GO:0071456;GO:0051607;GO:0016042;GO:0006629;GO:0031408;GO:0009626;GO:0046686	cytoplasm|membrane|acylglycerol lipase activity|lipase activity|phospholipase activity|cellular response to hypoxia|defense response to virus|lipid catabolic process|lipid metabolic process|oxylipin biosynthetic process|plant-type hypersensitive response|response to cadmium ion
comp47228_c0_seq1	GO:0009507;GO:0009941;GO:0009534;GO:0009535;GO:0016021;GO:0016020;GO:0009538;GO:0010287;GO:0009579;GO:0015979	chloroplast|chloroplast envelope|chloroplast thylakoid|chloroplast thylakoid membrane|integral component of membrane|membrane|photosystem I reaction center|plastoglobule|thylakoid|photosynthesis
comp29878_c0_seq1	GO:0005737;GO:0005634;GO:0003677;GO:0004364;GO:0006749;GO:0009636;GO:0009407	cytoplasm|nucleus|DNA binding|glutathione transferase activity|glutathione metabolic process|response to toxic substance|toxin catabolic process
comp57088_c1_seq1	GO:0005829;GO:0005524;GO:0000287;GO:0004826;GO:0003723;GO:0006432	cytosol|ATP binding|magnesium ion binding|phenylalanine-tRNA ligase activity|RNA binding|phenylalanyl-tRNA aminoacylation
comp40508_c0_seq2	GO:0009507;GO:0009570;GO:0009534;GO:0009543;GO:0009535;GO:0009579;GO:0031977;GO:0003755;GO:0042742;GO:0006457;GO:0000413	chloroplast|chloroplast stroma|chloroplast thylakoid|chloroplast thylakoid lumen|chloroplast thylakoid membrane|thylakoid|thylakoid lumen|peptidyl-prolyl cis-trans isomerase activity|defense response to bacterium|protein folding|protein peptidyl-prolyl isomerization
comp50212_c0_seq3	GO:0005829;GO:0004615;GO:0007010;GO:0009298;GO:0006094;GO:0006096;GO:0007030;GO:0006972;GO:0019853;GO:0010498;GO:0046686;GO:0009266;GO:0019932;GO:0006833	cytosol|phosphomannomutase activity|cytoskeleton organization|GDP-mannose biosynthetic process|gluconeogenesis|glycolytic process|Golgi organization|hyperosmotic response|L-ascorbic acid biosynthetic process|proteasomal protein catabolic process|response to cadmium ion|response to temperature stimulus|second-messenger-mediated signaling|water transport
comp22937_c0_seq1	GO:0000935;GO:0005576;GO:0046557;GO:0004338;GO:0046872;GO:0071555;GO:0070879;GO:0000272	barrier septum|extracellular region|glucan endo-1,6-beta-glucosidase activity|glucan exo-1,3-beta-glucosidase activity|metal ion binding|cell wall organization|fungal-type cell wall beta-glucan metabolic process|polysaccharide catabolic process
comp56572_c1_seq1	GO:0047203;GO:0009821	13-hydroxylupinine O-tigloyltransferase activity|alkaloid biosynthetic process
comp22477_c0_seq1	GO:0016021;GO:0008270	integral component of membrane|zinc ion binding
comp7899_c0_seq1	GO:0005829;GO:0022625;GO:0016020;GO:0008201;GO:0044822;GO:0003723;GO:0003735;GO:0044267;GO:0002181;GO:0007566;GO:0010467;GO:0000184;GO:0006614;GO:0006412;GO:0006414;GO:0006413;GO:0006415;GO:0019058;GO:0016032;GO:0019083	cytosol|cytosolic large ribosomal subunit|membrane|heparin binding|poly(A) RNA binding|RNA binding|structural constituent of ribosome|cellular protein metabolic process|cytoplasmic translation|embryo implantation|gene expression|nuclear-transcribed mRNA catabolic process, nonsense-mediated decay|SRP-dependent cotranslational protein targeting to membrane|translation|translational elongation|trans…
comp62645_c0_seq1	GO:0004190;GO:0004519;GO:0003676;GO:0003964;GO:0015074	aspartic-type endopeptidase activity|endonuclease activity|nucleic acid binding|RNA-directed DNA polymerase activity|DNA integration
comp28991_c0_seq2	GO:0019898;GO:0005794;GO:0031154;GO:0045324;GO:0045053;GO:0006623	extrinsic component of membrane|Golgi apparatus|culmination involved in sorocarp development|late endosome to vacuole transport|protein retention in Golgi apparatus|protein targeting to vacuole
comp53812_c0_seq1	GO:0005634;GO:0008289;GO:0043565;GO:0006355;GO:0006351	nucleus|lipid binding|sequence-specific DNA binding|regulation of transcription, DNA-templated|transcription, DNA-templated
comp59114_c0_seq1	GO:0051537;GO:0009055;GO:0046872;GO:0022900	2 iron, 2 sulfur cluster binding|electron carrier activity|metal ion binding|electron transport chain
comp57414_c0_seq8	GO:0005524;GO:0008641;GO:0016567	ATP binding|small protein activating enzyme activity|protein ubiquitination
comp86564_c0_seq1	GO:0005783;GO:0016021;GO:0005886	endoplasmic reticulum|integral component of membrane|plasma membrane
comp101836_c0_seq1	GO:0030015;GO:0005737;GO:0005634;GO:0000166;GO:0003723;GO:0004842;GO:0008270;GO:0031087;GO:0032968;GO:0010498;GO:0000209;GO:0016567;GO:0006351	CCR4-NOT core complex|cytoplasm|nucleus|nucleotide binding|RNA binding|ubiquitin-protein transferase activity|zinc ion binding|deadenylation-independent decapping of nuclear-transcribed mRNA|positive regulation of transcription elongation from RNA polymerase II promoter|proteasomal protein catabolic process|protein polyubiquitination|protein ubiquitination|transcription, DNA-templated
comp99271_c0_seq1	GO:0004190;GO:0004519;GO:0003676;GO:0003964;GO:0008270;GO:0015074	aspartic-type endopeptidase activity|endonuclease activity|nucleic acid binding|RNA-directed DNA polymerase activity|zinc ion binding|DNA integration
comp55178_c0_seq1	GO:0048046;GO:0052689;GO:0018738;GO:0046294;GO:0046686	apoplast|carboxylic ester hydrolase activity|S-formylglutathione hydrolase activity|formaldehyde catabolic process|response to cadmium ion
comp37721_c0_seq3	GO:0005751;GO:0005739;GO:0004129	mitochondrial respiratory chain complex IV|mitochondrion|cytochrome-c oxidase activity
comp55751_c3_seq1	GO:0016021;GO:0016020;GO:0015833;GO:0015031;GO:0055085	integral component of membrane|membrane|peptide transport|protein transport|transmembrane transport
comp58523_c0_seq1	GO:0005634;GO:0005840;GO:0003735;GO:0016567;GO:0006412	nucleus|ribosome|structural constituent of ribosome|protein ubiquitination|translation
comp55568_c0_seq3	GO:0005730;GO:0042254	nucleolus|ribosome biogenesis
comp62868_c0_seq1	GO:0052689;GO:0009860	carboxylic ester hydrolase activity|pollen tube growth
comp2556_c0_seq1	GO:0005743;GO:0070469;GO:0008121;GO:0022900	mitochondrial inner membrane|respiratory chain|ubiquinol-cytochrome-c reductase activity|electron transport chain
comp41872_c0_seq1	GO:0005737;GO:0005634;GO:0051879;GO:0070678;GO:0070417;GO:0034605;GO:0051131;GO:0009408;GO:0006986;GO:0009611	cytoplasm|nucleus|Hsp90 protein binding|preprotein binding|cellular response to cold|cellular response to heat|chaperone-mediated protein complex assembly|response to heat|response to unfolded protein|response to wounding
comp67092_c0_seq1	GO:0051539;GO:0009055;GO:0005506;GO:0055114	4 iron, 4 sulfur cluster binding|electron carrier activity|iron ion binding|oxidation-reduction process
comp22585_c0_seq1	GO:0005739;GO:0030170;GO:0008483	mitochondrion|pyridoxal phosphate binding|transaminase activity
comp47920_c0_seq1	GO:0009507;GO:0005524;GO:0016851;GO:0015995;GO:0015979	chloroplast|ATP binding|magnesium chelatase activity|chlorophyll biosynthetic process|photosynthesis
comp69746_c0_seq1	GO:0003677;GO:0006310;GO:0032196	DNA binding|DNA recombination|transposition
comp44274_c1_seq1	GO:0016021;GO:0020037;GO:0016688;GO:0046872;GO:0042744;GO:0006979	integral component of membrane|heme binding|L-ascorbate peroxidase activity|metal ion binding|hydrogen peroxide catabolic process|response to oxidative stress
comp45253_c1_seq1	GO:0005737;GO:0005634;GO:0046872;GO:0003700;GO:0006355	cytoplasm|nucleus|metal ion binding|transcription factor activity, sequence-specific DNA binding|regulation of transcription, DNA-templated
comp49219_c0_seq1	GO:0030176;GO:0030173;GO:0005460;GO:0008643;GO:0009553;GO:0030968;GO:0009555;GO:0015786	integral component of endoplasmic reticulum membrane|integral component of Golgi membrane|UDP-glucose transmembrane transporter activity|carbohydrate transport|embryo sac development|endoplasmic reticulum unfolded protein response|pollen development|UDP-glucose transport
comp55924_c0_seq1	GO:0043187;GO:0009986;GO:0042973;GO:0052861;GO:0052862;GO:0030247;GO:0007049;GO:0000920;GO:0016998;GO:0046379;GO:0009313;GO:0030994	cell septum surface|cell surface|glucan endo-1,3-beta-D-glucosidase activity|glucan endo-1,3-beta-glucanase activity, C-3 substituted reducing group|glucan endo-1,4-beta-glucanase activity, C-3 substituted reducing group|polysaccharide binding|cell cycle|cell separation after cytokinesis|cell wall macromolecule catabolic process|extracellular polysaccharide metabolic process|oligosaccharide catab…
comp81835_c0_seq1	GO:0005783;GO:0005789;GO:0016021	endoplasmic reticulum|endoplasmic reticulum membrane|integral component of membrane
comp84449_c0_seq1	GO:0009507;GO:0009543;GO:0009535;GO:0003755;GO:0006457	chloroplast|chloroplast thylakoid lumen|chloroplast thylakoid membrane|peptidyl-prolyl cis-trans isomerase activity|protein folding
comp42015_c1_seq1	GO:0016021;GO:0008810;GO:0071555;GO:0030245	integral component of membrane|cellulase activity|cell wall organization|cellulose catabolic process
comp48646_c2_seq1	GO:0009570;GO:0050662;GO:0046507	chloroplast stroma|coenzyme binding|UDPsulfoquinovose synthase activity
comp98421_c0_seq1	GO:0009507	chloroplast
comp27531_c0_seq1	GO:0005739	mitochondrion
comp2095_c0_seq1	GO:0005737;GO:0005886;GO:0005524;GO:0016301;GO:0004672;GO:0019901;GO:0004674;GO:0006952;GO:0035556;GO:0006468;GO:0006979;GO:0009611	cytoplasm|plasma membrane|ATP binding|kinase activity|protein kinase activity|protein kinase binding|protein serine/threonine kinase activity|defense response|intracellular signal transduction|protein phosphorylation|response to oxidative stress|response to wounding
comp53417_c1_seq6	GO:0005524;GO:0005975;GO:0043562;GO:0006633;GO:0042128;GO:0009744	ATP binding|carbohydrate metabolic process|cellular response to nitrogen levels|fatty acid biosynthetic process|nitrate assimilation|response to sucrose
comp79571_c0_seq1	GO:0005783;GO:0005789;GO:0016021;GO:0020037;GO:0005506;GO:0004497;GO:0016705;GO:0071555;GO:0010345;GO:0042761	endoplasmic reticulum|endoplasmic reticulum membrane|integral component of membrane|heme binding|iron ion binding|monooxygenase activity|oxidoreductase activity, acting on paired donors, with incorporation or reduction of molecular oxygen|cell wall organization|suberin biosynthetic process|very long-chain fatty acid biosynthetic process
comp78227_c0_seq1	GO:0009507;GO:0030529;GO:0000166;GO:0003723;GO:0006397	chloroplast|ribonucleoprotein complex|nucleotide binding|RNA binding|mRNA processing
comp50340_c0_seq1	GO:0005737;GO:0005634;GO:0000166;GO:0003723;GO:0006417	cytoplasm|nucleus|nucleotide binding|RNA binding|regulation of translation
comp18121_c0_seq1	GO:0009507;GO:0009570;GO:0009534;GO:0003991;GO:0034618;GO:0005524;GO:0042450;GO:0006561	chloroplast|chloroplast stroma|chloroplast thylakoid|acetylglutamate kinase activity|arginine binding|ATP binding|arginine biosynthetic process via ornithine|proline biosynthetic process
comp51235_c0_seq1	GO:0005524;GO:0004674;GO:0007165	ATP binding|protein serine/threonine kinase activity|signal transduction
comp31320_c1_seq2	GO:0005634;GO:0046872;GO:0016791;GO:0004721;GO:0004647;GO:0003723;GO:0009738;GO:0016311;GO:0007275;GO:0045892;GO:0006470;GO:0009651;GO:0009611;GO:0006351	nucleus|metal ion binding|phosphatase activity|phosphoprotein phosphatase activity|phosphoserine phosphatase activity|RNA binding|abscisic acid-activated signaling pathway|dephosphorylation|multicellular organismal development|negative regulation of transcription, DNA-templated|protein dephosphorylation|response to salt stress|response to wounding|transcription, DNA-templated
comp69580_c0_seq1	GO:0045551;GO:0052747;GO:0008270;GO:0009809	cinnamyl-alcohol dehydrogenase activity|sinapyl alcohol dehydrogenase activity|zinc ion binding|lignin biosynthetic process
comp55405_c1_seq2	GO:0005634;GO:0006355;GO:0006351	nucleus|regulation of transcription, DNA-templated|transcription, DNA-templated
comp56027_c1_seq2	GO:0050502	cis-zeatin O-beta-D-glucosyltransferase activity
comp39122_c0_seq3	GO:0004197;GO:0006952;GO:0043068	cysteine-type endopeptidase activity|defense response|positive regulation of programmed cell death
comp20338_c0_seq1	GO:0005783;GO:0010168;GO:0005576;GO:0005622;GO:0005773;GO:0004521;GO:0033897;GO:0003723;GO:0010507;GO:0090501;GO:0090502;GO:0016075	endoplasmic reticulum|ER body|extracellular region|intracellular|vacuole|endoribonuclease activity|ribonuclease T2 activity|RNA binding|negative regulation of autophagy|RNA phosphodiester bond hydrolysis|RNA phosphodiester bond hydrolysis, endonucleolytic|rRNA catabolic process
comp57748_c0_seq1	GO:0005743;GO:0070469;GO:0055114	mitochondrial inner membrane|respiratory chain|oxidation-reduction process
comp58602_c0_seq1	GO:0005634;GO:0003677;GO:0003700;GO:0006351	nucleus|DNA binding|transcription factor activity, sequence-specific DNA binding|transcription, DNA-templated
comp46962_c0_seq2	GO:0008234;GO:0036459;GO:0016579;GO:0006511	cysteine-type peptidase activity|ubiquitinyl hydrolase activity|protein deubiquitination|ubiquitin-dependent protein catabolic process
comp38769_c0_seq1	GO:0005739	mitochondrion
comp49281_c0_seq8	GO:0005737;GO:0005634;GO:0051213;GO:0046975;GO:0046872;GO:0003700;GO:0007623;GO:0070544;GO:0010452;GO:0042752	cytoplasm|nucleus|dioxygenase activity|histone methyltransferase activity (H3-K36 specific)|metal ion binding|transcription factor activity, sequence-specific DNA binding|circadian rhythm|histone H3-K36 demethylation|histone H3-K36 methylation|regulation of circadian rhythm
comp49218_c0_seq1	GO:0005737;GO:0033588;GO:0005634;GO:0005524;GO:0005516;GO:0080178;GO:0006357;GO:0006351;GO:0006400	cytoplasm|Elongator holoenzyme complex|nucleus|ATP binding|calmodulin binding|5-carbamoylmethyluridine metabolic process|regulation of transcription from RNA polymerase II promoter|transcription, DNA-templated|tRNA modification
comp38293_c0_seq1	GO:0009507;GO:0016020;GO:0052663;GO:0071949;GO:0009540;GO:0052662;GO:0009688	chloroplast|membrane|antheraxanthin epoxidase activity|FAD binding|zeaxanthin epoxidase [overall] activity|zeaxanthin epoxidase activity|abscisic acid biosynthetic process
comp36561_c0_seq2	GO:0070847;GO:0016592;GO:0001104;GO:0048440;GO:0045892;GO:0048441;GO:0048510;GO:0006357;GO:0010219;GO:0048442;GO:0048833;GO:0048443;GO:0006369	core mediator complex|mediator complex|RNA polymerase II transcription cofactor activity|carpel development|negative regulation of transcription, DNA-templated|petal development|regulation of timing of transition from vegetative to reproductive phase|regulation of transcription from RNA polymerase II promoter|regulation of vernalization response|sepal development|specification of floral organ num…
comp26335_c0_seq1	GO:0005524;GO:0004674;GO:0009738	ATP binding|protein serine/threonine kinase activity|abscisic acid-activated signaling pathway
comp58692_c0_seq1	GO:0005524;GO:0004674	ATP binding|protein serine/threonine kinase activity
comp53415_c0_seq5	GO:0031969;GO:0016021	chloroplast membrane|integral component of membrane
comp64705_c0_seq1	GO:0048046;GO:0005507;GO:0052716;GO:0046274	apoplast|copper ion binding|hydroquinone:oxygen oxidoreductase activity|lignin catabolic process
comp49421_c0_seq1	GO:0005524;GO:0004103	ATP binding|choline kinase activity
comp1172_c0_seq1	GO:0004190;GO:0004519;GO:0003676;GO:0003964;GO:0008270;GO:0015074	aspartic-type endopeptidase activity|endonuclease activity|nucleic acid binding|RNA-directed DNA polymerase activity|zinc ion binding|DNA integration
comp49933_c0_seq4	GO:0005737;GO:0005666;GO:0000790;GO:0005654;GO:0005634;GO:0003682;GO:0003677;GO:0003899;GO:0051607;GO:0045087;GO:0045089;GO:0032728;GO:0006383	cytoplasm|DNA-directed RNA polymerase III complex|nuclear chromatin|nucleoplasm|nucleus|chromatin binding|DNA binding|DNA-directed RNA polymerase activity|defense response to virus|innate immune response|positive regulation of innate immune response|positive regulation of interferon-beta production|transcription from RNA polymerase III promoter
comp38032_c0_seq2	GO:0005887;GO:0015173	integral component of plasma membrane|aromatic amino acid transmembrane transporter activity
comp43498_c1_seq2	GO:0009507;GO:0009570;GO:0030785;GO:0016279;GO:0018026;GO:0018023	chloroplast|chloroplast stroma|[ribulose-bisphosphate carboxylase]-lysine N-methyltransferase activity|protein-lysine N-methyltransferase activity|peptidyl-lysine monomethylation|peptidyl-lysine trimethylation
comp45940_c1_seq3	GO:0005634;GO:0003677;GO:0003700;GO:0006351	nucleus|DNA binding|transcription factor activity, sequence-specific DNA binding|transcription, DNA-templated
comp46541_c0_seq1	GO:0005634;GO:0003677;GO:0008270	nucleus|DNA binding|zinc ion binding
comp47649_c0_seq8	GO:0005524;GO:0004674	ATP binding|protein serine/threonine kinase activity
comp43076_c0_seq1	GO:0005730;GO:0005732;GO:0030515;GO:0031118	nucleolus|small nucleolar ribonucleoprotein complex|snoRNA binding|rRNA pseudouridine synthesis
comp44058_c0_seq2	GO:0005737;GO:0031417;GO:0005634;GO:0043066	cytoplasm|NatC complex|nucleus|negative regulation of apoptotic process
comp46506_c0_seq3	GO:0005829;GO:0070062;GO:0005730;GO:0001671;GO:0070389;GO:0090084	cytosol|extracellular exosome|nucleolus|ATPase activator activity|chaperone cofactor-dependent protein refolding|negative regulation of inclusion body assembly
comp50749_c0_seq18	GO:0008233	peptidase activity
comp53565_c0_seq12	GO:0005634;GO:0008289;GO:0043565;GO:0006355;GO:0006351	nucleus|lipid binding|sequence-specific DNA binding|regulation of transcription, DNA-templated|transcription, DNA-templated
comp53342_c0_seq7	GO:0005930;GO:0005737;GO:0031514;GO:0036126;GO:0006457	axoneme|cytoplasm|motile cilium|sperm flagellum|protein folding
comp56373_c4_seq1	GO:0005524;GO:0004674;GO:0007165	ATP binding|protein serine/threonine kinase activity|signal transduction
comp79496_c0_seq1	GO:0009507;GO:0009941;GO:0009570;GO:0009505;GO:0009536;GO:0009579;GO:0004601;GO:0051920;GO:0042742	chloroplast|chloroplast envelope|chloroplast stroma|plant-type cell wall|plastid|thylakoid|peroxidase activity|peroxiredoxin activity|defense response to bacterium
comp4595_c0_seq1	GO:0055046;GO:0009555	microgametogenesis|pollen development
comp72662_c0_seq1	GO:0051213;GO:0046872	dioxygenase activity|metal ion binding
comp55484_c1_seq29	GO:0033855;GO:0030170;GO:0009058;GO:0006520	nicotianamine aminotransferase activity|pyridoxal phosphate binding|biosynthetic process|cellular amino acid metabolic process
comp68854_c0_seq1	GO:0005737;GO:0005634;GO:0000943;GO:0004190;GO:0005524;GO:0003677;GO:0003887;GO:0008233;GO:0004540;GO:0003723;GO:0003964;GO:0004523;GO:0008270;GO:0071897;GO:0015074;GO:0006310;GO:0090501;GO:0006278;GO:0032197;GO:0019076	cytoplasm|nucleus|retrotransposon nucleocapsid|aspartic-type endopeptidase activity|ATP binding|DNA binding|DNA-directed DNA polymerase activity|peptidase activity|ribonuclease activity|RNA binding|RNA-directed DNA polymerase activity|RNA-DNA hybrid ribonuclease activity|zinc ion binding|DNA biosynthetic process|DNA integration|DNA recombination|RNA phosphodiester bond hydrolysis|RNA-dependent DN…
comp47335_c0_seq1	GO:0005737;GO:0003938;GO:0046872;GO:0006177	cytoplasm|IMP dehydrogenase activity|metal ion binding|GMP biosynthetic process
comp55599_c0_seq15	GO:0009507;GO:0009570;GO:0016149;GO:0009657;GO:0006396;GO:0006415	chloroplast|chloroplast stroma|translation release factor activity, codon specific|plastid organization|RNA processing|translational termination
comp59132_c0_seq1	GO:0003978;GO:0006012	UDP-glucose 4-epimerase activity|galactose metabolic process
comp8013_c0_seq2	GO:0005829;GO:0005768;GO:0005802;GO:0005096;GO:0046872;GO:0090630;GO:0010227	cytosol|endosome|trans-Golgi network|GTPase activator activity|metal ion binding|activation of GTPase activity|floral organ abscission
comp10505_c0_seq1	GO:0009507;GO:0009534;GO:0009535;GO:0016021	chloroplast|chloroplast thylakoid|chloroplast thylakoid membrane|integral component of membrane
comp45576_c0_seq4	GO:0005737	cytoplasm
comp57063_c0_seq5	GO:0005737;GO:0005634;GO:0000943;GO:0004190;GO:0005524;GO:0003677;GO:0003887;GO:0008233;GO:0004540;GO:0003723;GO:0003964;GO:0004523;GO:0008270;GO:0071897;GO:0015074;GO:0006310;GO:0090501;GO:0006278;GO:0032197;GO:0019076	cytoplasm|nucleus|retrotransposon nucleocapsid|aspartic-type endopeptidase activity|ATP binding|DNA binding|DNA-directed DNA polymerase activity|peptidase activity|ribonuclease activity|RNA binding|RNA-directed DNA polymerase activity|RNA-DNA hybrid ribonuclease activity|zinc ion binding|DNA biosynthetic process|DNA integration|DNA recombination|RNA phosphodiester bond hydrolysis|RNA-dependent DN…
comp41897_c1_seq1	GO:0004588;GO:0004590;GO:0006207;GO:0044205	orotate phosphoribosyltransferase activity|orotidine-5'-phosphate decarboxylase activity|'de novo' pyrimidine nucleobase biosynthetic process|'de novo' UMP biosynthetic process
comp19171_c0_seq1	GO:0005737;GO:0005634;GO:0016407;GO:0046872;GO:0048653;GO:0051301;GO:0080186;GO:0000724;GO:0009793;GO:0009553;GO:0034089;GO:0060772;GO:0045132;GO:0000070;GO:0048609;GO:0048364;GO:0007062	cytoplasm|nucleus|acetyltransferase activity|metal ion binding|anther development|cell division|developmental vegetative growth|double-strand break repair via homologous recombination|embryo development ending in seed dormancy|embryo sac development|establishment of meiotic sister chromatid cohesion|leaf phyllotactic patterning|meiotic chromosome segregation|mitotic sister chromatid segregation|m…
comp16049_c0_seq1	GO:0070062;GO:0046872;GO:0004725	extracellular exosome|metal ion binding|protein tyrosine phosphatase activity
comp24262_c0_seq4	GO:0016592;GO:0006355;GO:0006351	mediator complex|regulation of transcription, DNA-templated|transcription, DNA-templated
comp38668_c0_seq2	GO:0030659;GO:0031901;GO:0005768;GO:0016021;GO:0005764;GO:0016874;GO:0008270;GO:0006897;GO:0016567	cytoplasmic vesicle membrane|early endosome membrane|endosome|integral component of membrane|lysosome|ligase activity|zinc ion binding|endocytosis|protein ubiquitination
comp35296_c0_seq1	GO:0005871;GO:0005874;GO:0005634;GO:0009524;GO:0005524;GO:0003777;GO:0000919;GO:0007018	kinesin complex|microtubule|nucleus|phragmoplast|ATP binding|microtubule motor activity|cell plate assembly|microtubule-based movement
comp55094_c0_seq1	GO:0033772;GO:0020037;GO:0005506;GO:0009718	flavonoid 3',5'-hydroxylase activity|heme binding|iron ion binding|anthocyanin-containing compound biosynthetic process
comp57869_c0_seq1	GO:0009507;GO:0009570;GO:0042626;GO:0005215;GO:0006879;GO:0016226;GO:2000030;GO:0055085;GO:0006810	chloroplast|chloroplast stroma|ATPase activity, coupled to transmembrane movement of substances|transporter activity|cellular iron ion homeostasis|iron-sulfur cluster assembly|regulation of response to red or far red light|transmembrane transport|transport
comp44096_c0_seq2	GO:0005576;GO:0004190	extracellular region|aspartic-type endopeptidase activity
comp43212_c1_seq4	GO:0005789;GO:0010008;GO:0016021;GO:0005886;GO:0008289;GO:0006952	endoplasmic reticulum membrane|endosome membrane|integral component of membrane|plasma membrane|lipid binding|defense response
comp45721_c0_seq77	GO:0008168;GO:0006479	methyltransferase activity|protein methylation
comp55301_c0_seq55	GO:0005789;GO:0016021;GO:0016746;GO:0006506	endoplasmic reticulum membrane|integral component of membrane|transferase activity, transferring acyl groups|GPI anchor biosynthetic process
comp55427_c0_seq5	GO:0005737;GO:0005634;GO:0000943;GO:0004190;GO:0005524;GO:0003677;GO:0003887;GO:0008233;GO:0004540;GO:0003723;GO:0003964;GO:0004523;GO:0008270;GO:0071897;GO:0015074;GO:0006310;GO:0090501;GO:0006278;GO:0032197;GO:0019076	cytoplasm|nucleus|retrotransposon nucleocapsid|aspartic-type endopeptidase activity|ATP binding|DNA binding|DNA-directed DNA polymerase activity|peptidase activity|ribonuclease activity|RNA binding|RNA-directed DNA polymerase activity|RNA-DNA hybrid ribonuclease activity|zinc ion binding|DNA biosynthetic process|DNA integration|DNA recombination|RNA phosphodiester bond hydrolysis|RNA-dependent DN…
comp51903_c4_seq8	GO:0005576;GO:0020037;GO:0046872;GO:0004601;GO:0042744;GO:0006979	extracellular region|heme binding|metal ion binding|peroxidase activity|hydrogen peroxide catabolic process|response to oxidative stress
comp88442_c0_seq1	GO:0051213;GO:0046872	dioxygenase activity|metal ion binding
comp52653_c1_seq25	GO:0005887;GO:0005886;GO:0005355;GO:0005351;GO:0046323;GO:1904659;GO:0035428;GO:0015992	integral component of plasma membrane|plasma membrane|glucose transmembrane transporter activity|sugar:proton symporter activity|glucose import|glucose transmembrane transport|hexose transmembrane transport|proton transport
comp50335_c0_seq4	GO:0005737;GO:0005829;GO:0005634;GO:0016853;GO:0005975;GO:0006281;GO:0009409	cytoplasm|cytosol|nucleus|isomerase activity|carbohydrate metabolic process|DNA repair|response to cold
comp50855_c1_seq3	GO:0005777;GO:0003987;GO:0047760;GO:0006083;GO:0019605;GO:0006097	peroxisome|acetate-CoA ligase activity|butyrate-CoA ligase activity|acetate metabolic process|butyrate metabolic process|glyoxylate cycle
comp43167_c0_seq1	GO:0005737;GO:0003872;GO:0005524;GO:0047334;GO:0046872	cytoplasm|6-phosphofructokinase activity|ATP binding|diphosphate-fructose-6-phosphate 1-phosphotransferase activity|metal ion binding
comp51591_c1_seq1	GO:0009535;GO:0016021;GO:0010176;GO:0009072;GO:0030154;GO:0071555;GO:0008652;GO:0015994;GO:0009108;GO:0006546;GO:0019288;GO:0009695;GO:0009965;GO:0009106;GO:0009117;GO:0006733;GO:0031408;GO:0009915;GO:0045893;GO:0031347;GO:0019216;GO:0009416;GO:0009266;GO:0019748;GO:0000096;GO:0044272;GO:0006636;GO:0010189	chloroplast thylakoid membrane|integral component of membrane|homogentisate phytyltransferase activity|aromatic amino acid family metabolic process|cell differentiation|cell wall organization|cellular amino acid biosynthetic process|chlorophyll metabolic process|coenzyme biosynthetic process|glycine catabolic process|isopentenyl diphosphate biosynthetic process, methylerythritol 4-phosphate pathw…
comp53054_c0_seq1	GO:0016021	integral component of membrane
comp46180_c0_seq1	GO:0005737;GO:0005615;GO:0005765;GO:0008047;GO:0001664;GO:0007193;GO:0060742;GO:0006687;GO:0043085;GO:0060736;GO:0019216	cytoplasm|extracellular space|lysosomal membrane|enzyme activator activity|G-protein coupled receptor binding|adenylate cyclase-inhibiting G-protein coupled receptor signaling pathway|epithelial cell differentiation involved in prostate gland development|glycosphingolipid metabolic process|positive regulation of catalytic activity|prostate gland growth|regulation of lipid metabolic process
comp46372_c0_seq2	GO:0009507;GO:0005524;GO:0004143;GO:0006952;GO:0007205	chloroplast|ATP binding|diacylglycerol kinase activity|defense response|protein kinase C-activating G-protein coupled receptor signaling pathway
comp20428_c0_seq1	GO:0003676;GO:0008270	nucleic acid binding|zinc ion binding
comp55749_c0_seq2	GO:0005737;GO:0071339;GO:0035327;GO:0003682;GO:0071391;GO:0045944;GO:0006351	cytoplasm|MLL1 complex|transcriptionally active chromatin|chromatin binding|cellular response to estrogen stimulus|positive regulation of transcription from RNA polymerase II promoter|transcription, DNA-templated
comp46897_c1_seq1	GO:0005634;GO:0000166;GO:0003723;GO:0008270	nucleus|nucleotide binding|RNA binding|zinc ion binding
comp54745_c3_seq1	GO:0046872;GO:0004722	metal ion binding|protein serine/threonine phosphatase activity
comp76646_c0_seq1	GO:0010181;GO:0016491;GO:0031408	FMN binding|oxidoreductase activity|oxylipin biosynthetic process
comp39299_c2_seq1	GO:0005737	cytoplasm
comp81213_c0_seq1	GO:0004519;GO:0046872;GO:0003964;GO:0006310	endonuclease activity|metal ion binding|RNA-directed DNA polymerase activity|DNA recombination
comp57399_c0_seq18	GO:0005737;GO:0005634;GO:0000943;GO:0004190;GO:0005524;GO:0003677;GO:0003887;GO:0008233;GO:0004540;GO:0003723;GO:0003964;GO:0004523;GO:0008270;GO:0071897;GO:0015074;GO:0006310;GO:0090501;GO:0006278;GO:0032197;GO:0019076	cytoplasm|nucleus|retrotransposon nucleocapsid|aspartic-type endopeptidase activity|ATP binding|DNA binding|DNA-directed DNA polymerase activity|peptidase activity|ribonuclease activity|RNA binding|RNA-directed DNA polymerase activity|RNA-DNA hybrid ribonuclease activity|zinc ion binding|DNA biosynthetic process|DNA integration|DNA recombination|RNA phosphodiester bond hydrolysis|RNA-dependent DN…
comp39519_c0_seq1	GO:0006952;GO:0009607	defense response|response to biotic stimulus
comp51168_c1_seq1	GO:0009507;GO:0016020;GO:0045300;GO:0046872;GO:0044036;GO:0006633;GO:0010310;GO:0001666;GO:0009862;GO:0010089	chloroplast|membrane|acyl-[acyl-carrier-protein] desaturase activity|metal ion binding|cell wall macromolecule metabolic process|fatty acid biosynthetic process|regulation of hydrogen peroxide metabolic process|response to hypoxia|systemic acquired resistance, salicylic acid mediated signaling pathway|xylem development
comp45891_c0_seq1	GO:0009507;GO:0009941;GO:0009570;GO:0009534;GO:0009535;GO:0030529;GO:0010319;GO:0009579;GO:0000166;GO:0008266;GO:0045087;GO:0006397;GO:0009737;GO:0009409	chloroplast|chloroplast envelope|chloroplast stroma|chloroplast thylakoid|chloroplast thylakoid membrane|ribonucleoprotein complex|stromule|thylakoid|nucleotide binding|poly(U) RNA binding|innate immune response|mRNA processing|response to abscisic acid|response to cold
comp49590_c2_seq2	GO:0016021;GO:0005886;GO:0022857;GO:0055085;GO:0006810	integral component of membrane|plasma membrane|transmembrane transporter activity|transmembrane transport|transport
comp83516_c0_seq1	GO:0005615;GO:0004568;GO:0006032;GO:0000272	extracellular space|chitinase activity|chitin catabolic process|polysaccharide catabolic process
comp57725_c0_seq1	GO:0043292;GO:0005634;GO:0003677;GO:0042393;GO:0044822;GO:0016568;GO:2000779;GO:2001032	contractile fiber|nucleus|DNA binding|histone binding|poly(A) RNA binding|chromatin modification|regulation of double-strand break repair|regulation of double-strand break repair via nonhomologous end joining
comp54663_c1_seq1	GO:0009543;GO:0020037;GO:0004601;GO:0006979	chloroplast thylakoid lumen|heme binding|peroxidase activity|response to oxidative stress
comp47686_c0_seq17	GO:0009535;GO:0016021	chloroplast thylakoid membrane|integral component of membrane
comp98840_c0_seq1	GO:0005768;GO:0016021;GO:0005773;GO:0005452;GO:0010036	endosome|integral component of membrane|vacuole|inorganic anion exchanger activity|response to boron-containing substance
comp22710_c0_seq1	GO:0005737;GO:0000234;GO:0006656	cytoplasm|phosphoethanolamine N-methyltransferase activity|phosphatidylcholine biosynthetic process
comp36428_c0_seq3	GO:0005730;GO:0005634;GO:0016428;GO:0000049;GO:0070301;GO:0030488;GO:0002127	nucleolus|nucleus|tRNA (cytosine-5-)-methyltransferase activity|tRNA binding|cellular response to hydrogen peroxide|tRNA methylation|wobble base cytosine methylation
comp31078_c0_seq1	GO:0005737;GO:0005886;GO:0004871;GO:0050832;GO:0060267	cytoplasm|plasma membrane|signal transducer activity|defense response to fungus|positive regulation of respiratory burst
comp50799_c0_seq1	GO:0009507;GO:0009536;GO:0000036;GO:0016297;GO:0006633	chloroplast|plastid|ACP phosphopantetheine attachment site binding involved in fatty acid biosynthetic process|acyl-[acyl-carrier-protein] hydrolase activity|fatty acid biosynthetic process
comp58018_c0_seq1	GO:0003723	RNA binding
comp54009_c1_seq1	GO:0009507;GO:0003747;GO:0016149;GO:0009658;GO:0032544;GO:0040008;GO:0010027;GO:0006415	chloroplast|translation release factor activity|translation release factor activity, codon specific|chloroplast organization|plastid translation|regulation of growth|thylakoid membrane organization|translational termination
comp41659_c0_seq1	GO:0005826;GO:0005938;GO:0032154;GO:0016020;GO:0005524;GO:0016905;GO:0045159;GO:0004674;GO:0006935;GO:0000281;GO:0031037;GO:0018107;GO:0006468	actomyosin contractile ring|cell cortex|cleavage furrow|membrane|ATP binding|myosin heavy chain kinase activity|myosin II binding|protein serine/threonine kinase activity|chemotaxis|mitotic cytokinesis|myosin II filament disassembly|peptidyl-threonine phosphorylation|protein phosphorylation
comp26091_c0_seq1	GO:0005634;GO:0043565;GO:0003700;GO:0035865;GO:0009873;GO:0048528;GO:0009723;GO:0000302;GO:0006351	nucleus|sequence-specific DNA binding|transcription factor activity, sequence-specific DNA binding|cellular response to potassium ion|ethylene-activated signaling pathway|post-embryonic root development|response to ethylene|response to reactive oxygen species|transcription, DNA-templated
comp67106_c0_seq1	GO:0009570;GO:0005783;GO:0004089;GO:0008270;GO:0006730	chloroplast stroma|endoplasmic reticulum|carbonate dehydratase activity|zinc ion binding|one-carbon metabolic process
comp20891_c0_seq2	GO:0004190;GO:0003677	aspartic-type endopeptidase activity|DNA binding
comp56685_c1_seq4	GO:0005829;GO:0010008;GO:0033565;GO:0005634;GO:0005628;GO:0046872;GO:0032266;GO:0043130;GO:0031321;GO:0006897;GO:0045324;GO:0006900;GO:0045053;GO:0043328	cytosol|endosome membrane|ESCRT-0 complex|nucleus|prospore membrane|metal ion binding|phosphatidylinositol-3-phosphate binding|ubiquitin binding|ascospore-type prospore assembly|endocytosis|late endosome to vacuole transport|membrane budding|protein retention in Golgi apparatus|protein targeting to vacuole involved in ubiquitin-dependent protein catabolic process via the multivesicular body sorti…
comp47184_c0_seq1	GO:0000148;GO:0016021;GO:0003843;GO:0006075;GO:0071555;GO:0008360	1,3-beta-D-glucan synthase complex|integral component of membrane|1,3-beta-D-glucan synthase activity|(1->3)-beta-D-glucan biosynthetic process|cell wall organization|regulation of cell shape
comp80332_c0_seq1	GO:0009570;GO:0005524	chloroplast stroma|ATP binding
comp95537_c0_seq1	GO:0005788;GO:0005509;GO:0030246;GO:0006457	endoplasmic reticulum lumen|calcium ion binding|carbohydrate binding|protein folding
comp56197_c4_seq38	GO:0009507;GO:0090415;GO:0051536;GO:0046872;GO:0033354	chloroplast|7-hydroxymethyl chlorophyll a reductase activity|iron-sulfur cluster binding|metal ion binding|chlorophyll cycle
comp52359_c1_seq2	GO:0020037;GO:0005506;GO:0016710	heme binding|iron ion binding|trans-cinnamate 4-monooxygenase activity
comp54345_c0_seq1	GO:0015629;GO:0036064;GO:0005829;GO:0032391;GO:0001917;GO:0005886;GO:0030507;GO:0050957;GO:0042472;GO:0060122;GO:0045494;GO:0050953;GO:0007605	actin cytoskeleton|ciliary basal body|cytosol|photoreceptor connecting cilium|photoreceptor inner segment|plasma membrane|spectrin binding|equilibrioception|inner ear morphogenesis|inner ear receptor stereocilium organization|photoreceptor cell maintenance|sensory perception of light stimulus|sensory perception of sound
comp65696_c0_seq1	GO:0009507;GO:0005737;GO:0008970;GO:0016117;GO:0016036;GO:0019344;GO:0019375;GO:0019761;GO:0016042;GO:0009750;GO:0009651;GO:0009650;GO:0006833	chloroplast|cytoplasm|phosphatidylcholine 1-acylhydrolase activity|carotenoid biosynthetic process|cellular response to phosphate starvation|cysteine biosynthetic process|galactolipid biosynthetic process|glucosinolate biosynthetic process|lipid catabolic process|response to fructose|response to salt stress|UV protection|water transport
comp21979_c0_seq1	GO:0005871;GO:0005874;GO:0005739;GO:0005524;GO:0003777;GO:0009060;GO:0007018;GO:0009845	kinesin complex|microtubule|mitochondrion|ATP binding|microtubule motor activity|aerobic respiration|microtubule-based movement|seed germination
comp59063_c0_seq1	GO:0016020;GO:0005730;GO:0005525;GO:0042254	membrane|nucleolus|GTP binding|ribosome biogenesis
comp55471_c0_seq3	GO:0009815;GO:0031418;GO:0046872;GO:0071398;GO:0071281;GO:0071732;GO:0051365;GO:0006952;GO:0009693	1-aminocyclopropane-1-carboxylate oxidase activity|L-ascorbic acid binding|metal ion binding|cellular response to fatty acid|cellular response to iron ion|cellular response to nitric oxide|cellular response to potassium ion starvation|defense response|ethylene biosynthetic process
comp50332_c0_seq56	GO:0005829;GO:0016787	cytosol|hydrolase activity
comp22675_c0_seq1	GO:0005737;GO:0005615;GO:0005771;GO:0005654;GO:0005509;GO:2000384;GO:0019827	cytoplasm|extracellular space|multivesicular body|nucleoplasm|calcium ion binding|negative regulation of ectoderm development|stem cell population maintenance
comp51371_c1_seq1	GO:0005768;GO:0005794;GO:0000139;GO:0016021;GO:0016020;GO:0005802;GO:0005774;GO:0008757;GO:0052546;GO:0032259	endosome|Golgi apparatus|Golgi membrane|integral component of membrane|membrane|trans-Golgi network|vacuolar membrane|S-adenosylmethionine-dependent methyltransferase activity|cell wall pectin metabolic process|methylation
comp20248_c0_seq1	GO:0022625;GO:0003735;GO:0006412	cytosolic large ribosomal subunit|structural constituent of ribosome|translation
comp48388_c0_seq1	GO:0009507;GO:0045300;GO:0046872;GO:0006633	chloroplast|acyl-[acyl-carrier-protein] desaturase activity|metal ion binding|fatty acid biosynthetic process
comp49492_c0_seq5	GO:0009507;GO:0009982;GO:0003723;GO:0001522	chloroplast|pseudouridine synthase activity|RNA binding|pseudouridine synthesis
comp46142_c0_seq1	GO:0016021;GO:0005774;GO:0015369	integral component of membrane|vacuolar membrane|calcium:proton antiporter activity
comp30151_c0_seq1	GO:0005938;GO:0009504;GO:0005737;GO:0016020;GO:0005874;GO:0009524;GO:0005886;GO:0009506;GO:0005525;GO:0003924;GO:0007049;GO:0051301;GO:0000266;GO:0007005;GO:0010152	cell cortex|cell plate|cytoplasm|membrane|microtubule|phragmoplast|plasma membrane|plasmodesma|GTP binding|GTPase activity|cell cycle|cell division|mitochondrial fission|mitochondrion organization|pollen maturation
comp12460_c0_seq1	GO:0009507;GO:0005525;GO:0003924;GO:0003746	chloroplast|GTP binding|GTPase activity|translation elongation factor activity
comp50252_c0_seq3	GO:0016787	hydrolase activity
comp53094_c2_seq1	GO:0030598;GO:0006952;GO:0017148	rRNA N-glycosylase activity|defense response|negative regulation of translation
comp47143_c0_seq1	GO:0005737;GO:0044183;GO:0001525;GO:0006915;GO:2000059;GO:0045766;GO:0001938;GO:0006457;GO:0050730;GO:0016032	cytoplasm|protein binding involved in protein folding|angiogenesis|apoptotic process|negative regulation of protein ubiquitination involved in ubiquitin-dependent protein catabolic process|positive regulation of angiogenesis|positive regulation of endothelial cell proliferation|protein folding|regulation of peptidyl-tyrosine phosphorylation|viral process
comp55362_c0_seq3	GO:0005634;GO:0000166;GO:0003723;GO:0008219;GO:0006952;GO:0009693;GO:0010150	nucleus|nucleotide binding|RNA binding|cell death|defense response|ethylene biosynthetic process|leaf senescence
comp46734_c0_seq1	GO:0005634;GO:0003677;GO:0003700;GO:0006355;GO:0006351	nucleus|DNA binding|transcription factor activity, sequence-specific DNA binding|regulation of transcription, DNA-templated|transcription, DNA-templated
comp52838_c0_seq15	GO:0005783;GO:0030176;GO:0004197;GO:0004175;GO:0004222;GO:0071586;GO:0016485	endoplasmic reticulum|integral component of endoplasmic reticulum membrane|cysteine-type endopeptidase activity|endopeptidase activity|metalloendopeptidase activity|CAAX-box protein processing|protein processing
comp46790_c0_seq1	GO:0005634;GO:0032041;GO:0006355;GO:0006351	nucleus|NAD-dependent histone deacetylase activity (H3-K14 specific)|regulation of transcription, DNA-templated|transcription, DNA-templated
comp57669_c0_seq1	GO:0005789;GO:0016021;GO:0004420;GO:0050661;GO:0015936;GO:0008299	endoplasmic reticulum membrane|integral component of membrane|hydroxymethylglutaryl-CoA reductase (NADPH) activity|NADP binding|coenzyme A metabolic process|isoprenoid biosynthetic process
comp35428_c1_seq3	GO:0004353;GO:0006520	glutamate dehydrogenase [NAD(P)+] activity|cellular amino acid metabolic process
comp55160_c2_seq6	GO:0009507;GO:0005739;GO:0002161;GO:0005524;GO:0004832;GO:0006438	chloroplast|mitochondrion|aminoacyl-tRNA editing activity|ATP binding|valine-tRNA ligase activity|valyl-tRNA aminoacylation
comp46227_c2_seq3	GO:0016021;GO:0015079	integral component of membrane|potassium ion transmembrane transporter activity
comp67905_c0_seq1	GO:0005615;GO:0004867	extracellular space|serine-type endopeptidase inhibitor activity
comp1622_c0_seq1	GO:0009941;GO:0009570;GO:0016020;GO:0005634;GO:0005524;GO:0004386;GO:0003723;GO:0008270	chloroplast envelope|chloroplast stroma|membrane|nucleus|ATP binding|helicase activity|RNA binding|zinc ion binding
comp58901_c0_seq1	GO:0005886;GO:0005509	plasma membrane|calcium ion binding
comp52762_c0_seq1	GO:0009507;GO:0009941;GO:0009706;GO:0031357;GO:0009536;GO:0043621;GO:0010020;GO:0009658	chloroplast|chloroplast envelope|chloroplast inner membrane|integral component of chloroplast inner membrane|plastid|protein self-association|chloroplast fission|chloroplast organization
comp84757_c0_seq1	GO:0005762;GO:0005739;GO:0004045;GO:0016150;GO:0070126	mitochondrial large ribosomal subunit|mitochondrion|aminoacyl-tRNA hydrolase activity|translation release factor activity, codon nonspecific|mitochondrial translational termination
comp52341_c0_seq2	GO:0009507;GO:0042651;GO:0010343	chloroplast|thylakoid membrane|singlet oxygen-mediated programmed cell death
comp52849_c0_seq6	GO:0000177;GO:0000178;GO:0000176;GO:0005730;GO:0005634;GO:0017091;GO:0044822;GO:0043928;GO:0000467;GO:0071028;GO:0071042;GO:0071035;GO:0071038;GO:0034427;GO:0034473;GO:0034475;GO:0034476	cytoplasmic exosome (RNase complex)|exosome (RNase complex)|nuclear exosome (RNase complex)|nucleolus|nucleus|AU-rich element binding|poly(A) RNA binding|exonucleolytic nuclear-transcribed mRNA catabolic process involved in deadenylation-dependent decay|exonucleolytic trimming to generate mature 3'-end of 5.8S rRNA from tricistronic rRNA transcript (SSU-rRNA, 5.8S rRNA, LSU-rRNA)|nuclear mRNA sur…
comp56217_c2_seq7	GO:0017057;GO:0005975;GO:0006098	6-phosphogluconolactonase activity|carbohydrate metabolic process|pentose-phosphate shunt
comp84346_c0_seq1	GO:0005737;GO:0000932;GO:0005634;GO:0000166;GO:0003723;GO:0006397;GO:0043484;GO:0006417;GO:0008380	cytoplasm|cytoplasmic mRNA processing body|nucleus|nucleotide binding|RNA binding|mRNA processing|regulation of RNA splicing|regulation of translation|RNA splicing
comp50162_c0_seq5	GO:0005634;GO:0003677;GO:0006355	nucleus|DNA binding|regulation of transcription, DNA-templated
comp51570_c0_seq2	GO:0016597;GO:0008152	amino acid binding|metabolic process
comp30278_c1_seq1	GO:0009507;GO:0004019;GO:0005525;GO:0046872;GO:0044208	chloroplast|adenylosuccinate synthase activity|GTP binding|metal ion binding|'de novo' AMP biosynthetic process
comp37086_c0_seq2	GO:0005739	mitochondrion
comp91125_c0_seq1	GO:0005737;GO:0005634	cytoplasm|nucleus
comp67626_c0_seq1	GO:0005887;GO:0043231;GO:0005886;GO:0005774;GO:0015171	integral component of plasma membrane|intracellular membrane-bounded organelle|plasma membrane|vacuolar membrane|amino acid transmembrane transporter activity
comp75927_c0_seq1	GO:0009507;GO:0005525;GO:0003924;GO:0003746	chloroplast|GTP binding|GTPase activity|translation elongation factor activity
comp27889_c0_seq1	GO:0009707;GO:0005737;GO:0005634;GO:0030941;GO:0051861	chloroplast outer membrane|cytoplasm|nucleus|chloroplast targeting sequence binding|glycolipid binding
comp14706_c0_seq1	GO:0005829;GO:0004067;GO:0008798	cytosol|asparaginase activity|beta-aspartyl-peptidase activity
comp56972_c2_seq3	GO:0005634;GO:0043565;GO:0003700;GO:0008356;GO:0048366;GO:0009956;GO:0006351	nucleus|sequence-specific DNA binding|transcription factor activity, sequence-specific DNA binding|asymmetric cell division|leaf development|radial pattern formation|transcription, DNA-templated
comp50932_c0_seq1	GO:0005887;GO:0022820;GO:0015379;GO:0006884;GO:0055064;GO:1902476;GO:0006821;GO:0055075;GO:0010107;GO:0071805	integral component of plasma membrane|potassium ion symporter activity|potassium:chloride symporter activity|cell volume homeostasis|chloride ion homeostasis|chloride transmembrane transport|chloride transport|potassium ion homeostasis|potassium ion import|potassium ion transmembrane transport
comp84451_c0_seq1	GO:0005737;GO:0047131;GO:0047130;GO:0033512	cytoplasm|saccharopine dehydrogenase (NAD+, L-glutamate-forming) activity|saccharopine dehydrogenase (NADP+, L-lysine-forming) activity|L-lysine catabolic process to acetyl-CoA via saccharopine
comp40842_c0_seq1	GO:0016021;GO:0005743;GO:0055085	integral component of membrane|mitochondrial inner membrane|transmembrane transport
comp30459_c0_seq5	GO:0016602;GO:0003677;GO:0003700;GO:0009738;GO:0009785;GO:0009793;GO:0045892;GO:0009414;GO:0048316;GO:0010262;GO:0006351	CCAAT-binding factor complex|DNA binding|transcription factor activity, sequence-specific DNA binding|abscisic acid-activated signaling pathway|blue light signaling pathway|embryo development ending in seed dormancy|negative regulation of transcription, DNA-templated|response to water deprivation|seed development|somatic embryogenesis|transcription, DNA-templated
comp34546_c0_seq1	GO:0000224	peptide-N4-(N-acetyl-beta-glucosaminyl)asparagine amidase activity
comp75730_c0_seq1	GO:0016021;GO:0005774;GO:0009678;GO:0004427;GO:0046872;GO:0015992	integral component of membrane|vacuolar membrane|hydrogen-translocating pyrophosphatase activity|inorganic diphosphatase activity|metal ion binding|proton transport
comp80433_c0_seq1	GO:0005739;GO:0070469;GO:0051539;GO:0046872;GO:0008137;GO:0048038	mitochondrion|respiratory chain|4 iron, 4 sulfur cluster binding|metal ion binding|NADH dehydrogenase (ubiquinone) activity|quinone binding
comp56144_c0_seq21	GO:0012505;GO:0005783;GO:0016021;GO:0005886;GO:0009506;GO:0046872;GO:0005543	endomembrane system|endoplasmic reticulum|integral component of membrane|plasma membrane|plasmodesma|metal ion binding|phospholipid binding
comp51682_c2_seq1	GO:0016021;GO:0022891;GO:0015293;GO:0008643	integral component of membrane|substrate-specific transmembrane transporter activity|symporter activity|carbohydrate transport
comp53414_c0_seq10	GO:0005789;GO:0016021;GO:0004671	endoplasmic reticulum membrane|integral component of membrane|protein C-terminal S-isoprenylcysteine carboxyl O-methyltransferase activity
comp43176_c0_seq29	GO:0005635;GO:0005643;GO:0016973;GO:0015031;GO:0048316	nuclear envelope|nuclear pore|poly(A)+ mRNA export from nucleus|protein transport|seed development
comp49227_c1_seq1	GO:0005634;GO:0003677;GO:0007275;GO:0006355;GO:0006351	nucleus|DNA binding|multicellular organismal development|regulation of transcription, DNA-templated|transcription, DNA-templated
comp47745_c0_seq1	GO:0005730;GO:0005524;GO:0004386;GO:0003723;GO:0051604;GO:0001510	nucleolus|ATP binding|helicase activity|RNA binding|protein maturation|RNA methylation
comp41420_c1_seq5	GO:0005737;GO:0005681;GO:0005524;GO:0008026;GO:0003677;GO:0008270;GO:0006353;GO:0006397;GO:0006355;GO:0008380	cytoplasm|spliceosomal complex|ATP binding|ATP-dependent helicase activity|DNA binding|zinc ion binding|DNA-templated transcription, termination|mRNA processing|regulation of transcription, DNA-templated|RNA splicing
comp53191_c0_seq1	GO:0005634;GO:0043565;GO:0003700;GO:0006351	nucleus|sequence-specific DNA binding|transcription factor activity, sequence-specific DNA binding|transcription, DNA-templated
comp55857_c0_seq1	GO:0005886	plasma membrane
comp41543_c0_seq1	GO:0005618;GO:0005576;GO:0042973;GO:0005975;GO:0071555	cell wall|extracellular region|glucan endo-1,3-beta-D-glucosidase activity|carbohydrate metabolic process|cell wall organization
comp74301_c0_seq1	GO:0020037;GO:0005506;GO:0050597;GO:0042617	heme binding|iron ion binding|taxane 10-beta-hydroxylase activity|paclitaxel biosynthetic process
comp49957_c2_seq1	GO:0016597;GO:0008152	amino acid binding|metabolic process
comp71898_c0_seq1	GO:0016021;GO:0005886;GO:0009506;GO:0046872;GO:0055114	integral component of membrane|plasma membrane|plasmodesma|metal ion binding|oxidation-reduction process
comp49210_c0_seq1	GO:0009535;GO:0009654;GO:0015979	chloroplast thylakoid membrane|photosystem II oxygen evolving complex|photosynthesis
comp90567_c0_seq1	GO:0005887;GO:0005886;GO:0015591;GO:0015148;GO:0005354;GO:0005355;GO:0015168;GO:0015575;GO:0015145;GO:0005365;GO:0015576;GO:0005351;GO:0015752;GO:0015753;GO:0015757;GO:0046323;GO:1904659;GO:0015793;GO:0035428;GO:0010311;GO:0015797;GO:0015798;GO:0015992;GO:0015795	integral component of plasma membrane|plasma membrane|D-ribose transmembrane transporter activity|D-xylose transmembrane transporter activity|galactose transmembrane transporter activity|glucose transmembrane transporter activity|glycerol transmembrane transporter activity|mannitol transmembrane transporter activity|monosaccharide transmembrane transporter activity|myo-inositol transmembrane tran…
comp59558_c0_seq1	GO:0009055;GO:0046872;GO:0055114	electron carrier activity|metal ion binding|oxidation-reduction process
comp49777_c0_seq1	GO:0004190;GO:0004519;GO:0003676;GO:0003964;GO:0008270;GO:0015074	aspartic-type endopeptidase activity|endonuclease activity|nucleic acid binding|RNA-directed DNA polymerase activity|zinc ion binding|DNA integration
comp24711_c0_seq2	GO:0005737;GO:0030732;GO:0030170;GO:0009058	cytoplasm|methionine S-methyltransferase activity|pyridoxal phosphate binding|biosynthetic process
comp64489_c0_seq1	GO:0016021;GO:0005886;GO:0009506;GO:0009734;GO:0010305;GO:0009554;GO:0009933;GO:0009956;GO:0009934;GO:0010015	integral component of membrane|plasma membrane|plasmodesma|auxin-activated signaling pathway|leaf vascular tissue pattern formation|megasporogenesis|meristem structural organization|radial pattern formation|regulation of meristem structural organization|root morphogenesis
comp48066_c0_seq283	GO:0005737;GO:0031595;GO:0005634;GO:0000502;GO:0008541;GO:0007275;GO:0043161;GO:0030163	cytoplasm|nuclear proteasome complex|nucleus|proteasome complex|proteasome regulatory particle, lid subcomplex|multicellular organismal development|proteasome-mediated ubiquitin-dependent protein catabolic process|protein catabolic process
comp42832_c0_seq1	GO:0005730;GO:0005634;GO:0003677;GO:0003676;GO:0000166;GO:0003723;GO:0008270;GO:0009409;GO:0009414	nucleolus|nucleus|DNA binding|nucleic acid binding|nucleotide binding|RNA binding|zinc ion binding|response to cold|response to water deprivation
comp100265_c0_seq1	GO:0005829;GO:0009001;GO:0006535	cytosol|serine O-acetyltransferase activity|cysteine biosynthetic process from serine
comp52867_c0_seq1	GO:0005737;GO:0005871;GO:0005874;GO:0005524;GO:0016887;GO:0008017;GO:0003777;GO:0007018	cytoplasm|kinesin complex|microtubule|ATP binding|ATPase activity|microtubule binding|microtubule motor activity|microtubule-based movement
comp54723_c0_seq1	GO:0005677;GO:0016607;GO:0005634;GO:0046872;GO:0016568;GO:0009908;GO:0016571;GO:0045814;GO:0061087;GO:0051571;GO:0006355;GO:0009409;GO:0048572;GO:0048575;GO:0006351;GO:0010048	chromatin silencing complex|nuclear speck|nucleus|metal ion binding|chromatin modification|flower development|histone methylation|negative regulation of gene expression, epigenetic|positive regulation of histone H3-K27 methylation|positive regulation of histone H3-K4 methylation|regulation of transcription, DNA-templated|response to cold|short-day photoperiodism|short-day photoperiodism, flowerin…
comp52733_c0_seq1	GO:0031902;GO:0043234;GO:0005774;GO:0006904	late endosome membrane|protein complex|vacuolar membrane|vesicle docking involved in exocytosis
comp57716_c0_seq1	GO:0005634;GO:0048511	nucleus|rhythmic process
comp32185_c0_seq1	GO:0009535;GO:0009538;GO:0015979	chloroplast thylakoid membrane|photosystem I reaction center|photosynthesis
comp58497_c0_seq1	GO:0005737;GO:0030659;GO:0005768;GO:0009653;GO:0007275;GO:0031286;GO:0045881	cytoplasm|cytoplasmic vesicle membrane|endosome|anatomical structure morphogenesis|multicellular organismal development|negative regulation of sorocarp stalk cell differentiation|positive regulation of sporulation resulting in formation of a cellular spore
comp55924_c1_seq1	GO:0072324;GO:0016021;GO:0072317;GO:0052861;GO:0052862;GO:0006076;GO:0071998;GO:0016998;GO:0072000;GO:0031505	ascus epiplasm|integral component of membrane|glucan endo-1,3-beta-D-glucosidase activity involved in ascospore release from ascus|glucan endo-1,3-beta-glucanase activity, C-3 substituted reducing group|glucan endo-1,4-beta-glucanase activity, C-3 substituted reducing group|(1->3)-beta-D-glucan catabolic process|ascospore release from ascus|cell wall macromolecule catabolic process|extracellular …
comp76292_c0_seq1	GO:0016021;GO:0020037;GO:0005506;GO:0004497;GO:0016705	integral component of membrane|heme binding|iron ion binding|monooxygenase activity|oxidoreductase activity, acting on paired donors, with incorporation or reduction of molecular oxygen
comp48573_c1_seq1	GO:0005737;GO:0005794;GO:0005654;GO:0005634;GO:0034244;GO:0008284;GO:0032968;GO:0034243	cytoplasm|Golgi apparatus|nucleoplasm|nucleus|negative regulation of transcription elongation from RNA polymerase II promoter|positive regulation of cell proliferation|positive regulation of transcription elongation from RNA polymerase II promoter|regulation of transcription elongation from RNA polymerase II promoter
comp42672_c0_seq1	GO:0005737;GO:0005794;GO:0005634;GO:0048471;GO:0004521;GO:0046872;GO:0044822;GO:0043565;GO:0003697;GO:0030154;GO:0007275;GO:0090502;GO:0007283	cytoplasm|Golgi apparatus|nucleus|perinuclear region of cytoplasm|endoribonuclease activity|metal ion binding|poly(A) RNA binding|sequence-specific DNA binding|single-stranded DNA binding|cell differentiation|multicellular organismal development|RNA phosphodiester bond hydrolysis, endonucleolytic|spermatogenesis
comp54150_c0_seq3	GO:0009507;GO:0009941;GO:0009534;GO:0009535;GO:0016021;GO:0016020;GO:0009522;GO:0009783;GO:0010287;GO:0009517;GO:0009579;GO:0016168;GO:0046872;GO:0031409;GO:0010196;GO:0015979;GO:0009768;GO:0018298;GO:0009637;GO:0010218;GO:0010114	chloroplast|chloroplast envelope|chloroplast thylakoid|chloroplast thylakoid membrane|integral component of membrane|membrane|photosystem I|photosystem II antenna complex|plastoglobule|PSII associated light-harvesting complex II|thylakoid|chlorophyll binding|metal ion binding|pigment binding|nonphotochemical quenching|photosynthesis|photosynthesis, light harvesting in photosystem I|protein-chromo…
comp54436_c4_seq3	GO:0005737;GO:0005634;GO:0000943;GO:0004190;GO:0005524;GO:0003677;GO:0003887;GO:0008233;GO:0004540;GO:0003723;GO:0003964;GO:0004523;GO:0008270;GO:0071897;GO:0015074;GO:0006310;GO:0090501;GO:0006278;GO:0032197;GO:0019076	cytoplasm|nucleus|retrotransposon nucleocapsid|aspartic-type endopeptidase activity|ATP binding|DNA binding|DNA-directed DNA polymerase activity|peptidase activity|ribonuclease activity|RNA binding|RNA-directed DNA polymerase activity|RNA-DNA hybrid ribonuclease activity|zinc ion binding|DNA biosynthetic process|DNA integration|DNA recombination|RNA phosphodiester bond hydrolysis|RNA-dependent DN…
comp30143_c0_seq1	GO:0016021;GO:0015079	integral component of membrane|potassium ion transmembrane transporter activity
comp51430_c0_seq6	GO:0005813;GO:0016023;GO:0005829;GO:0005793;GO:0070062;GO:0090543;GO:0030496;GO:0090541;GO:0032403;GO:0019904;GO:0009838;GO:0051301;GO:0000910;GO:0045184;GO:0098779;GO:0048672;GO:0002230;GO:0045862;GO:0008104;GO:0046745;GO:0019076	centrosome|cytoplasmic membrane-bounded vesicle|cytosol|endoplasmic reticulum-Golgi intermediate compartment|extracellular exosome|Flemming body|midbody|MIT domain binding|protein complex binding|protein domain specific binding|abscission|cell division|cytokinesis|establishment of protein localization|mitophagy in response to mitochondrial depolarization|positive regulation of collateral sproutin…
comp95664_c0_seq1	GO:0005829;GO:0003858;GO:0030267;GO:0051287;GO:0004616;GO:0006979	cytosol|3-hydroxybutyrate dehydrogenase activity|glyoxylate reductase (NADP) activity|NAD binding|phosphogluconate dehydrogenase (decarboxylating) activity|response to oxidative stress
comp58009_c0_seq1	GO:0005672;GO:0006355;GO:0006366;GO:0006367	transcription factor TFIIA complex|regulation of transcription, DNA-templated|transcription from RNA polymerase II promoter|transcription initiation from RNA polymerase II promoter
comp47420_c0_seq1	GO:0070531;GO:0031436;GO:0005634;GO:0005886;GO:0003677;GO:0004842;GO:0008270;GO:0006281;GO:0000724;GO:0080182;GO:0048366;GO:0010078;GO:0010492;GO:0045717;GO:0035067;GO:0045892;GO:0071158;GO:0035066;GO:0045944;GO:0016567;GO:0065004;GO:0042127;GO:0009934;GO:0006351	BRCA1-A complex|BRCA1-BARD1 complex|nucleus|plasma membrane|DNA binding|ubiquitin-protein transferase activity|zinc ion binding|DNA repair|double-strand break repair via homologous recombination|histone H3-K4 trimethylation|leaf development|maintenance of root meristem identity|maintenance of shoot apical meristem identity|negative regulation of fatty acid biosynthetic process|negative regulation…
comp50761_c0_seq1	GO:0009507;GO:0009941;GO:0009706;GO:0016021;GO:0015088;GO:0042803;GO:0006875;GO:0035434;GO:0045037	chloroplast|chloroplast envelope|chloroplast inner membrane|integral component of membrane|copper uptake transmembrane transporter activity|protein homodimerization activity|cellular metal ion homeostasis|copper ion transmembrane transport|protein import into chloroplast stroma
comp47667_c0_seq9	GO:0005634;GO:0005524;GO:0004386;GO:0009553;GO:0010183;GO:0009875	nucleus|ATP binding|helicase activity|embryo sac development|pollen tube guidance|pollen-pistil interaction
comp33115_c0_seq1	GO:0016021;GO:0005743;GO:0005347;GO:0048653;GO:0015867	integral component of membrane|mitochondrial inner membrane|ATP transmembrane transporter activity|anther development|ATP transport
comp76832_c0_seq1	GO:0030136;GO:0005905;GO:0005794;GO:0005545;GO:0048268;GO:0006897	clathrin-coated vesicle|coated pit|Golgi apparatus|1-phosphatidylinositol binding|clathrin coat assembly|endocytosis
comp85317_c0_seq1	GO:0016021;GO:0046872;GO:0004722	integral component of membrane|metal ion binding|protein serine/threonine phosphatase activity
comp31305_c0_seq1	GO:0004014;GO:0006557;GO:0008295;GO:0006597	adenosylmethionine decarboxylase activity|S-adenosylmethioninamine biosynthetic process|spermidine biosynthetic process|spermine biosynthetic process
comp54317_c0_seq2	GO:0000419;GO:0031618;GO:0005634;GO:0090577;GO:0005524;GO:0003677;GO:0004386;GO:0071360;GO:0050832;GO:0006306;GO:0032776;GO:0070829;GO:0035563;GO:1900111;GO:1900370;GO:0060968;GO:0060964;GO:0060966;GO:1900368;GO:0080188	DNA-directed RNA polymerase V complex|nuclear pericentric heterochromatin|nucleus|RNA polymerase IV transcription factor complex|ATP binding|DNA binding|helicase activity|cellular response to exogenous dsRNA|defense response to fungus|DNA methylation|DNA methylation on cytosine|heterochromatin maintenance|positive regulation of chromatin binding|positive regulation of histone H3-K9 dimethylation|…
comp49375_c0_seq17	GO:0005634;GO:0003677;GO:0003700;GO:0000077;GO:0040020;GO:0010332;GO:0006351	nucleus|DNA binding|transcription factor activity, sequence-specific DNA binding|DNA damage checkpoint|regulation of meiotic nuclear division|response to gamma radiation|transcription, DNA-templated
comp55455_c1_seq1	GO:0008374;GO:0006629	O-acyltransferase activity|lipid metabolic process
comp41847_c0_seq11	GO:0005634;GO:0003677;GO:0046872;GO:0009791;GO:0006355;GO:0006351	nucleus|DNA binding|metal ion binding|post-embryonic development|regulation of transcription, DNA-templated|transcription, DNA-templated
comp57547_c0_seq7	GO:0004190;GO:0004519;GO:0003676;GO:0003964;GO:0008270;GO:0015074	aspartic-type endopeptidase activity|endonuclease activity|nucleic acid binding|RNA-directed DNA polymerase activity|zinc ion binding|DNA integration
comp58456_c0_seq1	GO:0048046;GO:0004565;GO:0005975	apoplast|beta-galactosidase activity|carbohydrate metabolic process
comp66171_c0_seq1	GO:0050660;GO:0016614	flavin adenine dinucleotide binding|oxidoreductase activity, acting on CH-OH group of donors
comp54947_c0_seq3	GO:0005768;GO:0005794;GO:0016021;GO:0005802;GO:0008643	endosome|Golgi apparatus|integral component of membrane|trans-Golgi network|carbohydrate transport
comp48363_c0_seq4	GO:0005768;GO:0005794;GO:0000139;GO:0016021;GO:0005802;GO:0016757;GO:0071555;GO:0045489	endosome|Golgi apparatus|Golgi membrane|integral component of membrane|trans-Golgi network|transferase activity, transferring glycosyl groups|cell wall organization|pectin biosynthetic process
comp53804_c0_seq20	GO:0016607;GO:0005634;GO:0016929;GO:0016926;GO:0009651;GO:0010228	nuclear speck|nucleus|SUMO-specific protease activity|protein desumoylation|response to salt stress|vegetative to reproductive phase transition of meristem
comp45904_c0_seq1	GO:0016787	hydrolase activity
comp73753_c0_seq1	GO:0005576;GO:0016788;GO:0016042	extracellular region|hydrolase activity, acting on ester bonds|lipid catabolic process
comp51509_c0_seq7	GO:0005737;GO:0005730;GO:0005524;GO:0005200;GO:0030029	cytoplasm|nucleolus|ATP binding|structural constituent of cytoskeleton|actin filament-based process
comp76612_c0_seq1	GO:0005634;GO:0003677;GO:0003700;GO:0009873;GO:0008610;GO:0006629;GO:0007275;GO:1901959;GO:0006109;GO:0006110;GO:0006355;GO:0009744;GO:0006351;GO:0019432	nucleus|DNA binding|transcription factor activity, sequence-specific DNA binding|ethylene-activated signaling pathway|lipid biosynthetic process|lipid metabolic process|multicellular organismal development|positive regulation of cutin biosynthetic process|regulation of carbohydrate metabolic process|regulation of glycolytic process|regulation of transcription, DNA-templated|response to sucrose|tr…
comp43739_c0_seq11	GO:0005634;GO:0043565;GO:0003700;GO:0006351	nucleus|sequence-specific DNA binding|transcription factor activity, sequence-specific DNA binding|transcription, DNA-templated
comp5402_c0_seq1	GO:0004364;GO:0006952	glutathione transferase activity|defense response
comp23656_c0_seq1	GO:0005737;GO:0005634;GO:0043565;GO:0003700;GO:0006351	cytoplasm|nucleus|sequence-specific DNA binding|transcription factor activity, sequence-specific DNA binding|transcription, DNA-templated
comp63516_c0_seq1	GO:0016021;GO:0005622;GO:0005886;GO:0005524;GO:0004674;GO:0009736;GO:0000160	integral component of membrane|intracellular|plasma membrane|ATP binding|protein serine/threonine kinase activity|cytokinin-activated signaling pathway|phosphorelay signal transduction system
comp38171_c0_seq1	GO:0015935;GO:0003723;GO:0003735;GO:0006412	small ribosomal subunit|RNA binding|structural constituent of ribosome|translation
comp9629_c0_seq1	GO:0005739	mitochondrion
comp44471_c0_seq1	GO:0005829;GO:0005739;GO:0008442;GO:0051287;GO:0004616;GO:0006574	cytosol|mitochondrion|3-hydroxyisobutyrate dehydrogenase activity|NAD binding|phosphogluconate dehydrogenase (decarboxylating) activity|valine catabolic process
comp38874_c0_seq1	GO:0035251;GO:1900994	UDP-glucosyltransferase activity|(-)-secologanin biosynthetic process
[truncated: 17,361 more rows]
