# Supplementary material for: CcNAC1 by Transcriptome Analysis Is Involved in Sudan Grass Secondary Cell Wall Formation as a Positive Regulator
Source: Int J Mol Sci. 2023 Mar 24;24(7):6149. doi: 10.3390/ijms24076149 (PMC10094045; doi:10.3390/ijms24076149)
Supplement: Supplementary file 1 [file ijms-24-06149-s001.zip › paper 6 Supplementary Table S8. KEGG enrichment list of transcriptomes..xlsx]

## Sheet: Sheet1
Unigene	KO_ENTRY	KO_name	Definition	EC	Pathway	Pathway_Des	Pathway_hit_numbers
comp53873_c2_seq10	K01006	ppdK	pyruvate, orthophosphate dikinase	EC:2.7.9.1	ko00620;ko00710;ko00720;ko01200	Pyruvate metabolism|Carbon fixation in photosynthetic organisms|Carbon fixation pathways in prokaryotes|Carbon metabolism	4
comp36442_c1_seq3	K03265	ETF1, ERF1	peptide chain release factor subunit 1	NA	ko03015	mRNA surveillance pathway	1
comp90960_c0_seq1	K17913	CCD8	carlactone synthase / all-trans-10'-apo-beta-carotenal 13,14-cleaving dioxygenase	EC:1.13.11.69 1.13.11.70	ko00906	Carotenoid biosynthesis	1
comp41799_c0_seq1	K13379	RGP, UTM	reversibly glycosylated polypeptide / UDP-arabinopyranose mutase	EC:2.4.1.- 5.4.99.30	ko00520	Amino sugar and nucleotide sugar metabolism	1
comp25801_c0_seq3	K14157	AASS	alpha-aminoadipic semialdehyde synthase	EC:1.5.1.8 1.5.1.9	ko00310	Lysine degradation	1
comp45235_c0_seq1	K10686	UBE1C, UBA3	ubiquitin-activating enzyme E1 C	EC:6.2.1.45	ko04120	Ubiquitin mediated proteolysis	1
comp49549_c0_seq1	K04077	groEL, HSPD1	chaperonin GroEL	NA	ko03018	RNA degradation	1
comp57867_c0_seq1	K01704	leuD	3-isopropylmalate/(R)-2-methylmalate dehydratase small subunit	EC:4.2.1.33 4.2.1.35	ko00290;ko00660;ko01210;ko01230	Valine, leucine and isoleucine biosynthesis|C5-Branched dibasic acid metabolism|2-Oxocarboxylic acid metabolism|Biosynthesis of amino acids	4
comp88520_c0_seq1	K02152	ATPeV1G, ATP6G	V-type H+-transporting ATPase subunit G	NA	ko04145;ko00190;ko04966;ko04721	Phagosome|Oxidative phosphorylation|Collecting duct acid secretion|Synaptic vesicle cycle	4
comp34454_c0_seq1	K02641	petH	ferredoxin--NADP+ reductase	EC:1.18.1.2	ko00195	Photosynthesis	1
comp99220_c0_seq1	K07198	PRKAA, AMPK	5'-AMP-activated protein kinase, catalytic alpha subunit	EC:2.7.11.11	ko04140;ko04068;ko04150;ko04151;ko04152;ko04211;ko04910;ko04920;ko04921;ko04922;ko04710	Regulation of autophagy|FoxO signaling pathway|mTOR signaling pathway|PI3K-Akt signaling pathway|AMPK signaling pathway|Longevity regulating pathway - mammal|Insulin signaling pathway|Adipocytokine signaling pathway|Oxytocin signaling pathway|Glucagon signaling pathway|Circadian rhythm	11
comp52908_c0_seq33	K00262	E1.4.1.4, gdhA	glutamate dehydrogenase (NADP+)	EC:1.4.1.4	ko00250;ko00910	Alanine, aspartate and glutamate metabolism|Nitrogen metabolism	2
comp56497_c3_seq3	K14298	RAE1, GLE2	mRNA export factor	NA	ko03013	RNA transport	1
comp46105_c2_seq3	K00430	E1.11.1.7	peroxidase	EC:1.11.1.7	ko00940	Phenylpropanoid biosynthesis	1
comp49638_c0_seq1	K03006	RPB1, POLR2A	DNA-directed RNA polymerase II subunit RPB1	EC:2.7.7.6	ko03020;ko00230;ko00240	RNA polymerase|Purine metabolism|Pyrimidine metabolism	3
comp10628_c0_seq1	K03283	HSPA1_8	heat shock 70kDa protein 1/8	NA	ko04144;ko04010;ko04141;ko03040;ko04915;ko04612	Endocytosis|MAPK signaling pathway|Protein processing in endoplasmic reticulum|Spliceosome|Estrogen signaling pathway|Antigen processing and presentation	6
comp52333_c1_seq14	K08730	PTDSS2	phosphatidylserine synthase 2	EC:2.7.8.29	ko00564	Glycerophospholipid metabolism	1
comp10791_c0_seq1	K01886	QARS, glnS	glutaminyl-tRNA synthetase	EC:6.1.1.18	ko00970	Aminoacyl-tRNA biosynthesis	1
comp39372_c1_seq1	K02910	RP-L31e, RPL31	large subunit ribosomal protein L31e	NA	ko03010	Ribosome	1
comp54061_c1_seq1	K13457	RPM1, RPS3	disease resistance protein RPM1	NA	ko04626	Plant-pathogen interaction	1
comp47478_c0_seq4	K00814	GPT, ALT	alanine transaminase	EC:2.6.1.2	ko00250;ko00710;ko01200;ko01210;ko01230	Alanine, aspartate and glutamate metabolism|Carbon fixation in photosynthetic organisms|Carbon metabolism|2-Oxocarboxylic acid metabolism|Biosynthesis of amino acids	5
comp39130_c0_seq1	K10580	UBE2N, BLU, UBC13	ubiquitin-conjugating enzyme E2 N	EC:2.3.2.23	ko04120	Ubiquitin mediated proteolysis	1
comp86434_c0_seq1	K00411	UQCRFS1, RIP1, petA	ubiquinol-cytochrome c reductase iron-sulfur subunit	EC:1.10.2.2	ko02020;ko00190;ko04260	Two-component system|Oxidative phosphorylation|Cardiac muscle contraction	3
comp47899_c0_seq1	K14489	AHK2_3_4	arabidopsis histidine kinase 2/3/4 (cytokinin receptor)	EC:2.7.13.3	ko04075	Plant hormone signal transduction	1
comp55258_c0_seq1	K10841	ERCC6, CSB, RAD26	DNA excision repair protein ERCC-6	NA	ko03420	Nucleotide excision repair	1
comp49836_c1_seq11	K17108	GBA2	non-lysosomal glucosylceramidase	EC:3.2.1.45	ko00511;ko00600	Other glycan degradation|Sphingolipid metabolism	2
comp43062_c0_seq1	K05658	ABCB1	ATP-binding cassette, subfamily B (MDR/TAP), member 1	EC:3.6.3.44	ko02010;ko04976	ABC transporters|Bile secretion	2
comp35712_c1_seq8	K13457	RPM1, RPS3	disease resistance protein RPM1	NA	ko04626	Plant-pathogen interaction	1
comp53937_c0_seq1	K02202	CDK7	cyclin-dependent kinase 7	EC:2.7.11.22 2.7.11.23	ko04110;ko03420;ko03022	Cell cycle|Nucleotide excision repair|Basal transcription factors	3
comp21193_c0_seq1	K14484	IAA	auxin-responsive protein IAA	NA	ko04075	Plant hormone signal transduction	1
comp56296_c6_seq2	K15015	SLC32A, VGAT	solute carrier family 32 (vesicular inhibitory amino acid transporter)	NA	ko04721;ko04723;ko04727	Synaptic vesicle cycle|Retrograde endocannabinoid signaling|GABAergic synapse	3
comp78477_c0_seq1	K01652	E2.2.1.6L, ilvB, ilvG, ilvI	acetolactate synthase I/II/III large subunit	EC:2.2.1.6	ko00290;ko00650;ko00660;ko00770;ko01210;ko01230	Valine, leucine and isoleucine biosynthesis|Butanoate metabolism|C5-Branched dibasic acid metabolism|Pantothenate and CoA biosynthesis|2-Oxocarboxylic acid metabolism|Biosynthesis of amino acids	6
comp68049_c0_seq1	K01193	E3.2.1.26, sacA	beta-fructofuranosidase	EC:3.2.1.26	ko00052;ko00500	Galactose metabolism|Starch and sucrose metabolism	2
comp41402_c0_seq1	K02882	RP-L18Ae, RPL18A	large subunit ribosomal protein L18Ae	NA	ko03010	Ribosome	1
comp56485_c0_seq4	K02986	RP-S4, rpsD	small subunit ribosomal protein S4	NA	ko03010	Ribosome	1
comp57657_c0_seq1	K03066	PSMC5, RPT6	26S proteasome regulatory subunit T6	NA	ko03050	Proteasome	1
comp6914_c0_seq1	K13065	E2.3.1.133, HCT	shikimate O-hydroxycinnamoyltransferase	EC:2.3.1.133	ko00940;ko00941;ko00945	Phenylpropanoid biosynthesis|Flavonoid biosynthesis|Stilbenoid, diarylheptanoid and gingerol biosynthesis	3
comp5546_c0_seq1	K02935	RP-L7, MRPL12, rplL	large subunit ribosomal protein L7/L12	NA	ko03010	Ribosome	1
comp98353_c0_seq1	K02635	petB	cytochrome b6	NA	ko00195	Photosynthesis	1
comp52461_c4_seq11	K11423	SETD2, SET2	histone-lysine N-methyltransferase SETD2	EC:2.1.1.43	ko00310	Lysine degradation	1
comp41886_c0_seq3	K01951	guaA, GMPS	GMP synthase (glutamine-hydrolysing)	EC:6.3.5.2	ko00230;ko00983	Purine metabolism|Drug metabolism - other enzymes	2
comp36805_c0_seq1	K03754	EIF2B2	translation initiation factor eIF-2B subunit beta	NA	ko03013	RNA transport	1
comp45883_c0_seq1	K00430	E1.11.1.7	peroxidase	EC:1.11.1.7	ko00940	Phenylpropanoid biosynthesis	1
comp19345_c0_seq1	K07195	EXOC7, EXO70	exocyst complex component 7	NA	ko04910	Insulin signaling pathway	1
comp44813_c0_seq1	K12882	NCBP1, CBP80	nuclear cap-binding protein subunit 1	NA	ko03040;ko03013;ko03015	Spliceosome|RNA transport|mRNA surveillance pathway	3
comp52832_c1_seq1	K02877	RP-L15e, RPL15	large subunit ribosomal protein L15e	NA	ko03010	Ribosome	1
comp39520_c1_seq1	K08960	CSNK1E	casein kinase 1, epsilon	EC:2.7.11.1	ko04068;ko04310;ko04340;ko04390;ko04391;ko04710;ko04711	FoxO signaling pathway|Wnt signaling pathway|Hedgehog signaling pathway|Hippo signaling pathway|Hippo signaling pathway -fly|Circadian rhythm|Circadian rhythm - fly	7
comp58094_c0_seq1	K03869	CUL3	cullin 3	NA	ko04120	Ubiquitin mediated proteolysis	1
comp80732_c0_seq1	K12795	SUGT1, SGT1	suppressor of G2 allele of SKP1	NA	ko04626;ko04621	Plant-pathogen interaction|NOD-like receptor signaling pathway	2
comp48041_c1_seq1	K01240	URH1	uridine nucleosidase	EC:3.2.2.3	ko00760;ko00240	Nicotinate and nicotinamide metabolism|Pyrimidine metabolism	2
comp53512_c1_seq1	K00799	GST, gst	glutathione S-transferase	EC:2.5.1.18	ko00480;ko00980;ko00982	Glutathione metabolism|Metabolism of xenobiotics by cytochrome P450|Drug metabolism - cytochrome P450	3
comp27106_c0_seq1	K02927	RP-L40e, RPL40	large subunit ribosomal protein L40e	NA	ko03010	Ribosome	1
comp96574_c0_seq1	K14012	SHP1, UBX1, NSFL1C	UBX domain-containing protein 1	NA	ko04141	Protein processing in endoplasmic reticulum	1
comp52813_c0_seq2	K00006	GPD1	glycerol-3-phosphate dehydrogenase (NAD+)	EC:1.1.1.8	ko00564	Glycerophospholipid metabolism	1
comp55588_c0_seq1	K13064	PTAL	phenylalanine/tyrosine ammonia-lyase	EC:4.3.1.25	ko00360;ko00940	Phenylalanine metabolism|Phenylpropanoid biosynthesis	2
comp67277_c0_seq1	K00558	DNMT1, dcm	DNA (cytosine-5)-methyltransferase 1	EC:2.1.1.37	ko00270	Cysteine and methionine metabolism	1
comp53620_c2_seq4	K04424	ZAK, MLTK	sterile alpha motif and leucine zipper containing kinase AZK	EC:2.7.11.25	ko04530;ko04010	Tight junction|MAPK signaling pathway	2
comp31898_c0_seq4	K07195	EXOC7, EXO70	exocyst complex component 7	NA	ko04910	Insulin signaling pathway	1
comp37538_c0_seq1	K14686	SLC31A1, CTR1	solute carrier family 31 (copper transporter), member 1	NA	ko04978	Mineral absorption	1
comp39236_c0_seq1	K13436	PTI1	pto-interacting protein 1	EC:2.7.11.1	ko04626	Plant-pathogen interaction	1
comp42358_c0_seq2	K01626	E2.5.1.54, aroF, aroG, aroH	3-deoxy-7-phosphoheptulonate synthase	EC:2.5.1.54	ko00400;ko01230	Phenylalanine, tyrosine and tryptophan biosynthesis|Biosynthesis of amino acids	2
comp40157_c0_seq1	K13984	TXNDC5, ERP46	thioredoxin domain-containing protein 5	NA	ko04141	Protein processing in endoplasmic reticulum	1
comp27538_c0_seq1	K13600	CAO	chlorophyllide a oxygenase	EC:1.14.13.122	ko00860	Porphyrin and chlorophyll metabolism	1
comp48834_c3_seq1	K00434	E1.11.1.11	L-ascorbate peroxidase	EC:1.11.1.11	ko00053;ko00480	Ascorbate and aldarate metabolism|Glutathione metabolism	2
comp37886_c0_seq1	K02974	RP-S24e, RPS24	small subunit ribosomal protein S24e	NA	ko03010	Ribosome	1
comp49559_c0_seq5	K01599	hemE, UROD	uroporphyrinogen decarboxylase	EC:4.1.1.37	ko00860	Porphyrin and chlorophyll metabolism	1
comp49444_c0_seq1	K00225	GLDH	L-galactono-1,4-lactone dehydrogenase	EC:1.3.2.3	ko00053	Ascorbate and aldarate metabolism	1
comp30721_c0_seq1	K02976	RP-S26e, RPS26	small subunit ribosomal protein S26e	NA	ko03010	Ribosome	1
comp49641_c0_seq1	K00799	GST, gst	glutathione S-transferase	EC:2.5.1.18	ko00480;ko00980;ko00982	Glutathione metabolism|Metabolism of xenobiotics by cytochrome P450|Drug metabolism - cytochrome P450	3
comp21175_c0_seq3	K14674	TGL4	TAG lipase / steryl ester hydrolase / phospholipase A2 / LPA acyltransferase	EC:3.1.1.3 3.1.1.13 3.1.1.4 2.3.1.51	ko00100;ko00561;ko00564;ko00565;ko00590;ko00591;ko00592	Steroid biosynthesis|Glycerolipid metabolism|Glycerophospholipid metabolism|Ether lipid metabolism|Arachidonic acid metabolism|Linoleic acid metabolism|alpha-Linolenic acid metabolism	7
comp56232_c1_seq1	K00830	AGXT	alanine-glyoxylate transaminase / serine-glyoxylate transaminase / serine-pyruvate transaminase	EC:2.6.1.44 2.6.1.45 2.6.1.51	ko04146;ko00250;ko00260;ko00630;ko00680;ko01200	Peroxisome|Alanine, aspartate and glutamate metabolism|Glycine, serine and threonine metabolism|Glyoxylate and dicarboxylate metabolism|Methane metabolism|Carbon metabolism	6
comp35058_c0_seq1	K00566	mnmA, trmU, TRMU	tRNA-specific 2-thiouridylase	EC:2.8.1.-	ko04122	Sulfur relay system	1
comp22317_c0_seq1	K12616	EDC4	enhancer of mRNA-decapping protein 4	NA	ko03018	RNA degradation	1
comp50827_c0_seq5	K00815	TAT	tyrosine aminotransferase	EC:2.6.1.5	ko00270;ko00350;ko00360;ko00400;ko00401;ko00950;ko00960;ko00130;ko01230	Cysteine and methionine metabolism|Tyrosine metabolism|Phenylalanine metabolism|Phenylalanine, tyrosine and tryptophan biosynthesis|Novobiocin biosynthesis|Isoquinoline alkaloid biosynthesis|Tropane, piperidine and pyridine alkaloid biosynthesis|Ubiquinone and other terpenoid-quinone biosynthesis|Biosynthesis of amino acids	9
comp91115_c0_seq1	K13448	CML	calcium-binding protein CML	NA	ko04626	Plant-pathogen interaction	1
comp47963_c0_seq74	K01488	add, ADA	adenosine deaminase	EC:3.5.4.4	ko00230	Purine metabolism	1
comp14767_c0_seq1	K05607	AUH	methylglutaconyl-CoA hydratase	EC:4.2.1.18	ko00280	Valine, leucine and isoleucine degradation	1
comp50571_c0_seq3	K13448	CML	calcium-binding protein CML	NA	ko04626	Plant-pathogen interaction	1
comp34144_c1_seq1	K04077	groEL, HSPD1	chaperonin GroEL	NA	ko03018	RNA degradation	1
comp60899_c0_seq1	K03234	EEF2	elongation factor 2	NA	ko04152;ko04921	AMPK signaling pathway|Oxytocin signaling pathway	2
comp54362_c0_seq27	K07904	RAB11A	Ras-related protein Rab-11A	NA	ko04144;ko04972;ko04961;ko04962	Endocytosis|Pancreatic secretion|Endocrine and other factor-regulated calcium reabsorption|Vasopressin-regulated water reabsorption	4
comp93140_c0_seq1	K01897	ACSL, fadD	long-chain acyl-CoA synthetase	EC:6.2.1.3	ko04146;ko00061;ko00071;ko01212;ko03320;ko04920	Peroxisome|Fatty acid biosynthesis|Fatty acid degradation|Fatty acid metabolism|PPAR signaling pathway|Adipocytokine signaling pathway	6
comp50799_c0_seq1	K10781	FATB	fatty acyl-ACP thioesterase B	EC:3.1.2.14 3.1.2.21	ko00061;ko01212	Fatty acid biosynthesis|Fatty acid metabolism	2
comp79826_c0_seq1	K12638	CYP90D1	3-epi-6-deoxocathasterone 23-monooxygenase	EC:1.14.13.112	ko00905	Brassinosteroid biosynthesis	1
comp49560_c1_seq3	K10144	RCHY1, PIRH2	RING finger and CHY zinc finger domain-containing protein 1	EC:2.3.2.27	ko04115;ko04120	p53 signaling pathway|Ubiquitin mediated proteolysis	2
comp67192_c0_seq1	K08065	NFYB	nuclear transcription Y subunit beta	NA	ko04612	Antigen processing and presentation	1
comp39522_c0_seq1	K01114	plcC	phospholipase C	EC:3.1.4.3	ko00562;ko00564;ko00565;ko04919	Inositol phosphate metabolism|Glycerophospholipid metabolism|Ether lipid metabolism|Thyroid hormone signaling pathway	4
comp43675_c0_seq1	K01568	E4.1.1.1, pdc	pyruvate decarboxylase	EC:4.1.1.1	ko00010	Glycolysis / Gluconeogenesis	1
comp89397_c0_seq1	K02183	CALM	calmodulin	NA	ko04114;ko04014;ko04015;ko04020;ko04022;ko04024;ko04070;ko04261;ko04270;ko04970;ko04971;ko04910;ko04912;ko04915;ko04916;ko04921;ko04922;ko04925;ko04626;ko04713;ko04720;ko04722;ko04728;ko04740;ko04744;ko04745;ko04750	Oocyte meiosis|Ras signaling pathway|Rap1 signaling pathway|Calcium signaling pathway|cGMP - PKG signaling pathway|cAMP signaling pathway|Phosphatidylinositol signaling system|Adrenergic signaling in cardiomyocytes|Vascular smooth muscle contraction|Salivary secretion|Gastric acid secretion|Insulin signaling pathway|GnRH signaling pathway|Estrogen signaling pathway|Melanogenesis|Oxytocin signalin…	27
comp34100_c0_seq2	K04125	E1.14.11.13	gibberellin 2-oxidase	EC:1.14.11.13	ko00904	Diterpenoid biosynthesis	1
comp54893_c0_seq1	K14569	BMS1	ribosome biogenesis protein BMS1	NA	ko03008	Ribosome biogenesis in eukaryotes	1
comp52659_c0_seq17	K02955	RP-S14e, RPS14	small subunit ribosomal protein S14e	NA	ko03010	Ribosome	1
comp31026_c0_seq1	K14502	BIN2	protein brassinosteroid insensitive 2	EC:2.7.11.1	ko04075	Plant hormone signal transduction	1
comp46595_c1_seq1	K12483	EHD1	EH domain-containing protein 1	NA	ko04144	Endocytosis	1
comp10499_c0_seq1	K05575	ndhD	NAD(P)H-quinone oxidoreductase subunit 4	EC:1.6.5.3	ko00190	Oxidative phosphorylation	1
comp46160_c0_seq1	K12655	OTUD5, DUBA	OTU domain-containing protein 5	EC:3.4.19.12	ko04622	RIG-I-like receptor signaling pathway	1
comp57817_c0_seq1	K11096	SNRPD2, SMD2	small nuclear ribonucleoprotein D2	NA	ko03040	Spliceosome	1
comp63539_c0_seq1	K13447	RBOH	respiratory burst oxidase	EC:1.6.3.- 1.11.1.-	ko04626	Plant-pathogen interaction	1
comp24372_c0_seq1	K15893	HPR1	hydroxypyruvate reductase 1	NA	ko00260;ko00630;ko01200	Glycine, serine and threonine metabolism|Glyoxylate and dicarboxylate metabolism|Carbon metabolism	3
comp52346_c0_seq1	K00392	sir	sulfite reductase (ferredoxin)	EC:1.8.7.1	ko00920	Sulfur metabolism	1
comp43471_c0_seq2	K02922	RP-L37e, RPL37	large subunit ribosomal protein L37e	NA	ko03010	Ribosome	1
comp30370_c0_seq1	K01177	E3.2.1.2	beta-amylase	EC:3.2.1.2	ko00500	Starch and sucrose metabolism	1
comp16089_c0_seq1	K07466	RFA1, RPA1, rpa	replication factor A1	NA	ko03030;ko03420;ko03430;ko03440;ko03460	DNA replication|Nucleotide excision repair|Mismatch repair|Homologous recombination|Fanconi anemia pathway	5
comp333_c1_seq1	K03260	EIF4G	translation initiation factor 4G	NA	ko03013	RNA transport	1
comp16050_c0_seq1	K00621	GNPNAT1, GNA1	glucosamine-phosphate N-acetyltransferase	EC:2.3.1.4	ko00520	Amino sugar and nucleotide sugar metabolism	1
comp57929_c0_seq1	K01850	E5.4.99.5	chorismate mutase	EC:5.4.99.5	ko00400;ko01230	Phenylalanine, tyrosine and tryptophan biosynthesis|Biosynthesis of amino acids	2
comp51986_c2_seq12	K03241	EIF2B3	translation initiation factor eIF-2B subunit gamma	NA	ko03013	RNA transport	1
comp42220_c0_seq1	K02219	CKS1	cyclin-dependent kinase regulatory subunit CKS1	NA	ko04111	Cell cycle - yeast	1
comp81803_c0_seq1	K03253	EIF3B	translation initiation factor 3 subunit B	NA	ko03013	RNA transport	1
comp39055_c0_seq2	K03654	recQ	ATP-dependent DNA helicase RecQ	EC:3.6.4.12	ko03018	RNA degradation	1
comp35521_c0_seq1	K00927	PGK, pgk	phosphoglycerate kinase	EC:2.7.2.3	ko00010;ko00710;ko01200;ko01230	Glycolysis / Gluconeogenesis|Carbon fixation in photosynthetic organisms|Carbon metabolism|Biosynthesis of amino acids	4
comp73737_c0_seq1	K01623	ALDO	fructose-bisphosphate aldolase, class I	EC:4.1.2.13	ko00010;ko00030;ko00051;ko00680;ko00710;ko01200;ko01230	Glycolysis / Gluconeogenesis|Pentose phosphate pathway|Fructose and mannose metabolism|Methane metabolism|Carbon fixation in photosynthetic organisms|Carbon metabolism|Biosynthesis of amino acids	7
comp49733_c0_seq3	K00026	MDH2	malate dehydrogenase	EC:1.1.1.37	ko00270;ko00020;ko00620;ko00630;ko00710;ko01200	Cysteine and methionine metabolism|Citrate cycle (TCA cycle)|Pyruvate metabolism|Glyoxylate and dicarboxylate metabolism|Carbon fixation in photosynthetic organisms|Carbon metabolism	6
comp58882_c0_seq1	K00799	GST, gst	glutathione S-transferase	EC:2.5.1.18	ko00480;ko00980;ko00982	Glutathione metabolism|Metabolism of xenobiotics by cytochrome P450|Drug metabolism - cytochrome P450	3
comp47986_c0_seq1	K19366	SPG20	spartin	NA	ko04144	Endocytosis	1
comp22348_c0_seq1	K12741	HNRNPA1_3	heterogeneous nuclear ribonucleoprotein A1/A3	NA	ko03040	Spliceosome	1
comp51665_c0_seq1	K00615	E2.2.1.1, tktA, tktB	transketolase	EC:2.2.1.1	ko00030;ko00710;ko01051;ko01200;ko01230	Pentose phosphate pathway|Carbon fixation in photosynthetic organisms|Biosynthesis of ansamycins|Carbon metabolism|Biosynthesis of amino acids	5
comp55591_c0_seq2	K12874	AQR	intron-binding protein aquarius	NA	ko03040	Spliceosome	1
comp56707_c1_seq8	K01662	dxs	1-deoxy-D-xylulose-5-phosphate synthase	EC:2.2.1.7	ko00730;ko00900	Thiamine metabolism|Terpenoid backbone biosynthesis	2
comp89825_c0_seq1	K15423	PPP4C	serine/threonine-protein phosphatase 4 catalytic subunit	EC:3.1.3.16	ko04922	Glucagon signaling pathway	1
comp54671_c0_seq2	K16675	ZDHHC9_14_18	palmitoyltransferase ZDHHC9/14/18	EC:2.3.1.225	ko04391	Hippo signaling pathway -fly	1
comp98553_c0_seq1	K00134	GAPDH, gapA	glyceraldehyde 3-phosphate dehydrogenase	EC:1.2.1.12	ko04066;ko00010;ko00710;ko01200;ko01230	HIF-1 signaling pathway|Glycolysis / Gluconeogenesis|Carbon fixation in photosynthetic organisms|Carbon metabolism|Biosynthesis of amino acids	5
comp20438_c0_seq1	K11996	MOCS3, UBA4, moeB	adenylyltransferase and sulfurtransferase	NA	ko04122	Sulfur relay system	1
comp45118_c0_seq1	K00566	mnmA, trmU, TRMU	tRNA-specific 2-thiouridylase	EC:2.8.1.-	ko04122	Sulfur relay system	1
comp56219_c2_seq1	K12614	DDX6, RCK, DHH1	ATP-dependent RNA helicase DDX6/DHH1	EC:3.6.4.13	ko03018	RNA degradation	1
comp44038_c0_seq3	K12489	ACAP	Arf-GAP with coiled-coil, ANK repeat and PH domain-containing protein	NA	ko04144	Endocytosis	1
comp37131_c0_seq1	K03953	NDUFA9	NADH dehydrogenase (ubiquinone) 1 alpha subcomplex subunit 9	NA	ko00190	Oxidative phosphorylation	1
comp41884_c0_seq1	K12191	CHMP2A	charged multivesicular body protein 2A	NA	ko04144	Endocytosis	1
comp51553_c0_seq10	K03165	TOP3	DNA topoisomerase III	EC:5.99.1.2	ko03440;ko03460	Homologous recombination|Fanconi anemia pathway	2
comp35308_c1_seq1	K01230	MAN1	mannosyl-oligosaccharide alpha-1,2-mannosidase	EC:3.2.1.113	ko04141;ko00510;ko00513	Protein processing in endoplasmic reticulum|N-Glycan biosynthesis|Various types of N-glycan biosynthesis	3
comp74936_c0_seq1	K08912	LHCB1	light-harvesting complex II chlorophyll a/b binding protein 1	NA	ko00196	Photosynthesis - antenna proteins	1
comp64353_c0_seq1	K14556	DIP2, UTP12, WDR3	U3 small nucleolar RNA-associated protein 12	NA	ko03008	Ribosome biogenesis in eukaryotes	1
comp57724_c0_seq1	K01868	TARS, thrS	threonyl-tRNA synthetase	EC:6.1.1.3	ko00970	Aminoacyl-tRNA biosynthesis	1
comp4299_c0_seq1	K01915	glnA, GLUL	glutamine synthetase	EC:6.3.1.2	ko02020;ko00250;ko00630;ko00910;ko01230;ko04724;ko04727	Two-component system|Alanine, aspartate and glutamate metabolism|Glyoxylate and dicarboxylate metabolism|Nitrogen metabolism|Biosynthesis of amino acids|Glutamatergic synapse|GABAergic synapse	7
comp64336_c0_seq1	K12817	PRPF18, PRP18	pre-mRNA-splicing factor 18	NA	ko03040	Spliceosome	1
comp55163_c4_seq1	K10839	RAD23, HR23	UV excision repair protein RAD23	NA	ko04141;ko03420	Protein processing in endoplasmic reticulum|Nucleotide excision repair	2
comp51420_c0_seq17	K13523	AGPAT3_4	lysophosphatidic acid acyltransferase / lysophosphatidylinositol acyltransferase	EC:2.3.1.51 2.3.1.-	ko00561;ko00564	Glycerolipid metabolism|Glycerophospholipid metabolism	2
comp41739_c1_seq1	K12877	MAGOH	protein mago nashi	NA	ko03040;ko03013;ko03015	Spliceosome|RNA transport|mRNA surveillance pathway	3
comp47221_c1_seq2	K02639	petF	ferredoxin	NA	ko00195	Photosynthesis	1
comp45020_c0_seq2	K03714	E2.4.2.38	glycoprotein 2-beta-D-xylosyltransferase	EC:2.4.2.38	ko00513	Various types of N-glycan biosynthesis	1
comp51132_c2_seq1	K00430	E1.11.1.7	peroxidase	EC:1.11.1.7	ko00940	Phenylpropanoid biosynthesis	1
comp300_c0_seq1	K02868	RP-L11e, RPL11	large subunit ribosomal protein L11e	NA	ko03010	Ribosome	1
comp50573_c0_seq2	K08912	LHCB1	light-harvesting complex II chlorophyll a/b binding protein 1	NA	ko00196	Photosynthesis - antenna proteins	1
comp42743_c0_seq3	K00975	glgC	glucose-1-phosphate adenylyltransferase	EC:2.7.7.27	ko00500;ko00520	Starch and sucrose metabolism|Amino sugar and nucleotide sugar metabolism	2
comp38508_c1_seq1	K01897	ACSL, fadD	long-chain acyl-CoA synthetase	EC:6.2.1.3	ko04146;ko00061;ko00071;ko01212;ko03320;ko04920	Peroxisome|Fatty acid biosynthesis|Fatty acid degradation|Fatty acid metabolism|PPAR signaling pathway|Adipocytokine signaling pathway	6
comp51815_c0_seq1	K03037	PSMD6, RPN7	26S proteasome regulatory subunit N7	NA	ko03050	Proteasome	1
comp41995_c0_seq1	K02934	RP-L6e, RPL6	large subunit ribosomal protein L6e	NA	ko03010	Ribosome	1
comp41602_c0_seq11	K10084	EDEM1	ER degradation enhancer, mannosidase alpha-like 1	NA	ko04141	Protein processing in endoplasmic reticulum	1
comp5258_c0_seq1	K00627	DLAT, aceF, pdhC	pyruvate dehydrogenase E2 component (dihydrolipoamide acetyltransferase)	EC:2.3.1.12	ko00010;ko00020;ko00620;ko01200	Glycolysis / Gluconeogenesis|Citrate cycle (TCA cycle)|Pyruvate metabolism|Carbon metabolism	4
comp60549_c0_seq1	K07466	RFA1, RPA1, rpa	replication factor A1	NA	ko03030;ko03420;ko03430;ko03440;ko03460	DNA replication|Nucleotide excision repair|Mismatch repair|Homologous recombination|Fanconi anemia pathway	5
comp71979_c0_seq1	K00759	APRT, apt	adenine phosphoribosyltransferase	EC:2.4.2.7	ko00230	Purine metabolism	1
comp78686_c0_seq1	K02925	RP-L3e, RPL3	large subunit ribosomal protein L3e	NA	ko03010	Ribosome	1
comp21814_c1_seq1	K00600	glyA, SHMT	glycine hydroxymethyltransferase	EC:2.1.2.1	ko00260;ko00630;ko00680;ko00670;ko00460;ko01200;ko01230	Glycine, serine and threonine metabolism|Glyoxylate and dicarboxylate metabolism|Methane metabolism|One carbon pool by folate|Cyanoamino acid metabolism|Carbon metabolism|Biosynthesis of amino acids	7
comp30078_c1_seq1	K03231	EEF1A	elongation factor 1-alpha	NA	ko03013	RNA transport	1
comp791_c0_seq1	K01106	E3.1.3.56	inositol-1,4,5-trisphosphate 5-phosphatase	EC:3.1.3.56	ko04070;ko00562	Phosphatidylinositol signaling system|Inositol phosphate metabolism	2
comp39364_c0_seq1	K14508	NPR1	regulatory protein NPR1	NA	ko04075	Plant hormone signal transduction	1
comp55804_c0_seq4	K01528	DNM	dynamin GTPase	EC:3.6.5.5	ko04144;ko04961;ko04721	Endocytosis|Endocrine and other factor-regulated calcium reabsorption|Synaptic vesicle cycle	3
comp50238_c1_seq2	K07213	ATOX1, ATX1, copZ, golB	copper chaperone	NA	ko04978	Mineral absorption	1
comp54263_c0_seq7	K00626	E2.3.1.9, atoB	acetyl-CoA C-acetyltransferase	EC:2.3.1.9	ko02020;ko00280;ko00310;ko00380;ko00620;ko00630;ko00640;ko00650;ko00720;ko00071;ko00072;ko00900;ko01200;ko01212;ko00362	Two-component system|Valine, leucine and isoleucine degradation|Lysine degradation|Tryptophan metabolism|Pyruvate metabolism|Glyoxylate and dicarboxylate metabolism|Propanoate metabolism|Butanoate metabolism|Carbon fixation pathways in prokaryotes|Fatty acid degradation|Synthesis and degradation of ketone bodies|Terpenoid backbone biosynthesis|Carbon metabolism|Fatty acid metabolism|Benzoate degr…	15
comp54521_c0_seq1	K06617	E2.4.1.82	raffinose synthase	EC:2.4.1.82	ko00052	Galactose metabolism	1
comp53731_c0_seq1	K03243	EIF5B	translation initiation factor 5B	NA	ko03013	RNA transport	1
comp91921_c0_seq1	K04392	RAC1	Ras-related C3 botulinum toxin substrate 1	NA	ko04810;ko04510;ko04520;ko04145;ko04010;ko04014;ko04015;ko04024;ko04071;ko04151;ko04310;ko04370;ko04360;ko04380;ko04972;ko04062;ko04620;ko04650;ko04662;ko04664;ko04666;ko04670;ko04722	Regulation of actin cytoskeleton|Focal adhesion|Adherens junction|Phagosome|MAPK signaling pathway|Ras signaling pathway|Rap1 signaling pathway|cAMP signaling pathway|Sphingolipid signaling pathway|PI3K-Akt signaling pathway|Wnt signaling pathway|VEGF signaling pathway|Axon guidance|Osteoclast differentiation|Pancreatic secretion|Chemokine signaling pathway|Toll-like receptor signaling pathway|Na…	23
comp46923_c0_seq1	K02723	psbY	photosystem II PsbY protein	NA	ko00195	Photosynthesis	1
comp49541_c0_seq12	K03115	CSNK2B	casein kinase II subunit beta	NA	ko04520;ko04530;ko04064;ko04310;ko03008;ko04712	Adherens junction|Tight junction|NF-kappa B signaling pathway|Wnt signaling pathway|Ribosome biogenesis in eukaryotes|Circadian rhythm - plant	6
comp48807_c0_seq15	K06620	E2F3	transcription factor E2F3	NA	ko04110	Cell cycle	1
comp62081_c0_seq1	K00517	E1.14.-.-		EC:1.14.-.-	ko00945;ko00903;ko00363;ko00624;ko00627	Stilbenoid, diarylheptanoid and gingerol biosynthesis|Limonene and pinene degradation|Bisphenol degradation|Polycyclic aromatic hydrocarbon degradation|Aminobenzoate degradation	5
comp55094_c2_seq3	K13083	CYP75A	flavonoid 3',5'-hydroxylase	EC:1.14.13.88	ko00941;ko00944	Flavonoid biosynthesis|Flavone and flavonol biosynthesis	2
comp46382_c0_seq2	K01184	E3.2.1.15	polygalacturonase	EC:3.2.1.15	ko00040;ko00500	Pentose and glucuronate interconversions|Starch and sucrose metabolism	2
comp15515_c1_seq1	K02953	RP-S13e, RPS13	small subunit ribosomal protein S13e	NA	ko03010	Ribosome	1
comp29799_c0_seq1	K10956	SEC61A	protein transport protein SEC61 subunit alpha	NA	ko04145;ko03060;ko04141	Phagosome|Protein export|Protein processing in endoplasmic reticulum	3
comp48217_c0_seq1	K01183	E3.2.1.14	chitinase	EC:3.2.1.14	ko00520	Amino sugar and nucleotide sugar metabolism	1
comp71280_c0_seq1	K07195	EXOC7, EXO70	exocyst complex component 7	NA	ko04910	Insulin signaling pathway	1
comp52840_c0_seq8	K09680	coaW	type II pantothenate kinase	EC:2.7.1.33	ko00770	Pantothenate and CoA biosynthesis	1
comp54048_c0_seq6	K03850	ALG10	alpha-1,2-glucosyltransferase	EC:2.4.1.256	ko00510	N-Glycan biosynthesis	1
comp39944_c0_seq1	K01602	rbcS	ribulose-bisphosphate carboxylase small chain	EC:4.1.1.39	ko00630;ko00710;ko01200	Glyoxylate and dicarboxylate metabolism|Carbon fixation in photosynthetic organisms|Carbon metabolism	3
comp50637_c0_seq12	K01444	AGA, aspG	N4-(beta-N-acetylglucosaminyl)-L-asparaginase	EC:3.5.1.26	ko04142;ko00511	Lysosome|Other glycan degradation	2
comp55576_c0_seq8	K02433	gatA, QRSL1	aspartyl-tRNA(Asn)/glutamyl-tRNA(Gln) amidotransferase subunit A	EC:6.3.5.6 6.3.5.7	ko00970	Aminoacyl-tRNA biosynthesis	1
comp63976_c0_seq1	K01904	4CL	4-coumarate--CoA ligase	EC:6.2.1.12	ko00360;ko00940;ko00130	Phenylalanine metabolism|Phenylpropanoid biosynthesis|Ubiquinone and other terpenoid-quinone biosynthesis	3
comp85168_c0_seq1	K02735	PSMB3	20S proteasome subunit beta 3	EC:3.4.25.1	ko03050	Proteasome	1
comp21858_c0_seq2	K02726	PSMA2	20S proteasome subunit alpha 2	EC:3.4.25.1	ko03050	Proteasome	1
comp25931_c0_seq1	K12836	U2AF1	splicing factor U2AF 35 kDa subunit	NA	ko03040	Spliceosome	1
comp14954_c0_seq1	K00162	PDHB, pdhB	pyruvate dehydrogenase E1 component beta subunit	EC:1.2.4.1	ko04066;ko00010;ko00020;ko00620;ko01200;ko04922	HIF-1 signaling pathway|Glycolysis / Gluconeogenesis|Citrate cycle (TCA cycle)|Pyruvate metabolism|Carbon metabolism|Glucagon signaling pathway	6
comp39118_c0_seq1	K15040	VDAC2	voltage-dependent anion channel protein 2	NA	ko04020;ko04022	Calcium signaling pathway|cGMP - PKG signaling pathway	2
comp55532_c1_seq7	K00051	E1.1.1.82	malate dehydrogenase (NADP+)	EC:1.1.1.82	ko00620;ko00710;ko01200	Pyruvate metabolism|Carbon fixation in photosynthetic organisms|Carbon metabolism	3
comp47727_c1_seq8	K15095	E1.1.1.208	(+)-neomenthol dehydrogenase	EC:1.1.1.208	ko00902	Monoterpenoid biosynthesis	1
comp52832_c0_seq1	K02877	RP-L15e, RPL15	large subunit ribosomal protein L15e	NA	ko03010	Ribosome	1
comp44027_c0_seq6	K10579	UBE2M, UBC12	ubiquitin-conjugating enzyme E2 M	NA	ko04120	Ubiquitin mediated proteolysis	1
comp45027_c0_seq1	K00011	E1.1.1.21, AKR1	aldehyde reductase	EC:1.1.1.21	ko00040;ko00051;ko00052;ko00561	Pentose and glucuronate interconversions|Fructose and mannose metabolism|Galactose metabolism|Glycerolipid metabolism	4
comp77458_c0_seq1	K03841	FBP, fbp	fructose-1,6-bisphosphatase I	EC:3.1.3.11	ko04152;ko00010;ko00030;ko00051;ko00680;ko00710;ko01200;ko04910	AMPK signaling pathway|Glycolysis / Gluconeogenesis|Pentose phosphate pathway|Fructose and mannose metabolism|Methane metabolism|Carbon fixation in photosynthetic organisms|Carbon metabolism|Insulin signaling pathway	8
comp44971_c0_seq2	K05019	CLNS1A	chloride channel, nucleotide-sensitive, 1A	NA	ko03013	RNA transport	1
comp54426_c0_seq31	K00604	MTFMT, fmt	methionyl-tRNA formyltransferase	EC:2.1.2.9	ko00970;ko00670	Aminoacyl-tRNA biosynthesis|One carbon pool by folate	2
comp42908_c0_seq1	K03104	SRP14	signal recognition particle subunit SRP14	NA	ko03060	Protein export	1
comp46144_c0_seq2	K12613	DCP2	mRNA-decapping enzyme subunit 2	EC:3.6.1.62	ko03018	RNA degradation	1
comp15548_c0_seq1	K14546	UTP5, WDR43	U3 small nucleolar RNA-associated protein 5	NA	ko03008	Ribosome biogenesis in eukaryotes	1
comp39171_c0_seq1	K13126	PABPC	polyadenylate-binding protein	NA	ko03018;ko03013;ko03015	RNA degradation|RNA transport|mRNA surveillance pathway	3
comp27900_c0_seq1	K00430	E1.11.1.7	peroxidase	EC:1.11.1.7	ko00940	Phenylpropanoid biosynthesis	1
comp51561_c1_seq120	K14004	SEC13	protein transport protein SEC13	NA	ko04141;ko03013	Protein processing in endoplasmic reticulum|RNA transport	2
comp20444_c0_seq1	K00422	E1.10.3.1	polyphenol oxidase	EC:1.10.3.1	ko00350;ko00950	Tyrosine metabolism|Isoquinoline alkaloid biosynthesis	2
comp56049_c1_seq1	K01069	E3.1.2.6, gloB	hydroxyacylglutathione hydrolase	EC:3.1.2.6	ko00620	Pyruvate metabolism	1
comp47362_c1_seq1	K00616	E2.2.1.2, talA, talB	transaldolase	EC:2.2.1.2	ko00030;ko01200;ko01230	Pentose phosphate pathway|Carbon metabolism|Biosynthesis of amino acids	3
comp55637_c0_seq1	K14564	NOP56	nucleolar protein 56	NA	ko03008	Ribosome biogenesis in eukaryotes	1
comp51033_c0_seq2	K10773	NTH	endonuclease III	EC:4.2.99.18	ko03410	Base excision repair	1
comp52278_c0_seq1	K10661	MARCH6, DOA10	E3 ubiquitin-protein ligase MARCH6	EC:2.3.2.27	ko04141	Protein processing in endoplasmic reticulum	1
comp33302_c2_seq1	K18442	ARFGEF, BIG	brefeldin A-inhibited guanine nucleotide-exchange protein	NA	ko04144	Endocytosis	1
comp78941_c0_seq1	K00939	adk, AK	adenylate kinase	EC:2.7.4.3	ko00230	Purine metabolism	1
comp72276_c0_seq1	K09487	HSP90B, TRA1	heat shock protein 90kDa beta	NA	ko04151;ko04141;ko04915;ko04918;ko04626;ko04621	PI3K-Akt signaling pathway|Protein processing in endoplasmic reticulum|Estrogen signaling pathway|Thyroid hormone synthesis|Plant-pathogen interaction|NOD-like receptor signaling pathway	6
comp48902_c0_seq1	K04713	SUR2	sphinganine C4-monooxygenase	EC:1.14.18.5	ko00600	Sphingolipid metabolism	1
comp87740_c0_seq1	K12896	SFRS7	splicing factor, arginine/serine-rich 7	NA	ko03040	Spliceosome	1
comp49520_c0_seq8	K04681	RBL1	retinoblastoma-like protein 1	NA	ko04110;ko04350	Cell cycle|TGF-beta signaling pathway	2
comp46288_c1_seq4	K15095	E1.1.1.208	(+)-neomenthol dehydrogenase	EC:1.1.1.208	ko00902	Monoterpenoid biosynthesis	1
comp56549_c0_seq4	K12189	VPS25, EAP20	ESCRT-II complex subunit VPS25	NA	ko04144	Endocytosis	1
comp17641_c0_seq1	K01051	E3.1.1.11	pectinesterase	EC:3.1.1.11	ko00040;ko00500	Pentose and glucuronate interconversions|Starch and sucrose metabolism	2
comp43184_c0_seq2	K14292	TGS1	trimethylguanosine synthase	EC:2.1.1.-	ko03013	RNA transport	1
comp38247_c0_seq2	K03283	HSPA1_8	heat shock 70kDa protein 1/8	NA	ko04144;ko04010;ko04141;ko03040;ko04915;ko04612	Endocytosis|MAPK signaling pathway|Protein processing in endoplasmic reticulum|Spliceosome|Estrogen signaling pathway|Antigen processing and presentation	6
comp46161_c0_seq1	K08081	TR1	tropinone reductase I	EC:1.1.1.206	ko00960	Tropane, piperidine and pyridine alkaloid biosynthesis	1
comp75306_c0_seq1	K02721	psbW	photosystem II PsbW protein	NA	ko00195	Photosynthesis	1
comp70672_c0_seq1	K00058	serA, PHGDH	D-3-phosphoglycerate dehydrogenase	EC:1.1.1.95	ko00260;ko00680;ko01200;ko01230	Glycine, serine and threonine metabolism|Methane metabolism|Carbon metabolism|Biosynthesis of amino acids	4
comp34596_c3_seq1	K00799	GST, gst	glutathione S-transferase	EC:2.5.1.18	ko00480;ko00980;ko00982	Glutathione metabolism|Metabolism of xenobiotics by cytochrome P450|Drug metabolism - cytochrome P450	3
comp45669_c0_seq7	K12823	DDX5, DBP2	ATP-dependent RNA helicase DDX5/DBP2	EC:3.6.4.13	ko03040	Spliceosome	1
comp87512_c0_seq1	K14558	PWP2, UTP1	periodic tryptophan protein 2	NA	ko03008	Ribosome biogenesis in eukaryotes	1
comp49147_c0_seq2	K12881	THOC4, ALY	THO complex subunit 4	NA	ko03040;ko03013;ko03015	Spliceosome|RNA transport|mRNA surveillance pathway	3
comp7008_c0_seq1	K01772	hemH, FECH	ferrochelatase	EC:4.99.1.1	ko00860	Porphyrin and chlorophyll metabolism	1
comp46846_c0_seq1	K10712	ADO	cysteamine dioxygenase	EC:1.13.11.19	ko00430	Taurine and hypotaurine metabolism	1
comp48765_c0_seq1	K10960	chlP, bchP	geranylgeranyl reductase	EC:1.3.1.83	ko00860;ko00900	Porphyrin and chlorophyll metabolism|Terpenoid backbone biosynthesis	2
comp43700_c1_seq1	K01307	GGH	gamma-glutamyl hydrolase	EC:3.4.19.9	ko00790	Folate biosynthesis	1
comp23318_c0_seq1	K16055	TPS	trehalose 6-phosphate synthase/phosphatase	EC:2.4.1.15 3.1.3.12	ko00500	Starch and sucrose metabolism	1
comp22327_c0_seq1	K00889	PIP5K	1-phosphatidylinositol-4-phosphate 5-kinase	EC:2.7.1.68	ko04810;ko04144;ko04070;ko00562;ko04666	Regulation of actin cytoskeleton|Endocytosis|Phosphatidylinositol signaling system|Inositol phosphate metabolism|Fc gamma R-mediated phagocytosis	5
comp48892_c0_seq1	K00434	E1.11.1.11	L-ascorbate peroxidase	EC:1.11.1.11	ko00053;ko00480	Ascorbate and aldarate metabolism|Glutathione metabolism	2
comp53190_c0_seq5	K09420	MYB	myb proto-oncogene protein	NA	ko04151	PI3K-Akt signaling pathway	1
comp63789_c0_seq1	K00108	betA, CHDH	choline dehydrogenase	EC:1.1.99.1	ko00260	Glycine, serine and threonine metabolism	1
comp86916_c0_seq1	K02990	RP-S6, MRPS6, rpsF	small subunit ribosomal protein S6	NA	ko03010	Ribosome	1
comp46395_c0_seq4	K07195	EXOC7, EXO70	exocyst complex component 7	NA	ko04910	Insulin signaling pathway	1
comp38814_c0_seq2	K05391	CNGF	cyclic nucleotide gated channel, other eukaryote	NA	ko04626	Plant-pathogen interaction	1
comp41741_c0_seq1	K13412	CPK	calcium-dependent protein kinase	EC:2.7.11.1	ko04626	Plant-pathogen interaction	1
comp54385_c0_seq1	K14442	DHX36, RHAU	ATP-dependent RNA helicase DHX36	EC:3.6.4.13	ko03018	RNA degradation	1
comp42964_c0_seq1	K03544	clpX, CLPX	ATP-dependent Clp protease ATP-binding subunit ClpX	NA	ko04112	Cell cycle - Caulobacter	1
comp14839_c0_seq1	K01904	4CL	4-coumarate--CoA ligase	EC:6.2.1.12	ko00360;ko00940;ko00130	Phenylalanine metabolism|Phenylpropanoid biosynthesis|Ubiquinone and other terpenoid-quinone biosynthesis	3
comp57856_c0_seq1	K02959	RP-S16, MRPS16, rpsP	small subunit ribosomal protein S16	NA	ko03010	Ribosome	1
comp25178_c0_seq1	K18466	VPS26	vacuolar protein sorting-associated protein 26	NA	ko04144	Endocytosis	1
comp50118_c1_seq2	K15227	TYRAAT	arogenate dehydrogenase (NADP+), plant	EC:1.3.1.78	ko00400;ko01230	Phenylalanine, tyrosine and tryptophan biosynthesis|Biosynthesis of amino acids	2
comp33338_c0_seq1	K10775	E4.3.1.24	phenylalanine ammonia-lyase	EC:4.3.1.24	ko00360;ko00940	Phenylalanine metabolism|Phenylpropanoid biosynthesis	2
comp58206_c0_seq1	K03363	CDC20	cell division cycle 20, cofactor of APC complex	NA	ko04110;ko04111;ko04113;ko04114;ko04120	Cell cycle|Cell cycle - yeast|Meiosis - yeast|Oocyte meiosis|Ubiquitin mediated proteolysis	5
comp49803_c1_seq1	K09487	HSP90B, TRA1	heat shock protein 90kDa beta	NA	ko04151;ko04141;ko04915;ko04918;ko04626;ko04621	PI3K-Akt signaling pathway|Protein processing in endoplasmic reticulum|Estrogen signaling pathway|Thyroid hormone synthesis|Plant-pathogen interaction|NOD-like receptor signaling pathway	6
comp53883_c0_seq4	K14190	VTC2_5	GDP-L-galactose phosphorylase	EC:2.7.7.69	ko00053	Ascorbate and aldarate metabolism	1
comp1203_c0_seq1	K01803	TPI, tpiA	triosephosphate isomerase (TIM)	EC:5.3.1.1	ko00010;ko00051;ko00562;ko00710;ko01200;ko01230	Glycolysis / Gluconeogenesis|Fructose and mannose metabolism|Inositol phosphate metabolism|Carbon fixation in photosynthetic organisms|Carbon metabolism|Biosynthesis of amino acids	6
comp47924_c1_seq16	K00748	lpxB	lipid-A-disaccharide synthase	EC:2.4.1.182	ko00540	Lipopolysaccharide biosynthesis	1
comp54206_c1_seq1	K10575	UBE2G1, UBC7	ubiquitin-conjugating enzyme E2 G1	EC:2.3.2.23	ko04120;ko04141	Ubiquitin mediated proteolysis|Protein processing in endoplasmic reticulum	2
comp56146_c2_seq56	K00895	E2.7.1.90, pfk	pyrophosphate--fructose-6-phosphate 1-phosphotransferase	EC:2.7.1.90	ko00051	Fructose and mannose metabolism	1
comp30980_c1_seq1	K01057	PGLS, pgl, devB	6-phosphogluconolactonase	EC:3.1.1.31	ko00030;ko01200	Pentose phosphate pathway|Carbon metabolism	2
comp45452_c1_seq1	K03531	ftsZ	cell division protein FtsZ	NA	ko04112	Cell cycle - Caulobacter	1
comp45873_c1_seq51	K12190	VPS36, EAP45	ESCRT-II complex subunit VPS36	NA	ko04144	Endocytosis	1
comp40772_c3_seq4	K03012	RPB4, POLR2D	DNA-directed RNA polymerase II subunit RPB4	NA	ko03020;ko00230;ko00240	RNA polymerase|Purine metabolism|Pyrimidine metabolism	3
comp73823_c0_seq1	K11097	SNRPE, SME	small nuclear ribonucleoprotein E	NA	ko03040	Spliceosome	1
comp15837_c0_seq1	K08493	VTI1	vesicle transport through interaction with t-SNAREs 1	NA	ko04130	SNARE interactions in vesicular transport	1
comp51328_c0_seq1	K12598	MTR4, SKIV2L2	ATP-dependent RNA helicase DOB1	EC:3.6.4.13	ko03018	RNA degradation	1
comp15753_c0_seq1	K00228	CPOX, hemF	coproporphyrinogen III oxidase	EC:1.3.3.3	ko00860	Porphyrin and chlorophyll metabolism	1
comp57678_c0_seq1	K07889	RAB5C	Ras-related protein Rab-5C	NA	ko04144;ko04145;ko04014;ko04962	Endocytosis|Phagosome|Ras signaling pathway|Vasopressin-regulated water reabsorption	4
comp5741_c0_seq1	K12347	SLC11A, NRAMP	natural resistance-associated macrophage protein	NA	ko04142;ko04978	Lysosome|Mineral absorption	2
comp49435_c0_seq2	K12619	XRN2, RAT1	5'-3' exoribonuclease 2	EC:3.1.13.-	ko03018;ko03008	RNA degradation|Ribosome biogenesis in eukaryotes	2
comp55962_c0_seq9	K13447	RBOH	respiratory burst oxidase	EC:1.6.3.- 1.11.1.-	ko04626	Plant-pathogen interaction	1
comp79053_c0_seq1	K05573	ndhB	NAD(P)H-quinone oxidoreductase subunit 2	EC:1.6.5.3	ko00190	Oxidative phosphorylation	1
comp96073_c0_seq1	K01626	E2.5.1.54, aroF, aroG, aroH	3-deoxy-7-phosphoheptulonate synthase	EC:2.5.1.54	ko00400;ko01230	Phenylalanine, tyrosine and tryptophan biosynthesis|Biosynthesis of amino acids	2
comp21898_c0_seq1	K05756	ARPC3	actin related protein 2/3 complex, subunit 3	NA	ko04810;ko04144;ko04666	Regulation of actin cytoskeleton|Endocytosis|Fc gamma R-mediated phagocytosis	3
comp57846_c0_seq1	K09567	PPIH, CYPH	peptidyl-prolyl isomerase H (cyclophilin H)	EC:5.2.1.8	ko03040	Spliceosome	1
comp13916_c0_seq1	K01246	tag	DNA-3-methyladenine glycosylase I	EC:3.2.2.20	ko03410	Base excision repair	1
comp47792_c0_seq1	K02987	RP-S4e, RPS4	small subunit ribosomal protein S4e	NA	ko03010	Ribosome	1
comp48481_c0_seq7	K01322	PREP	prolyl oligopeptidase	EC:3.4.21.26	ko04614	Renin-angiotensin system	1
comp85132_c0_seq1	K09839	VDE, NPQ1	violaxanthin de-epoxidase	EC:1.23.5.1	ko00906	Carotenoid biosynthesis	1
comp30024_c0_seq1	K02152	ATPeV1G, ATP6G	V-type H+-transporting ATPase subunit G	NA	ko04145;ko00190;ko04966;ko04721	Phagosome|Oxidative phosphorylation|Collecting duct acid secretion|Synaptic vesicle cycle	4
comp8874_c0_seq1	K05658	ABCB1	ATP-binding cassette, subfamily B (MDR/TAP), member 1	EC:3.6.3.44	ko02010;ko04976	ABC transporters|Bile secretion	2
comp2147_c0_seq1	K00128	E1.2.1.3	aldehyde dehydrogenase (NAD+)	EC:1.2.1.3	ko00280;ko00310;ko00330;ko00340;ko00380;ko00010;ko00040;ko00053;ko00620;ko00071;ko00561;ko00410;ko00903;ko00625	Valine, leucine and isoleucine degradation|Lysine degradation|Arginine and proline metabolism|Histidine metabolism|Tryptophan metabolism|Glycolysis / Gluconeogenesis|Pentose and glucuronate interconversions|Ascorbate and aldarate metabolism|Pyruvate metabolism|Fatty acid degradation|Glycerolipid metabolism|beta-Alanine metabolism|Limonene and pinene degradation|Chloroalkane and chloroalkene degra…	14
comp51469_c0_seq6	K13035	NIT4	beta-cyano-L-alanine hydratase/nitrilase	EC:3.5.5.4 4.2.1.65	ko00460	Cyanoamino acid metabolism	1
comp22058_c0_seq1	K03882	ND4L	NADH-ubiquinone oxidoreductase chain 4L	EC:1.6.5.3	ko00190	Oxidative phosphorylation	1
comp50117_c0_seq1	K13342	PEX5, PXR1	peroxin-5	NA	ko04146	Peroxisome	1
comp94054_c0_seq1	K01886	QARS, glnS	glutaminyl-tRNA synthetase	EC:6.1.1.18	ko00970	Aminoacyl-tRNA biosynthesis	1
comp35165_c1_seq1	K14641	APY1_2	apyrase	EC:3.6.1.5	ko00230;ko00240	Purine metabolism|Pyrimidine metabolism	2
comp54342_c0_seq10	K03847	ALG12	alpha-1,6-mannosyltransferase	EC:2.4.1.260	ko00510;ko00513	N-Glycan biosynthesis|Various types of N-glycan biosynthesis	2
comp82368_c0_seq1	K01880	GARS, glyS1	glycyl-tRNA synthetase	EC:6.1.1.14	ko00970	Aminoacyl-tRNA biosynthesis	1
comp47436_c0_seq4	K01953	asnB, ASNS	asparagine synthase (glutamine-hydrolysing)	EC:6.3.5.4	ko00250	Alanine, aspartate and glutamate metabolism	1
comp50519_c0_seq4	K02897	RP-L25, rplY	large subunit ribosomal protein L25	NA	ko03010	Ribosome	1
comp66594_c0_seq1	K14207	SLC38A2, SNAT2	solute carrier family 38 (sodium-coupled neutral amino acid transporter), member 2	NA	ko04974;ko04724;ko04727	Protein digestion and absorption|Glutamatergic synapse|GABAergic synapse	3
comp46972_c0_seq2	K12194	CHMP4, SNF7, VPS32	charged multivesicular body protein 4	NA	ko04144	Endocytosis	1
comp20803_c0_seq1	K00968	PCYT1	choline-phosphate cytidylyltransferase	EC:2.7.7.15	ko00564;ko00440	Glycerophospholipid metabolism|Phosphonate and phosphinate metabolism	2
comp55055_c0_seq3	K13511	TAZ	monolysocardiolipin acyltransferase	EC:2.3.1.-	ko00564	Glycerophospholipid metabolism	1
comp55012_c0_seq2	K12197	CHMP1, VPS46, DID2	charged multivesicular body protein 1	NA	ko04144	Endocytosis	1
comp50642_c0_seq3	K02731	PSMA7	20S proteasome subunit alpha 4	EC:3.4.25.1	ko03050	Proteasome	1
comp47873_c0_seq1	K13335	PEX16	peroxin-16	NA	ko04146	Peroxisome	1
comp35969_c1_seq1	K08269	ULK1_2_3, ATG1	serine/threonine-protein kinase ULK/ATG1	EC:2.7.11.1	ko04140;ko04150;ko04211	Regulation of autophagy|mTOR signaling pathway|Longevity regulating pathway - mammal	3
comp34729_c0_seq4	K13457	RPM1, RPS3	disease resistance protein RPM1	NA	ko04626	Plant-pathogen interaction	1
comp15592_c0_seq1	K12946	SPCS1	signal peptidase complex subunit 1	EC:3.4.-.-	ko03060	Protein export	1
comp49638_c1_seq1	K03006	RPB1, POLR2A	DNA-directed RNA polymerase II subunit RPB1	EC:2.7.7.6	ko03020;ko00230;ko00240	RNA polymerase|Purine metabolism|Pyrimidine metabolism	3
comp57010_c1_seq7	K01209	E3.2.1.55, abfA	alpha-N-arabinofuranosidase	EC:3.2.1.55	ko00520	Amino sugar and nucleotide sugar metabolism	1
comp44200_c0_seq1	K13993	HSP20	HSP20 family protein	NA	ko04141	Protein processing in endoplasmic reticulum	1
comp51856_c1_seq1	K00430	E1.11.1.7	peroxidase	EC:1.11.1.7	ko00940	Phenylpropanoid biosynthesis	1
comp49233_c0_seq1	K10990	RMI1, BRAP75	RecQ-mediated genome instability protein 1	NA	ko03460	Fanconi anemia pathway	1
comp58290_c0_seq1	K11420	EHMT	euchromatic histone-lysine N-methyltransferase	EC:2.1.1.43	ko00310;ko04211	Lysine degradation|Longevity regulating pathway - mammal	2
comp22803_c0_seq1	K00472	E1.14.11.2	prolyl 4-hydroxylase	EC:1.14.11.2	ko00330	Arginine and proline metabolism	1
comp87943_c0_seq1	K14272	GGAT	glutamate--glyoxylate aminotransferase	EC:2.6.1.4 2.6.1.2 2.6.1.44	ko00250;ko00260;ko00630;ko00710;ko01200;ko01210;ko01230	Alanine, aspartate and glutamate metabolism|Glycine, serine and threonine metabolism|Glyoxylate and dicarboxylate metabolism|Carbon fixation in photosynthetic organisms|Carbon metabolism|2-Oxocarboxylic acid metabolism|Biosynthesis of amino acids	7
comp55256_c0_seq1	K01228	GCS1	mannosyl-oligosaccharide glucosidase	EC:3.2.1.106	ko04141;ko00510	Protein processing in endoplasmic reticulum|N-Glycan biosynthesis	2
comp60328_c0_seq1	K00814	GPT, ALT	alanine transaminase	EC:2.6.1.2	ko00250;ko00710;ko01200;ko01210;ko01230	Alanine, aspartate and glutamate metabolism|Carbon fixation in photosynthetic organisms|Carbon metabolism|2-Oxocarboxylic acid metabolism|Biosynthesis of amino acids	5
comp41421_c0_seq1	K00108	betA, CHDH	choline dehydrogenase	EC:1.1.99.1	ko00260	Glycine, serine and threonine metabolism	1
comp76870_c0_seq1	K03083	GSK3B	glycogen synthase kinase 3 beta	EC:2.7.11.26	ko04110;ko04510;ko04550;ko04012;ko04151;ko04310;ko04340;ko04390;ko04360;ko04910;ko04916;ko04917;ko04919;ko04711;ko04062;ko04660;ko04662;ko04722;ko04728	Cell cycle|Focal adhesion|Signaling pathways regulating pluripotency of stem cells|ErbB signaling pathway|PI3K-Akt signaling pathway|Wnt signaling pathway|Hedgehog signaling pathway|Hippo signaling pathway|Axon guidance|Insulin signaling pathway|Melanogenesis|Prolactin signaling pathway|Thyroid hormone signaling pathway|Circadian rhythm - fly|Chemokine signaling pathway|T cell receptor signaling …	19
comp58497_c0_seq1	K12200	PDCD6IP, ALIX, RIM20	programmed cell death 6-interacting protein	NA	ko04144	Endocytosis	1
comp39102_c0_seq1	K15398	CYP86A4S	fatty acid omega-hydroxylase	EC:1.14.-.-	ko00073	Cutin, suberine and wax biosynthesis	1
comp94899_c0_seq1	K02984	RP-S3Ae, RPS3A	small subunit ribosomal protein S3Ae	NA	ko03010	Ribosome	1
comp10013_c0_seq1	K01507	ppa	inorganic pyrophosphatase	EC:3.6.1.1	ko00190	Oxidative phosphorylation	1
comp48454_c0_seq2	K00430	E1.11.1.7	peroxidase	EC:1.11.1.7	ko00940	Phenylpropanoid biosynthesis	1
comp49246_c0_seq2	K05868	CCNB	cyclin B	NA	ko04110;ko04115;ko04068;ko04914	Cell cycle|p53 signaling pathway|FoxO signaling pathway|Progesterone-mediated oocyte maturation	4
comp53738_c1_seq1	K01193	E3.2.1.26, sacA	beta-fructofuranosidase	EC:3.2.1.26	ko00052;ko00500	Galactose metabolism|Starch and sucrose metabolism	2
comp40722_c7_seq1	K00264	GLT1	glutamate synthase (NADPH/NADH)	EC:1.4.1.13 1.4.1.14	ko00250;ko00910;ko01230	Alanine, aspartate and glutamate metabolism|Nitrogen metabolism|Biosynthesis of amino acids	3
comp55701_c0_seq6	K14416	HBS1	elongation factor 1 alpha-like protein	NA	ko03015	mRNA surveillance pathway	1
comp44370_c0_seq1	K03065	PSMC3, RPT5	26S proteasome regulatory subunit T5	NA	ko03050	Proteasome	1
comp50832_c1_seq1	K00278	nadB	L-aspartate oxidase	EC:1.4.3.16	ko00250;ko00760	Alanine, aspartate and glutamate metabolism|Nicotinate and nicotinamide metabolism	2
comp50683_c1_seq1	K01681	ACO, acnA	aconitate hydratase	EC:4.2.1.3	ko00020;ko00630;ko00720;ko01200;ko01210;ko01230	Citrate cycle (TCA cycle)|Glyoxylate and dicarboxylate metabolism|Carbon fixation pathways in prokaryotes|Carbon metabolism|2-Oxocarboxylic acid metabolism|Biosynthesis of amino acids	6
comp55210_c0_seq1	K12830	SF3B3, SAP130, RSE1	splicing factor 3B subunit 3	NA	ko03040	Spliceosome	1
comp107_c0_seq1	K03046	rpoC	DNA-directed RNA polymerase subunit beta'	EC:2.7.7.6	ko03020;ko00230;ko00240	RNA polymerase|Purine metabolism|Pyrimidine metabolism	3
comp53310_c0_seq12	K05656	ABCB9, TAPL	ATP-binding cassette, subfamily B (MDR/TAP), member 9	NA	ko04142;ko02010	Lysosome|ABC transporters	2
comp50574_c0_seq1	K14321	NUPL2, CG1	nucleoporin-like protein 2	NA	ko03013	RNA transport	1
comp50871_c0_seq1	K00602	purH	phosphoribosylaminoimidazolecarboxamide formyltransferase / IMP cyclohydrolase	EC:2.1.2.3 3.5.4.10	ko00670;ko00230	One carbon pool by folate|Purine metabolism	2
comp10274_c0_seq1	K05658	ABCB1	ATP-binding cassette, subfamily B (MDR/TAP), member 1	EC:3.6.3.44	ko02010;ko04976	ABC transporters|Bile secretion	2
comp56915_c2_seq2	K12309	GLB1, ELNR1	beta-galactosidase	EC:3.2.1.23	ko04142;ko00052;ko00511;ko00531;ko00604;ko00600	Lysosome|Galactose metabolism|Other glycan degradation|Glycosaminoglycan degradation|Glycosphingolipid biosynthesis - ganglio series|Sphingolipid metabolism	6
comp54865_c0_seq1	K01507	ppa	inorganic pyrophosphatase	EC:3.6.1.1	ko00190	Oxidative phosphorylation	1
comp16916_c0_seq1	K01528	DNM	dynamin GTPase	EC:3.6.5.5	ko04144;ko04961;ko04721	Endocytosis|Endocrine and other factor-regulated calcium reabsorption|Synaptic vesicle cycle	3
comp28196_c0_seq2	K02889	RP-L21e, RPL21	large subunit ribosomal protein L21e	NA	ko03010	Ribosome	1
comp56330_c1_seq51	K04728	ATM, TEL1	ataxia telangiectasia mutated family protein	EC:2.7.11.1	ko04110;ko04115;ko04210;ko04064;ko04068	Cell cycle|p53 signaling pathway|Apoptosis|NF-kappa B signaling pathway|FoxO signaling pathway	5
comp47690_c0_seq2	K02692	psaD	photosystem I subunit II	NA	ko00195	Photosynthesis	1
comp57971_c0_seq1	K08967	mtnD, mtnZ, ADI1	1,2-dihydroxy-3-keto-5-methylthiopentene dioxygenase	EC:1.13.11.53 1.13.11.54	ko00270	Cysteine and methionine metabolism	1
comp40038_c0_seq1	K02883	RP-L18e, RPL18	large subunit ribosomal protein L18e	NA	ko03010	Ribosome	1
comp48138_c1_seq2	K00430	E1.11.1.7	peroxidase	EC:1.11.1.7	ko00940	Phenylpropanoid biosynthesis	1
comp51616_c0_seq1	K12448	UXE, uxe	UDP-arabinose 4-epimerase	EC:5.1.3.5	ko00520	Amino sugar and nucleotide sugar metabolism	1
comp54406_c1_seq1	K01652	E2.2.1.6L, ilvB, ilvG, ilvI	acetolactate synthase I/II/III large subunit	EC:2.2.1.6	ko00290;ko00650;ko00660;ko00770;ko01210;ko01230	Valine, leucine and isoleucine biosynthesis|Butanoate metabolism|C5-Branched dibasic acid metabolism|Pantothenate and CoA biosynthesis|2-Oxocarboxylic acid metabolism|Biosynthesis of amino acids	6
comp11974_c0_seq1	K08653	MBTPS1	membrane-bound transcription factor site-1 protease	EC:3.4.21.112	ko04141	Protein processing in endoplasmic reticulum	1
comp24126_c0_seq1	K12197	CHMP1, VPS46, DID2	charged multivesicular body protein 1	NA	ko04144	Endocytosis	1
comp54544_c1_seq1	K03251	EIF3D	translation initiation factor 3 subunit D	NA	ko03013	RNA transport	1
comp45598_c0_seq1	K12849	PRPF38A	pre-mRNA-splicing factor 38A	NA	ko03040	Spliceosome	1
comp47365_c0_seq1	K10206	E2.6.1.83	LL-diaminopimelate aminotransferase	EC:2.6.1.83	ko00300;ko01230	Lysine biosynthesis|Biosynthesis of amino acids	2
comp42541_c0_seq1	K00949	thiN, TPK1, THI80	thiamine pyrophosphokinase	EC:2.7.6.2	ko00730	Thiamine metabolism	1
comp41571_c0_seq1	K01100	E3.1.3.37	sedoheptulose-bisphosphatase	EC:3.1.3.37	ko00710;ko01200	Carbon fixation in photosynthetic organisms|Carbon metabolism	2
comp23359_c1_seq1	K08901	psbQ	photosystem II oxygen-evolving enhancer protein 3	NA	ko00195	Photosynthesis	1
comp45412_c0_seq1	K00770	E2.4.2.24	1,4-beta-D-xylan synthase	EC:2.4.2.24	ko00500;ko00520	Starch and sucrose metabolism|Amino sugar and nucleotide sugar metabolism	2
comp17252_c0_seq1	K08653	MBTPS1	membrane-bound transcription factor site-1 protease	EC:3.4.21.112	ko04141	Protein processing in endoplasmic reticulum	1
comp86219_c0_seq1	K02992	RP-S7, MRPS7, rpsG	small subunit ribosomal protein S7	NA	ko03010	Ribosome	1
comp13464_c0_seq1	K02888	RP-L21, MRPL21, rplU	large subunit ribosomal protein L21	NA	ko03010	Ribosome	1
comp42697_c0_seq1	K02959	RP-S16, MRPS16, rpsP	small subunit ribosomal protein S16	NA	ko03010	Ribosome	1
comp1036_c1_seq1	K07198	PRKAA, AMPK	5'-AMP-activated protein kinase, catalytic alpha subunit	EC:2.7.11.11	ko04140;ko04068;ko04150;ko04151;ko04152;ko04211;ko04910;ko04920;ko04921;ko04922;ko04710	Regulation of autophagy|FoxO signaling pathway|mTOR signaling pathway|PI3K-Akt signaling pathway|AMPK signaling pathway|Longevity regulating pathway - mammal|Insulin signaling pathway|Adipocytokine signaling pathway|Oxytocin signaling pathway|Glucagon signaling pathway|Circadian rhythm	11
comp5901_c0_seq1	K06444	lcyE, crtL2	lycopene epsilon-cyclase	EC:5.5.1.18	ko00906	Carotenoid biosynthesis	1
comp42558_c0_seq5	K01047	PLA2G, SPLA2	secretory phospholipase A2	EC:3.1.1.4	ko04014;ko00564;ko00565;ko00590;ko00591;ko00592;ko04270;ko04972;ko04975	Ras signaling pathway|Glycerophospholipid metabolism|Ether lipid metabolism|Arachidonic acid metabolism|Linoleic acid metabolism|alpha-Linolenic acid metabolism|Vascular smooth muscle contraction|Pancreatic secretion|Fat digestion and absorption	9
comp43766_c0_seq1	K00799	GST, gst	glutathione S-transferase	EC:2.5.1.18	ko00480;ko00980;ko00982	Glutathione metabolism|Metabolism of xenobiotics by cytochrome P450|Drug metabolism - cytochrome P450	3
comp33647_c0_seq1	K05350	bglB	beta-glucosidase	EC:3.2.1.21	ko00940;ko00500;ko00460	Phenylpropanoid biosynthesis|Starch and sucrose metabolism|Cyanoamino acid metabolism	3
comp3427_c0_seq1	K08486	STX1B_2_3	syntaxin 1B/2/3	NA	ko04130;ko04721	SNARE interactions in vesicular transport|Synaptic vesicle cycle	2
comp19888_c0_seq1	K01047	PLA2G, SPLA2	secretory phospholipase A2	EC:3.1.1.4	ko04014;ko00564;ko00565;ko00590;ko00591;ko00592;ko04270;ko04972;ko04975	Ras signaling pathway|Glycerophospholipid metabolism|Ether lipid metabolism|Arachidonic acid metabolism|Linoleic acid metabolism|alpha-Linolenic acid metabolism|Vascular smooth muscle contraction|Pancreatic secretion|Fat digestion and absorption	9
comp99216_c0_seq1	K00128	E1.2.1.3	aldehyde dehydrogenase (NAD+)	EC:1.2.1.3	ko00280;ko00310;ko00330;ko00340;ko00380;ko00010;ko00040;ko00053;ko00620;ko00071;ko00561;ko00410;ko00903;ko00625	Valine, leucine and isoleucine degradation|Lysine degradation|Arginine and proline metabolism|Histidine metabolism|Tryptophan metabolism|Glycolysis / Gluconeogenesis|Pentose and glucuronate interconversions|Ascorbate and aldarate metabolism|Pyruvate metabolism|Fatty acid degradation|Glycerolipid metabolism|beta-Alanine metabolism|Limonene and pinene degradation|Chloroalkane and chloroalkene degra…	14
comp45951_c0_seq1	K04371	MAPK1_3	mitogen-activated protein kinase 1/3	EC:2.7.11.24	ko04114;ko04810;ko04510;ko04520;ko04540;ko04550;ko04010;ko04012;ko04013;ko04014;ko04015;ko04022;ko04024;ko04066;ko04068;ko04071;ko04150;ko04151;ko04350;ko04370;ko04668;ko04261;ko04270;ko04320;ko04360;ko04380;ko04910;ko04912;ko04914;ko04915;ko04916;ko04917;ko04919;ko04921;ko04713;ko04960;ko04062;ko04611;ko04620;ko04621;ko04650;ko04660;ko04662;ko04664;ko04666;ko04720;ko04722;ko04723;ko04724;ko04725…	Oocyte meiosis|Regulation of actin cytoskeleton|Focal adhesion|Adherens junction|Gap junction|Signaling pathways regulating pluripotency of stem cells|MAPK signaling pathway|ErbB signaling pathway|MAPK signaling pathway - fly|Ras signaling pathway|Rap1 signaling pathway|cGMP - PKG signaling pathway|cAMP signaling pathway|HIF-1 signaling pathway|FoxO signaling pathway|Sphingolipid signaling pathwa…	52
comp38838_c0_seq10	K12501	HST	homogentisate solanesyltransferase	EC:2.5.1.117	ko00130	Ubiquinone and other terpenoid-quinone biosynthesis	1
comp74527_c0_seq1	K02987	RP-S4e, RPS4	small subunit ribosomal protein S4e	NA	ko03010	Ribosome	1
comp44117_c0_seq1	K00249	ACADM, acd	acyl-CoA dehydrogenase	EC:1.3.8.7	ko00280;ko00640;ko00071;ko00410;ko01200;ko01212;ko03320	Valine, leucine and isoleucine degradation|Propanoate metabolism|Fatty acid degradation|beta-Alanine metabolism|Carbon metabolism|Fatty acid metabolism|PPAR signaling pathway	7
comp55158_c0_seq1	K14413	GALT1	beta-1,3-galactosyltransferase	EC:2.4.1.-	ko00513	Various types of N-glycan biosynthesis	1
comp93592_c0_seq1	K01725	cynS	cyanate lyase	EC:4.2.1.104	ko00910	Nitrogen metabolism	1
comp66704_c0_seq1	K15095	E1.1.1.208	(+)-neomenthol dehydrogenase	EC:1.1.1.208	ko00902	Monoterpenoid biosynthesis	1
comp53576_c0_seq4	K14491	ARR-B	two-component response regulator ARR-B family	NA	ko04075	Plant hormone signal transduction	1
comp47150_c0_seq1	K12614	DDX6, RCK, DHH1	ATP-dependent RNA helicase DDX6/DHH1	EC:3.6.4.13	ko03018	RNA degradation	1
comp44274_c1_seq1	K00434	E1.11.1.11	L-ascorbate peroxidase	EC:1.11.1.11	ko00053;ko00480	Ascorbate and aldarate metabolism|Glutathione metabolism	2
comp40995_c0_seq3	K09753	CCR	cinnamoyl-CoA reductase	EC:1.2.1.44	ko00940	Phenylpropanoid biosynthesis	1
comp41994_c0_seq1	K00645	fabD	[acyl-carrier-protein] S-malonyltransferase	EC:2.3.1.39	ko00061;ko01212	Fatty acid biosynthesis|Fatty acid metabolism	2
comp53404_c0_seq1	K14544	UTP22, NOL6	U3 small nucleolar RNA-associated protein 22	NA	ko03008	Ribosome biogenesis in eukaryotes	1
comp51011_c0_seq1	K08288	PRKCSH	protein kinase C substrate 80K-H	NA	ko04141	Protein processing in endoplasmic reticulum	1
comp38359_c0_seq1	K02894	RP-L23e, RPL23	large subunit ribosomal protein L23e	NA	ko03010	Ribosome	1
comp25153_c0_seq1	K05658	ABCB1	ATP-binding cassette, subfamily B (MDR/TAP), member 1	EC:3.6.3.44	ko02010;ko04976	ABC transporters|Bile secretion	2
comp35480_c0_seq1	K02140	ATPeFG, ATP5L, ATP20	F-type H+-transporting ATPase subunit g	NA	ko00190	Oxidative phosphorylation	1
comp23318_c2_seq1	K16055	TPS	trehalose 6-phosphate synthase/phosphatase	EC:2.4.1.15 3.1.3.12	ko00500	Starch and sucrose metabolism	1
comp45292_c0_seq2	K02635	petB	cytochrome b6	NA	ko00195	Photosynthesis	1
comp37600_c2_seq1	K15095	E1.1.1.208	(+)-neomenthol dehydrogenase	EC:1.1.1.208	ko00902	Monoterpenoid biosynthesis	1
comp52838_c0_seq15	K08658	RCE1, FACE2	prenyl protein peptidase	EC:3.4.22.-	ko00900	Terpenoid backbone biosynthesis	1
comp43601_c0_seq1	K00696	E2.4.1.14	sucrose-phosphate synthase	EC:2.4.1.14	ko00500	Starch and sucrose metabolism	1
comp50235_c0_seq1	K10866	RAD50	DNA repair protein RAD50	EC:3.6.-.-	ko03440;ko03450	Homologous recombination|Non-homologous end-joining	2
comp40777_c0_seq2	K03553	recA	recombination protein RecA	NA	ko03440	Homologous recombination	1
comp49898_c0_seq1	K12607	CNOT10	CCR4-NOT transcription complex subunit 10	NA	ko03018	RNA degradation	1
comp53969_c5_seq1	K02865	RP-L10Ae, RPL10A	large subunit ribosomal protein L10Ae	NA	ko03010	Ribosome	1
comp101192_c0_seq1	K03137	TFIIE2, GTF2E2, TFA2	transcription initiation factor TFIIE subunit beta	NA	ko03022	Basal transcription factors	1
comp23557_c0_seq2	K02260	COX17	cytochrome c oxidase assembly protein subunit 17	NA	ko00190	Oxidative phosphorylation	1
comp16433_c0_seq2	K03248	EIF3G	translation initiation factor 3 subunit G	NA	ko03013	RNA transport	1
comp48203_c0_seq1	K14498	SNRK2	serine/threonine-protein kinase SRK2	EC:2.7.11.1	ko04075	Plant hormone signal transduction	1
comp55150_c0_seq19	K11420	EHMT	euchromatic histone-lysine N-methyltransferase	EC:2.1.1.43	ko00310;ko04211	Lysine degradation|Longevity regulating pathway - mammal	2
comp44228_c0_seq4	K14497	PP2C	protein phosphatase 2C	EC:3.1.3.16	ko04075	Plant hormone signal transduction	1
comp34093_c0_seq1	K01601	rbcL	ribulose-bisphosphate carboxylase large chain	EC:4.1.1.39	ko00630;ko00710;ko01200	Glyoxylate and dicarboxylate metabolism|Carbon fixation in photosynthetic organisms|Carbon metabolism	3
comp78870_c0_seq1	K06443	lcyB, crtL1, crtY	lycopene beta-cyclase	EC:5.5.1.19	ko00906	Carotenoid biosynthesis	1
comp47605_c0_seq1	K00058	serA, PHGDH	D-3-phosphoglycerate dehydrogenase	EC:1.1.1.95	ko00260;ko00680;ko01200;ko01230	Glycine, serine and threonine metabolism|Methane metabolism|Carbon metabolism|Biosynthesis of amino acids	4
comp54539_c5_seq2	K00281	GLDC, gcvP	glycine dehydrogenase	EC:1.4.4.2	ko00260;ko00630;ko01200	Glycine, serine and threonine metabolism|Glyoxylate and dicarboxylate metabolism|Carbon metabolism	3
comp22639_c0_seq1	K03869	CUL3	cullin 3	NA	ko04120	Ubiquitin mediated proteolysis	1
comp69285_c0_seq1	K00134	GAPDH, gapA	glyceraldehyde 3-phosphate dehydrogenase	EC:1.2.1.12	ko04066;ko00010;ko00710;ko01200;ko01230	HIF-1 signaling pathway|Glycolysis / Gluconeogenesis|Carbon fixation in photosynthetic organisms|Carbon metabolism|Biosynthesis of amino acids	5
comp51792_c1_seq1	K02919	RP-L36, MRPL36, rpmJ	large subunit ribosomal protein L36	NA	ko03010	Ribosome	1
comp84649_c0_seq1	K02946	RP-S10, MRPS10, rpsJ	small subunit ribosomal protein S10	NA	ko03010	Ribosome	1
comp49331_c1_seq2	K14641	APY1_2	apyrase	EC:3.6.1.5	ko00230;ko00240	Purine metabolism|Pyrimidine metabolism	2
comp44311_c0_seq2	K12156	CYP83A1	cytochrome P450, family 83, subfamily A, polypeptide 1	EC:1.14.-.-	ko00966;ko01210	Glucosinolate biosynthesis|2-Oxocarboxylic acid metabolism	2
comp47636_c0_seq2	K01602	rbcS	ribulose-bisphosphate carboxylase small chain	EC:4.1.1.39	ko00630;ko00710;ko01200	Glyoxylate and dicarboxylate metabolism|Carbon fixation in photosynthetic organisms|Carbon metabolism	3
comp55606_c2_seq1	K01194	E3.2.1.28, treA, treF	alpha,alpha-trehalase	EC:3.2.1.28	ko00500	Starch and sucrose metabolism	1
comp87475_c0_seq1	K00963	UGP2, galU, galF	UTP--glucose-1-phosphate uridylyltransferase	EC:2.7.7.9	ko00040;ko00052;ko00500;ko00520	Pentose and glucuronate interconversions|Galactose metabolism|Starch and sucrose metabolism|Amino sugar and nucleotide sugar metabolism	4
comp82177_c0_seq1	K10839	RAD23, HR23	UV excision repair protein RAD23	NA	ko04141;ko03420	Protein processing in endoplasmic reticulum|Nucleotide excision repair	2
comp18624_c0_seq1	K16196	EIF2AK4	eukaryotic translation initiation factor 2-alpha kinase 4	EC:2.7.11.1	ko04141	Protein processing in endoplasmic reticulum	1
comp29728_c0_seq1	K02891	RP-L22e, RPL22	large subunit ribosomal protein L22e	NA	ko03010	Ribosome	1
comp43850_c0_seq1	K17725	ETHE1	sulfur dioxygenase	EC:1.13.11.18	ko00920	Sulfur metabolism	1
comp47194_c0_seq3	K00161	PDHA, pdhA	pyruvate dehydrogenase E1 component alpha subunit	EC:1.2.4.1	ko04066;ko00010;ko00020;ko00620;ko01200;ko04922	HIF-1 signaling pathway|Glycolysis / Gluconeogenesis|Citrate cycle (TCA cycle)|Pyruvate metabolism|Carbon metabolism|Glucagon signaling pathway	6
comp38802_c0_seq3	K08737	MSH6	DNA mismatch repair protein MSH6	NA	ko03430	Mismatch repair	1
comp58901_c0_seq1	K13448	CML	calcium-binding protein CML	NA	ko04626	Plant-pathogen interaction	1
comp52787_c2_seq3	K12126	PIF3	phytochrome-interacting factor 3	NA	ko04075;ko04712	Plant hormone signal transduction|Circadian rhythm - plant	2
comp65908_c0_seq1	K01099	E3.1.3.36	phosphatidylinositol-bisphosphatase	EC:3.1.3.36	ko04070;ko00562	Phosphatidylinositol signaling system|Inositol phosphate metabolism	2
comp35949_c0_seq1	K03109	SRP9	signal recognition particle subunit SRP9	NA	ko03060	Protein export	1
comp51477_c0_seq2	K00791	miaA, TRIT1	tRNA dimethylallyltransferase	EC:2.5.1.75	ko00908	Zeatin biosynthesis	1
comp48650_c1_seq1	K00228	CPOX, hemF	coproporphyrinogen III oxidase	EC:1.3.3.3	ko00860	Porphyrin and chlorophyll metabolism	1
comp15909_c0_seq1	K01874	MARS, metG	methionyl-tRNA synthetase	EC:6.1.1.10	ko00970;ko00450	Aminoacyl-tRNA biosynthesis|Selenocompound metabolism	2
comp87711_c0_seq1	K13356	FAR	alcohol-forming fatty acyl-CoA reductase	EC:1.2.1.84	ko04146;ko00073	Peroxisome|Cutin, suberine and wax biosynthesis	2
comp89750_c0_seq1	K01240	URH1	uridine nucleosidase	EC:3.2.2.3	ko00760;ko00240	Nicotinate and nicotinamide metabolism|Pyrimidine metabolism	2
comp45358_c0_seq2	K13347	PXMP2, PMP22	peroxisomal membrane protein 2	NA	ko04146	Peroxisome	1
comp15792_c1_seq1	K03032	PSMD1, RPN2	26S proteasome regulatory subunit N2	NA	ko03050	Proteasome	1
comp43132_c0_seq4	K02606	ORC4	origin recognition complex subunit 4	NA	ko04110;ko04111;ko04113	Cell cycle|Cell cycle - yeast|Meiosis - yeast	3
comp35614_c0_seq1	K06100	SYMPK	symplekin	NA	ko04530;ko03015	Tight junction|mRNA surveillance pathway	2
comp15836_c0_seq1	K13436	PTI1	pto-interacting protein 1	EC:2.7.11.1	ko04626	Plant-pathogen interaction	1
comp40639_c0_seq1	K02933	RP-L6, MRPL6, rplF	large subunit ribosomal protein L6	NA	ko03010	Ribosome	1
comp58096_c0_seq1	K11863	ATXN3, MJD	Ataxin-3	EC:3.4.22.-	ko04141	Protein processing in endoplasmic reticulum	1
comp47689_c0_seq1	K02146	ATPeV0D, ATP6D	V-type H+-transporting ATPase subunit d	NA	ko04142;ko04145;ko00190;ko04966;ko04721	Lysosome|Phagosome|Oxidative phosphorylation|Collecting duct acid secretion|Synaptic vesicle cycle	5
comp90631_c0_seq1	K01648	ACLY	ATP citrate (pro-S)-lyase	EC:2.3.3.8	ko00020;ko00720	Citrate cycle (TCA cycle)|Carbon fixation pathways in prokaryotes	2
comp69236_c0_seq1	K05759	PFN	profilin	NA	ko04810;ko04015	Regulation of actin cytoskeleton|Rap1 signaling pathway	2
comp65060_c0_seq1	K01188	E3.2.1.21	beta-glucosidase	EC:3.2.1.21	ko00940;ko00500;ko00460	Phenylpropanoid biosynthesis|Starch and sucrose metabolism|Cyanoamino acid metabolism	3
comp39439_c0_seq2	K10807	RRM1	ribonucleoside-diphosphate reductase subunit M1	EC:1.17.4.1	ko00480;ko00230;ko00240	Glutathione metabolism|Purine metabolism|Pyrimidine metabolism	3
comp54048_c1_seq5	K03850	ALG10	alpha-1,2-glucosyltransferase	EC:2.4.1.256	ko00510	N-Glycan biosynthesis	1
comp97831_c0_seq1	K02931	RP-L5, MRPL5, rplE	large subunit ribosomal protein L5	NA	ko03010	Ribosome	1
comp44429_c2_seq6	K10756	RFC3_5	replication factor C subunit 3/5	NA	ko03030;ko03420;ko03430	DNA replication|Nucleotide excision repair|Mismatch repair	3
comp54947_c1_seq20	K01087	otsB	trehalose 6-phosphate phosphatase	EC:3.1.3.12	ko00500	Starch and sucrose metabolism	1
comp70721_c0_seq1	K02973	RP-S23e, RPS23	small subunit ribosomal protein S23e	NA	ko03010	Ribosome	1
comp52639_c2_seq5	K12881	THOC4, ALY	THO complex subunit 4	NA	ko03040;ko03013;ko03015	Spliceosome|RNA transport|mRNA surveillance pathway	3
comp36586_c0_seq1	K00695	E2.4.1.13	sucrose synthase	EC:2.4.1.13	ko00500	Starch and sucrose metabolism	1
comp31950_c0_seq1	K01373	CTSF	cathepsin F	EC:3.4.22.41	ko04142	Lysosome	1
comp56027_c0_seq1	K13495	CISZOG	cis-zeatin O-glucosyltransferase	EC:2.4.1.215	ko00908	Zeatin biosynthesis	1
comp56726_c0_seq11	K14431	TGA	transcription factor TGA	NA	ko04075	Plant hormone signal transduction	1
comp49000_c1_seq1	K01886	QARS, glnS	glutaminyl-tRNA synthetase	EC:6.1.1.18	ko00970	Aminoacyl-tRNA biosynthesis	1
comp55009_c0_seq1	K01867	WARS, trpS	tryptophanyl-tRNA synthetase	EC:6.1.1.2	ko00970	Aminoacyl-tRNA biosynthesis	1
comp48031_c0_seq1	K00021	HMGCR	hydroxymethylglutaryl-CoA reductase (NADPH)	EC:1.1.1.34	ko04152;ko00900;ko04976	AMPK signaling pathway|Terpenoid backbone biosynthesis|Bile secretion	3
comp22470_c0_seq2	K12489	ACAP	Arf-GAP with coiled-coil, ANK repeat and PH domain-containing protein	NA	ko04144	Endocytosis	1
comp45479_c0_seq1	K04122	GA3, CYP701	ent-kaurene oxidase	EC:1.14.13.78	ko00904	Diterpenoid biosynthesis	1
comp40754_c1_seq1	K12624	LSM5	U6 snRNA-associated Sm-like protein LSm5	NA	ko03018;ko03040	RNA degradation|Spliceosome	2
comp33887_c0_seq1	K00036	G6PD, zwf	glucose-6-phosphate 1-dehydrogenase	EC:1.1.1.49 1.1.1.363	ko00030;ko00480;ko01200	Pentose phosphate pathway|Glutathione metabolism|Carbon metabolism	3
comp40571_c0_seq1	K14488	SAUR	SAUR family protein	NA	ko04075	Plant hormone signal transduction	1
comp55640_c0_seq1	K13457	RPM1, RPS3	disease resistance protein RPM1	NA	ko04626	Plant-pathogen interaction	1
comp38834_c2_seq1	K03007	RPB10, POLR2L	DNA-directed RNA polymerases I, II, and III subunit RPABC5	NA	ko03020;ko00230;ko00240;ko04623	RNA polymerase|Purine metabolism|Pyrimidine metabolism|Cytosolic DNA-sensing pathway	4
comp87316_c0_seq1	K00264	GLT1	glutamate synthase (NADPH/NADH)	EC:1.4.1.13 1.4.1.14	ko00250;ko00910;ko01230	Alanine, aspartate and glutamate metabolism|Nitrogen metabolism|Biosynthesis of amino acids	3
comp51903_c1_seq1	K05359	ADT, PDT	arogenate/prephenate dehydratase	EC:4.2.1.91 4.2.1.51	ko00400;ko01230	Phenylalanine, tyrosine and tryptophan biosynthesis|Biosynthesis of amino acids	2
comp30722_c0_seq1	K03113	EIF1, SUI1	translation initiation factor 1	NA	ko03013	RNA transport	1
comp50983_c0_seq5	K04564	SOD2	superoxide dismutase, Fe-Mn family	EC:1.15.1.1	ko04146;ko04068;ko04211	Peroxisome|FoxO signaling pathway|Longevity regulating pathway - mammal	3
comp53700_c0_seq33	K00993	EPT1	ethanolaminephosphotransferase	EC:2.7.8.1	ko00564;ko00565;ko00440	Glycerophospholipid metabolism|Ether lipid metabolism|Phosphonate and phosphinate metabolism	3
comp53385_c0_seq1	K08272	CAB39, MO25	calcium binding protein 39	NA	ko04150;ko04152	mTOR signaling pathway|AMPK signaling pathway	2
comp55962_c1_seq1	K13447	RBOH	respiratory burst oxidase	EC:1.6.3.- 1.11.1.-	ko04626	Plant-pathogen interaction	1
comp50213_c0_seq2	K14006	SEC23	protein transport protein SEC23	NA	ko04141	Protein processing in endoplasmic reticulum	1
comp46716_c0_seq1	K15849	PAT, AAT	bifunctional aspartate aminotransferase and glutamate/aspartate-prephenate aminotransferase	EC:2.6.1.1 2.6.1.78 2.6.1.79	ko00350;ko00360;ko00400;ko00950;ko00960;ko01230	Tyrosine metabolism|Phenylalanine metabolism|Phenylalanine, tyrosine and tryptophan biosynthesis|Isoquinoline alkaloid biosynthesis|Tropane, piperidine and pyridine alkaloid biosynthesis|Biosynthesis of amino acids	6
comp14144_c0_seq1	K00558	DNMT1, dcm	DNA (cytosine-5)-methyltransferase 1	EC:2.1.1.37	ko00270	Cysteine and methionine metabolism	1
comp95845_c0_seq1	K02690	psaB	photosystem I P700 chlorophyll a apoprotein A2	NA	ko00195	Photosynthesis	1
comp65292_c0_seq1	K14498	SNRK2	serine/threonine-protein kinase SRK2	EC:2.7.11.1	ko04075	Plant hormone signal transduction	1
comp89762_c0_seq1	K01652	E2.2.1.6L, ilvB, ilvG, ilvI	acetolactate synthase I/II/III large subunit	EC:2.2.1.6	ko00290;ko00650;ko00660;ko00770;ko01210;ko01230	Valine, leucine and isoleucine biosynthesis|Butanoate metabolism|C5-Branched dibasic acid metabolism|Pantothenate and CoA biosynthesis|2-Oxocarboxylic acid metabolism|Biosynthesis of amino acids	6
comp40155_c0_seq1	K03237	EIF2S1	translation initiation factor 2 subunit 1	NA	ko04141;ko03013	Protein processing in endoplasmic reticulum|RNA transport	2
comp12026_c0_seq1	K00059	fabG	3-oxoacyl-[acyl-carrier protein] reductase	EC:1.1.1.100	ko00061;ko01040;ko00780;ko01212	Fatty acid biosynthesis|Biosynthesis of unsaturated fatty acids|Biotin metabolism|Fatty acid metabolism	4
comp47844_c0_seq1	K00326	E1.6.2.2	cytochrome-b5 reductase	EC:1.6.2.2	ko00520	Amino sugar and nucleotide sugar metabolism	1
comp68656_c0_seq1	K05933	E1.14.17.4	aminocyclopropanecarboxylate oxidase	EC:1.14.17.4	ko00270	Cysteine and methionine metabolism	1
comp39507_c0_seq3	K03404	chlD, bchD	magnesium chelatase subunit D	EC:6.6.1.1	ko00860	Porphyrin and chlorophyll metabolism	1
comp44129_c0_seq1	K12819	SLU7	pre-mRNA-processing factor SLU7	NA	ko03040	Spliceosome	1
comp66443_c0_seq1	K07198	PRKAA, AMPK	5'-AMP-activated protein kinase, catalytic alpha subunit	EC:2.7.11.11	ko04140;ko04068;ko04150;ko04151;ko04152;ko04211;ko04910;ko04920;ko04921;ko04922;ko04710	Regulation of autophagy|FoxO signaling pathway|mTOR signaling pathway|PI3K-Akt signaling pathway|AMPK signaling pathway|Longevity regulating pathway - mammal|Insulin signaling pathway|Adipocytokine signaling pathway|Oxytocin signaling pathway|Glucagon signaling pathway|Circadian rhythm	11
comp64345_c0_seq1	K11517	HAO	(S)-2-hydroxy-acid oxidase	EC:1.1.3.15	ko04146;ko00630;ko01200	Peroxisome|Glyoxylate and dicarboxylate metabolism|Carbon metabolism	3
comp39103_c0_seq1	K05759	PFN	profilin	NA	ko04810;ko04015	Regulation of actin cytoskeleton|Rap1 signaling pathway	2
comp93400_c0_seq1	K02134	ATPeF1D, ATP5D, ATP16	F-type H+-transporting ATPase subunit delta	NA	ko00190	Oxidative phosphorylation	1
comp56476_c1_seq2	K14570	REX1, REXO1, RNH70	RNA exonuclease 1	EC:3.1.-.-	ko03008	Ribosome biogenesis in eukaryotes	1
comp66569_c0_seq1	K03252	EIF3C	translation initiation factor 3 subunit C	NA	ko03013	RNA transport	1
comp48673_c2_seq1	K11866	STAMBP, AMSH	STAM-binding protein	EC:3.4.19.12	ko04144	Endocytosis	1
comp42460_c0_seq2	K03283	HSPA1_8	heat shock 70kDa protein 1/8	NA	ko04144;ko04010;ko04141;ko03040;ko04915;ko04612	Endocytosis|MAPK signaling pathway|Protein processing in endoplasmic reticulum|Spliceosome|Estrogen signaling pathway|Antigen processing and presentation	6
comp55181_c0_seq3	K00279	CKX	cytokinin dehydrogenase	EC:1.5.99.12	ko00908	Zeatin biosynthesis	1
comp39004_c0_seq1	K07748	E1.1.1.170, NSDHL, ERG26	sterol-4alpha-carboxylate 3-dehydrogenase (decarboxylating)	EC:1.1.1.170	ko00100	Steroid biosynthesis	1
comp54412_c1_seq4	K01653	E2.2.1.6S, ilvH, ilvN	acetolactate synthase I/III small subunit	EC:2.2.1.6	ko00290;ko00650;ko00660;ko00770;ko01210;ko01230	Valine, leucine and isoleucine biosynthesis|Butanoate metabolism|C5-Branched dibasic acid metabolism|Pantothenate and CoA biosynthesis|2-Oxocarboxylic acid metabolism|Biosynthesis of amino acids	6
comp46910_c0_seq1	K00052	leuB	3-isopropylmalate dehydrogenase	EC:1.1.1.85	ko00290;ko00660;ko01210;ko01230	Valine, leucine and isoleucine biosynthesis|C5-Branched dibasic acid metabolism|2-Oxocarboxylic acid metabolism|Biosynthesis of amino acids	4
comp94846_c0_seq1	K06689	UBE2D_E, UBC4, UBC5	ubiquitin-conjugating enzyme E2 D/E	EC:2.3.2.23	ko04120;ko04141	Ubiquitin mediated proteolysis|Protein processing in endoplasmic reticulum	2
comp87401_c0_seq1	K01800	maiA, GSTZ1	maleylacetoacetate isomerase	EC:5.2.1.2	ko00350;ko00643	Tyrosine metabolism|Styrene degradation	2
comp37186_c0_seq1	K03403	chlH, bchH	magnesium chelatase subunit H	EC:6.6.1.1	ko00860	Porphyrin and chlorophyll metabolism	1
comp45742_c0_seq2	K00430	E1.11.1.7	peroxidase	EC:1.11.1.7	ko00940	Phenylpropanoid biosynthesis	1
comp55490_c0_seq3	K01872	AARS, alaS	alanyl-tRNA synthetase	EC:6.1.1.7	ko00970	Aminoacyl-tRNA biosynthesis	1
comp37390_c0_seq1	K01535	E3.6.3.6	H+-transporting ATPase	EC:3.6.3.6	ko00190	Oxidative phosphorylation	1
comp96110_c0_seq1	K12502	VTE3, APG1	MPBQ/MSBQ methyltransferase	EC:2.1.1.295	ko00130	Ubiquinone and other terpenoid-quinone biosynthesis	1
comp36863_c0_seq1	K11644	SIN3A	paired amphipathic helix protein Sin3a	NA	ko04919	Thyroid hormone signaling pathway	1
comp58618_c0_seq1	K13448	CML	calcium-binding protein CML	NA	ko04626	Plant-pathogen interaction	1
comp100914_c0_seq1	K07513	ACAA1	acetyl-CoA acyltransferase 1	EC:2.3.1.16	ko04146;ko00280;ko00071;ko00592;ko01040;ko01212;ko03320	Peroxisome|Valine, leucine and isoleucine degradation|Fatty acid degradation|alpha-Linolenic acid metabolism|Biosynthesis of unsaturated fatty acids|Fatty acid metabolism|PPAR signaling pathway	7
comp82532_c0_seq1	K13464	JAZ	jasmonate ZIM domain-containing protein	NA	ko04075	Plant hormone signal transduction	1
comp17331_c0_seq1	K05577	ndhF	NAD(P)H-quinone oxidoreductase subunit 5	EC:1.6.5.3	ko00190	Oxidative phosphorylation	1
comp46538_c1_seq1	K00029	E1.1.1.40, maeB	malate dehydrogenase (oxaloacetate-decarboxylating)(NADP+)	EC:1.1.1.40	ko00620;ko00710;ko01200	Pyruvate metabolism|Carbon fixation in photosynthetic organisms|Carbon metabolism	3
comp86816_c0_seq1	K03283	HSPA1_8	heat shock 70kDa protein 1/8	NA	ko04144;ko04010;ko04141;ko03040;ko04915;ko04612	Endocytosis|MAPK signaling pathway|Protein processing in endoplasmic reticulum|Spliceosome|Estrogen signaling pathway|Antigen processing and presentation	6
comp24793_c0_seq1	K04077	groEL, HSPD1	chaperonin GroEL	NA	ko03018	RNA degradation	1
comp46512_c0_seq1	K02694	psaF	photosystem I subunit III	NA	ko00195	Photosynthesis	1
comp56904_c0_seq1	K00517	E1.14.-.-		EC:1.14.-.-	ko00945;ko00903;ko00363;ko00624;ko00627	Stilbenoid, diarylheptanoid and gingerol biosynthesis|Limonene and pinene degradation|Bisphenol degradation|Polycyclic aromatic hydrocarbon degradation|Aminobenzoate degradation	5
comp84445_c0_seq1	K10536	aguA	agmatine deiminase	EC:3.5.3.12	ko00330	Arginine and proline metabolism	1
comp49614_c0_seq46	K05863	SLC25A4S, ANT	solute carrier family 25 (mitochondrial adenine nucleotide translocator), member 4/5/6/31	NA	ko04020;ko04022	Calcium signaling pathway|cGMP - PKG signaling pathway	2
comp46199_c0_seq1	K00232	E1.3.3.6, ACOX1, ACOX3	acyl-CoA oxidase	EC:1.3.3.6	ko04146;ko04024;ko00071;ko00592;ko01040;ko01212;ko03320	Peroxisome|cAMP signaling pathway|Fatty acid degradation|alpha-Linolenic acid metabolism|Biosynthesis of unsaturated fatty acids|Fatty acid metabolism|PPAR signaling pathway	7
comp56932_c1_seq27	K02540	MCM2	DNA replication licensing factor MCM2	EC:3.6.4.12	ko04110;ko04111;ko04113;ko03030	Cell cycle|Cell cycle - yeast|Meiosis - yeast|DNA replication	4
comp48357_c1_seq1	K12848	SNU23	U4/U6.U5 tri-snRNP component SNU23	NA	ko03040	Spliceosome	1
comp47763_c0_seq2	K00031	IDH1, IDH2, icd	isocitrate dehydrogenase	EC:1.1.1.42	ko04146;ko00020;ko00720;ko00480;ko01200;ko01210;ko01230	Peroxisome|Citrate cycle (TCA cycle)|Carbon fixation pathways in prokaryotes|Glutathione metabolism|Carbon metabolism|2-Oxocarboxylic acid metabolism|Biosynthesis of amino acids	7
comp35165_c0_seq1	K14641	APY1_2	apyrase	EC:3.6.1.5	ko00230;ko00240	Purine metabolism|Pyrimidine metabolism	2
comp1675_c0_seq2	K02492	hemA	glutamyl-tRNA reductase	EC:1.2.1.70	ko00860	Porphyrin and chlorophyll metabolism	1
comp18073_c0_seq1	K00234	SDHA, SDH1	succinate dehydrogenase (ubiquinone) flavoprotein subunit	EC:1.3.5.1	ko00020;ko00190;ko01200	Citrate cycle (TCA cycle)|Oxidative phosphorylation|Carbon metabolism	3
comp33752_c0_seq1	K12338	UGT75C1	anthocyanidin 3-O-glucoside 5-O-glucosyltransferase	EC:2.4.1.298	ko00942	Anthocyanin biosynthesis	1
comp76437_c0_seq1	K02931	RP-L5, MRPL5, rplE	large subunit ribosomal protein L5	NA	ko03010	Ribosome	1
comp20330_c0_seq1	K00133	asd	aspartate-semialdehyde dehydrogenase	EC:1.2.1.11	ko00260;ko00270;ko00300;ko00261;ko01210;ko01230	Glycine, serine and threonine metabolism|Cysteine and methionine metabolism|Lysine biosynthesis|Monobactam biosynthesis|2-Oxocarboxylic acid metabolism|Biosynthesis of amino acids	6
comp47903_c0_seq1	K02321	POLA2	DNA polymerase alpha subunit B	NA	ko03030;ko00230;ko00240	DNA replication|Purine metabolism|Pyrimidine metabolism	3
comp21058_c0_seq1	K02639	petF	ferredoxin	NA	ko00195	Photosynthesis	1
comp10640_c0_seq1	K12866	WBP11, NPWBP	WW domain-binding protein 11	NA	ko03040	Spliceosome	1
comp54575_c0_seq1	K00030	IDH3	isocitrate dehydrogenase (NAD+)	EC:1.1.1.41	ko00020;ko01200;ko01210;ko01230	Citrate cycle (TCA cycle)|Carbon metabolism|2-Oxocarboxylic acid metabolism|Biosynthesis of amino acids	4
comp59169_c0_seq1	K07297	ADIPOR	adiponectin receptor	NA	ko04152;ko04211;ko04920	AMPK signaling pathway|Longevity regulating pathway - mammal|Adipocytokine signaling pathway	3
comp48431_c0_seq1	K02701	psaN	photosystem I subunit PsaN	NA	ko00195	Photosynthesis	1
comp43585_c0_seq1	K03130	TAF5	transcription initiation factor TFIID subunit 5	NA	ko03022	Basal transcription factors	1
comp14768_c0_seq1	K14506	JAR1	jasmonic acid-amino synthetase	NA	ko04075	Plant hormone signal transduction	1
comp54011_c1_seq2	K14506	JAR1	jasmonic acid-amino synthetase	NA	ko04075	Plant hormone signal transduction	1
comp5557_c0_seq2	K15472	CYP71D55	premnaspirodiene oxygenase	EC:1.14.13.121	ko00909	Sesquiterpenoid and triterpenoid biosynthesis	1
comp20537_c0_seq1	K00891	E2.7.1.71, aroK, aroL	shikimate kinase	EC:2.7.1.71	ko00400;ko01230	Phenylalanine, tyrosine and tryptophan biosynthesis|Biosynthesis of amino acids	2
comp40295_c0_seq1	K03884	ND6	NADH-ubiquinone oxidoreductase chain 6	EC:1.6.5.3	ko00190	Oxidative phosphorylation	1
comp47908_c0_seq3	K00901	dgkA, DGK	diacylglycerol kinase (ATP)	EC:2.7.1.107	ko04070;ko00561;ko00564	Phosphatidylinositol signaling system|Glycerolipid metabolism|Glycerophospholipid metabolism	3
comp75059_c0_seq1	K02867	RP-L11, MRPL11, rplK	large subunit ribosomal protein L11	NA	ko03010	Ribosome	1
comp51808_c1_seq1	K03509	POLH	DNA polymerase eta	EC:2.7.7.7	ko03460	Fanconi anemia pathway	1
comp30719_c0_seq1	K02971	RP-S21e, RPS21	small subunit ribosomal protein S21e	NA	ko03010	Ribosome	1
comp25297_c0_seq1	K14514	EIN3	ethylene-insensitive protein 3	NA	ko04075	Plant hormone signal transduction	1
comp53596_c1_seq2	K11420	EHMT	euchromatic histone-lysine N-methyltransferase	EC:2.1.1.43	ko00310;ko04211	Lysine degradation|Longevity regulating pathway - mammal	2
comp45754_c0_seq1	K09840	NCED	9-cis-epoxycarotenoid dioxygenase	EC:1.13.11.51	ko00906	Carotenoid biosynthesis	1
comp41587_c1_seq1	K02138	ATPeF0D, ATP5H, ATP7	F-type H+-transporting ATPase subunit d	NA	ko00190	Oxidative phosphorylation	1
comp53553_c0_seq1	K00921	PIKFYVE, FAB1	1-phosphatidylinositol-3-phosphate 5-kinase	EC:2.7.1.150	ko04810;ko04145;ko04070;ko00562	Regulation of actin cytoskeleton|Phagosome|Phosphatidylinositol signaling system|Inositol phosphate metabolism	4
comp37397_c0_seq1	K13025	EIF4A3, FAL1	ATP-dependent RNA helicase	EC:3.6.4.13	ko03040;ko03013;ko03015	Spliceosome|RNA transport|mRNA surveillance pathway	3
comp49120_c0_seq3	K03217	yidC, spoIIIJ, OXA1	YidC/Oxa1 family membrane protein insertase	NA	ko03070;ko03060	Bacterial secretion system|Protein export	2
comp54061_c0_seq1	K13457	RPM1, RPS3	disease resistance protein RPM1	NA	ko04626	Plant-pathogen interaction	1
comp292_c0_seq1	K15803	GERD	(-)-germacrene D synthase	EC:4.2.3.22 4.2.3.75	ko00909	Sesquiterpenoid and triterpenoid biosynthesis	1
comp62057_c0_seq1	K01783	rpe, RPE	ribulose-phosphate 3-epimerase	EC:5.1.3.1	ko00030;ko00040;ko00710;ko01200;ko01230	Pentose phosphate pathway|Pentose and glucuronate interconversions|Carbon fixation in photosynthetic organisms|Carbon metabolism|Biosynthesis of amino acids	5
comp42046_c1_seq2	K13354	SLC25A17, PMP34	solute carrier family 25 (peroxisomal adenine nucleotide transporter), member 17	NA	ko04146	Peroxisome	1
comp37760_c0_seq3	K06689	UBE2D_E, UBC4, UBC5	ubiquitin-conjugating enzyme E2 D/E	EC:2.3.2.23	ko04120;ko04141	Ubiquitin mediated proteolysis|Protein processing in endoplasmic reticulum	2
comp58254_c0_seq1	K01507	ppa	inorganic pyrophosphatase	EC:3.6.1.1	ko00190	Oxidative phosphorylation	1
comp39248_c0_seq1	K14432	ABF	ABA responsive element binding factor	NA	ko04075	Plant hormone signal transduction	1
comp32233_c0_seq1	K00430	E1.11.1.7	peroxidase	EC:1.11.1.7	ko00940	Phenylpropanoid biosynthesis	1
comp56231_c0_seq2	K14559	MPP10	U3 small nucleolar RNA-associated protein MPP10	NA	ko03008	Ribosome biogenesis in eukaryotes	1
comp62220_c0_seq1	K00799	GST, gst	glutathione S-transferase	EC:2.5.1.18	ko00480;ko00980;ko00982	Glutathione metabolism|Metabolism of xenobiotics by cytochrome P450|Drug metabolism - cytochrome P450	3
comp44172_c0_seq2	K00451	HGD, hmgA	homogentisate 1,2-dioxygenase	EC:1.13.11.5	ko00350;ko00643	Tyrosine metabolism|Styrene degradation	2
comp90155_c0_seq1	K07198	PRKAA, AMPK	5'-AMP-activated protein kinase, catalytic alpha subunit	EC:2.7.11.11	ko04140;ko04068;ko04150;ko04151;ko04152;ko04211;ko04910;ko04920;ko04921;ko04922;ko04710	Regulation of autophagy|FoxO signaling pathway|mTOR signaling pathway|PI3K-Akt signaling pathway|AMPK signaling pathway|Longevity regulating pathway - mammal|Insulin signaling pathway|Adipocytokine signaling pathway|Oxytocin signaling pathway|Glucagon signaling pathway|Circadian rhythm	11
comp7438_c0_seq1	K01792	E5.1.3.15	glucose-6-phosphate 1-epimerase	EC:5.1.3.15	ko00010	Glycolysis / Gluconeogenesis	1
comp36952_c0_seq1	K02868	RP-L11e, RPL11	large subunit ribosomal protein L11e	NA	ko03010	Ribosome	1
comp47878_c0_seq1	K13832	aroDE, DHQ-SDH	3-dehydroquinate dehydratase / shikimate dehydrogenase	EC:4.2.1.10 1.1.1.25	ko00400;ko01230	Phenylalanine, tyrosine and tryptophan biosynthesis|Biosynthesis of amino acids	2
comp40846_c0_seq24	K09561	STUB1, CHIP	STIP1 homology and U-box containing protein 1	EC:2.3.2.27	ko04120;ko04141	Ubiquitin mediated proteolysis|Protein processing in endoplasmic reticulum	2
comp76780_c0_seq1	K01507	ppa	inorganic pyrophosphatase	EC:3.6.1.1	ko00190	Oxidative phosphorylation	1
comp26842_c0_seq1	K00134	GAPDH, gapA	glyceraldehyde 3-phosphate dehydrogenase	EC:1.2.1.12	ko04066;ko00010;ko00710;ko01200;ko01230	HIF-1 signaling pathway|Glycolysis / Gluconeogenesis|Carbon fixation in photosynthetic organisms|Carbon metabolism|Biosynthesis of amino acids	5
comp16803_c0_seq1	K01051	E3.1.1.11	pectinesterase	EC:3.1.1.11	ko00040;ko00500	Pentose and glucuronate interconversions|Starch and sucrose metabolism	2
comp7328_c0_seq1	K01126	E3.1.4.46, glpQ, ugpQ	glycerophosphoryl diester phosphodiesterase	EC:3.1.4.46	ko00564	Glycerophospholipid metabolism	1
comp57630_c0_seq1	K03253	EIF3B	translation initiation factor 3 subunit B	NA	ko03013	RNA transport	1
comp33574_c0_seq1	K02871	RP-L13, MRPL13, rplM	large subunit ribosomal protein L13	NA	ko03010	Ribosome	1
comp41183_c1_seq1	K01177	E3.2.1.2	beta-amylase	EC:3.2.1.2	ko00500	Starch and sucrose metabolism	1
comp57333_c0_seq12	K14431	TGA	transcription factor TGA	NA	ko04075	Plant hormone signal transduction	1
comp46738_c0_seq2	K10527	MFP2	enoyl-CoA hydratase/3-hydroxyacyl-CoA dehydrogenase	EC:4.2.1.17 1.1.1.35 1.1.1.211	ko00071;ko00592;ko01212	Fatty acid degradation|alpha-Linolenic acid metabolism|Fatty acid metabolism	3
comp48887_c0_seq2	K02639	petF	ferredoxin	NA	ko00195	Photosynthesis	1
comp53098_c0_seq2	K10534	NR	nitrate reductase (NAD(P)H)	EC:1.7.1.1 1.7.1.2 1.7.1.3	ko00910	Nitrogen metabolism	1
comp79680_c0_seq1	K02934	RP-L6e, RPL6	large subunit ribosomal protein L6e	NA	ko03010	Ribosome	1
comp44203_c0_seq2	K02914	RP-L34, MRPL34, rpmH	large subunit ribosomal protein L34	NA	ko03010	Ribosome	1
comp57285_c0_seq10	K14297	NUP98, ADAR2, NUP116	nuclear pore complex protein Nup98-Nup96	NA	ko03013	RNA transport	1
comp49113_c0_seq1	K01256	pepN	aminopeptidase N	EC:3.4.11.2	ko00480	Glutathione metabolism	1
comp4434_c0_seq1	K02147	ATPeV1B, ATP6B	V-type H+-transporting ATPase subunit B	NA	ko04145;ko00190;ko04966;ko04721	Phagosome|Oxidative phosphorylation|Collecting duct acid secretion|Synaptic vesicle cycle	4
comp71611_c0_seq1	K02988	RP-S5, MRPS5, rpsE	small subunit ribosomal protein S5	NA	ko03010	Ribosome	1
comp21839_c0_seq3	K01792	E5.1.3.15	glucose-6-phosphate 1-epimerase	EC:5.1.3.15	ko00010	Glycolysis / Gluconeogenesis	1
comp46084_c0_seq1	K00215	dapB	4-hydroxy-tetrahydrodipicolinate reductase	EC:1.17.1.8	ko00300;ko00261;ko01230	Lysine biosynthesis|Monobactam biosynthesis|Biosynthesis of amino acids	3
comp46222_c0_seq4	K08991	MUS81	crossover junction endonuclease MUS81	EC:3.1.22.-	ko03440;ko03460	Homologous recombination|Fanconi anemia pathway	2
comp18892_c0_seq1	K12854	SNRNP200, BRR2	pre-mRNA-splicing helicase BRR2	EC:3.6.4.13	ko03040	Spliceosome	1
comp31495_c0_seq1	K01087	otsB	trehalose 6-phosphate phosphatase	EC:3.1.3.12	ko00500	Starch and sucrose metabolism	1
comp23975_c1_seq1	K02147	ATPeV1B, ATP6B	V-type H+-transporting ATPase subunit B	NA	ko04145;ko00190;ko04966;ko04721	Phagosome|Oxidative phosphorylation|Collecting duct acid secretion|Synaptic vesicle cycle	4
comp40772_c0_seq1	K03012	RPB4, POLR2D	DNA-directed RNA polymerase II subunit RPB4	NA	ko03020;ko00230;ko00240	RNA polymerase|Purine metabolism|Pyrimidine metabolism	3
comp10701_c0_seq1	K01193	E3.2.1.26, sacA	beta-fructofuranosidase	EC:3.2.1.26	ko00052;ko00500	Galactose metabolism|Starch and sucrose metabolism	2
comp47359_c0_seq1	K13412	CPK	calcium-dependent protein kinase	EC:2.7.11.1	ko04626	Plant-pathogen interaction	1
comp21680_c0_seq1	K02705	psbC	photosystem II CP43 chlorophyll apoprotein	NA	ko00195	Photosynthesis	1
comp47111_c0_seq2	K06130	LYPLA2	lysophospholipase II	EC:3.1.1.5	ko00564	Glycerophospholipid metabolism	1
comp8410_c0_seq1	K08342	ATG4	cysteine protease ATG4	EC:3.4.22.-	ko04140	Regulation of autophagy	1
comp18121_c0_seq1	K00930	argB	acetylglutamate kinase	EC:2.7.2.8	ko01210;ko01230	2-Oxocarboxylic acid metabolism|Biosynthesis of amino acids	2
comp19705_c0_seq1	K12486	SMAP	stromal membrane-associated protein	NA	ko04144	Endocytosis	1
comp52291_c0_seq5	K03848	ALG6	alpha-1,3-glucosyltransferase	EC:2.4.1.267	ko00510	N-Glycan biosynthesis	1
comp45922_c2_seq2	K00791	miaA, TRIT1	tRNA dimethylallyltransferase	EC:2.5.1.75	ko00908	Zeatin biosynthesis	1
comp52075_c2_seq1	K05933	E1.14.17.4	aminocyclopropanecarboxylate oxidase	EC:1.14.17.4	ko00270	Cysteine and methionine metabolism	1
comp89368_c0_seq1	K06067	HDAC1_2	histone deacetylase 1/2	EC:3.5.1.98	ko04110;ko04330;ko04919	Cell cycle|Notch signaling pathway|Thyroid hormone signaling pathway	3
comp8244_c0_seq1	K00660	CHS	chalcone synthase	EC:2.3.1.74	ko00941;ko04712	Flavonoid biosynthesis|Circadian rhythm - plant	2
comp80775_c0_seq1	K13356	FAR	alcohol-forming fatty acyl-CoA reductase	EC:1.2.1.84	ko04146;ko00073	Peroxisome|Cutin, suberine and wax biosynthesis	2
comp56057_c0_seq1	K14498	SNRK2	serine/threonine-protein kinase SRK2	EC:2.7.11.1	ko04075	Plant hormone signal transduction	1
comp48731_c1_seq1	K13510	LPCAT1_2	lysophosphatidylcholine acyltransferase / lyso-PAF acetyltransferase	EC:2.3.1.23 2.3.1.67	ko00564;ko00565	Glycerophospholipid metabolism|Ether lipid metabolism	2
comp44224_c0_seq5	K01188	E3.2.1.21	beta-glucosidase	EC:3.2.1.21	ko00940;ko00500;ko00460	Phenylpropanoid biosynthesis|Starch and sucrose metabolism|Cyanoamino acid metabolism	3
comp42146_c0_seq1	K07374	TUBA	tubulin alpha	NA	ko04540;ko04145	Gap junction|Phagosome	2
comp29094_c0_seq2	K01792	E5.1.3.15	glucose-6-phosphate 1-epimerase	EC:5.1.3.15	ko00010	Glycolysis / Gluconeogenesis	1
comp40050_c0_seq3	K15404	K15404, CER1	aldehyde decarbonylase	EC:4.1.99.5	ko00073	Cutin, suberine and wax biosynthesis	1
comp57103_c3_seq2	K15402	CYP86B1	fatty acid omega-hydroxylase	EC:1.14.-.-	ko00073	Cutin, suberine and wax biosynthesis	1
comp44099_c0_seq1	K00726	MGAT1	alpha-1,3-mannosyl-glycoprotein beta-1,2-N-acetylglucosaminyltransferase	EC:2.4.1.101	ko00510;ko00513	N-Glycan biosynthesis|Various types of N-glycan biosynthesis	2
comp55586_c0_seq1	K09578	PIN1	peptidyl-prolyl cis-trans isomerase NIMA-interacting 1	EC:5.2.1.8	ko04622	RIG-I-like receptor signaling pathway	1
comp88154_c0_seq1	K07198	PRKAA, AMPK	5'-AMP-activated protein kinase, catalytic alpha subunit	EC:2.7.11.11	ko04140;ko04068;ko04150;ko04151;ko04152;ko04211;ko04910;ko04920;ko04921;ko04922;ko04710	Regulation of autophagy|FoxO signaling pathway|mTOR signaling pathway|PI3K-Akt signaling pathway|AMPK signaling pathway|Longevity regulating pathway - mammal|Insulin signaling pathway|Adipocytokine signaling pathway|Oxytocin signaling pathway|Glucagon signaling pathway|Circadian rhythm	11
comp56247_c1_seq2	K03131	TAF6	transcription initiation factor TFIID subunit 6	NA	ko03022	Basal transcription factors	1
comp35134_c2_seq1	K05658	ABCB1	ATP-binding cassette, subfamily B (MDR/TAP), member 1	EC:3.6.3.44	ko02010;ko04976	ABC transporters|Bile secretion	2
comp26503_c0_seq1	K05298	GAPA	glyceraldehyde-3-phosphate dehydrogenase (NADP+) (phosphorylating)	EC:1.2.1.13	ko00710;ko01200	Carbon fixation in photosynthetic organisms|Carbon metabolism	2
comp51236_c1_seq2	K02973	RP-S23e, RPS23	small subunit ribosomal protein S23e	NA	ko03010	Ribosome	1
comp73284_c0_seq1	K13447	RBOH	respiratory burst oxidase	EC:1.6.3.- 1.11.1.-	ko04626	Plant-pathogen interaction	1
comp50431_c0_seq2	K03403	chlH, bchH	magnesium chelatase subunit H	EC:6.6.1.1	ko00860	Porphyrin and chlorophyll metabolism	1
comp90626_c0_seq1	K00517	E1.14.-.-		EC:1.14.-.-	ko00945;ko00903;ko00363;ko00624;ko00627	Stilbenoid, diarylheptanoid and gingerol biosynthesis|Limonene and pinene degradation|Bisphenol degradation|Polycyclic aromatic hydrocarbon degradation|Aminobenzoate degradation	5
comp76468_c0_seq1	K10592	HUWE1, MULE, ARF-BP1	E3 ubiquitin-protein ligase HUWE1	EC:2.3.2.26	ko04120	Ubiquitin mediated proteolysis	1
comp71625_c0_seq1	K01051	E3.1.1.11	pectinesterase	EC:3.1.1.11	ko00040;ko00500	Pentose and glucuronate interconversions|Starch and sucrose metabolism	2
comp14093_c0_seq1	K02739	PSMB7	20S proteasome subunit beta 2	EC:3.4.25.1	ko03050	Proteasome	1
comp78521_c0_seq1	K00800	aroA	3-phosphoshikimate 1-carboxyvinyltransferase	EC:2.5.1.19	ko00400;ko01230	Phenylalanine, tyrosine and tryptophan biosynthesis|Biosynthesis of amino acids	2
comp74321_c0_seq1	K13464	JAZ	jasmonate ZIM domain-containing protein	NA	ko04075	Plant hormone signal transduction	1
comp46431_c1_seq2	K01209	E3.2.1.55, abfA	alpha-N-arabinofuranosidase	EC:3.2.1.55	ko00520	Amino sugar and nucleotide sugar metabolism	1
comp81773_c0_seq1	K01610	E4.1.1.49, pckA	phosphoenolpyruvate carboxykinase (ATP)	EC:4.1.1.49	ko00010;ko00020;ko00620;ko00710;ko01200	Glycolysis / Gluconeogenesis|Citrate cycle (TCA cycle)|Pyruvate metabolism|Carbon fixation in photosynthetic organisms|Carbon metabolism	5
comp11228_c0_seq1	K09840	NCED	9-cis-epoxycarotenoid dioxygenase	EC:1.13.11.51	ko00906	Carotenoid biosynthesis	1
comp30785_c0_seq3	K00284	E1.4.7.1	glutamate synthase (ferredoxin)	EC:1.4.7.1	ko00630;ko00910	Glyoxylate and dicarboxylate metabolism|Nitrogen metabolism	2
comp53616_c0_seq3	K10712	ADO	cysteamine dioxygenase	EC:1.13.11.19	ko00430	Taurine and hypotaurine metabolism	1
comp39762_c1_seq1	K15397	KCS	3-ketoacyl-CoA synthase	EC:2.3.1.199	ko00062	Fatty acid elongation	1
comp33234_c0_seq1	K07297	ADIPOR	adiponectin receptor	NA	ko04152;ko04211;ko04920	AMPK signaling pathway|Longevity regulating pathway - mammal|Adipocytokine signaling pathway	3
comp58714_c0_seq1	K14500	BSK	BR-signaling kinase	EC:2.7.11.1	ko04075	Plant hormone signal transduction	1
comp39138_c0_seq1	K01255	CARP, pepA	leucyl aminopeptidase	EC:3.4.11.1	ko00480	Glutathione metabolism	1
comp91657_c0_seq1	K02940	RP-L9e, RPL9	large subunit ribosomal protein L9e	NA	ko03010	Ribosome	1
comp55187_c1_seq5	K13946	AUX1, LAX	auxin influx carrier (AUX1 LAX family)	NA	ko04075	Plant hormone signal transduction	1
comp78978_c0_seq1	K00276	AOC3, AOC2, tynA	primary-amine oxidase	EC:1.4.3.21	ko00260;ko00350;ko00360;ko00950;ko00960;ko00410	Glycine, serine and threonine metabolism|Tyrosine metabolism|Phenylalanine metabolism|Isoquinoline alkaloid biosynthesis|Tropane, piperidine and pyridine alkaloid biosynthesis|beta-Alanine metabolism	6
comp41314_c0_seq2	K02951	RP-S12e, RPS12	small subunit ribosomal protein S12e	NA	ko03010	Ribosome	1
comp42693_c0_seq2	K13447	RBOH	respiratory burst oxidase	EC:1.6.3.- 1.11.1.-	ko04626	Plant-pathogen interaction	1
comp23842_c0_seq1	K00430	E1.11.1.7	peroxidase	EC:1.11.1.7	ko00940	Phenylpropanoid biosynthesis	1
comp47508_c0_seq1	K13430	PBS1	serine/threonine-protein kinase PBS1	EC:2.7.11.1	ko04626	Plant-pathogen interaction	1
comp40348_c1_seq1	K02265	COX5B	cytochrome c oxidase subunit 5b	NA	ko00190;ko04260	Oxidative phosphorylation|Cardiac muscle contraction	2
comp67114_c0_seq1	K12893	SFRS4_5_6	splicing factor, arginine/serine-rich 4/5/6	NA	ko03040	Spliceosome	1
comp85715_c0_seq1	K14493	GID1	gibberellin receptor GID1	EC:3.-.-.-	ko04075	Plant hormone signal transduction	1
comp57419_c0_seq7	K01634	SGPL1, DPL1	sphinganine-1-phosphate aldolase	EC:4.1.2.27	ko04071;ko00600	Sphingolipid signaling pathway|Sphingolipid metabolism	2
comp44057_c0_seq1	K01772	hemH, FECH	ferrochelatase	EC:4.99.1.1	ko00860	Porphyrin and chlorophyll metabolism	1
comp61232_c0_seq1	K08695	ANR	anthocyanidin reductase	EC:1.3.1.77	ko00941	Flavonoid biosynthesis	1
comp70502_c0_seq1	K04646	CLTC	clathrin heavy chain	NA	ko04142;ko04144;ko04961;ko04721	Lysosome|Endocytosis|Endocrine and other factor-regulated calcium reabsorption|Synaptic vesicle cycle	4
comp52042_c2_seq1	K00261	GLUD1_2, gdhA	glutamate dehydrogenase (NAD(P)+)	EC:1.4.1.3	ko00250;ko00910;ko00471;ko01200;ko04964	Alanine, aspartate and glutamate metabolism|Nitrogen metabolism|D-Glutamine and D-glutamate metabolism|Carbon metabolism|Proximal tubule bicarbonate reclamation	5
comp54001_c2_seq1	K01507	ppa	inorganic pyrophosphatase	EC:3.6.1.1	ko00190	Oxidative phosphorylation	1
comp44933_c1_seq1	K14760	AAE14	acyl-activating enzyme 14	EC:6.2.1.26	ko00130	Ubiquinone and other terpenoid-quinone biosynthesis	1
comp57792_c0_seq1	K00873	PK, pyk	pyruvate kinase	EC:2.7.1.40	ko00010;ko00620;ko00230;ko01200;ko01230;ko04922	Glycolysis / Gluconeogenesis|Pyruvate metabolism|Purine metabolism|Carbon metabolism|Biosynthesis of amino acids|Glucagon signaling pathway	6
comp90777_c0_seq1	K13035	NIT4	beta-cyano-L-alanine hydratase/nitrilase	EC:3.5.5.4 4.2.1.65	ko00460	Cyanoamino acid metabolism	1
comp42435_c0_seq1	K02732	PSMB1	20S proteasome subunit beta 6	EC:3.4.25.1	ko03050	Proteasome	1
comp13205_c0_seq1	K13495	CISZOG	cis-zeatin O-glucosyltransferase	EC:2.4.1.215	ko00908	Zeatin biosynthesis	1
comp64233_c0_seq1	K02991	RP-S6e, RPS6	small subunit ribosomal protein S6e	NA	ko04066;ko04150;ko04151;ko03010;ko04910	HIF-1 signaling pathway|mTOR signaling pathway|PI3K-Akt signaling pathway|Ribosome|Insulin signaling pathway	5
comp53526_c0_seq7	K06662	HRAD17, RAD24	cell cycle checkpoint protein	NA	ko04111;ko04113	Cell cycle - yeast|Meiosis - yeast	2
comp85320_c0_seq1	K10960	chlP, bchP	geranylgeranyl reductase	EC:1.3.1.83	ko00860;ko00900	Porphyrin and chlorophyll metabolism|Terpenoid backbone biosynthesis	2
comp75851_c0_seq1	K00430	E1.11.1.7	peroxidase	EC:1.11.1.7	ko00940	Phenylpropanoid biosynthesis	1
comp32810_c0_seq1	K14484	IAA	auxin-responsive protein IAA	NA	ko04075	Plant hormone signal transduction	1
comp39206_c0_seq1	K12483	EHD1	EH domain-containing protein 1	NA	ko04144	Endocytosis	1
comp42400_c0_seq1	K08504	BET1	blocked early in transport 1	NA	ko04130	SNARE interactions in vesicular transport	1
comp57756_c0_seq1	K00801	FDFT1	farnesyl-diphosphate farnesyltransferase	EC:2.5.1.21	ko00100;ko00909	Steroid biosynthesis|Sesquiterpenoid and triterpenoid biosynthesis	2
comp60565_c0_seq1	K03006	RPB1, POLR2A	DNA-directed RNA polymerase II subunit RPB1	EC:2.7.7.6	ko03020;ko00230;ko00240	RNA polymerase|Purine metabolism|Pyrimidine metabolism	3
comp49382_c0_seq1	K06669	SMC3, CSPG6	structural maintenance of chromosome 3 (chondroitin sulfate proteoglycan 6)	NA	ko04110;ko04111;ko04113;ko04114	Cell cycle|Cell cycle - yeast|Meiosis - yeast|Oocyte meiosis	4
comp50822_c0_seq3	K05750	NCKAP1, NAP125	NCK-associated protein 1	NA	ko04810	Regulation of actin cytoskeleton	1
comp52543_c0_seq10	K19476	IST1	vacuolar protein sorting-associated protein IST1	NA	ko04144	Endocytosis	1
comp58227_c0_seq1	K12198	CHMP5, VPS60	charged multivesicular body protein 5	NA	ko04144	Endocytosis	1
comp49489_c0_seq1	K04733	IRAK4	interleukin-1 receptor-associated kinase 4	EC:2.7.11.1	ko04210;ko04064;ko04620;ko04722	Apoptosis|NF-kappa B signaling pathway|Toll-like receptor signaling pathway|Neurotrophin signaling pathway	4
comp23444_c0_seq1	K14190	VTC2_5	GDP-L-galactose phosphorylase	EC:2.7.7.69	ko00053	Ascorbate and aldarate metabolism	1
comp25068_c1_seq1	K03006	RPB1, POLR2A	DNA-directed RNA polymerase II subunit RPB1	EC:2.7.7.6	ko03020;ko00230;ko00240	RNA polymerase|Purine metabolism|Pyrimidine metabolism	3
comp37934_c0_seq1	K06689	UBE2D_E, UBC4, UBC5	ubiquitin-conjugating enzyme E2 D/E	EC:2.3.2.23	ko04120;ko04141	Ubiquitin mediated proteolysis|Protein processing in endoplasmic reticulum	2
comp45590_c1_seq1	K03428	E2.1.1.11, chlM, bchM	magnesium-protoporphyrin O-methyltransferase	EC:2.1.1.11	ko00860	Porphyrin and chlorophyll metabolism	1
comp3209_c0_seq1	K15639	CYP734A1, BAS1	PHYB activation tagged suppressor 1	EC:1.14.-.-	ko00905	Brassinosteroid biosynthesis	1
comp48204_c0_seq1	K00800	aroA	3-phosphoshikimate 1-carboxyvinyltransferase	EC:2.5.1.19	ko00400;ko01230	Phenylalanine, tyrosine and tryptophan biosynthesis|Biosynthesis of amino acids	2
comp48494_c0_seq1	K02906	RP-L3, MRPL3, rplC	large subunit ribosomal protein L3	NA	ko03010	Ribosome	1
comp45968_c1_seq23	K01867	WARS, trpS	tryptophanyl-tRNA synthetase	EC:6.1.1.2	ko00970	Aminoacyl-tRNA biosynthesis	1
comp57244_c0_seq1	K03257	EIF4A	translation initiation factor 4A	NA	ko03013	RNA transport	1
comp40594_c0_seq1	K01673	cynT, can	carbonic anhydrase	EC:4.2.1.1	ko00910	Nitrogen metabolism	1
comp14421_c0_seq1	K00026	MDH2	malate dehydrogenase	EC:1.1.1.37	ko00270;ko00020;ko00620;ko00630;ko00710;ko01200	Cysteine and methionine metabolism|Citrate cycle (TCA cycle)|Pyruvate metabolism|Glyoxylate and dicarboxylate metabolism|Carbon fixation in photosynthetic organisms|Carbon metabolism	6
comp66285_c0_seq1	K02936	RP-L7Ae, RPL7A	large subunit ribosomal protein L7Ae	NA	ko03010	Ribosome	1
comp16184_c0_seq1	K03027	RPC40, POLR1C	DNA-directed RNA polymerases I and III subunit RPAC1	NA	ko03020;ko00230;ko00240;ko04623	RNA polymerase|Purine metabolism|Pyrimidine metabolism|Cytosolic DNA-sensing pathway	4
comp50880_c0_seq4	K03514	PAPD5_7, TRF4	non-canonical poly(A) RNA polymerase PAPD5/7	EC:2.7.7.19	ko03018	RNA degradation	1
comp41275_c0_seq1	K02213	CDC6	cell division control protein 6	NA	ko04110;ko04111;ko04113	Cell cycle|Cell cycle - yeast|Meiosis - yeast	3
comp39915_c0_seq1	K00026	MDH2	malate dehydrogenase	EC:1.1.1.37	ko00270;ko00020;ko00620;ko00630;ko00710;ko01200	Cysteine and methionine metabolism|Citrate cycle (TCA cycle)|Pyruvate metabolism|Glyoxylate and dicarboxylate metabolism|Carbon fixation in photosynthetic organisms|Carbon metabolism	6
comp19466_c0_seq1	K02915	RP-L34e, RPL34	large subunit ribosomal protein L34e	NA	ko03010	Ribosome	1
comp42572_c1_seq1	K15292	STXBP1, MUNC18-1	syntaxin-binding protein 1	NA	ko04721	Synaptic vesicle cycle	1
comp36440_c0_seq4	K02738	PSMB6	20S proteasome subunit beta 1	EC:3.4.25.1	ko03050	Proteasome	1
comp41395_c0_seq2	K13356	FAR	alcohol-forming fatty acyl-CoA reductase	EC:1.2.1.84	ko04146;ko00073	Peroxisome|Cutin, suberine and wax biosynthesis	2
comp56318_c0_seq8	K09834	VTE1, SXD1	tocopherol cyclase	EC:5.5.1.24	ko00130	Ubiquinone and other terpenoid-quinone biosynthesis	1
comp44958_c0_seq140	K12824	TCERG1, CA150	transcription elongation regulator 1	NA	ko03040	Spliceosome	1
comp52237_c0_seq1	K14506	JAR1	jasmonic acid-amino synthetase	NA	ko04075	Plant hormone signal transduction	1
comp80427_c0_seq1	K00430	E1.11.1.7	peroxidase	EC:1.11.1.7	ko00940	Phenylpropanoid biosynthesis	1
comp12521_c0_seq1	K00016	LDH, ldh	L-lactate dehydrogenase	EC:1.1.1.27	ko00270;ko00010;ko00620;ko00640;ko04922	Cysteine and methionine metabolism|Glycolysis / Gluconeogenesis|Pyruvate metabolism|Propanoate metabolism|Glucagon signaling pathway	5
comp46612_c0_seq1	K14012	SHP1, UBX1, NSFL1C	UBX domain-containing protein 1	NA	ko04141	Protein processing in endoplasmic reticulum	1
comp26069_c0_seq1	K04382	PPP2C	serine/threonine-protein phosphatase 2A catalytic subunit	EC:3.1.3.16	ko04111;ko04113;ko04114;ko04530;ko04071;ko04151;ko04152;ko04350;ko04390;ko04391;ko03015;ko04261;ko04728;ko04730	Cell cycle - yeast|Meiosis - yeast|Oocyte meiosis|Tight junction|Sphingolipid signaling pathway|PI3K-Akt signaling pathway|AMPK signaling pathway|TGF-beta signaling pathway|Hippo signaling pathway|Hippo signaling pathway -fly|mRNA surveillance pathway|Adrenergic signaling in cardiomyocytes|Dopaminergic synapse|Long-term depression	14
comp28918_c0_seq1	K00430	E1.11.1.7	peroxidase	EC:1.11.1.7	ko00940	Phenylpropanoid biosynthesis	1
comp35801_c0_seq1	K08064	NFYA	nuclear transcription factor Y, alpha	NA	ko04612	Antigen processing and presentation	1
comp56146_c1_seq1	K13648	GAUT	alpha-1,4-galacturonosyltransferase	EC:2.4.1.43	ko00500;ko00520	Starch and sucrose metabolism|Amino sugar and nucleotide sugar metabolism	2
comp95788_c0_seq1	K08679	E5.1.3.6	UDP-glucuronate 4-epimerase	EC:5.1.3.6	ko00500;ko00520	Starch and sucrose metabolism|Amino sugar and nucleotide sugar metabolism	2
comp3650_c0_seq1	K08917	LHCB6	light-harvesting complex II chlorophyll a/b binding protein 6	NA	ko00196	Photosynthesis - antenna proteins	1
comp54297_c0_seq6	K00962	pnp, PNPT1	polyribonucleotide nucleotidyltransferase	EC:2.7.7.8	ko03018;ko00230;ko00240	RNA degradation|Purine metabolism|Pyrimidine metabolism	3
comp54389_c0_seq1	K00472	E1.14.11.2	prolyl 4-hydroxylase	EC:1.14.11.2	ko00330	Arginine and proline metabolism	1
comp84706_c0_seq1	K02898	RP-L26e, RPL26	large subunit ribosomal protein L26e	NA	ko03010	Ribosome	1
comp51733_c0_seq1	K00700	glgB	1,4-alpha-glucan branching enzyme	EC:2.4.1.18	ko00500	Starch and sucrose metabolism	1
comp41717_c0_seq2	K12668	OST2, DAD1	oligosaccharyltransferase complex subunit epsilon	NA	ko04141;ko00510;ko00513	Protein processing in endoplasmic reticulum|N-Glycan biosynthesis|Various types of N-glycan biosynthesis	3
comp53492_c0_seq1	K01246	tag	DNA-3-methyladenine glycosylase I	EC:3.2.2.20	ko03410	Base excision repair	1
comp90699_c0_seq1	K00660	CHS	chalcone synthase	EC:2.3.1.74	ko00941;ko04712	Flavonoid biosynthesis|Circadian rhythm - plant	2
comp57660_c0_seq1	K02951	RP-S12e, RPS12	small subunit ribosomal protein S12e	NA	ko03010	Ribosome	1
comp29256_c0_seq2	K05350	bglB	beta-glucosidase	EC:3.2.1.21	ko00940;ko00500;ko00460	Phenylpropanoid biosynthesis|Starch and sucrose metabolism|Cyanoamino acid metabolism	3
comp25871_c0_seq1	K02975	RP-S25e, RPS25	small subunit ribosomal protein S25e	NA	ko03010	Ribosome	1
comp15555_c0_seq1	K03527	ispH, lytB	4-hydroxy-3-methylbut-2-enyl diphosphate reductase	EC:1.17.1.2	ko00900	Terpenoid backbone biosynthesis	1
comp91591_c0_seq1	K15296	NAPA, SNAPA, SEC17	alpha-soluble NSF attachment protein	NA	ko04721	Synaptic vesicle cycle	1
comp87848_c0_seq1	K10775	E4.3.1.24	phenylalanine ammonia-lyase	EC:4.3.1.24	ko00360;ko00940	Phenylalanine metabolism|Phenylpropanoid biosynthesis	2
comp27156_c1_seq1	K13137	STRAP, UNRIP	serine-threonine kinase receptor-associated protein	NA	ko03013	RNA transport	1
comp35530_c0_seq1	K14484	IAA	auxin-responsive protein IAA	NA	ko04075	Plant hormone signal transduction	1
comp44636_c2_seq4	K04482	RAD51	DNA repair protein RAD51	NA	ko03440;ko03460	Homologous recombination|Fanconi anemia pathway	2
comp43639_c0_seq2	K02880	RP-L17e, RPL17	large subunit ribosomal protein L17e	NA	ko03010	Ribosome	1
comp52343_c0_seq2	K14649	TAF8	transcription initiation factor TFIID subunit 8	NA	ko03022	Basal transcription factors	1
comp38054_c1_seq1	K01897	ACSL, fadD	long-chain acyl-CoA synthetase	EC:6.2.1.3	ko04146;ko00061;ko00071;ko01212;ko03320;ko04920	Peroxisome|Fatty acid biosynthesis|Fatty acid degradation|Fatty acid metabolism|PPAR signaling pathway|Adipocytokine signaling pathway	6
comp28636_c0_seq2	K06617	E2.4.1.82	raffinose synthase	EC:2.4.1.82	ko00052	Galactose metabolism	1
comp36974_c0_seq1	K01738	cysK	cysteine synthase A	EC:2.5.1.47	ko00270;ko00920;ko01200;ko01230	Cysteine and methionine metabolism|Sulfur metabolism|Carbon metabolism|Biosynthesis of amino acids	4
comp48011_c0_seq1	K14004	SEC13	protein transport protein SEC13	NA	ko04141;ko03013	Protein processing in endoplasmic reticulum|RNA transport	2
comp42337_c0_seq2	K02926	RP-L4, MRPL4, rplD	large subunit ribosomal protein L4	NA	ko03010	Ribosome	1
comp56435_c2_seq1	K12741	HNRNPA1_3	heterogeneous nuclear ribonucleoprotein A1/A3	NA	ko03040	Spliceosome	1
comp79202_c0_seq1	K01875	SARS, serS	seryl-tRNA synthetase	EC:6.1.1.11	ko00970	Aminoacyl-tRNA biosynthesis	1
comp98689_c0_seq1	K01803	TPI, tpiA	triosephosphate isomerase (TIM)	EC:5.3.1.1	ko00010;ko00051;ko00562;ko00710;ko01200;ko01230	Glycolysis / Gluconeogenesis|Fructose and mannose metabolism|Inositol phosphate metabolism|Carbon fixation in photosynthetic organisms|Carbon metabolism|Biosynthesis of amino acids	6
comp20155_c0_seq2	K02977	RP-S27Ae, RPS27A	small subunit ribosomal protein S27Ae	NA	ko03010	Ribosome	1
comp23631_c0_seq1	K09490	HSPA5, BIP	heat shock 70kDa protein 5	NA	ko03060;ko04141;ko04918	Protein export|Protein processing in endoplasmic reticulum|Thyroid hormone synthesis	3
comp57705_c0_seq1	K10577	UBE2I, UBC9	ubiquitin-conjugating enzyme E2 I	NA	ko04064;ko04120;ko03013	NF-kappa B signaling pathway|Ubiquitin mediated proteolysis|RNA transport	3
comp38206_c0_seq2	K10144	RCHY1, PIRH2	RING finger and CHY zinc finger domain-containing protein 1	EC:2.3.2.27	ko04115;ko04120	p53 signaling pathway|Ubiquitin mediated proteolysis	2
comp73976_c0_seq1	K00218	E1.3.1.33, por	protochlorophyllide reductase	EC:1.3.1.33	ko00860	Porphyrin and chlorophyll metabolism	1
comp32948_c0_seq1	K01193	E3.2.1.26, sacA	beta-fructofuranosidase	EC:3.2.1.26	ko00052;ko00500	Galactose metabolism|Starch and sucrose metabolism	2
comp92594_c0_seq1	K02895	RP-L24, MRPL24, rplX	large subunit ribosomal protein L24	NA	ko03010	Ribosome	1
comp54052_c0_seq7	K12885	RBMX, HNRNPG	heterogeneous nuclear ribonucleoprotein G	NA	ko03040	Spliceosome	1
comp54318_c2_seq25	K11091	SNRPA	U1 small nuclear ribonucleoprotein A	NA	ko03040	Spliceosome	1
comp37766_c0_seq1	K13412	CPK	calcium-dependent protein kinase	EC:2.7.11.1	ko04626	Plant-pathogen interaction	1
comp80938_c0_seq1	K02925	RP-L3e, RPL3	large subunit ribosomal protein L3e	NA	ko03010	Ribosome	1
comp53029_c0_seq1	K01193	E3.2.1.26, sacA	beta-fructofuranosidase	EC:3.2.1.26	ko00052;ko00500	Galactose metabolism|Starch and sucrose metabolism	2
comp28543_c0_seq1	K10144	RCHY1, PIRH2	RING finger and CHY zinc finger domain-containing protein 1	EC:2.3.2.27	ko04115;ko04120	p53 signaling pathway|Ubiquitin mediated proteolysis	2
comp63137_c0_seq1	K10525	AOC	allene oxide cyclase	EC:5.3.99.6	ko00592	alpha-Linolenic acid metabolism	1
comp29852_c0_seq1	K06617	E2.4.1.82	raffinose synthase	EC:2.4.1.82	ko00052	Galactose metabolism	1
comp17946_c0_seq1	K10592	HUWE1, MULE, ARF-BP1	E3 ubiquitin-protein ligase HUWE1	EC:2.3.2.26	ko04120	Ubiquitin mediated proteolysis	1
comp55268_c0_seq1	K15892	FOLK	farnesol kinase	EC:2.7.1.-	ko00900	Terpenoid backbone biosynthesis	1
comp51903_c0_seq1	K14484	IAA	auxin-responsive protein IAA	NA	ko04075	Plant hormone signal transduction	1
comp16935_c0_seq1	K16223	FT	protein FLOWERING LOCUS T	NA	ko04712	Circadian rhythm - plant	1
comp51382_c1_seq1	K10144	RCHY1, PIRH2	RING finger and CHY zinc finger domain-containing protein 1	EC:2.3.2.27	ko04115;ko04120	p53 signaling pathway|Ubiquitin mediated proteolysis	2
comp50601_c0_seq1	K08678	UXS1, uxs	UDP-glucuronate decarboxylase	EC:4.1.1.35	ko00500;ko00520	Starch and sucrose metabolism|Amino sugar and nucleotide sugar metabolism	2
comp49386_c0_seq1	K01711	gmd, GMDS	GDPmannose 4,6-dehydratase	EC:4.2.1.47	ko00051;ko00520	Fructose and mannose metabolism|Amino sugar and nucleotide sugar metabolism	2
comp66494_c0_seq1	K01759	GLO1, gloA	lactoylglutathione lyase	EC:4.4.1.5	ko04011;ko00620	MAPK signaling pathway - yeast|Pyruvate metabolism	2
comp53846_c0_seq25	K03126	TAF12	transcription initiation factor TFIID subunit 12	NA	ko03022	Basal transcription factors	1
comp45894_c0_seq1	K00284	E1.4.7.1	glutamate synthase (ferredoxin)	EC:1.4.7.1	ko00630;ko00910	Glyoxylate and dicarboxylate metabolism|Nitrogen metabolism	2
comp15723_c0_seq1	K02934	RP-L6e, RPL6	large subunit ribosomal protein L6e	NA	ko03010	Ribosome	1
comp56286_c0_seq2	K01602	rbcS	ribulose-bisphosphate carboxylase small chain	EC:4.1.1.39	ko00630;ko00710;ko01200	Glyoxylate and dicarboxylate metabolism|Carbon fixation in photosynthetic organisms|Carbon metabolism	3
comp44696_c0_seq1	K08504	BET1	blocked early in transport 1	NA	ko04130	SNARE interactions in vesicular transport	1
comp33278_c1_seq2	K00058	serA, PHGDH	D-3-phosphoglycerate dehydrogenase	EC:1.1.1.95	ko00260;ko00680;ko01200;ko01230	Glycine, serine and threonine metabolism|Methane metabolism|Carbon metabolism|Biosynthesis of amino acids	4
comp56510_c1_seq7	K01784	galE, GALE	UDP-glucose 4-epimerase	EC:5.1.3.2	ko00052;ko00520	Galactose metabolism|Amino sugar and nucleotide sugar metabolism	2
comp56715_c0_seq1	K10581	UBE2O	ubiquitin-conjugating enzyme E2 O	EC:2.3.2.24	ko04120	Ubiquitin mediated proteolysis	1
comp7381_c0_seq1	K02941	RP-LP0, RPLP0	large subunit ribosomal protein LP0	NA	ko03010	Ribosome	1
comp54580_c0_seq1	K10950	ERO1L	ERO1-like protein alpha	EC:1.8.4.-	ko04141	Protein processing in endoplasmic reticulum	1
comp20272_c0_seq3	K01115	PLD1_2	phospholipase D1/2	EC:3.1.4.4	ko04144;ko04014;ko04024;ko04071;ko00564;ko00565;ko04912;ko04666;ko04724	Endocytosis|Ras signaling pathway|cAMP signaling pathway|Sphingolipid signaling pathway|Glycerophospholipid metabolism|Ether lipid metabolism|GnRH signaling pathway|Fc gamma R-mediated phagocytosis|Glutamatergic synapse	9
comp55527_c0_seq4	K06678	YCG1, CAPG	condensin complex subunit 3	NA	ko04111	Cell cycle - yeast	1
comp47736_c0_seq1	K13464	JAZ	jasmonate ZIM domain-containing protein	NA	ko04075	Plant hormone signal transduction	1
comp20639_c0_seq1	K01580	E4.1.1.15, gadB, gadA, GAD	glutamate decarboxylase	EC:4.1.1.15	ko00250;ko00650;ko00410;ko00430;ko04727	Alanine, aspartate and glutamate metabolism|Butanoate metabolism|beta-Alanine metabolism|Taurine and hypotaurine metabolism|GABAergic synapse	5
comp51759_c0_seq2	K11883	NOB1	RNA-binding protein NOB1	NA	ko03008	Ribosome biogenesis in eukaryotes	1
comp24711_c0_seq2	K08247	E2.1.1.12	methionine S-methyltransferase	EC:2.1.1.12	ko00450	Selenocompound metabolism	1
comp54836_c0_seq4	K01187	malZ	alpha-glucosidase	EC:3.2.1.20	ko00052;ko00500	Galactose metabolism|Starch and sucrose metabolism	2
comp56656_c0_seq7	K00799	GST, gst	glutathione S-transferase	EC:2.5.1.18	ko00480;ko00980;ko00982	Glutathione metabolism|Metabolism of xenobiotics by cytochrome P450|Drug metabolism - cytochrome P450	3
comp44145_c0_seq1	K00799	GST, gst	glutathione S-transferase	EC:2.5.1.18	ko00480;ko00980;ko00982	Glutathione metabolism|Metabolism of xenobiotics by cytochrome P450|Drug metabolism - cytochrome P450	3
comp32309_c1_seq3	K01810	GPI, pgi	glucose-6-phosphate isomerase	EC:5.3.1.9	ko00010;ko00030;ko00500;ko00520;ko01200	Glycolysis / Gluconeogenesis|Pentose phosphate pathway|Starch and sucrose metabolism|Amino sugar and nucleotide sugar metabolism|Carbon metabolism	5
comp86868_c0_seq1	K12619	XRN2, RAT1	5'-3' exoribonuclease 2	EC:3.1.13.-	ko03018;ko03008	RNA degradation|Ribosome biogenesis in eukaryotes	2
comp36533_c0_seq3	K00430	E1.11.1.7	peroxidase	EC:1.11.1.7	ko00940	Phenylpropanoid biosynthesis	1
comp8847_c0_seq2	K12662	PRPF4, PRP4	U4/U6 small nuclear ribonucleoprotein PRP4	NA	ko03040	Spliceosome	1
comp12424_c1_seq1	K02738	PSMB6	20S proteasome subunit beta 1	EC:3.4.25.1	ko03050	Proteasome	1
comp9502_c0_seq1	K01338	lon	ATP-dependent Lon protease	EC:3.4.21.53	ko04112	Cell cycle - Caulobacter	1
comp33897_c0_seq2	K09839	VDE, NPQ1	violaxanthin de-epoxidase	EC:1.23.5.1	ko00906	Carotenoid biosynthesis	1
comp49143_c0_seq4	K10532	HGSNAT	heparan-alpha-glucosaminide N-acetyltransferase	EC:2.3.1.78	ko04142;ko00531	Lysosome|Glycosaminoglycan degradation	2
comp41019_c0_seq10	K00901	dgkA, DGK	diacylglycerol kinase (ATP)	EC:2.7.1.107	ko04070;ko00561;ko00564	Phosphatidylinositol signaling system|Glycerolipid metabolism|Glycerophospholipid metabolism	3
comp64977_c0_seq1	K14190	VTC2_5	GDP-L-galactose phosphorylase	EC:2.7.7.69	ko00053	Ascorbate and aldarate metabolism	1
comp56857_c0_seq40	K08991	MUS81	crossover junction endonuclease MUS81	EC:3.1.22.-	ko03440;ko03460	Homologous recombination|Fanconi anemia pathway	2
comp88713_c0_seq1	K01507	ppa	inorganic pyrophosphatase	EC:3.6.1.1	ko00190	Oxidative phosphorylation	1
comp35113_c0_seq2	K03841	FBP, fbp	fructose-1,6-bisphosphatase I	EC:3.1.3.11	ko04152;ko00010;ko00030;ko00051;ko00680;ko00710;ko01200;ko04910	AMPK signaling pathway|Glycolysis / Gluconeogenesis|Pentose phosphate pathway|Fructose and mannose metabolism|Methane metabolism|Carbon fixation in photosynthetic organisms|Carbon metabolism|Insulin signaling pathway	8
comp100435_c0_seq1	K00028	E1.1.1.39	malate dehydrogenase (decarboxylating)	EC:1.1.1.39	ko00620;ko00710;ko01200	Pyruvate metabolism|Carbon fixation in photosynthetic organisms|Carbon metabolism	3
comp35074_c0_seq1	K15639	CYP734A1, BAS1	PHYB activation tagged suppressor 1	EC:1.14.-.-	ko00905	Brassinosteroid biosynthesis	1
comp47931_c0_seq1	K06638	MAD1L	mitotic spindle assembly checkpoint protein MAD1	NA	ko04110;ko04914	Cell cycle|Progesterone-mediated oocyte maturation	2
comp51004_c4_seq1	K12120	PHYA	phytochrome A	NA	ko04712	Circadian rhythm - plant	1
comp16401_c0_seq1	K02961	RP-S17, MRPS17, rpsQ	small subunit ribosomal protein S17	NA	ko03010	Ribosome	1
comp36550_c0_seq1	K00232	E1.3.3.6, ACOX1, ACOX3	acyl-CoA oxidase	EC:1.3.3.6	ko04146;ko04024;ko00071;ko00592;ko01040;ko01212;ko03320	Peroxisome|cAMP signaling pathway|Fatty acid degradation|alpha-Linolenic acid metabolism|Biosynthesis of unsaturated fatty acids|Fatty acid metabolism|PPAR signaling pathway	7
comp51895_c0_seq5	K05658	ABCB1	ATP-binding cassette, subfamily B (MDR/TAP), member 1	EC:3.6.3.44	ko02010;ko04976	ABC transporters|Bile secretion	2
comp30295_c0_seq1	K02866	RP-L10e, RPL10	large subunit ribosomal protein L10e	NA	ko03010	Ribosome	1
comp11244_c0_seq1	K01681	ACO, acnA	aconitate hydratase	EC:4.2.1.3	ko00020;ko00630;ko00720;ko01200;ko01210;ko01230	Citrate cycle (TCA cycle)|Glyoxylate and dicarboxylate metabolism|Carbon fixation pathways in prokaryotes|Carbon metabolism|2-Oxocarboxylic acid metabolism|Biosynthesis of amino acids	6
comp39393_c0_seq2	K04035	E1.14.13.81, acsF, chlE	magnesium-protoporphyrin IX monomethyl ester (oxidative) cyclase	EC:1.14.13.81	ko00860	Porphyrin and chlorophyll metabolism	1
comp51513_c0_seq1	K11755	hisIE	phosphoribosyl-ATP pyrophosphohydrolase / phosphoribosyl-AMP cyclohydrolase	EC:3.6.1.31 3.5.4.19	ko00340;ko01230	Histidine metabolism|Biosynthesis of amino acids	2
comp38480_c0_seq2	K13430	PBS1	serine/threonine-protein kinase PBS1	EC:2.7.11.1	ko04626	Plant-pathogen interaction	1
comp40804_c0_seq1	K07213	ATOX1, ATX1, copZ, golB	copper chaperone	NA	ko04978	Mineral absorption	1
comp25556_c1_seq2	K00927	PGK, pgk	phosphoglycerate kinase	EC:2.7.2.3	ko00010;ko00710;ko01200;ko01230	Glycolysis / Gluconeogenesis|Carbon fixation in photosynthetic organisms|Carbon metabolism|Biosynthesis of amino acids	4
comp535_c1_seq1	K05658	ABCB1	ATP-binding cassette, subfamily B (MDR/TAP), member 1	EC:3.6.3.44	ko02010;ko04976	ABC transporters|Bile secretion	2
comp21514_c0_seq1	K03434	PIGL	N-acetylglucosaminylphosphatidylinositol deacetylase	EC:3.5.1.89	ko00563	Glycosylphosphatidylinositol(GPI)-anchor biosynthesis	1
comp7199_c0_seq1	K01193	E3.2.1.26, sacA	beta-fructofuranosidase	EC:3.2.1.26	ko00052;ko00500	Galactose metabolism|Starch and sucrose metabolism	2
comp66179_c0_seq1	K00430	E1.11.1.7	peroxidase	EC:1.11.1.7	ko00940	Phenylpropanoid biosynthesis	1
comp40201_c0_seq2	K07407	E3.2.1.22B, galA, rafA	alpha-galactosidase	EC:3.2.1.22	ko00052;ko00603;ko00561;ko00600	Galactose metabolism|Glycosphingolipid biosynthesis - globo series|Glycerolipid metabolism|Sphingolipid metabolism	4
comp46610_c0_seq1	K10739	RFA2, RPA2	replication factor A2	NA	ko03030;ko03420;ko03430;ko03440;ko03460	DNA replication|Nucleotide excision repair|Mismatch repair|Homologous recombination|Fanconi anemia pathway	5
comp71532_c0_seq1	K14494	DELLA	DELLA protein	NA	ko04075	Plant hormone signal transduction	1
comp45191_c1_seq1	K11420	EHMT	euchromatic histone-lysine N-methyltransferase	EC:2.1.1.43	ko00310;ko04211	Lysine degradation|Longevity regulating pathway - mammal	2
comp42044_c0_seq2	K13993	HSP20	HSP20 family protein	NA	ko04141	Protein processing in endoplasmic reticulum	1
comp99442_c0_seq1	K02717	psbP	photosystem II oxygen-evolving enhancer protein 2	NA	ko00195	Photosynthesis	1
comp66211_c0_seq1	K00026	MDH2	malate dehydrogenase	EC:1.1.1.37	ko00270;ko00020;ko00620;ko00630;ko00710;ko01200	Cysteine and methionine metabolism|Citrate cycle (TCA cycle)|Pyruvate metabolism|Glyoxylate and dicarboxylate metabolism|Carbon fixation in photosynthetic organisms|Carbon metabolism	6
comp53550_c1_seq4	K10743	RNASEH2A	ribonuclease H2 subunit A	EC:3.1.26.4	ko03030	DNA replication	1
comp24590_c0_seq1	K01853	E5.4.99.8	cycloartenol synthase	EC:5.4.99.8	ko00100	Steroid biosynthesis	1
comp44801_c0_seq5	K07198	PRKAA, AMPK	5'-AMP-activated protein kinase, catalytic alpha subunit	EC:2.7.11.11	ko04140;ko04068;ko04150;ko04151;ko04152;ko04211;ko04910;ko04920;ko04921;ko04922;ko04710	Regulation of autophagy|FoxO signaling pathway|mTOR signaling pathway|PI3K-Akt signaling pathway|AMPK signaling pathway|Longevity regulating pathway - mammal|Insulin signaling pathway|Adipocytokine signaling pathway|Oxytocin signaling pathway|Glucagon signaling pathway|Circadian rhythm	11
comp56053_c0_seq2	K00939	adk, AK	adenylate kinase	EC:2.7.4.3	ko00230	Purine metabolism	1
comp25393_c0_seq1	K00051	E1.1.1.82	malate dehydrogenase (NADP+)	EC:1.1.1.82	ko00620;ko00710;ko01200	Pyruvate metabolism|Carbon fixation in photosynthetic organisms|Carbon metabolism	3
comp100451_c0_seq1	K08967	mtnD, mtnZ, ADI1	1,2-dihydroxy-3-keto-5-methylthiopentene dioxygenase	EC:1.13.11.53 1.13.11.54	ko00270	Cysteine and methionine metabolism	1
comp39833_c0_seq1	K01373	CTSF	cathepsin F	EC:3.4.22.41	ko04142	Lysosome	1
comp68895_c0_seq1	K13459	RPS2	disease resistance protein RPS2	NA	ko04626	Plant-pathogen interaction	1
comp46935_c0_seq4	K02295	CRY	cryptochrome	NA	ko04710	Circadian rhythm	1
comp51953_c0_seq1	K01874	MARS, metG	methionyl-tRNA synthetase	EC:6.1.1.10	ko00970;ko00450	Aminoacyl-tRNA biosynthesis|Selenocompound metabolism	2
comp42466_c1_seq1	K11262	ACACA	acetyl-CoA carboxylase / biotin carboxylase 1	EC:6.4.1.2 6.3.4.14	ko04152;ko00254;ko00620;ko00640;ko00061;ko01212;ko04910;ko04922	AMPK signaling pathway|Aflatoxin biosynthesis|Pyruvate metabolism|Propanoate metabolism|Fatty acid biosynthesis|Fatty acid metabolism|Insulin signaling pathway|Glucagon signaling pathway	8
comp48213_c0_seq1	K14313	NUP35, NUP53	nuclear pore complex protein Nup53	NA	ko03013	RNA transport	1
comp37507_c0_seq3	K03012	RPB4, POLR2D	DNA-directed RNA polymerase II subunit RPB4	NA	ko03020;ko00230;ko00240	RNA polymerase|Purine metabolism|Pyrimidine metabolism	3
comp52976_c0_seq222	K01853	E5.4.99.8	cycloartenol synthase	EC:5.4.99.8	ko00100	Steroid biosynthesis	1
comp203_c0_seq1	K00025	MDH1	malate dehydrogenase	EC:1.1.1.37	ko00270;ko00020;ko00620;ko00630;ko00710;ko01200;ko04964	Cysteine and methionine metabolism|Citrate cycle (TCA cycle)|Pyruvate metabolism|Glyoxylate and dicarboxylate metabolism|Carbon fixation in photosynthetic organisms|Carbon metabolism|Proximal tubule bicarbonate reclamation	7
comp31486_c0_seq2	K01081	E3.1.3.5	5'-nucleotidase	EC:3.1.3.5	ko00760;ko00230;ko00240	Nicotinate and nicotinamide metabolism|Purine metabolism|Pyrimidine metabolism	3
comp87222_c0_seq1	K15095	E1.1.1.208	(+)-neomenthol dehydrogenase	EC:1.1.1.208	ko00902	Monoterpenoid biosynthesis	1
comp54917_c0_seq1	K13126	PABPC	polyadenylate-binding protein	NA	ko03018;ko03013;ko03015	RNA degradation|RNA transport|mRNA surveillance pathway	3
comp87688_c0_seq1	K11838	USP7, UBP15	ubiquitin carboxyl-terminal hydrolase 7	EC:3.4.19.12	ko04068	FoxO signaling pathway	1
comp75897_c0_seq1	K01739	metB	cystathionine gamma-synthase	EC:2.5.1.48	ko00270;ko00920;ko00450;ko01230	Cysteine and methionine metabolism|Sulfur metabolism|Selenocompound metabolism|Biosynthesis of amino acids	4
comp55335_c0_seq2	K15360	STRA13, CENPX, MHF2	centromere protein X	NA	ko03460	Fanconi anemia pathway	1
comp49703_c0_seq3	K13448	CML	calcium-binding protein CML	NA	ko04626	Plant-pathogen interaction	1
comp42303_c0_seq1	K08489	STX16	syntaxin 16	NA	ko04130	SNARE interactions in vesicular transport	1
comp53610_c0_seq3	K12850	PRPF38B	pre-mRNA-splicing factor 38B	NA	ko03040	Spliceosome	1
comp73172_c0_seq1	K13137	STRAP, UNRIP	serine-threonine kinase receptor-associated protein	NA	ko03013	RNA transport	1
comp57669_c0_seq1	K00021	HMGCR	hydroxymethylglutaryl-CoA reductase (NADPH)	EC:1.1.1.34	ko04152;ko00900;ko04976	AMPK signaling pathway|Terpenoid backbone biosynthesis|Bile secretion	3
comp74795_c0_seq1	K13412	CPK	calcium-dependent protein kinase	EC:2.7.11.1	ko04626	Plant-pathogen interaction	1
comp53855_c0_seq7	K17491	SMEK, PPP4R3	protein phosphatase 4 regulatory subunit 3	NA	ko04922	Glucagon signaling pathway	1
comp50896_c1_seq22	K00416	QCR6, UQCRH	ubiquinol-cytochrome c reductase subunit 6	NA	ko00190;ko04260	Oxidative phosphorylation|Cardiac muscle contraction	2
comp943_c0_seq1	K07374	TUBA	tubulin alpha	NA	ko04540;ko04145	Gap junction|Phagosome	2
comp50826_c0_seq1	K07213	ATOX1, ATX1, copZ, golB	copper chaperone	NA	ko04978	Mineral absorption	1
comp98890_c0_seq1	K03526	gcpE, ispG	(E)-4-hydroxy-3-methylbut-2-enyl-diphosphate synthase	EC:1.17.7.1 1.17.7.3	ko00900	Terpenoid backbone biosynthesis	1
comp71637_c0_seq1	K00218	E1.3.1.33, por	protochlorophyllide reductase	EC:1.3.1.33	ko00860	Porphyrin and chlorophyll metabolism	1
comp40135_c0_seq1	K01307	GGH	gamma-glutamyl hydrolase	EC:3.4.19.9	ko00790	Folate biosynthesis	1
comp58157_c0_seq1	K14558	PWP2, UTP1	periodic tryptophan protein 2	NA	ko03008	Ribosome biogenesis in eukaryotes	1
comp48429_c0_seq1	K00972	UAP1	UDP-N-acetylglucosamine/UDP-N-acetylgalactosamine diphosphorylase	EC:2.7.7.23 2.7.7.83	ko00520	Amino sugar and nucleotide sugar metabolism	1
comp57668_c0_seq1	K07466	RFA1, RPA1, rpa	replication factor A1	NA	ko03030;ko03420;ko03430;ko03440;ko03460	DNA replication|Nucleotide excision repair|Mismatch repair|Homologous recombination|Fanconi anemia pathway	5
comp39822_c0_seq1	K00384	trxB	thioredoxin reductase (NADPH)	EC:1.8.1.9	ko00450;ko00240	Selenocompound metabolism|Pyrimidine metabolism	2
comp52236_c0_seq1	K15053	CHMP7	charged multivesicular body protein 7	NA	ko04144	Endocytosis	1
comp86076_c0_seq1	K01610	E4.1.1.49, pckA	phosphoenolpyruvate carboxykinase (ATP)	EC:4.1.1.49	ko00010;ko00020;ko00620;ko00710;ko01200	Glycolysis / Gluconeogenesis|Citrate cycle (TCA cycle)|Pyruvate metabolism|Carbon fixation in photosynthetic organisms|Carbon metabolism	5
comp14191_c0_seq1	K02936	RP-L7Ae, RPL7A	large subunit ribosomal protein L7Ae	NA	ko03010	Ribosome	1
comp53759_c0_seq1	K01885	EARS, gltX	glutamyl-tRNA synthetase	EC:6.1.1.17	ko00970;ko00860	Aminoacyl-tRNA biosynthesis|Porphyrin and chlorophyll metabolism	2
comp53364_c0_seq1	K00759	APRT, apt	adenine phosphoribosyltransferase	EC:2.4.2.7	ko00230	Purine metabolism	1
comp53011_c0_seq1	K05906	PCYOX1, FCLY	prenylcysteine oxidase / farnesylcysteine lyase	EC:1.8.3.5 1.8.3.6	ko00900	Terpenoid backbone biosynthesis	1
comp44103_c1_seq1	K00430	E1.11.1.7	peroxidase	EC:1.11.1.7	ko00940	Phenylpropanoid biosynthesis	1
comp43914_c1_seq3	K11584	PPP2R5	serine/threonine-protein phosphatase 2A regulatory subunit B'	NA	ko04113;ko04114;ko04071;ko04151;ko04152;ko03015;ko04261;ko04728	Meiosis - yeast|Oocyte meiosis|Sphingolipid signaling pathway|PI3K-Akt signaling pathway|AMPK signaling pathway|mRNA surveillance pathway|Adrenergic signaling in cardiomyocytes|Dopaminergic synapse	8
comp56691_c5_seq2	K08065	NFYB	nuclear transcription Y subunit beta	NA	ko04612	Antigen processing and presentation	1
comp53828_c0_seq10	K10865	MRE11	double-strand break repair protein MRE11	NA	ko03440;ko03450	Homologous recombination|Non-homologous end-joining	2
comp45959_c0_seq4	K14497	PP2C	protein phosphatase 2C	EC:3.1.3.16	ko04075	Plant hormone signal transduction	1
comp50109_c0_seq35	K00279	CKX	cytokinin dehydrogenase	EC:1.5.99.12	ko00908	Zeatin biosynthesis	1
comp30226_c0_seq1	K13566	NIT2	omega-amidase	EC:3.5.1.3	ko00250	Alanine, aspartate and glutamate metabolism	1
comp46836_c0_seq1	K00413	CYC1, CYT1, petC	ubiquinol-cytochrome c reductase cytochrome c1 subunit	NA	ko02020;ko00190;ko04260	Two-component system|Oxidative phosphorylation|Cardiac muscle contraction	3
comp56114_c0_seq20	K01759	GLO1, gloA	lactoylglutathione lyase	EC:4.4.1.5	ko04011;ko00620	MAPK signaling pathway - yeast|Pyruvate metabolism	2
comp51036_c0_seq4	K09571	FKBP4_5	FK506-binding protein 4/5	EC:5.2.1.8	ko04915	Estrogen signaling pathway	1
comp53720_c1_seq4	K00225	GLDH	L-galactono-1,4-lactone dehydrogenase	EC:1.3.2.3	ko00053	Ascorbate and aldarate metabolism	1
comp37371_c0_seq2	K00927	PGK, pgk	phosphoglycerate kinase	EC:2.7.2.3	ko00010;ko00710;ko01200;ko01230	Glycolysis / Gluconeogenesis|Carbon fixation in photosynthetic organisms|Carbon metabolism|Biosynthesis of amino acids	4
comp57629_c0_seq1	K00025	MDH1	malate dehydrogenase	EC:1.1.1.37	ko00270;ko00020;ko00620;ko00630;ko00710;ko01200;ko04964	Cysteine and methionine metabolism|Citrate cycle (TCA cycle)|Pyruvate metabolism|Glyoxylate and dicarboxylate metabolism|Carbon fixation in photosynthetic organisms|Carbon metabolism|Proximal tubule bicarbonate reclamation	7
comp21049_c0_seq1	K12948	SPCS3, SPC3	signal peptidase complex subunit 3	EC:3.4.-.-	ko03060	Protein export	1
comp101625_c0_seq1	K13508	GPAT	glycerol-3-phosphate acyltransferase	EC:2.3.1.15	ko00561;ko00564	Glycerolipid metabolism|Glycerophospholipid metabolism	2
comp69941_c0_seq1	K15639	CYP734A1, BAS1	PHYB activation tagged suppressor 1	EC:1.14.-.-	ko00905	Brassinosteroid biosynthesis	1
comp45452_c0_seq1	K03531	ftsZ	cell division protein FtsZ	NA	ko04112	Cell cycle - Caulobacter	1
comp54615_c0_seq1	K09480	E2.4.1.241	digalactosyldiacylglycerol synthase	EC:2.4.1.241	ko00561	Glycerolipid metabolism	1
comp46426_c0_seq1	K15728	LPIN	phosphatidate phosphatase LPIN	EC:3.1.3.4	ko00561;ko00564	Glycerolipid metabolism|Glycerophospholipid metabolism	2
comp37793_c0_seq1	K01807	rpiA	ribose 5-phosphate isomerase A	EC:5.3.1.6	ko00030;ko00710;ko01200;ko01230	Pentose phosphate pathway|Carbon fixation in photosynthetic organisms|Carbon metabolism|Biosynthesis of amino acids	4
comp51692_c0_seq3	K03124	TFIIB, GTF2B, SUA7, tfb	transcription initiation factor TFIIB	NA	ko03022	Basal transcription factors	1
comp31173_c1_seq1	K04688	RPS6KB	p70 ribosomal S6 kinase	EC:2.7.11.1	ko04012;ko04066;ko04150;ko04151;ko04152;ko04350;ko04211;ko04910;ko04666	ErbB signaling pathway|HIF-1 signaling pathway|mTOR signaling pathway|PI3K-Akt signaling pathway|AMPK signaling pathway|TGF-beta signaling pathway|Longevity regulating pathway - mammal|Insulin signaling pathway|Fc gamma R-mediated phagocytosis	9
comp51322_c0_seq1	K01231	MAN2	alpha-mannosidase II	EC:3.2.1.114	ko00510;ko00513	N-Glycan biosynthesis|Various types of N-glycan biosynthesis	2
comp47045_c0_seq3	K10581	UBE2O	ubiquitin-conjugating enzyme E2 O	EC:2.3.2.24	ko04120	Ubiquitin mediated proteolysis	1
comp49201_c1_seq5	K00306	PIPOX	sarcosine oxidase / L-pipecolate oxidase	EC:1.5.3.1 1.5.3.7	ko04146;ko00260;ko00310	Peroxisome|Glycine, serine and threonine metabolism|Lysine degradation	3
comp38670_c0_seq1	K00815	TAT	tyrosine aminotransferase	EC:2.6.1.5	ko00270;ko00350;ko00360;ko00400;ko00401;ko00950;ko00960;ko00130;ko01230	Cysteine and methionine metabolism|Tyrosine metabolism|Phenylalanine metabolism|Phenylalanine, tyrosine and tryptophan biosynthesis|Novobiocin biosynthesis|Isoquinoline alkaloid biosynthesis|Tropane, piperidine and pyridine alkaloid biosynthesis|Ubiquinone and other terpenoid-quinone biosynthesis|Biosynthesis of amino acids	9
comp56559_c1_seq1	K04499	RUVBL1, RVB1, INO80H	RuvB-like protein 1 (pontin 52)	NA	ko04310	Wnt signaling pathway	1
comp45819_c0_seq1	K00615	E2.2.1.1, tktA, tktB	transketolase	EC:2.2.1.1	ko00030;ko00710;ko01051;ko01200;ko01230	Pentose phosphate pathway|Carbon fixation in photosynthetic organisms|Biosynthesis of ansamycins|Carbon metabolism|Biosynthesis of amino acids	5
comp2701_c0_seq1	K08653	MBTPS1	membrane-bound transcription factor site-1 protease	EC:3.4.21.112	ko04141	Protein processing in endoplasmic reticulum	1
comp45954_c1_seq1	K08497	SEC20	protein transport protein SEC20	NA	ko04130	SNARE interactions in vesicular transport	1
comp32199_c0_seq1	K02939	RP-L9, MRPL9, rplI	large subunit ribosomal protein L9	NA	ko03010	Ribosome	1
comp56511_c0_seq1	K01955	carB, CPA2	carbamoyl-phosphate synthase large subunit	EC:6.3.5.5	ko00250;ko00240	Alanine, aspartate and glutamate metabolism|Pyrimidine metabolism	2
comp14023_c0_seq1	K13126	PABPC	polyadenylate-binding protein	NA	ko03018;ko03013;ko03015	RNA degradation|RNA transport|mRNA surveillance pathway	3
comp11787_c0_seq1	K02993	RP-S7e, RPS7	small subunit ribosomal protein S7e	NA	ko03010	Ribosome	1
comp48374_c1_seq1	K08241	E2.1.1.141	jasmonate O-methyltransferase	EC:2.1.1.141	ko00592	alpha-Linolenic acid metabolism	1
comp49555_c2_seq1	K00799	GST, gst	glutathione S-transferase	EC:2.5.1.18	ko00480;ko00980;ko00982	Glutathione metabolism|Metabolism of xenobiotics by cytochrome P450|Drug metabolism - cytochrome P450	3
comp63586_c0_seq1	K11817	AAO1_2	indole-3-acetaldehyde oxidase	EC:1.2.3.7	ko00380	Tryptophan metabolism	1
comp47297_c0_seq1	K14411	MSI	RNA-binding protein Musashi	NA	ko03015	mRNA surveillance pathway	1
comp34013_c0_seq1	K07195	EXOC7, EXO70	exocyst complex component 7	NA	ko04910	Insulin signaling pathway	1
comp53262_c0_seq7	K02717	psbP	photosystem II oxygen-evolving enhancer protein 2	NA	ko00195	Photosynthesis	1
comp57270_c1_seq27	K12591	RRP6, EXOSC10	exosome complex exonuclease RRP6	EC:3.1.13.-	ko03018	RNA degradation	1
comp36100_c0_seq1	K01792	E5.1.3.15	glucose-6-phosphate 1-epimerase	EC:5.1.3.15	ko00010	Glycolysis / Gluconeogenesis	1
comp84625_c0_seq1	K00901	dgkA, DGK	diacylglycerol kinase (ATP)	EC:2.7.1.107	ko04070;ko00561;ko00564	Phosphatidylinositol signaling system|Glycerolipid metabolism|Glycerophospholipid metabolism	3
comp28451_c0_seq1	K02880	RP-L17e, RPL17	large subunit ribosomal protein L17e	NA	ko03010	Ribosome	1
comp23303_c0_seq1	K10865	MRE11	double-strand break repair protein MRE11	NA	ko03440;ko03450	Homologous recombination|Non-homologous end-joining	2
comp51437_c2_seq1	K00430	E1.11.1.7	peroxidase	EC:1.11.1.7	ko00940	Phenylpropanoid biosynthesis	1
comp88354_c0_seq1	K10532	HGSNAT	heparan-alpha-glucosaminide N-acetyltransferase	EC:2.3.1.78	ko04142;ko00531	Lysosome|Glycosaminoglycan degradation	2
comp58204_c0_seq1	K10526	OPCL1	OPC-8:0 CoA ligase 1	EC:6.2.1.-	ko00592	alpha-Linolenic acid metabolism	1
comp84427_c0_seq1	K13456	RIN4	RPM1-interacting protein 4	NA	ko04626	Plant-pathogen interaction	1
comp22657_c0_seq1	K05298	GAPA	glyceraldehyde-3-phosphate dehydrogenase (NADP+) (phosphorylating)	EC:1.2.1.13	ko00710;ko01200	Carbon fixation in photosynthetic organisms|Carbon metabolism	2
comp34549_c0_seq1	K00430	E1.11.1.7	peroxidase	EC:1.11.1.7	ko00940	Phenylpropanoid biosynthesis	1
comp56334_c0_seq1	K00888	PI4K	phosphatidylinositol 4-kinase	EC:2.7.1.67	ko04070;ko00562	Phosphatidylinositol signaling system|Inositol phosphate metabolism	2
comp38549_c0_seq1	K08064	NFYA	nuclear transcription factor Y, alpha	NA	ko04612	Antigen processing and presentation	1
comp53436_c1_seq3	K18835	WRKY2	WRKY transcription factor 2	NA	ko04626	Plant-pathogen interaction	1
comp56938_c0_seq20	K10525	AOC	allene oxide cyclase	EC:5.3.99.6	ko00592	alpha-Linolenic acid metabolism	1
comp41736_c1_seq1	K00972	UAP1	UDP-N-acetylglucosamine/UDP-N-acetylgalactosamine diphosphorylase	EC:2.7.7.23 2.7.7.83	ko00520	Amino sugar and nucleotide sugar metabolism	1
comp18226_c0_seq1	K15015	SLC32A, VGAT	solute carrier family 32 (vesicular inhibitory amino acid transporter)	NA	ko04721;ko04723;ko04727	Synaptic vesicle cycle|Retrograde endocannabinoid signaling|GABAergic synapse	3
comp10095_c0_seq2	K02933	RP-L6, MRPL6, rplF	large subunit ribosomal protein L6	NA	ko03010	Ribosome	1
comp55160_c2_seq6	K01873	VARS, valS	valyl-tRNA synthetase	EC:6.1.1.9	ko00970	Aminoacyl-tRNA biosynthesis	1
comp26765_c0_seq3	K10632	BRAP	BRCA1-associated protein	EC:2.3.2.27	ko04014	Ras signaling pathway	1
comp49652_c0_seq29	K01728	pel	pectate lyase	EC:4.2.2.2	ko00040	Pentose and glucuronate interconversions	1
comp91461_c0_seq1	K14016	UFD1	ubiquitin fusion degradation protein 1	NA	ko04141	Protein processing in endoplasmic reticulum	1
comp44671_c0_seq1	K09540	SEC63, DNAJC23	translocation protein SEC63	NA	ko03060;ko04141	Protein export|Protein processing in endoplasmic reticulum	2
comp56576_c0_seq21	K13430	PBS1	serine/threonine-protein kinase PBS1	EC:2.7.11.1	ko04626	Plant-pathogen interaction	1
comp55171_c1_seq9	K14508	NPR1	regulatory protein NPR1	NA	ko04075	Plant hormone signal transduction	1
comp48459_c0_seq2	K02938	RP-L8e, RPL8	large subunit ribosomal protein L8e	NA	ko03010	Ribosome	1
comp15674_c0_seq1	K04382	PPP2C	serine/threonine-protein phosphatase 2A catalytic subunit	EC:3.1.3.16	ko04111;ko04113;ko04114;ko04530;ko04071;ko04151;ko04152;ko04350;ko04390;ko04391;ko03015;ko04261;ko04728;ko04730	Cell cycle - yeast|Meiosis - yeast|Oocyte meiosis|Tight junction|Sphingolipid signaling pathway|PI3K-Akt signaling pathway|AMPK signaling pathway|TGF-beta signaling pathway|Hippo signaling pathway|Hippo signaling pathway -fly|mRNA surveillance pathway|Adrenergic signaling in cardiomyocytes|Dopaminergic synapse|Long-term depression	14
comp46136_c0_seq1	K17991	PXG	peroxygenase	EC:1.11.2.3	ko00073	Cutin, suberine and wax biosynthesis	1
comp43574_c3_seq1	K02980	RP-S29e, RPS29	small subunit ribosomal protein S29e	NA	ko03010	Ribosome	1
comp50797_c0_seq1	K12392	AP1B1	AP-1 complex subunit beta-1	NA	ko04142	Lysosome	1
comp57354_c0_seq1	K14572	MDN1, REA1	midasin	NA	ko03008	Ribosome biogenesis in eukaryotes	1
comp53843_c0_seq1	K13998	DHFR-TS	dihydrofolate reductase / thymidylate synthase	EC:1.5.1.3 2.1.1.45	ko00670;ko00790;ko00240	One carbon pool by folate|Folate biosynthesis|Pyrimidine metabolism	3
comp38054_c0_seq1	K01897	ACSL, fadD	long-chain acyl-CoA synthetase	EC:6.2.1.3	ko04146;ko00061;ko00071;ko01212;ko03320;ko04920	Peroxisome|Fatty acid biosynthesis|Fatty acid degradation|Fatty acid metabolism|PPAR signaling pathway|Adipocytokine signaling pathway	6
comp27472_c0_seq3	K12118	CRY1	cryptochrome 1	NA	ko04712	Circadian rhythm - plant	1
comp22596_c0_seq1	K13412	CPK	calcium-dependent protein kinase	EC:2.7.11.1	ko04626	Plant-pathogen interaction	1
comp53704_c0_seq1	K08486	STX1B_2_3	syntaxin 1B/2/3	NA	ko04130;ko04721	SNARE interactions in vesicular transport|Synaptic vesicle cycle	2
comp55542_c0_seq2	K18819	GOLS	inositol 3-alpha-galactosyltransferase	EC:2.4.1.123	ko00052	Galactose metabolism	1
comp54434_c1_seq24	K10583	UBE2S, E2EPF	ubiquitin-conjugating enzyme E2 S	EC:2.3.2.23	ko04120	Ubiquitin mediated proteolysis	1
comp46891_c1_seq5	K05349	bglX	beta-glucosidase	EC:3.2.1.21	ko00940;ko00500;ko00460	Phenylpropanoid biosynthesis|Starch and sucrose metabolism|Cyanoamino acid metabolism	3
comp15698_c1_seq1	K04392	RAC1	Ras-related C3 botulinum toxin substrate 1	NA	ko04810;ko04510;ko04520;ko04145;ko04010;ko04014;ko04015;ko04024;ko04071;ko04151;ko04310;ko04370;ko04360;ko04380;ko04972;ko04062;ko04620;ko04650;ko04662;ko04664;ko04666;ko04670;ko04722	Regulation of actin cytoskeleton|Focal adhesion|Adherens junction|Phagosome|MAPK signaling pathway|Ras signaling pathway|Rap1 signaling pathway|cAMP signaling pathway|Sphingolipid signaling pathway|PI3K-Akt signaling pathway|Wnt signaling pathway|VEGF signaling pathway|Axon guidance|Osteoclast differentiation|Pancreatic secretion|Chemokine signaling pathway|Toll-like receptor signaling pathway|Na…	23
comp61166_c0_seq1	K01887	RARS, argS	arginyl-tRNA synthetase	EC:6.1.1.19	ko00970	Aminoacyl-tRNA biosynthesis	1
comp49203_c0_seq3	K08737	MSH6	DNA mismatch repair protein MSH6	NA	ko03430	Mismatch repair	1
comp80104_c0_seq1	K13457	RPM1, RPS3	disease resistance protein RPM1	NA	ko04626	Plant-pathogen interaction	1
comp42506_c0_seq1	K13412	CPK	calcium-dependent protein kinase	EC:2.7.11.1	ko04626	Plant-pathogen interaction	1
comp76461_c0_seq1	K02968	RP-S20, rpsT	small subunit ribosomal protein S20	NA	ko03010	Ribosome	1
comp7260_c0_seq1	K04079	htpG, HSP90A	molecular chaperone HtpG	NA	ko04151;ko04141;ko04914;ko04915;ko04626;ko04612;ko04621	PI3K-Akt signaling pathway|Protein processing in endoplasmic reticulum|Progesterone-mediated oocyte maturation|Estrogen signaling pathway|Plant-pathogen interaction|Antigen processing and presentation|NOD-like receptor signaling pathway	7
comp49782_c0_seq4	K04718	SPHK	sphingosine kinase	EC:2.7.1.91	ko04020;ko04071;ko04370;ko00600;ko04666	Calcium signaling pathway|Sphingolipid signaling pathway|VEGF signaling pathway|Sphingolipid metabolism|Fc gamma R-mediated phagocytosis	5
comp95243_c0_seq1	K12837	U2AF2	splicing factor U2AF 65 kDa subunit	NA	ko03040	Spliceosome	1
comp31045_c0_seq2	K03136	TFIIE1, GTF2E1, TFA1, tfe	transcription initiation factor TFIIE subunit alpha	NA	ko03022	Basal transcription factors	1
comp46278_c0_seq1	K15397	KCS	3-ketoacyl-CoA synthase	EC:2.3.1.199	ko00062	Fatty acid elongation	1
comp69962_c0_seq1	K02915	RP-L34e, RPL34	large subunit ribosomal protein L34e	NA	ko03010	Ribosome	1
comp48279_c2_seq2	K04498	EP300, CREBBP, KAT3	E1A/CREB-binding protein	EC:2.3.1.48	ko04110;ko04520;ko04024;ko04066;ko04068;ko04310;ko04330;ko04350;ko04630;ko04916;ko04919;ko04922;ko04720	Cell cycle|Adherens junction|cAMP signaling pathway|HIF-1 signaling pathway|FoxO signaling pathway|Wnt signaling pathway|Notch signaling pathway|TGF-beta signaling pathway|Jak-STAT signaling pathway|Melanogenesis|Thyroid hormone signaling pathway|Glucagon signaling pathway|Long-term potentiation	13
comp50266_c0_seq9	K12891	SFRS2	splicing factor, arginine/serine-rich 2	NA	ko03040	Spliceosome	1
comp5353_c0_seq1	K05658	ABCB1	ATP-binding cassette, subfamily B (MDR/TAP), member 1	EC:3.6.3.44	ko02010;ko04976	ABC transporters|Bile secretion	2
comp62070_c0_seq1	K13457	RPM1, RPS3	disease resistance protein RPM1	NA	ko04626	Plant-pathogen interaction	1
comp94059_c0_seq1	K12668	OST2, DAD1	oligosaccharyltransferase complex subunit epsilon	NA	ko04141;ko00510;ko00513	Protein processing in endoplasmic reticulum|N-Glycan biosynthesis|Various types of N-glycan biosynthesis	3
comp50371_c1_seq9	K09480	E2.4.1.241	digalactosyldiacylglycerol synthase	EC:2.4.1.241	ko00561	Glycerolipid metabolism	1
comp53738_c0_seq2	K01193	E3.2.1.26, sacA	beta-fructofuranosidase	EC:3.2.1.26	ko00052;ko00500	Galactose metabolism|Starch and sucrose metabolism	2
comp49203_c2_seq1	K00627	DLAT, aceF, pdhC	pyruvate dehydrogenase E2 component (dihydrolipoamide acetyltransferase)	EC:2.3.1.12	ko00010;ko00020;ko00620;ko01200	Glycolysis / Gluconeogenesis|Citrate cycle (TCA cycle)|Pyruvate metabolism|Carbon metabolism	4
comp55813_c0_seq4	K12486	SMAP	stromal membrane-associated protein	NA	ko04144	Endocytosis	1
comp79909_c0_seq1	K00121	frmA, ADH5, adhC	S-(hydroxymethyl)glutathione dehydrogenase / alcohol dehydrogenase	EC:1.1.1.284 1.1.1.1	ko00350;ko00010;ko00680;ko00071;ko00830;ko01200;ko01220;ko00625;ko00626;ko00980;ko00982	Tyrosine metabolism|Glycolysis / Gluconeogenesis|Methane metabolism|Fatty acid degradation|Retinol metabolism|Carbon metabolism|Degradation of aromatic compounds|Chloroalkane and chloroalkene degradation|Naphthalene degradation|Metabolism of xenobiotics by cytochrome P450|Drug metabolism - cytochrome P450	11
comp55292_c1_seq53	K03515	REV1	DNA repair protein REV1	EC:2.7.7.-	ko03460	Fanconi anemia pathway	1
comp63131_c0_seq1	K00855	PRK, prkB	phosphoribulokinase	EC:2.7.1.19	ko00710;ko01200	Carbon fixation in photosynthetic organisms|Carbon metabolism	2
comp80273_c0_seq1	K00797	speE, SRM	spermidine synthase	EC:2.5.1.16	ko00270;ko00330;ko00410;ko00480	Cysteine and methionine metabolism|Arginine and proline metabolism|beta-Alanine metabolism|Glutathione metabolism	4
comp46550_c1_seq1	K07198	PRKAA, AMPK	5'-AMP-activated protein kinase, catalytic alpha subunit	EC:2.7.11.11	ko04140;ko04068;ko04150;ko04151;ko04152;ko04211;ko04910;ko04920;ko04921;ko04922;ko04710	Regulation of autophagy|FoxO signaling pathway|mTOR signaling pathway|PI3K-Akt signaling pathway|AMPK signaling pathway|Longevity regulating pathway - mammal|Insulin signaling pathway|Adipocytokine signaling pathway|Oxytocin signaling pathway|Glucagon signaling pathway|Circadian rhythm	11
comp73396_c0_seq1	K18213	PRORP	proteinaceous RNase P	EC:3.1.26.5	ko03013	RNA transport	1
comp20178_c0_seq1	K10581	UBE2O	ubiquitin-conjugating enzyme E2 O	EC:2.3.2.24	ko04120	Ubiquitin mediated proteolysis	1
comp78939_c0_seq1	K14492	ARR-A	two-component response regulator ARR-A family	NA	ko04075	Plant hormone signal transduction	1
comp82224_c0_seq1	K12130	PRR5	pseudo-response regulator 5	NA	ko04712	Circadian rhythm - plant	1
comp54509_c0_seq1	K02210	MCM7, CDC47	DNA replication licensing factor MCM7	EC:3.6.4.12	ko04110;ko04111;ko04113;ko03030	Cell cycle|Cell cycle - yeast|Meiosis - yeast|DNA replication	4
comp86167_c0_seq1	K03267	ERF3, GSPT	peptide chain release factor subunit 3	NA	ko03015	mRNA surveillance pathway	1
comp47885_c0_seq1	K15718	LOX1_5	linoleate 9S-lipoxygenase	EC:1.13.11.58	ko00591	Linoleic acid metabolism	1
comp85940_c0_seq1	K00616	E2.2.1.2, talA, talB	transaldolase	EC:2.2.1.2	ko00030;ko01200;ko01230	Pentose phosphate pathway|Carbon metabolism|Biosynthesis of amino acids	3
comp15670_c1_seq1	K13447	RBOH	respiratory burst oxidase	EC:1.6.3.- 1.11.1.-	ko04626	Plant-pathogen interaction	1
comp14933_c0_seq1	K13457	RPM1, RPS3	disease resistance protein RPM1	NA	ko04626	Plant-pathogen interaction	1
comp25423_c0_seq1	K00764	purF, PPAT	amidophosphoribosyltransferase	EC:2.4.2.14	ko00250;ko00230	Alanine, aspartate and glutamate metabolism|Purine metabolism	2
comp73818_c0_seq1	K06617	E2.4.1.82	raffinose synthase	EC:2.4.1.82	ko00052	Galactose metabolism	1
comp29700_c0_seq1	K02133	ATPeF1B, ATP5B, ATP2	F-type H+-transporting ATPase subunit beta	EC:3.6.3.14	ko00190	Oxidative phosphorylation	1
comp76335_c0_seq1	K10257	FAD8, desB	omega-3 fatty acid desaturase (delta-15 desaturase)	EC:1.14.19.-	ko01040;ko01212	Biosynthesis of unsaturated fatty acids|Fatty acid metabolism	2
comp14778_c0_seq1	K13412	CPK	calcium-dependent protein kinase	EC:2.7.11.1	ko04626	Plant-pathogen interaction	1
comp50343_c0_seq2	K11816	YUCCA	indole-3-pyruvate monooxygenase	EC:1.14.13.168	ko00380	Tryptophan metabolism	1
comp52579_c1_seq1	K14509	ETR, ERS	ethylene receptor	EC:2.7.13.-	ko04075	Plant hormone signal transduction	1
comp54189_c0_seq2	K05665	ABCC1	ATP-binding cassette, subfamily C (CFTR/MRP), member 1	NA	ko02010;ko04071;ko04977	ABC transporters|Sphingolipid signaling pathway|Vitamin digestion and absorption	3
comp25800_c1_seq1	K10875	RAD54L, RAD54	DNA repair and recombination protein RAD54 and RAD54-like protein	EC:3.6.4.-	ko03440	Homologous recombination	1
comp49990_c0_seq1	K00764	purF, PPAT	amidophosphoribosyltransferase	EC:2.4.2.14	ko00250;ko00230	Alanine, aspartate and glutamate metabolism|Purine metabolism	2
comp57019_c0_seq4	K14290	XPO1, CRM1	exportin-1	NA	ko03008;ko03013	Ribosome biogenesis in eukaryotes|RNA transport	2
comp20877_c0_seq1	K03029	PSMD4, RPN10	26S proteasome regulatory subunit N10	NA	ko03050	Proteasome	1
comp4367_c0_seq1	K14565	NOP58	nucleolar protein 58	NA	ko03008	Ribosome biogenesis in eukaryotes	1
comp45890_c0_seq1	K01069	E3.1.2.6, gloB	hydroxyacylglutathione hydrolase	EC:3.1.2.6	ko00620	Pyruvate metabolism	1
comp47532_c0_seq3	K13648	GAUT	alpha-1,4-galacturonosyltransferase	EC:2.4.1.43	ko00500;ko00520	Starch and sucrose metabolism|Amino sugar and nucleotide sugar metabolism	2
comp7744_c0_seq1	K00789	metK	S-adenosylmethionine synthetase	EC:2.5.1.6	ko00270;ko01230	Cysteine and methionine metabolism|Biosynthesis of amino acids	2
comp50893_c0_seq2	K07195	EXOC7, EXO70	exocyst complex component 7	NA	ko04910	Insulin signaling pathway	1
comp99_c1_seq1	K00454	LOX2S	lipoxygenase	EC:1.13.11.12	ko00591;ko00592	Linoleic acid metabolism|alpha-Linolenic acid metabolism	2
comp51734_c0_seq1	K09458	fabF	3-oxoacyl-[acyl-carrier-protein] synthase II	EC:2.3.1.179	ko00061;ko00780;ko01212	Fatty acid biosynthesis|Biotin metabolism|Fatty acid metabolism	3
comp29380_c0_seq1	K00434	E1.11.1.11	L-ascorbate peroxidase	EC:1.11.1.11	ko00053;ko00480	Ascorbate and aldarate metabolism|Glutathione metabolism	2
comp15938_c0_seq1	K01247	alkA	DNA-3-methyladenine glycosylase II	EC:3.2.2.21	ko03410	Base excision repair	1
comp37399_c0_seq1	K01358	clpP, CLPP	ATP-dependent Clp protease, protease subunit	EC:3.4.21.92	ko04112	Cell cycle - Caulobacter	1
comp56003_c0_seq1	K13941	folKP	2-amino-4-hydroxy-6-hydroxymethyldihydropteridine diphosphokinase / dihydropteroate synthase	EC:2.7.6.3 2.5.1.15	ko00790	Folate biosynthesis	1
comp34869_c0_seq3	K02326	POLE3	DNA polymerase epsilon subunit 3	EC:2.7.7.7	ko03030;ko03410;ko03420;ko00230;ko00240	DNA replication|Base excision repair|Nucleotide excision repair|Purine metabolism|Pyrimidine metabolism	5
comp968_c0_seq1	K14514	EIN3	ethylene-insensitive protein 3	NA	ko04075	Plant hormone signal transduction	1
comp94672_c0_seq1	K00901	dgkA, DGK	diacylglycerol kinase (ATP)	EC:2.7.1.107	ko04070;ko00561;ko00564	Phosphatidylinositol signaling system|Glycerolipid metabolism|Glycerophospholipid metabolism	3
comp32171_c0_seq1	K03100	lepB	signal peptidase I	EC:3.4.21.89	ko03060	Protein export	1
comp32595_c0_seq1	K18857	ADH1	alcohol dehydrogenase class-P	EC:1.1.1.1	ko00350;ko00010;ko00071;ko00592	Tyrosine metabolism|Glycolysis / Gluconeogenesis|Fatty acid degradation|alpha-Linolenic acid metabolism	4
comp5290_c0_seq1	K13237	DECR2	peroxisomal 2,4-dienoyl-CoA reductase	EC:1.3.1.34	ko04146	Peroxisome	1
comp56634_c1_seq1	K14565	NOP58	nucleolar protein 58	NA	ko03008	Ribosome biogenesis in eukaryotes	1
comp56344_c0_seq1	K01469	OPLAH, OXP1, oplAH	5-oxoprolinase (ATP-hydrolysing)	EC:3.5.2.9	ko00480	Glutathione metabolism	1
comp41031_c0_seq2	K03259	EIF4E	translation initiation factor 4E	NA	ko04066;ko04150;ko04151;ko03013;ko04211;ko04910	HIF-1 signaling pathway|mTOR signaling pathway|PI3K-Akt signaling pathway|RNA transport|Longevity regulating pathway - mammal|Insulin signaling pathway	6
comp56876_c1_seq6	K12830	SF3B3, SAP130, RSE1	splicing factor 3B subunit 3	NA	ko03040	Spliceosome	1
comp54630_c0_seq1	K00703	E2.4.1.21, glgA	starch synthase	EC:2.4.1.21	ko00500	Starch and sucrose metabolism	1
comp52077_c0_seq1	K13066	E2.1.1.68, COMT	caffeic acid 3-O-methyltransferase	EC:2.1.1.68	ko00940	Phenylpropanoid biosynthesis	1
comp49778_c0_seq1	K14487	GH3	auxin responsive GH3 gene family	NA	ko04075	Plant hormone signal transduction	1
comp55730_c0_seq1	K01872	AARS, alaS	alanyl-tRNA synthetase	EC:6.1.1.7	ko00970	Aminoacyl-tRNA biosynthesis	1
comp70459_c0_seq1	K07562	NMD3	nonsense-mediated mRNA decay protein 3	NA	ko03008;ko03013	Ribosome biogenesis in eukaryotes|RNA transport	2
comp55734_c1_seq10	K01427	URE	urease	EC:3.5.1.5	ko00230	Purine metabolism	1
comp32332_c0_seq2	K14432	ABF	ABA responsive element binding factor	NA	ko04075	Plant hormone signal transduction	1
comp26735_c0_seq1	K02902	RP-L28, MRPL28, rpmB	large subunit ribosomal protein L28	NA	ko03010	Ribosome	1
comp27590_c0_seq1	K09580	PDIA1, P4HB	protein disulfide-isomerase A1	EC:5.3.4.1	ko04141	Protein processing in endoplasmic reticulum	1
comp83547_c0_seq1	K01626	E2.5.1.54, aroF, aroG, aroH	3-deoxy-7-phosphoheptulonate synthase	EC:2.5.1.54	ko00400;ko01230	Phenylalanine, tyrosine and tryptophan biosynthesis|Biosynthesis of amino acids	2
comp19155_c0_seq1	K15633	gpmI	2,3-bisphosphoglycerate-independent phosphoglycerate mutase	EC:5.4.2.12	ko00260;ko00010;ko00680;ko01200;ko01230	Glycine, serine and threonine metabolism|Glycolysis / Gluconeogenesis|Methane metabolism|Carbon metabolism|Biosynthesis of amino acids	5
comp40240_c0_seq2	K14487	GH3	auxin responsive GH3 gene family	NA	ko04075	Plant hormone signal transduction	1
comp16180_c0_seq1	K00784	rnz	ribonuclease Z	EC:3.1.26.11	ko03013	RNA transport	1
comp51214_c4_seq1	K00430	E1.11.1.7	peroxidase	EC:1.11.1.7	ko00940	Phenylpropanoid biosynthesis	1
comp31717_c1_seq1	K11097	SNRPE, SME	small nuclear ribonucleoprotein E	NA	ko03040	Spliceosome	1
comp13825_c0_seq1	K14514	EIN3	ethylene-insensitive protein 3	NA	ko04075	Plant hormone signal transduction	1
comp93668_c0_seq1	K00975	glgC	glucose-1-phosphate adenylyltransferase	EC:2.7.7.27	ko00500;ko00520	Starch and sucrose metabolism|Amino sugar and nucleotide sugar metabolism	2
comp57695_c0_seq1	K04043	dnaK	molecular chaperone DnaK	NA	ko03018	RNA degradation	1
comp42782_c0_seq2	K15637	PGAM5	serine/threonine-protein phosphatase PGAM5	EC:3.1.3.16	ko04668	TNF signaling pathway	1
comp18217_c0_seq2	K04079	htpG, HSP90A	molecular chaperone HtpG	NA	ko04151;ko04141;ko04914;ko04915;ko04626;ko04612;ko04621	PI3K-Akt signaling pathway|Protein processing in endoplasmic reticulum|Progesterone-mediated oocyte maturation|Estrogen signaling pathway|Plant-pathogen interaction|Antigen processing and presentation|NOD-like receptor signaling pathway	7
comp10378_c0_seq1	K02942	RP-LP1, RPLP1	large subunit ribosomal protein LP1	NA	ko03010	Ribosome	1
comp4258_c0_seq1	K03257	EIF4A	translation initiation factor 4A	NA	ko03013	RNA transport	1
comp48856_c0_seq3	K13412	CPK	calcium-dependent protein kinase	EC:2.7.11.1	ko04626	Plant-pathogen interaction	1
comp56959_c1_seq1	K14294	WIBG, PYM	partner of Y14 and mago	NA	ko03013;ko03015	RNA transport|mRNA surveillance pathway	2
comp34943_c0_seq1	K02945	RP-S1, rpsA	small subunit ribosomal protein S1	NA	ko03010	Ribosome	1
comp48580_c0_seq3	K05894	OPR	12-oxophytodienoic acid reductase	EC:1.3.1.42	ko00592	alpha-Linolenic acid metabolism	1
comp46739_c0_seq2	K13464	JAZ	jasmonate ZIM domain-containing protein	NA	ko04075	Plant hormone signal transduction	1
comp50684_c0_seq1	K06269	PPP1C	serine/threonine-protein phosphatase PP1 catalytic subunit	EC:3.1.3.16	ko04113;ko04114;ko04810;ko04510;ko04022;ko04024;ko04390;ko03015;ko04261;ko04270;ko04910;ko04921;ko04611;ko04720;ko04728;ko04750	Meiosis - yeast|Oocyte meiosis|Regulation of actin cytoskeleton|Focal adhesion|cGMP - PKG signaling pathway|cAMP signaling pathway|Hippo signaling pathway|mRNA surveillance pathway|Adrenergic signaling in cardiomyocytes|Vascular smooth muscle contraction|Insulin signaling pathway|Oxytocin signaling pathway|Platelet activation|Long-term potentiation|Dopaminergic synapse|Inflammatory mediator regul…	16
comp39386_c0_seq1	K00430	E1.11.1.7	peroxidase	EC:1.11.1.7	ko00940	Phenylpropanoid biosynthesis	1
comp57545_c1_seq2	K12879	THOC2	THO complex subunit 2	NA	ko03040;ko03013	Spliceosome|RNA transport	2
comp45390_c1_seq6	K02891	RP-L22e, RPL22	large subunit ribosomal protein L22e	NA	ko03010	Ribosome	1
comp55696_c0_seq3	K07374	TUBA	tubulin alpha	NA	ko04540;ko04145	Gap junction|Phagosome	2
comp23150_c0_seq1	K00889	PIP5K	1-phosphatidylinositol-4-phosphate 5-kinase	EC:2.7.1.68	ko04810;ko04144;ko04070;ko00562;ko04666	Regulation of actin cytoskeleton|Endocytosis|Phosphatidylinositol signaling system|Inositol phosphate metabolism|Fc gamma R-mediated phagocytosis	5
comp56352_c0_seq39	K01950	E6.3.5.1, NADSYN1, QNS1, nadE	NAD+ synthase (glutamine-hydrolysing)	EC:6.3.5.1	ko00760	Nicotinate and nicotinamide metabolism	1
comp1789_c0_seq1	K13379	RGP, UTM	reversibly glycosylated polypeptide / UDP-arabinopyranose mutase	EC:2.4.1.- 5.4.99.30	ko00520	Amino sugar and nucleotide sugar metabolism	1
comp28441_c0_seq1	K05665	ABCC1	ATP-binding cassette, subfamily C (CFTR/MRP), member 1	NA	ko02010;ko04071;ko04977	ABC transporters|Sphingolipid signaling pathway|Vitamin digestion and absorption	3
comp34920_c0_seq1	K03526	gcpE, ispG	(E)-4-hydroxy-3-methylbut-2-enyl-diphosphate synthase	EC:1.17.7.1 1.17.7.3	ko00900	Terpenoid backbone biosynthesis	1
comp44083_c0_seq3	K03246	EIF3I	translation initiation factor 3 subunit I	NA	ko03013	RNA transport	1
comp49306_c0_seq1	K00850	pfkA, PFK	6-phosphofructokinase 1	EC:2.7.1.11	ko04152;ko03018;ko00010;ko00030;ko00051;ko00052;ko00680;ko01200;ko01230	AMPK signaling pathway|RNA degradation|Glycolysis / Gluconeogenesis|Pentose phosphate pathway|Fructose and mannose metabolism|Galactose metabolism|Methane metabolism|Carbon metabolism|Biosynthesis of amino acids	9
comp51214_c2_seq1	K00430	E1.11.1.7	peroxidase	EC:1.11.1.7	ko00940	Phenylpropanoid biosynthesis	1
comp40065_c0_seq2	K01784	galE, GALE	UDP-glucose 4-epimerase	EC:5.1.3.2	ko00052;ko00520	Galactose metabolism|Amino sugar and nucleotide sugar metabolism	2
comp47356_c0_seq93	K05310	GPI7	ethanolaminephosphotransferase	EC:2.7.-.-	ko00563	Glycosylphosphatidylinositol(GPI)-anchor biosynthesis	1
comp61649_c0_seq1	K10666	RNF5	E3 ubiquitin-protein ligase RNF5	EC:2.3.2.27	ko04141	Protein processing in endoplasmic reticulum	1
comp84540_c0_seq1	K02137	ATPeF0O, ATP5O, ATP5	F-type H+-transporting ATPase subunit O	NA	ko00190	Oxidative phosphorylation	1
comp83301_c0_seq1	K14515	EBF1_2	EIN3-binding F-box protein	NA	ko04075	Plant hormone signal transduction	1
comp55328_c0_seq1	K06675	SMC4	structural maintenance of chromosome 4	NA	ko04111	Cell cycle - yeast	1
comp15751_c0_seq1	K00939	adk, AK	adenylate kinase	EC:2.7.4.3	ko00230	Purine metabolism	1
comp14645_c0_seq1	K02984	RP-S3Ae, RPS3A	small subunit ribosomal protein S3Ae	NA	ko03010	Ribosome	1
comp1345_c0_seq1	K03061	PSMC2, RPT1	26S proteasome regulatory subunit T1	NA	ko03050	Proteasome	1
comp78355_c0_seq1	K05665	ABCC1	ATP-binding cassette, subfamily C (CFTR/MRP), member 1	NA	ko02010;ko04071;ko04977	ABC transporters|Sphingolipid signaling pathway|Vitamin digestion and absorption	3
comp49530_c0_seq1	K01883	CARS, cysS	cysteinyl-tRNA synthetase	EC:6.1.1.16	ko00970	Aminoacyl-tRNA biosynthesis	1
comp82484_c0_seq1	K05933	E1.14.17.4	aminocyclopropanecarboxylate oxidase	EC:1.14.17.4	ko00270	Cysteine and methionine metabolism	1
comp21286_c0_seq1	K08914	LHCB3	light-harvesting complex II chlorophyll a/b binding protein 3	NA	ko00196	Photosynthesis - antenna proteins	1
comp57656_c0_seq1	K08506	SYP7	syntaxin of plants SYP7	NA	ko04130	SNARE interactions in vesicular transport	1
comp57235_c0_seq5	K00029	E1.1.1.40, maeB	malate dehydrogenase (oxaloacetate-decarboxylating)(NADP+)	EC:1.1.1.40	ko00620;ko00710;ko01200	Pyruvate metabolism|Carbon fixation in photosynthetic organisms|Carbon metabolism	3
comp38662_c1_seq1	K01648	ACLY	ATP citrate (pro-S)-lyase	EC:2.3.3.8	ko00020;ko00720	Citrate cycle (TCA cycle)|Carbon fixation pathways in prokaryotes	2
comp21590_c0_seq1	K09753	CCR	cinnamoyl-CoA reductase	EC:1.2.1.44	ko00940	Phenylpropanoid biosynthesis	1
comp85697_c0_seq1	K02893	RP-L23Ae, RPL23A	large subunit ribosomal protein L23Ae	NA	ko03010	Ribosome	1
comp74036_c0_seq1	K02940	RP-L9e, RPL9	large subunit ribosomal protein L9e	NA	ko03010	Ribosome	1
comp48108_c0_seq1	K07199	PRKAB	5'-AMP-activated protein kinase, regulatory beta subunit	NA	ko04068;ko04152;ko04211;ko04910;ko04920;ko04921;ko04922;ko04710	FoxO signaling pathway|AMPK signaling pathway|Longevity regulating pathway - mammal|Insulin signaling pathway|Adipocytokine signaling pathway|Oxytocin signaling pathway|Glucagon signaling pathway|Circadian rhythm	8
comp21627_c0_seq1	K00799	GST, gst	glutathione S-transferase	EC:2.5.1.18	ko00480;ko00980;ko00982	Glutathione metabolism|Metabolism of xenobiotics by cytochrome P450|Drug metabolism - cytochrome P450	3
comp90801_c0_seq1	K02135	ATPeF1E, ATP5E, ATP15	F-type H+-transporting ATPase subunit epsilon	NA	ko00190	Oxidative phosphorylation	1
comp48688_c3_seq3	K09842	AAO3	abscisic-aldehyde oxidase	EC:1.2.3.14	ko00906	Carotenoid biosynthesis	1
comp49701_c1_seq1	K01115	PLD1_2	phospholipase D1/2	EC:3.1.4.4	ko04144;ko04014;ko04024;ko04071;ko00564;ko00565;ko04912;ko04666;ko04724	Endocytosis|Ras signaling pathway|cAMP signaling pathway|Sphingolipid signaling pathway|Glycerophospholipid metabolism|Ether lipid metabolism|GnRH signaling pathway|Fc gamma R-mediated phagocytosis|Glutamatergic synapse	9
comp56982_c0_seq9	K10884	XRCC6, KU70, G22P1	ATP-dependent DNA helicase 2 subunit 1	NA	ko03450	Non-homologous end-joining	1
comp46245_c1_seq2	K03251	EIF3D	translation initiation factor 3 subunit D	NA	ko03013	RNA transport	1
comp46293_c0_seq1	K14291	PHAX	phosphorylated adapter RNA export protein	NA	ko03013	RNA transport	1
comp51583_c1_seq1	K00679	E2.3.1.158	phospholipid:diacylglycerol acyltransferase	EC:2.3.1.158	ko00561	Glycerolipid metabolism	1
comp9032_c0_seq1	K05577	ndhF	NAD(P)H-quinone oxidoreductase subunit 5	EC:1.6.5.3	ko00190	Oxidative phosphorylation	1
comp33555_c0_seq1	K00430	E1.11.1.7	peroxidase	EC:1.11.1.7	ko00940	Phenylpropanoid biosynthesis	1
comp77907_c0_seq1	K03106	SRP54, ffh	signal recognition particle subunit SRP54	NA	ko03070;ko03060	Bacterial secretion system|Protein export	2
comp85318_c0_seq1	K15472	CYP71D55	premnaspirodiene oxygenase	EC:1.14.13.121	ko00909	Sesquiterpenoid and triterpenoid biosynthesis	1
comp50764_c0_seq2	K13414	MEKK1P	mitogen-activated protein kinase kinase kinase 1, plant	EC:2.7.11.25	ko04626	Plant-pathogen interaction	1
comp18953_c0_seq1	K01507	ppa	inorganic pyrophosphatase	EC:3.6.1.1	ko00190	Oxidative phosphorylation	1
comp54067_c0_seq4	K00791	miaA, TRIT1	tRNA dimethylallyltransferase	EC:2.5.1.75	ko00908	Zeatin biosynthesis	1
comp49661_c0_seq10	K06119	SQD2	sulfoquinovosyltransferase	EC:2.4.1.-	ko00561	Glycerolipid metabolism	1
comp88209_c0_seq1	K13545	ACD2	red chlorophyll catabolite reductase	EC:1.3.1.80	ko00860	Porphyrin and chlorophyll metabolism	1
comp43664_c0_seq1	K01512	acyP	acylphosphatase	EC:3.6.1.7	ko00620;ko00627	Pyruvate metabolism|Aminobenzoate degradation	2
comp30730_c0_seq1	K10775	E4.3.1.24	phenylalanine ammonia-lyase	EC:4.3.1.24	ko00360;ko00940	Phenylalanine metabolism|Phenylpropanoid biosynthesis	2
comp18673_c0_seq1	K10046	GME	GDP-D-mannose 3', 5'-epimerase	EC:5.1.3.18 5.1.3.-	ko00053;ko00520	Ascorbate and aldarate metabolism|Amino sugar and nucleotide sugar metabolism	2
comp57882_c0_seq1	K11098	SNRPF, SMF	small nuclear ribonucleoprotein F	NA	ko03040	Spliceosome	1
comp57729_c0_seq1	K03252	EIF3C	translation initiation factor 3 subunit C	NA	ko03013	RNA transport	1
comp47538_c0_seq1	K10875	RAD54L, RAD54	DNA repair and recombination protein RAD54 and RAD54-like protein	EC:3.6.4.-	ko03440	Homologous recombination	1
comp37600_c0_seq1	K15095	E1.1.1.208	(+)-neomenthol dehydrogenase	EC:1.1.1.208	ko00902	Monoterpenoid biosynthesis	1
comp54707_c2_seq1	K00799	GST, gst	glutathione S-transferase	EC:2.5.1.18	ko00480;ko00980;ko00982	Glutathione metabolism|Metabolism of xenobiotics by cytochrome P450|Drug metabolism - cytochrome P450	3
comp63623_c0_seq1	K14497	PP2C	protein phosphatase 2C	EC:3.1.3.16	ko04075	Plant hormone signal transduction	1
comp43333_c0_seq1	K06674	SMC2	structural maintenance of chromosome 2	NA	ko04111	Cell cycle - yeast	1
comp54482_c0_seq13	K00083	E1.1.1.195	cinnamyl-alcohol dehydrogenase	EC:1.1.1.195	ko00940	Phenylpropanoid biosynthesis	1
comp54762_c2_seq1	K11826	AP2M1	AP-2 complex subunit mu-1	NA	ko04144;ko04961;ko04721	Endocytosis|Endocrine and other factor-regulated calcium reabsorption|Synaptic vesicle cycle	3
comp52865_c0_seq2	K06126	COQ6	ubiquinone biosynthesis monooxygenase Coq6	EC:1.14.13.-	ko00130	Ubiquinone and other terpenoid-quinone biosynthesis	1
comp95491_c0_seq1	K01061	E3.1.1.45	carboxymethylenebutenolidase	EC:3.1.1.45	ko00361;ko00364;ko00623	Chlorocyclohexane and chlorobenzene degradation|Fluorobenzoate degradation|Toluene degradation	3
comp76635_c0_seq1	K03016	RPB8, POLR2H	DNA-directed RNA polymerases I, II, and III subunit RPABC3	NA	ko03020;ko00230;ko00240;ko04623	RNA polymerase|Purine metabolism|Pyrimidine metabolism|Cytosolic DNA-sensing pathway	4
comp92455_c0_seq1	K00099	dxr	1-deoxy-D-xylulose-5-phosphate reductoisomerase	EC:1.1.1.267	ko00900	Terpenoid backbone biosynthesis	1
comp38114_c0_seq3	K10666	RNF5	E3 ubiquitin-protein ligase RNF5	EC:2.3.2.27	ko04141	Protein processing in endoplasmic reticulum	1
comp77702_c0_seq1	K15404	K15404, CER1	aldehyde decarbonylase	EC:4.1.99.5	ko00073	Cutin, suberine and wax biosynthesis	1
comp42260_c0_seq1	K00605	gcvT, AMT	aminomethyltransferase	EC:2.1.2.10	ko00260;ko00630;ko00670;ko01200	Glycine, serine and threonine metabolism|Glyoxylate and dicarboxylate metabolism|One carbon pool by folate|Carbon metabolism	4
comp22509_c0_seq1	K05868	CCNB	cyclin B	NA	ko04110;ko04115;ko04068;ko04914	Cell cycle|p53 signaling pathway|FoxO signaling pathway|Progesterone-mediated oocyte maturation	4
comp72723_c0_seq1	K05765	CFL	cofilin	NA	ko04810;ko04360;ko04666	Regulation of actin cytoskeleton|Axon guidance|Fc gamma R-mediated phagocytosis	3
comp48465_c0_seq1	K10532	HGSNAT	heparan-alpha-glucosaminide N-acetyltransferase	EC:2.3.1.78	ko04142;ko00531	Lysosome|Glycosaminoglycan degradation	2
comp62937_c0_seq1	K14407	CSTF2, RNA15	cleavage stimulation factor subunit 2	NA	ko03015	mRNA surveillance pathway	1
comp15879_c0_seq1	K12843	PRPF3, PRP3	U4/U6 small nuclear ribonucleoprotein PRP3	NA	ko03040	Spliceosome	1
comp43167_c1_seq1	K00895	E2.7.1.90, pfk	pyrophosphate--fructose-6-phosphate 1-phosphotransferase	EC:2.7.1.90	ko00051	Fructose and mannose metabolism	1
comp8655_c0_seq1	K00261	GLUD1_2, gdhA	glutamate dehydrogenase (NAD(P)+)	EC:1.4.1.3	ko00250;ko00910;ko00471;ko01200;ko04964	Alanine, aspartate and glutamate metabolism|Nitrogen metabolism|D-Glutamine and D-glutamate metabolism|Carbon metabolism|Proximal tubule bicarbonate reclamation	5
comp30556_c0_seq1	K02150	ATPeV1E, ATP6E	V-type H+-transporting ATPase subunit E	NA	ko04145;ko00190;ko04966;ko04721	Phagosome|Oxidative phosphorylation|Collecting duct acid secretion|Synaptic vesicle cycle	4
comp56813_c1_seq1	K14498	SNRK2	serine/threonine-protein kinase SRK2	EC:2.7.11.1	ko04075	Plant hormone signal transduction	1
comp49201_c3_seq1	K00306	PIPOX	sarcosine oxidase / L-pipecolate oxidase	EC:1.5.3.1 1.5.3.7	ko04146;ko00260;ko00310	Peroxisome|Glycine, serine and threonine metabolism|Lysine degradation	3
comp53927_c0_seq4	K04733	IRAK4	interleukin-1 receptor-associated kinase 4	EC:2.7.11.1	ko04210;ko04064;ko04620;ko04722	Apoptosis|NF-kappa B signaling pathway|Toll-like receptor signaling pathway|Neurotrophin signaling pathway	4
comp93613_c0_seq1	K00232	E1.3.3.6, ACOX1, ACOX3	acyl-CoA oxidase	EC:1.3.3.6	ko04146;ko04024;ko00071;ko00592;ko01040;ko01212;ko03320	Peroxisome|cAMP signaling pathway|Fatty acid degradation|alpha-Linolenic acid metabolism|Biosynthesis of unsaturated fatty acids|Fatty acid metabolism|PPAR signaling pathway	7
comp48498_c0_seq2	K13436	PTI1	pto-interacting protein 1	EC:2.7.11.1	ko04626	Plant-pathogen interaction	1
comp62846_c0_seq1	K00454	LOX2S	lipoxygenase	EC:1.13.11.12	ko00591;ko00592	Linoleic acid metabolism|alpha-Linolenic acid metabolism	2
comp41511_c0_seq1	K02639	petF	ferredoxin	NA	ko00195	Photosynthesis	1
comp49334_c0_seq1	K01918	panC	pantoate--beta-alanine ligase	EC:6.3.2.1	ko00770;ko00410	Pantothenate and CoA biosynthesis|beta-Alanine metabolism	2
comp33835_c0_seq2	K00640	cysE	serine O-acetyltransferase	EC:2.3.1.30	ko00270;ko00920;ko01200;ko01230	Cysteine and methionine metabolism|Sulfur metabolism|Carbon metabolism|Biosynthesis of amino acids	4
comp32135_c0_seq1	K02109	ATPF0B, atpF	F-type H+-transporting ATPase subunit b	NA	ko00190;ko00195	Oxidative phosphorylation|Photosynthesis	2
comp85257_c0_seq1	K01070	frmB, ESD, fghA	S-formylglutathione hydrolase	EC:3.1.2.12	ko00680;ko01200	Methane metabolism|Carbon metabolism	2
comp53239_c0_seq1	K15920	XYL4	beta-D-xylosidase 4	EC:3.2.1.37	ko00500;ko00520	Starch and sucrose metabolism|Amino sugar and nucleotide sugar metabolism	2
comp40451_c0_seq7	K14413	GALT1	beta-1,3-galactosyltransferase	EC:2.4.1.-	ko00513	Various types of N-glycan biosynthesis	1
comp46048_c0_seq2	K14537	NUG2, GNL2	nuclear GTP-binding protein	NA	ko03008	Ribosome biogenesis in eukaryotes	1
comp58799_c0_seq1	K14486	K14486, ARF	auxin response factor	NA	ko04075	Plant hormone signal transduction	1
comp77275_c0_seq1	K09843	E1.14.13.93	(+)-abscisic acid 8'-hydroxylase	EC:1.14.13.93	ko00906	Carotenoid biosynthesis	1
comp51708_c0_seq1	K03146	THI4, THI1	thiamine thiazole synthase	NA	ko00730	Thiamine metabolism	1
comp32685_c0_seq1	K00430	E1.11.1.7	peroxidase	EC:1.11.1.7	ko00940	Phenylpropanoid biosynthesis	1
comp57099_c1_seq13	K12837	U2AF2	splicing factor U2AF 65 kDa subunit	NA	ko03040	Spliceosome	1
comp48253_c0_seq1	K02735	PSMB3	20S proteasome subunit beta 3	EC:3.4.25.1	ko03050	Proteasome	1
comp58036_c0_seq1	K14496	PYL	abscisic acid receptor PYR/PYL family	NA	ko04075	Plant hormone signal transduction	1
comp12345_c0_seq1	K10534	NR	nitrate reductase (NAD(P)H)	EC:1.7.1.1 1.7.1.2 1.7.1.3	ko00910	Nitrogen metabolism	1
comp40708_c0_seq1	K07901	RAB8A, MEL	Ras-related protein Rab-8A	NA	ko04144;ko04152;ko04972	Endocytosis|AMPK signaling pathway|Pancreatic secretion	3
comp43020_c0_seq1	K15397	KCS	3-ketoacyl-CoA synthase	EC:2.3.1.199	ko00062	Fatty acid elongation	1
comp23169_c1_seq1	K00430	E1.11.1.7	peroxidase	EC:1.11.1.7	ko00940	Phenylpropanoid biosynthesis	1
comp53387_c1_seq1	K14513	EIN2	ethylene-insensitive protein 2	NA	ko04075	Plant hormone signal transduction	1
comp27727_c0_seq1	K12837	U2AF2	splicing factor U2AF 65 kDa subunit	NA	ko03040	Spliceosome	1
comp36352_c0_seq1	K03006	RPB1, POLR2A	DNA-directed RNA polymerase II subunit RPB1	EC:2.7.7.6	ko03020;ko00230;ko00240	RNA polymerase|Purine metabolism|Pyrimidine metabolism	3
comp32374_c0_seq1	K00799	GST, gst	glutathione S-transferase	EC:2.5.1.18	ko00480;ko00980;ko00982	Glutathione metabolism|Metabolism of xenobiotics by cytochrome P450|Drug metabolism - cytochrome P450	3
comp42449_c0_seq4	K06689	UBE2D_E, UBC4, UBC5	ubiquitin-conjugating enzyme E2 D/E	EC:2.3.2.23	ko04120;ko04141	Ubiquitin mediated proteolysis|Protein processing in endoplasmic reticulum	2
comp58468_c0_seq1	K00921	PIKFYVE, FAB1	1-phosphatidylinositol-3-phosphate 5-kinase	EC:2.7.1.150	ko04810;ko04145;ko04070;ko00562	Regulation of actin cytoskeleton|Phagosome|Phosphatidylinositol signaling system|Inositol phosphate metabolism	4
comp34934_c0_seq1	K04523	UBQLN, DSK2	ubiquilin	NA	ko04141	Protein processing in endoplasmic reticulum	1
comp59236_c0_seq1	K10534	NR	nitrate reductase (NAD(P)H)	EC:1.7.1.1 1.7.1.2 1.7.1.3	ko00910	Nitrogen metabolism	1
comp53156_c0_seq1	K01807	rpiA	ribose 5-phosphate isomerase A	EC:5.3.1.6	ko00030;ko00710;ko01200;ko01230	Pentose phosphate pathway|Carbon fixation in photosynthetic organisms|Carbon metabolism|Biosynthesis of amino acids	4
comp56340_c1_seq3	K05658	ABCB1	ATP-binding cassette, subfamily B (MDR/TAP), member 1	EC:3.6.3.44	ko02010;ko04976	ABC transporters|Bile secretion	2
comp92682_c0_seq1	K09680	coaW	type II pantothenate kinase	EC:2.7.1.33	ko00770	Pantothenate and CoA biosynthesis	1
comp19479_c0_seq1	K02218	CSNK1, CK1	casein kinase 1	EC:2.7.11.1	ko04340	Hedgehog signaling pathway	1
comp62147_c0_seq1	K00930	argB	acetylglutamate kinase	EC:2.7.2.8	ko01210;ko01230	2-Oxocarboxylic acid metabolism|Biosynthesis of amino acids	2
comp48834_c6_seq1	K05359	ADT, PDT	arogenate/prephenate dehydratase	EC:4.2.1.91 4.2.1.51	ko00400;ko01230	Phenylalanine, tyrosine and tryptophan biosynthesis|Biosynthesis of amino acids	2
comp49695_c0_seq2	K03553	recA	recombination protein RecA	NA	ko03440	Homologous recombination	1
comp96680_c0_seq1	K01723	AOS	hydroperoxide dehydratase	EC:4.2.1.92	ko00592	alpha-Linolenic acid metabolism	1
comp59132_c0_seq1	K01784	galE, GALE	UDP-glucose 4-epimerase	EC:5.1.3.2	ko00052;ko00520	Galactose metabolism|Amino sugar and nucleotide sugar metabolism	2
comp20864_c0_seq2	K01897	ACSL, fadD	long-chain acyl-CoA synthetase	EC:6.2.1.3	ko04146;ko00061;ko00071;ko01212;ko03320;ko04920	Peroxisome|Fatty acid biosynthesis|Fatty acid degradation|Fatty acid metabolism|PPAR signaling pathway|Adipocytokine signaling pathway	6
comp12544_c0_seq1	K13436	PTI1	pto-interacting protein 1	EC:2.7.11.1	ko04626	Plant-pathogen interaction	1
comp19911_c0_seq1	K01188	E3.2.1.21	beta-glucosidase	EC:3.2.1.21	ko00940;ko00500;ko00460	Phenylpropanoid biosynthesis|Starch and sucrose metabolism|Cyanoamino acid metabolism	3
comp48268_c0_seq8	K13288	orn, REX2, REXO2	oligoribonuclease	EC:3.1.-.-	ko03008	Ribosome biogenesis in eukaryotes	1
comp54725_c2_seq3	K10712	ADO	cysteamine dioxygenase	EC:1.13.11.19	ko00430	Taurine and hypotaurine metabolism	1
comp85759_c0_seq1	K14411	MSI	RNA-binding protein Musashi	NA	ko03015	mRNA surveillance pathway	1
comp96201_c0_seq1	K00963	UGP2, galU, galF	UTP--glucose-1-phosphate uridylyltransferase	EC:2.7.7.9	ko00040;ko00052;ko00500;ko00520	Pentose and glucuronate interconversions|Galactose metabolism|Starch and sucrose metabolism|Amino sugar and nucleotide sugar metabolism	4
comp15696_c0_seq2	K00432	E1.11.1.9	glutathione peroxidase	EC:1.11.1.9	ko00590;ko00480;ko04918	Arachidonic acid metabolism|Glutathione metabolism|Thyroid hormone synthesis	3
comp50515_c0_seq9	K06688	UBE2C, UBC11	ubiquitin-conjugating enzyme E2 C	EC:2.3.2.23	ko04120	Ubiquitin mediated proteolysis	1
comp19916_c0_seq1	K02885	RP-L19e, RPL19	large subunit ribosomal protein L19e	NA	ko03010	Ribosome	1
comp46517_c0_seq2	K00767	nadC, QPRT	nicotinate-nucleotide pyrophosphorylase (carboxylating)	EC:2.4.2.19	ko00760	Nicotinate and nicotinamide metabolism	1
comp27108_c0_seq3	K00627	DLAT, aceF, pdhC	pyruvate dehydrogenase E2 component (dihydrolipoamide acetyltransferase)	EC:2.3.1.12	ko00010;ko00020;ko00620;ko01200	Glycolysis / Gluconeogenesis|Citrate cycle (TCA cycle)|Pyruvate metabolism|Carbon metabolism	4
comp15712_c0_seq1	K03809	wrbA	NAD(P)H dehydrogenase (quinone)	EC:1.6.5.2	ko00130	Ubiquinone and other terpenoid-quinone biosynthesis	1
comp9991_c0_seq1	K09503	DNAJA2	DnaJ homolog subfamily A member 2	NA	ko04141	Protein processing in endoplasmic reticulum	1
comp57136_c1_seq1	K10754	RFC1	replication factor C subunit 1	NA	ko03030;ko03420;ko03430	DNA replication|Nucleotide excision repair|Mismatch repair	3
comp15488_c0_seq1	K10534	NR	nitrate reductase (NAD(P)H)	EC:1.7.1.1 1.7.1.2 1.7.1.3	ko00910	Nitrogen metabolism	1
comp48404_c0_seq1	K00130	betB, gbsA	betaine-aldehyde dehydrogenase	EC:1.2.1.8	ko00260	Glycine, serine and threonine metabolism	1
comp51214_c0_seq3	K00430	E1.11.1.7	peroxidase	EC:1.11.1.7	ko00940	Phenylpropanoid biosynthesis	1
comp52064_c0_seq1	K02945	RP-S1, rpsA	small subunit ribosomal protein S1	NA	ko03010	Ribosome	1
comp25344_c0_seq1	K01647	CS, gltA	citrate synthase	EC:2.3.3.1	ko00020;ko00630;ko01200;ko01210;ko01230	Citrate cycle (TCA cycle)|Glyoxylate and dicarboxylate metabolism|Carbon metabolism|2-Oxocarboxylic acid metabolism|Biosynthesis of amino acids	5
comp20170_c0_seq1	K10843	ERCC3, XPB	DNA excision repair protein ERCC-3	EC:3.6.4.12	ko03420;ko03022	Nucleotide excision repair|Basal transcription factors	2
comp13833_c0_seq1	K04564	SOD2	superoxide dismutase, Fe-Mn family	EC:1.15.1.1	ko04146;ko04068;ko04211	Peroxisome|FoxO signaling pathway|Longevity regulating pathway - mammal	3
comp18802_c0_seq1	K00600	glyA, SHMT	glycine hydroxymethyltransferase	EC:2.1.2.1	ko00260;ko00630;ko00680;ko00670;ko00460;ko01200;ko01230	Glycine, serine and threonine metabolism|Glyoxylate and dicarboxylate metabolism|Methane metabolism|One carbon pool by folate|Cyanoamino acid metabolism|Carbon metabolism|Biosynthesis of amino acids	7
comp52231_c0_seq2	K00784	rnz	ribonuclease Z	EC:3.1.26.11	ko03013	RNA transport	1
comp50886_c0_seq2	K12881	THOC4, ALY	THO complex subunit 4	NA	ko03040;ko03013;ko03015	Spliceosome|RNA transport|mRNA surveillance pathway	3
comp16201_c0_seq1	K00145	argC	N-acetyl-gamma-glutamyl-phosphate reductase	EC:1.2.1.38	ko01210;ko01230	2-Oxocarboxylic acid metabolism|Biosynthesis of amino acids	2
comp46235_c0_seq1	K02937	RP-L7e, RPL7	large subunit ribosomal protein L7e	NA	ko03010	Ribosome	1
comp49237_c0_seq3	K08337	ATG7	ubiquitin-like modifier-activating enzyme ATG7	NA	ko04140	Regulation of autophagy	1
comp10598_c0_seq1	K13448	CML	calcium-binding protein CML	NA	ko04626	Plant-pathogen interaction	1
comp49085_c0_seq2	K00387	SUOX	sulfite oxidase	EC:1.8.3.1	ko00920	Sulfur metabolism	1
comp5718_c0_seq1	K04371	MAPK1_3	mitogen-activated protein kinase 1/3	EC:2.7.11.24	ko04114;ko04810;ko04510;ko04520;ko04540;ko04550;ko04010;ko04012;ko04013;ko04014;ko04015;ko04022;ko04024;ko04066;ko04068;ko04071;ko04150;ko04151;ko04350;ko04370;ko04668;ko04261;ko04270;ko04320;ko04360;ko04380;ko04910;ko04912;ko04914;ko04915;ko04916;ko04917;ko04919;ko04921;ko04713;ko04960;ko04062;ko04611;ko04620;ko04621;ko04650;ko04660;ko04662;ko04664;ko04666;ko04720;ko04722;ko04723;ko04724;ko04725…	Oocyte meiosis|Regulation of actin cytoskeleton|Focal adhesion|Adherens junction|Gap junction|Signaling pathways regulating pluripotency of stem cells|MAPK signaling pathway|ErbB signaling pathway|MAPK signaling pathway - fly|Ras signaling pathway|Rap1 signaling pathway|cGMP - PKG signaling pathway|cAMP signaling pathway|HIF-1 signaling pathway|FoxO signaling pathway|Sphingolipid signaling pathwa…	52
comp32391_c0_seq1	K00799	GST, gst	glutathione S-transferase	EC:2.5.1.18	ko00480;ko00980;ko00982	Glutathione metabolism|Metabolism of xenobiotics by cytochrome P450|Drug metabolism - cytochrome P450	3
comp56656_c1_seq1	K00799	GST, gst	glutathione S-transferase	EC:2.5.1.18	ko00480;ko00980;ko00982	Glutathione metabolism|Metabolism of xenobiotics by cytochrome P450|Drug metabolism - cytochrome P450	3
comp30190_c0_seq1	K00430	E1.11.1.7	peroxidase	EC:1.11.1.7	ko00940	Phenylpropanoid biosynthesis	1
comp56660_c0_seq1	K11808	ADE2	phosphoribosylaminoimidazole carboxylase	EC:4.1.1.21	ko00230	Purine metabolism	1
comp27628_c0_seq1	K00799	GST, gst	glutathione S-transferase	EC:2.5.1.18	ko00480;ko00980;ko00982	Glutathione metabolism|Metabolism of xenobiotics by cytochrome P450|Drug metabolism - cytochrome P450	3
comp79888_c0_seq1	K01507	ppa	inorganic pyrophosphatase	EC:3.6.1.1	ko00190	Oxidative phosphorylation	1
comp48624_c0_seq5	K15918	GLYK	D-glycerate 3-kinase	EC:2.7.1.31	ko00260;ko00630;ko00561;ko01200	Glycine, serine and threonine metabolism|Glyoxylate and dicarboxylate metabolism|Glycerolipid metabolism|Carbon metabolism	4
comp40822_c0_seq1	K03025	RPC6, POLR3F	DNA-directed RNA polymerase III subunit RPC6	NA	ko03020;ko00230;ko00240;ko04623	RNA polymerase|Purine metabolism|Pyrimidine metabolism|Cytosolic DNA-sensing pathway	4
comp47822_c0_seq3	K00761	upp, UPRT	uracil phosphoribosyltransferase	EC:2.4.2.9	ko00240	Pyrimidine metabolism	1
comp48911_c0_seq1	K03531	ftsZ	cell division protein FtsZ	NA	ko04112	Cell cycle - Caulobacter	1
comp15718_c0_seq1	K02921	RP-L37Ae, RPL37A	large subunit ribosomal protein L37Ae	NA	ko03010	Ribosome	1
comp56630_c1_seq66	K10747	LIG1	DNA ligase 1	EC:6.5.1.1 6.5.1.6 6.5.1.7	ko03030;ko03410;ko03420;ko03430	DNA replication|Base excision repair|Nucleotide excision repair|Mismatch repair	4
comp56096_c1_seq1	K00134	GAPDH, gapA	glyceraldehyde 3-phosphate dehydrogenase	EC:1.2.1.12	ko04066;ko00010;ko00710;ko01200;ko01230	HIF-1 signaling pathway|Glycolysis / Gluconeogenesis|Carbon fixation in photosynthetic organisms|Carbon metabolism|Biosynthesis of amino acids	5
comp13303_c0_seq1	K00889	PIP5K	1-phosphatidylinositol-4-phosphate 5-kinase	EC:2.7.1.68	ko04810;ko04144;ko04070;ko00562;ko04666	Regulation of actin cytoskeleton|Endocytosis|Phosphatidylinositol signaling system|Inositol phosphate metabolism|Fc gamma R-mediated phagocytosis	5
comp51050_c1_seq1	K10636	AMFR, GP78	autocrine motility factor receptor	EC:2.3.2.27	ko04141	Protein processing in endoplasmic reticulum	1
comp43210_c0_seq1	K02936	RP-L7Ae, RPL7A	large subunit ribosomal protein L7Ae	NA	ko03010	Ribosome	1
comp47638_c1_seq1	K00799	GST, gst	glutathione S-transferase	EC:2.5.1.18	ko00480;ko00980;ko00982	Glutathione metabolism|Metabolism of xenobiotics by cytochrome P450|Drug metabolism - cytochrome P450	3
comp79555_c0_seq1	K00384	trxB	thioredoxin reductase (NADPH)	EC:1.8.1.9	ko00450;ko00240	Selenocompound metabolism|Pyrimidine metabolism	2
comp49781_c0_seq1	K01322	PREP	prolyl oligopeptidase	EC:3.4.21.26	ko04614	Renin-angiotensin system	1
comp45136_c0_seq1	K12603	CNOT6, CCR4	CCR4-NOT transcription complex subunit 6	EC:3.1.13.4	ko03018	RNA degradation	1
comp46527_c0_seq1	K01915	glnA, GLUL	glutamine synthetase	EC:6.3.1.2	ko02020;ko00250;ko00630;ko00910;ko01230;ko04724;ko04727	Two-component system|Alanine, aspartate and glutamate metabolism|Glyoxylate and dicarboxylate metabolism|Nitrogen metabolism|Biosynthesis of amino acids|Glutamatergic synapse|GABAergic synapse	7
comp33229_c0_seq1	K02717	psbP	photosystem II oxygen-evolving enhancer protein 2	NA	ko00195	Photosynthesis	1
comp57270_c2_seq4	K12591	RRP6, EXOSC10	exosome complex exonuclease RRP6	EC:3.1.13.-	ko03018	RNA degradation	1
comp56815_c0_seq6	K16055	TPS	trehalose 6-phosphate synthase/phosphatase	EC:2.4.1.15 3.1.3.12	ko00500	Starch and sucrose metabolism	1
comp19331_c0_seq2	K03357	APC10, DOC1	anaphase-promoting complex subunit 10	NA	ko04110;ko04111;ko04113;ko04114;ko04120;ko04914	Cell cycle|Cell cycle - yeast|Meiosis - yeast|Oocyte meiosis|Ubiquitin mediated proteolysis|Progesterone-mediated oocyte maturation	6
comp13137_c0_seq1	K03259	EIF4E	translation initiation factor 4E	NA	ko04066;ko04150;ko04151;ko03013;ko04211;ko04910	HIF-1 signaling pathway|mTOR signaling pathway|PI3K-Akt signaling pathway|RNA transport|Longevity regulating pathway - mammal|Insulin signaling pathway	6
comp41624_c0_seq1	K02183	CALM	calmodulin	NA	ko04114;ko04014;ko04015;ko04020;ko04022;ko04024;ko04070;ko04261;ko04270;ko04970;ko04971;ko04910;ko04912;ko04915;ko04916;ko04921;ko04922;ko04925;ko04626;ko04713;ko04720;ko04722;ko04728;ko04740;ko04744;ko04745;ko04750	Oocyte meiosis|Ras signaling pathway|Rap1 signaling pathway|Calcium signaling pathway|cGMP - PKG signaling pathway|cAMP signaling pathway|Phosphatidylinositol signaling system|Adrenergic signaling in cardiomyocytes|Vascular smooth muscle contraction|Salivary secretion|Gastric acid secretion|Insulin signaling pathway|GnRH signaling pathway|Estrogen signaling pathway|Melanogenesis|Oxytocin signalin…	27
comp52286_c1_seq2	K04482	RAD51	DNA repair protein RAD51	NA	ko03440;ko03460	Homologous recombination|Fanconi anemia pathway	2
comp33824_c0_seq1	K13424	WRKY33	WRKY transcription factor 33	NA	ko04626	Plant-pathogen interaction	1
comp4408_c0_seq1	K01535	E3.6.3.6	H+-transporting ATPase	EC:3.6.3.6	ko00190	Oxidative phosphorylation	1
comp52242_c1_seq1	K01191	E3.2.1.24	alpha-mannosidase	EC:3.2.1.24	ko00511	Other glycan degradation	1
comp5712_c0_seq1	K08903	psb28	photosystem II 13kDa protein	NA	ko00195	Photosynthesis	1
comp77283_c0_seq1	K00422	E1.10.3.1	polyphenol oxidase	EC:1.10.3.1	ko00350;ko00950	Tyrosine metabolism|Isoquinoline alkaloid biosynthesis	2
comp95787_c0_seq1	K06269	PPP1C	serine/threonine-protein phosphatase PP1 catalytic subunit	EC:3.1.3.16	ko04113;ko04114;ko04810;ko04510;ko04022;ko04024;ko04390;ko03015;ko04261;ko04270;ko04910;ko04921;ko04611;ko04720;ko04728;ko04750	Meiosis - yeast|Oocyte meiosis|Regulation of actin cytoskeleton|Focal adhesion|cGMP - PKG signaling pathway|cAMP signaling pathway|Hippo signaling pathway|mRNA surveillance pathway|Adrenergic signaling in cardiomyocytes|Vascular smooth muscle contraction|Insulin signaling pathway|Oxytocin signaling pathway|Platelet activation|Long-term potentiation|Dopaminergic synapse|Inflammatory mediator regul…	16
comp36715_c1_seq1	K00028	E1.1.1.39	malate dehydrogenase (decarboxylating)	EC:1.1.1.39	ko00620;ko00710;ko01200	Pyruvate metabolism|Carbon fixation in photosynthetic organisms|Carbon metabolism	3
comp52262_c1_seq1	K01945	purD	phosphoribosylamine--glycine ligase	EC:6.3.4.13	ko00230	Purine metabolism	1
comp79427_c0_seq1	K02871	RP-L13, MRPL13, rplM	large subunit ribosomal protein L13	NA	ko03010	Ribosome	1
comp34372_c0_seq2	K19355	MAN	mannan endo-1,4-beta-mannosidase	EC:3.2.1.78	ko00051	Fructose and mannose metabolism	1
comp41797_c0_seq1	K00640	cysE	serine O-acetyltransferase	EC:2.3.1.30	ko00270;ko00920;ko01200;ko01230	Cysteine and methionine metabolism|Sulfur metabolism|Carbon metabolism|Biosynthesis of amino acids	4
comp38708_c1_seq1	K02155	ATPeV0C, ATP6L	V-type H+-transporting ATPase 16kDa proteolipid subunit	NA	ko04142;ko04145;ko00190;ko04966;ko04721	Lysosome|Phagosome|Oxidative phosphorylation|Collecting duct acid secretion|Synaptic vesicle cycle	5
comp63466_c0_seq1	K01783	rpe, RPE	ribulose-phosphate 3-epimerase	EC:5.1.3.1	ko00030;ko00040;ko00710;ko01200;ko01230	Pentose phosphate pathway|Pentose and glucuronate interconversions|Carbon fixation in photosynthetic organisms|Carbon metabolism|Biosynthesis of amino acids	5
comp51448_c0_seq1	K00514	ZDS, crtQ	zeta-carotene desaturase	EC:1.3.5.6	ko00906	Carotenoid biosynthesis	1
comp49634_c0_seq1	K02981	RP-S2e, RPS2	small subunit ribosomal protein S2e	NA	ko03010	Ribosome	1
comp30459_c0_seq5	K08064	NFYA	nuclear transcription factor Y, alpha	NA	ko04612	Antigen processing and presentation	1
comp21776_c0_seq1	K05391	CNGF	cyclic nucleotide gated channel, other eukaryote	NA	ko04626	Plant-pathogen interaction	1
comp14042_c0_seq1	K03526	gcpE, ispG	(E)-4-hydroxy-3-methylbut-2-enyl-diphosphate synthase	EC:1.17.7.1 1.17.7.3	ko00900	Terpenoid backbone biosynthesis	1
comp29661_c0_seq1	K13464	JAZ	jasmonate ZIM domain-containing protein	NA	ko04075	Plant hormone signal transduction	1
comp42751_c0_seq1	K00852	rbsK, RBKS	ribokinase	EC:2.7.1.15	ko00030	Pentose phosphate pathway	1
comp44940_c0_seq3	K01595	ppc	phosphoenolpyruvate carboxylase	EC:4.1.1.31	ko00620;ko00680;ko00710;ko00720;ko01200	Pyruvate metabolism|Methane metabolism|Carbon fixation in photosynthetic organisms|Carbon fixation pathways in prokaryotes|Carbon metabolism	5
comp55648_c0_seq1	K10798	PARP	poly	ADP-ribose polymerase	ko03410	Base excision repair	1
comp40986_c1_seq1	K12115	ZTL	clock-associated PAS protein ZTL	NA	ko04712	Circadian rhythm - plant	1
comp52048_c0_seq1	K09580	PDIA1, P4HB	protein disulfide-isomerase A1	EC:5.3.4.1	ko04141	Protein processing in endoplasmic reticulum	1
comp42009_c0_seq2	K02981	RP-S2e, RPS2	small subunit ribosomal protein S2e	NA	ko03010	Ribosome	1
comp38053_c1_seq1	K05929	E2.1.1.103, NMT	phosphoethanolamine N-methyltransferase	EC:2.1.1.103	ko00564	Glycerophospholipid metabolism	1
comp78389_c0_seq1	K06119	SQD2	sulfoquinovosyltransferase	EC:2.4.1.-	ko00561	Glycerolipid metabolism	1
comp53494_c1_seq6	K00522	FTH1	ferritin heavy chain	EC:1.16.3.2	ko04978	Mineral absorption	1
comp43653_c1_seq1	K16903	TAA1	L-tryptophan---pyruvate aminotransferase	EC:2.6.1.99	ko00380	Tryptophan metabolism	1
comp60774_c0_seq1	K09840	NCED	9-cis-epoxycarotenoid dioxygenase	EC:1.13.11.51	ko00906	Carotenoid biosynthesis	1
comp91569_c0_seq1	K15095	E1.1.1.208	(+)-neomenthol dehydrogenase	EC:1.1.1.208	ko00902	Monoterpenoid biosynthesis	1
comp27403_c0_seq1	K12338	UGT75C1	anthocyanidin 3-O-glucoside 5-O-glucosyltransferase	EC:2.4.1.298	ko00942	Anthocyanin biosynthesis	1
comp51992_c0_seq1	K01824	EBP	cholestenol delta-isomerase	EC:5.3.3.5	ko00100	Steroid biosynthesis	1
comp51221_c0_seq4	K01738	cysK	cysteine synthase A	EC:2.5.1.47	ko00270;ko00920;ko01200;ko01230	Cysteine and methionine metabolism|Sulfur metabolism|Carbon metabolism|Biosynthesis of amino acids	4
comp31679_c1_seq2	K11778	DHDDS, RER2, SRT1	ditrans,polycis-polyprenyl diphosphate synthase	EC:2.5.1.87	ko00900	Terpenoid backbone biosynthesis	1
comp57779_c0_seq1	K03937	NDUFS4	NADH dehydrogenase (ubiquinone) Fe-S protein 4	NA	ko00190	Oxidative phosphorylation	1
comp57713_c0_seq1	K01611	speD, AMD1	S-adenosylmethionine decarboxylase	EC:4.1.1.50	ko00270;ko00330	Cysteine and methionine metabolism|Arginine and proline metabolism	2
comp49874_c0_seq2	K00008	SORD, gutB	L-iditol 2-dehydrogenase	EC:1.1.1.14	ko00040;ko00051	Pentose and glucuronate interconversions|Fructose and mannose metabolism	2
comp49992_c0_seq1	K03544	clpX, CLPX	ATP-dependent Clp protease ATP-binding subunit ClpX	NA	ko04112	Cell cycle - Caulobacter	1
comp83490_c0_seq1	K11093	SNRP70	U1 small nuclear ribonucleoprotein 70kDa	NA	ko03040	Spliceosome	1
comp54716_c0_seq3	K14001	SIL1, SLS1	nucleotide exchange factor SIL1	NA	ko04141	Protein processing in endoplasmic reticulum	1
comp52967_c0_seq1	K00895	E2.7.1.90, pfk	pyrophosphate--fructose-6-phosphate 1-phosphotransferase	EC:2.7.1.90	ko00051	Fructose and mannose metabolism	1
comp47290_c0_seq2	K00847	E2.7.1.4, scrK	fructokinase	EC:2.7.1.4	ko00051;ko00500;ko00520	Fructose and mannose metabolism|Starch and sucrose metabolism|Amino sugar and nucleotide sugar metabolism	3
comp56216_c1_seq4	K01557	FAHD1	acylpyruvate hydrolase	EC:3.7.1.5	ko00350	Tyrosine metabolism	1
comp67253_c0_seq1	K11129	NHP2, NOLA2	H/ACA ribonucleoprotein complex subunit 2	NA	ko03008	Ribosome biogenesis in eukaryotes	1
comp17899_c0_seq1	K12486	SMAP	stromal membrane-associated protein	NA	ko04144	Endocytosis	1
comp35134_c3_seq1	K05658	ABCB1	ATP-binding cassette, subfamily B (MDR/TAP), member 1	EC:3.6.3.44	ko02010;ko04976	ABC transporters|Bile secretion	2
comp55934_c1_seq6	K00627	DLAT, aceF, pdhC	pyruvate dehydrogenase E2 component (dihydrolipoamide acetyltransferase)	EC:2.3.1.12	ko00010;ko00020;ko00620;ko01200	Glycolysis / Gluconeogenesis|Citrate cycle (TCA cycle)|Pyruvate metabolism|Carbon metabolism	4
comp43533_c0_seq63	K02350	POLZ1, rev3	DNA polymerase zeta	EC:2.7.7.7	ko03460	Fanconi anemia pathway	1
comp35130_c0_seq2	K05894	OPR	12-oxophytodienoic acid reductase	EC:1.3.1.42	ko00592	alpha-Linolenic acid metabolism	1
comp49604_c0_seq1	K11583	PPP2R3	serine/threonine-protein phosphatase 2A regulatory subunit B''	NA	ko04071;ko04151;ko04152;ko03015;ko04261;ko04728	Sphingolipid signaling pathway|PI3K-Akt signaling pathway|AMPK signaling pathway|mRNA surveillance pathway|Adrenergic signaling in cardiomyocytes|Dopaminergic synapse	6
comp45252_c0_seq2	K00811	ASP5	aspartate aminotransferase, chloroplastic	EC:2.6.1.1	ko00250;ko00270;ko00330;ko00350;ko00360;ko00400;ko00950;ko00960;ko01210;ko01230	Alanine, aspartate and glutamate metabolism|Cysteine and methionine metabolism|Arginine and proline metabolism|Tyrosine metabolism|Phenylalanine metabolism|Phenylalanine, tyrosine and tryptophan biosynthesis|Isoquinoline alkaloid biosynthesis|Tropane, piperidine and pyridine alkaloid biosynthesis|2-Oxocarboxylic acid metabolism|Biosynthesis of amino acids	10
comp51089_c0_seq6	K01610	E4.1.1.49, pckA	phosphoenolpyruvate carboxykinase (ATP)	EC:4.1.1.49	ko00010;ko00020;ko00620;ko00710;ko01200	Glycolysis / Gluconeogenesis|Citrate cycle (TCA cycle)|Pyruvate metabolism|Carbon fixation in photosynthetic organisms|Carbon metabolism	5
comp46114_c0_seq2	K15542	PFS2	polyadenylation factor subunit 2	NA	ko03015	mRNA surveillance pathway	1
comp36228_c0_seq1	K11087	SNRPD1, SMD1	small nuclear ribonucleoprotein D1	NA	ko03040	Spliceosome	1
comp30735_c0_seq1	K02978	RP-S27e, RPS27	small subunit ribosomal protein S27e	NA	ko03010	Ribosome	1
comp25369_c0_seq1	K08081	TR1	tropinone reductase I	EC:1.1.1.206	ko00960	Tropane, piperidine and pyridine alkaloid biosynthesis	1
comp20908_c0_seq1	K15404	K15404, CER1	aldehyde decarbonylase	EC:4.1.99.5	ko00073	Cutin, suberine and wax biosynthesis	1
comp35455_c0_seq1	K02964	RP-S18e, RPS18	small subunit ribosomal protein S18e	NA	ko03010	Ribosome	1
comp54398_c1_seq64	K03842	ALG1	beta-1,4-mannosyltransferase	EC:2.4.1.142	ko00510;ko00513	N-Glycan biosynthesis|Various types of N-glycan biosynthesis	2
comp43131_c0_seq2	K14398	CPSF6_7	cleavage and polyadenylation specificity factor subunit 6/7	NA	ko03015	mRNA surveillance pathway	1
comp98652_c0_seq1	K14572	MDN1, REA1	midasin	NA	ko03008	Ribosome biogenesis in eukaryotes	1
comp40338_c0_seq1	K03781	katE, CAT, catB, srpA	catalase	EC:1.11.1.6	ko04146;ko04068;ko00380;ko00630;ko01200;ko04211	Peroxisome|FoxO signaling pathway|Tryptophan metabolism|Glyoxylate and dicarboxylate metabolism|Carbon metabolism|Longevity regulating pathway - mammal	6
comp33590_c0_seq1	K02183	CALM	calmodulin	NA	ko04114;ko04014;ko04015;ko04020;ko04022;ko04024;ko04070;ko04261;ko04270;ko04970;ko04971;ko04910;ko04912;ko04915;ko04916;ko04921;ko04922;ko04925;ko04626;ko04713;ko04720;ko04722;ko04728;ko04740;ko04744;ko04745;ko04750	Oocyte meiosis|Ras signaling pathway|Rap1 signaling pathway|Calcium signaling pathway|cGMP - PKG signaling pathway|cAMP signaling pathway|Phosphatidylinositol signaling system|Adrenergic signaling in cardiomyocytes|Vascular smooth muscle contraction|Salivary secretion|Gastric acid secretion|Insulin signaling pathway|GnRH signaling pathway|Estrogen signaling pathway|Melanogenesis|Oxytocin signalin…	27
comp92381_c0_seq1	K13379	RGP, UTM	reversibly glycosylated polypeptide / UDP-arabinopyranose mutase	EC:2.4.1.- 5.4.99.30	ko00520	Amino sugar and nucleotide sugar metabolism	1
comp74337_c0_seq1	K01051	E3.1.1.11	pectinesterase	EC:3.1.1.11	ko00040;ko00500	Pentose and glucuronate interconversions|Starch and sucrose metabolism	2
comp54071_c1_seq7	K13456	RIN4	RPM1-interacting protein 4	NA	ko04626	Plant-pathogen interaction	1
comp43365_c0_seq1	K01784	galE, GALE	UDP-glucose 4-epimerase	EC:5.1.3.2	ko00052;ko00520	Galactose metabolism|Amino sugar and nucleotide sugar metabolism	2
comp30455_c0_seq1	K12338	UGT75C1	anthocyanidin 3-O-glucoside 5-O-glucosyltransferase	EC:2.4.1.298	ko00942	Anthocyanin biosynthesis	1
comp88927_c0_seq1	K01193	E3.2.1.26, sacA	beta-fructofuranosidase	EC:3.2.1.26	ko00052;ko00500	Galactose metabolism|Starch and sucrose metabolism	2
comp5031_c0_seq1	K13126	PABPC	polyadenylate-binding protein	NA	ko03018;ko03013;ko03015	RNA degradation|RNA transport|mRNA surveillance pathway	3
comp53477_c1_seq7	K08873	SMG1	serine/threonine-protein kinase SMG1	EC:2.7.11.1	ko03015	mRNA surveillance pathway	1
comp82987_c0_seq1	K14484	IAA	auxin-responsive protein IAA	NA	ko04075	Plant hormone signal transduction	1
comp50325_c0_seq5	K00799	GST, gst	glutathione S-transferase	EC:2.5.1.18	ko00480;ko00980;ko00982	Glutathione metabolism|Metabolism of xenobiotics by cytochrome P450|Drug metabolism - cytochrome P450	3
comp48953_c0_seq1	K10632	BRAP	BRCA1-associated protein	EC:2.3.2.27	ko04014	Ras signaling pathway	1
comp40242_c0_seq1	K03008	RPB11, POLR2J	DNA-directed RNA polymerase II subunit RPB11	NA	ko03020;ko00230;ko00240	RNA polymerase|Purine metabolism|Pyrimidine metabolism	3
comp92883_c0_seq1	K00213	DHCR7	7-dehydrocholesterol reductase	EC:1.3.1.21	ko00100	Steroid biosynthesis	1
comp15629_c0_seq1	K00549	metE	5-methyltetrahydropteroyltriglutamate--homocysteine methyltransferase	EC:2.1.1.14	ko00270;ko00450;ko01230	Cysteine and methionine metabolism|Selenocompound metabolism|Biosynthesis of amino acids	3
comp66137_c0_seq1	K10643	CNOT4, NOT4, MOT2	CCR4-NOT transcription complex subunit 4	EC:2.3.2.27	ko03018	RNA degradation	1
comp49645_c0_seq1	K08486	STX1B_2_3	syntaxin 1B/2/3	NA	ko04130;ko04721	SNARE interactions in vesicular transport|Synaptic vesicle cycle	2
comp49000_c0_seq1	K01886	QARS, glnS	glutaminyl-tRNA synthetase	EC:6.1.1.18	ko00970	Aminoacyl-tRNA biosynthesis	1
comp58607_c0_seq1	K07195	EXOC7, EXO70	exocyst complex component 7	NA	ko04910	Insulin signaling pathway	1
comp47934_c0_seq2	K01114	plcC	phospholipase C	EC:3.1.4.3	ko00562;ko00564;ko00565;ko04919	Inositol phosphate metabolism|Glycerophospholipid metabolism|Ether lipid metabolism|Thyroid hormone signaling pathway	4
comp98530_c0_seq1	K00514	ZDS, crtQ	zeta-carotene desaturase	EC:1.3.5.6	ko00906	Carotenoid biosynthesis	1
comp43504_c0_seq1	K02115	ATPF1G, atpG	F-type H+-transporting ATPase subunit gamma	NA	ko00190;ko00195	Oxidative phosphorylation|Photosynthesis	2
comp94718_c0_seq1	K01006	ppdK	pyruvate, orthophosphate dikinase	EC:2.7.9.1	ko00620;ko00710;ko00720;ko01200	Pyruvate metabolism|Carbon fixation in photosynthetic organisms|Carbon fixation pathways in prokaryotes|Carbon metabolism	4
comp100140_c0_seq1	K02968	RP-S20, rpsT	small subunit ribosomal protein S20	NA	ko03010	Ribosome	1
comp40103_c0_seq1	K12834	PHF5A	PHD finger-like domain-containing protein 5A	NA	ko03040	Spliceosome	1
comp38426_c1_seq7	K03544	clpX, CLPX	ATP-dependent Clp protease ATP-binding subunit ClpX	NA	ko04112	Cell cycle - Caulobacter	1
comp49627_c0_seq3	K10396	KIF5	kinesin family member 5	NA	ko04144;ko04728	Endocytosis|Dopaminergic synapse	2
comp46044_c0_seq4	K05658	ABCB1	ATP-binding cassette, subfamily B (MDR/TAP), member 1	EC:3.6.3.44	ko02010;ko04976	ABC transporters|Bile secretion	2
comp54733_c4_seq1	K00430	E1.11.1.7	peroxidase	EC:1.11.1.7	ko00940	Phenylpropanoid biosynthesis	1
comp49832_c1_seq1	K13065	E2.3.1.133, HCT	shikimate O-hydroxycinnamoyltransferase	EC:2.3.1.133	ko00940;ko00941;ko00945	Phenylpropanoid biosynthesis|Flavonoid biosynthesis|Stilbenoid, diarylheptanoid and gingerol biosynthesis	3
comp44305_c2_seq1	K00787	FDPS	farnesyl diphosphate synthase	EC:2.5.1.1 2.5.1.10	ko00900	Terpenoid backbone biosynthesis	1
comp33848_c0_seq2	K00053	ilvC	ketol-acid reductoisomerase	EC:1.1.1.86	ko00290;ko00770;ko01210;ko01230	Valine, leucine and isoleucine biosynthesis|Pantothenate and CoA biosynthesis|2-Oxocarboxylic acid metabolism|Biosynthesis of amino acids	4
comp46075_c0_seq2	K07466	RFA1, RPA1, rpa	replication factor A1	NA	ko03030;ko03420;ko03430;ko03440;ko03460	DNA replication|Nucleotide excision repair|Mismatch repair|Homologous recombination|Fanconi anemia pathway	5
comp15876_c0_seq1	K13412	CPK	calcium-dependent protein kinase	EC:2.7.11.1	ko04626	Plant-pathogen interaction	1
comp36553_c0_seq3	K10775	E4.3.1.24	phenylalanine ammonia-lyase	EC:4.3.1.24	ko00360;ko00940	Phenylalanine metabolism|Phenylpropanoid biosynthesis	2
comp15753_c1_seq1	K00228	CPOX, hemF	coproporphyrinogen III oxidase	EC:1.3.3.3	ko00860	Porphyrin and chlorophyll metabolism	1
comp15652_c1_seq1	K06689	UBE2D_E, UBC4, UBC5	ubiquitin-conjugating enzyme E2 D/E	EC:2.3.2.23	ko04120;ko04141	Ubiquitin mediated proteolysis|Protein processing in endoplasmic reticulum	2
comp93988_c0_seq1	K02969	RP-S20e, RPS20	small subunit ribosomal protein S20e	NA	ko03010	Ribosome	1
comp30839_c0_seq1	K02206	CDK2	cyclin-dependent kinase 2	EC:2.7.11.22	ko04110;ko04114;ko04115;ko04068;ko04151;ko04914	Cell cycle|Oocyte meiosis|p53 signaling pathway|FoxO signaling pathway|PI3K-Akt signaling pathway|Progesterone-mediated oocyte maturation	6
comp47905_c0_seq1	K14016	UFD1	ubiquitin fusion degradation protein 1	NA	ko04141	Protein processing in endoplasmic reticulum	1
comp40200_c0_seq14	K01074	PPT	palmitoyl-protein thioesterase	EC:3.1.2.22	ko04142;ko00062;ko01212	Lysosome|Fatty acid elongation|Fatty acid metabolism	3
comp55801_c0_seq1	K06228	FU	fused	EC:2.7.11.1	ko04340	Hedgehog signaling pathway	1
comp97582_c0_seq1	K15397	KCS	3-ketoacyl-CoA synthase	EC:2.3.1.199	ko00062	Fatty acid elongation	1
comp42091_c1_seq2	K08241	E2.1.1.141	jasmonate O-methyltransferase	EC:2.1.1.141	ko00592	alpha-Linolenic acid metabolism	1
comp77021_c0_seq1	K00940	ndk, NME	nucleoside-diphosphate kinase	EC:2.7.4.6	ko00230;ko00240	Purine metabolism|Pyrimidine metabolism	2
comp76319_c0_seq1	K01365	CTSL	cathepsin L	EC:3.4.22.15	ko04142;ko04145;ko04612	Lysosome|Phagosome|Antigen processing and presentation	3
comp6147_c0_seq1	K00963	UGP2, galU, galF	UTP--glucose-1-phosphate uridylyltransferase	EC:2.7.7.9	ko00040;ko00052;ko00500;ko00520	Pentose and glucuronate interconversions|Galactose metabolism|Starch and sucrose metabolism|Amino sugar and nucleotide sugar metabolism	4
comp84755_c0_seq1	K03428	E2.1.1.11, chlM, bchM	magnesium-protoporphyrin O-methyltransferase	EC:2.1.1.11	ko00860	Porphyrin and chlorophyll metabolism	1
comp43174_c0_seq2	K05289	GAA1	glycosylphosphatidylinositol transamidase	NA	ko00563	Glycosylphosphatidylinositol(GPI)-anchor biosynthesis	1
comp42628_c0_seq1	K03239	EIF2B1	translation initiation factor eIF-2B subunit alpha	NA	ko03013	RNA transport	1
comp49137_c0_seq10	K02723	psbY	photosystem II PsbY protein	NA	ko00195	Photosynthesis	1
comp72530_c0_seq1	K02989	RP-S5e, RPS5	small subunit ribosomal protein S5e	NA	ko03010	Ribosome	1
comp51046_c0_seq3	K13356	FAR	alcohol-forming fatty acyl-CoA reductase	EC:1.2.1.84	ko04146;ko00073	Peroxisome|Cutin, suberine and wax biosynthesis	2
comp67453_c0_seq1	K18482	ADCL	4-amino-4-deoxychorismate lyase	EC:4.1.3.38	ko00790	Folate biosynthesis	1
comp19483_c0_seq2	K02867	RP-L11, MRPL11, rplK	large subunit ribosomal protein L11	NA	ko03010	Ribosome	1
comp47910_c0_seq1	K10744	RNASEH2B	ribonuclease H2 subunit B	NA	ko03030	DNA replication	1
comp57909_c0_seq1	K08272	CAB39, MO25	calcium binding protein 39	NA	ko04150;ko04152	mTOR signaling pathway|AMPK signaling pathway	2
comp48789_c0_seq1	K14484	IAA	auxin-responsive protein IAA	NA	ko04075	Plant hormone signal transduction	1
comp51449_c0_seq8	K14561	IMP4	U3 small nucleolar ribonucleoprotein protein IMP4	NA	ko03008	Ribosome biogenesis in eukaryotes	1
comp58010_c0_seq1	K13448	CML	calcium-binding protein CML	NA	ko04626	Plant-pathogen interaction	1
comp56446_c1_seq2	K02291	crtB	phytoene synthase	EC:2.5.1.32	ko00906	Carotenoid biosynthesis	1
comp41215_c0_seq3	K02932	RP-L5e, RPL5	large subunit ribosomal protein L5e	NA	ko03010	Ribosome	1
comp20676_c0_seq1	K03963	NDUFB7	NADH dehydrogenase (ubiquinone) 1 beta subcomplex subunit 7	NA	ko00190	Oxidative phosphorylation	1
comp40389_c0_seq1	K00430	E1.11.1.7	peroxidase	EC:1.11.1.7	ko00940	Phenylpropanoid biosynthesis	1
comp22505_c0_seq3	K08866	TTK, MPS1	serine/threonine-protein kinase TTK/MPS1	EC:2.7.12.1	ko04110;ko04111	Cell cycle|Cell cycle - yeast	2
comp96322_c0_seq1	K05280	E1.14.13.21	flavonoid 3'-monooxygenase	EC:1.14.13.21	ko00941;ko00944	Flavonoid biosynthesis|Flavone and flavonol biosynthesis	2
comp43675_c1_seq1	K01568	E4.1.1.1, pdc	pyruvate decarboxylase	EC:4.1.1.1	ko00010	Glycolysis / Gluconeogenesis	1
comp41777_c0_seq1	K03009	RPB12, POLR2K	DNA-directed RNA polymerases I, II, and III subunit RPABC4	NA	ko03020;ko00230;ko00240;ko04623	RNA polymerase|Purine metabolism|Pyrimidine metabolism|Cytosolic DNA-sensing pathway	4
comp30883_c0_seq1	K10775	E4.3.1.24	phenylalanine ammonia-lyase	EC:4.3.1.24	ko00360;ko00940	Phenylalanine metabolism|Phenylpropanoid biosynthesis	2
comp57435_c1_seq2	K12813	DHX16	pre-mRNA-splicing factor ATP-dependent RNA helicase DHX16	EC:3.6.4.13	ko03040	Spliceosome	1
comp43849_c0_seq2	K10882	EME1, MMS4	crossover junction endonuclease EME1	EC:3.1.22.-	ko03440;ko03460	Homologous recombination|Fanconi anemia pathway	2
comp41633_c0_seq6	K12839	SMNDC1, SPF30	survival of motor neuron-related-splicing factor 30	NA	ko03040	Spliceosome	1
comp47372_c0_seq1	K01648	ACLY	ATP citrate (pro-S)-lyase	EC:2.3.3.8	ko00020;ko00720	Citrate cycle (TCA cycle)|Carbon fixation pathways in prokaryotes	2
comp23880_c1_seq1	K00615	E2.2.1.1, tktA, tktB	transketolase	EC:2.2.1.1	ko00030;ko00710;ko01051;ko01200;ko01230	Pentose phosphate pathway|Carbon fixation in photosynthetic organisms|Biosynthesis of ansamycins|Carbon metabolism|Biosynthesis of amino acids	5
comp43607_c0_seq1	K03013	RPB5, POLR2E	DNA-directed RNA polymerases I, II, and III subunit RPABC1	NA	ko03020;ko00230;ko00240;ko04623	RNA polymerase|Purine metabolism|Pyrimidine metabolism|Cytosolic DNA-sensing pathway	4
comp49351_c1_seq3	K05658	ABCB1	ATP-binding cassette, subfamily B (MDR/TAP), member 1	EC:3.6.3.44	ko02010;ko04976	ABC transporters|Bile secretion	2
comp93237_c0_seq1	K14411	MSI	RNA-binding protein Musashi	NA	ko03015	mRNA surveillance pathway	1
comp39632_c0_seq5	K01749	hemC, HMBS	hydroxymethylbilane synthase	EC:2.5.1.61	ko00860	Porphyrin and chlorophyll metabolism	1
comp9978_c0_seq1	K11353	NDUFA13	NADH dehydrogenase (ubiquinone) 1 alpha subcomplex subunit 13	NA	ko00190	Oxidative phosphorylation	1
comp30950_c1_seq1	K02930	RP-L4e, RPL4	large subunit ribosomal protein L4e	NA	ko03010	Ribosome	1
comp12651_c0_seq1	K14497	PP2C	protein phosphatase 2C	EC:3.1.3.16	ko04075	Plant hormone signal transduction	1
comp49164_c1_seq2	K18835	WRKY2	WRKY transcription factor 2	NA	ko04626	Plant-pathogen interaction	1
comp37982_c0_seq1	K08905	psaG	photosystem I subunit V	NA	ko00195	Photosynthesis	1
comp37459_c0_seq2	K01213	E3.2.1.67	galacturan 1,4-alpha-galacturonidase	EC:3.2.1.67	ko00040;ko00500	Pentose and glucuronate interconversions|Starch and sucrose metabolism	2
comp88471_c0_seq1	K14004	SEC13	protein transport protein SEC13	NA	ko04141;ko03013	Protein processing in endoplasmic reticulum|RNA transport	2
comp56491_c0_seq7	K01904	4CL	4-coumarate--CoA ligase	EC:6.2.1.12	ko00360;ko00940;ko00130	Phenylalanine metabolism|Phenylpropanoid biosynthesis|Ubiquinone and other terpenoid-quinone biosynthesis	3
comp57043_c1_seq1	K03234	EEF2	elongation factor 2	NA	ko04152;ko04921	AMPK signaling pathway|Oxytocin signaling pathway	2
comp75472_c0_seq1	K03046	rpoC	DNA-directed RNA polymerase subunit beta'	EC:2.7.7.6	ko03020;ko00230;ko00240	RNA polymerase|Purine metabolism|Pyrimidine metabolism	3
comp29258_c0_seq1	K12742	ispS	isoprene synthase	EC:4.2.3.27	ko00900	Terpenoid backbone biosynthesis	1
comp46312_c0_seq1	K02639	petF	ferredoxin	NA	ko00195	Photosynthesis	1
comp46894_c0_seq12	K00588	E2.1.1.104	caffeoyl-CoA O-methyltransferase	EC:2.1.1.104	ko00360;ko00940;ko00941;ko00945	Phenylalanine metabolism|Phenylpropanoid biosynthesis|Flavonoid biosynthesis|Stilbenoid, diarylheptanoid and gingerol biosynthesis	4
comp23518_c0_seq1	K00817	hisC	histidinol-phosphate aminotransferase	EC:2.6.1.9	ko00340;ko00350;ko00360;ko00400;ko00401;ko00960;ko01230	Histidine metabolism|Tyrosine metabolism|Phenylalanine metabolism|Phenylalanine, tyrosine and tryptophan biosynthesis|Novobiocin biosynthesis|Tropane, piperidine and pyridine alkaloid biosynthesis|Biosynthesis of amino acids	7
comp42733_c0_seq1	K01366	CTSH	cathepsin H	EC:3.4.22.16	ko04142	Lysosome	1
comp57687_c0_seq1	K14486	K14486, ARF	auxin response factor	NA	ko04075	Plant hormone signal transduction	1
comp36843_c0_seq1	K06129	LYPLA3	lysophospholipase III	EC:3.1.1.5	ko04142;ko00564	Lysosome|Glycerophospholipid metabolism	2
comp53546_c1_seq17	K10803	XRCC1	DNA-repair protein XRCC1	NA	ko03410	Base excision repair	1
comp40289_c1_seq6	K15889	PCME	prenylcysteine alpha-carboxyl methylesterase	EC:3.1.1.-	ko00900	Terpenoid backbone biosynthesis	1
comp30254_c0_seq1	K00235	SDHB, SDH2	succinate dehydrogenase (ubiquinone) iron-sulfur subunit	EC:1.3.5.1	ko00020;ko00190;ko01200	Citrate cycle (TCA cycle)|Oxidative phosphorylation|Carbon metabolism	3
comp93548_c0_seq1	K00831	serC, PSAT1	phosphoserine aminotransferase	EC:2.6.1.52	ko00260;ko00680;ko00750;ko01200;ko01230	Glycine, serine and threonine metabolism|Methane metabolism|Vitamin B6 metabolism|Carbon metabolism|Biosynthesis of amino acids	5
comp63189_c0_seq1	K15849	PAT, AAT	bifunctional aspartate aminotransferase and glutamate/aspartate-prephenate aminotransferase	EC:2.6.1.1 2.6.1.78 2.6.1.79	ko00350;ko00360;ko00400;ko00950;ko00960;ko01230	Tyrosine metabolism|Phenylalanine metabolism|Phenylalanine, tyrosine and tryptophan biosynthesis|Isoquinoline alkaloid biosynthesis|Tropane, piperidine and pyridine alkaloid biosynthesis|Biosynthesis of amino acids	6
comp44553_c0_seq1	K01051	E3.1.1.11	pectinesterase	EC:3.1.1.11	ko00040;ko00500	Pentose and glucuronate interconversions|Starch and sucrose metabolism	2
comp51413_c0_seq1	K01465	URA4, pyrC	dihydroorotase	EC:3.5.2.3	ko00240	Pyrimidine metabolism	1
comp38341_c0_seq1	K14721	RPC5, POLR3E	DNA-directed RNA polymerase III subunit RPC5	NA	ko03020;ko00230;ko00240;ko04623	RNA polymerase|Purine metabolism|Pyrimidine metabolism|Cytosolic DNA-sensing pathway	4
comp80433_c0_seq1	K03940	NDUFS7	NADH dehydrogenase (ubiquinone) Fe-S protein 7	EC:1.6.5.3 1.6.99.3	ko00190	Oxidative phosphorylation	1
comp70624_c0_seq1	K01673	cynT, can	carbonic anhydrase	EC:4.2.1.1	ko00910	Nitrogen metabolism	1
comp55050_c3_seq7	K02977	RP-S27Ae, RPS27A	small subunit ribosomal protein S27Ae	NA	ko03010	Ribosome	1
comp71721_c0_seq1	K12133	LHY	MYB-related transcription factor LHY	NA	ko04712	Circadian rhythm - plant	1
comp53402_c0_seq3	K00940	ndk, NME	nucleoside-diphosphate kinase	EC:2.7.4.6	ko00230;ko00240	Purine metabolism|Pyrimidine metabolism	2
comp94514_c0_seq1	K16055	TPS	trehalose 6-phosphate synthase/phosphatase	EC:2.4.1.15 3.1.3.12	ko00500	Starch and sucrose metabolism	1
comp80862_c0_seq1	K01736	aroC	chorismate synthase	EC:4.2.3.5	ko00400;ko01230	Phenylalanine, tyrosine and tryptophan biosynthesis|Biosynthesis of amino acids	2
comp51753_c0_seq104	K11517	HAO	(S)-2-hydroxy-acid oxidase	EC:1.1.3.15	ko04146;ko00630;ko01200	Peroxisome|Glyoxylate and dicarboxylate metabolism|Carbon metabolism	3
comp60022_c0_seq1	K01490	AMPD	AMP deaminase	EC:3.5.4.6	ko00230	Purine metabolism	1
comp85019_c0_seq1	K00770	E2.4.2.24	1,4-beta-D-xylan synthase	EC:2.4.2.24	ko00500;ko00520	Starch and sucrose metabolism|Amino sugar and nucleotide sugar metabolism	2
comp50677_c1_seq1	K01623	ALDO	fructose-bisphosphate aldolase, class I	EC:4.1.2.13	ko00010;ko00030;ko00051;ko00680;ko00710;ko01200;ko01230	Glycolysis / Gluconeogenesis|Pentose phosphate pathway|Fructose and mannose metabolism|Methane metabolism|Carbon fixation in photosynthetic organisms|Carbon metabolism|Biosynthesis of amino acids	7
comp20981_c0_seq1	K02927	RP-L40e, RPL40	large subunit ribosomal protein L40e	NA	ko03010	Ribosome	1
comp51659_c0_seq248	K00499	E1.14.15.7	choline monooxygenase	EC:1.14.15.7	ko00260	Glycine, serine and threonine metabolism	1
comp48114_c0_seq2	K03178	UBE1, UBA1	ubiquitin-activating enzyme E1	EC:6.2.1.45	ko04120	Ubiquitin mediated proteolysis	1
comp58073_c0_seq1	K14962	WDR82, SWD2, CPS35	COMPASS component SWD2	NA	ko03015	mRNA surveillance pathway	1
comp54921_c1_seq9	K18696	GDE1	glycerophosphodiester phosphodiesterase	EC:3.1.4.46	ko00564	Glycerophospholipid metabolism	1
comp50092_c0_seq3	K12605	CNOT2, NOT2	CCR4-NOT transcription complex subunit 2	NA	ko03018	RNA degradation	1
comp42997_c0_seq2	K14760	AAE14	acyl-activating enzyme 14	EC:6.2.1.26	ko00130	Ubiquinone and other terpenoid-quinone biosynthesis	1
comp15130_c0_seq1	K03006	RPB1, POLR2A	DNA-directed RNA polymerase II subunit RPB1	EC:2.7.7.6	ko03020;ko00230;ko00240	RNA polymerase|Purine metabolism|Pyrimidine metabolism	3
comp56413_c3_seq2	K04079	htpG, HSP90A	molecular chaperone HtpG	NA	ko04151;ko04141;ko04914;ko04915;ko04626;ko04612;ko04621	PI3K-Akt signaling pathway|Protein processing in endoplasmic reticulum|Progesterone-mediated oocyte maturation|Estrogen signaling pathway|Plant-pathogen interaction|Antigen processing and presentation|NOD-like receptor signaling pathway	7
comp42733_c1_seq1	K01366	CTSH	cathepsin H	EC:3.4.22.16	ko04142	Lysosome	1
comp69516_c0_seq1	K02913	RP-L33, MRPL33, rpmG	large subunit ribosomal protein L33	NA	ko03010	Ribosome	1
comp72792_c0_seq1	K05917	CYP51	sterol 14-demethylase	EC:1.14.13.70	ko00100	Steroid biosynthesis	1
comp19481_c1_seq1	K00517	E1.14.-.-		EC:1.14.-.-	ko00945;ko00903;ko00363;ko00624;ko00627	Stilbenoid, diarylheptanoid and gingerol biosynthesis|Limonene and pinene degradation|Bisphenol degradation|Polycyclic aromatic hydrocarbon degradation|Aminobenzoate degradation	5
comp38981_c0_seq1	K04565	SOD1	superoxide dismutase, Cu-Zn family	EC:1.15.1.1	ko04146	Peroxisome	1
comp15742_c0_seq1	K16055	TPS	trehalose 6-phosphate synthase/phosphatase	EC:2.4.1.15 3.1.3.12	ko00500	Starch and sucrose metabolism	1
comp6244_c0_seq1	K02985	RP-S3e, RPS3	small subunit ribosomal protein S3e	NA	ko03010	Ribosome	1
comp79858_c0_seq1	K07195	EXOC7, EXO70	exocyst complex component 7	NA	ko04910	Insulin signaling pathway	1
comp34851_c0_seq1	K01535	E3.6.3.6	H+-transporting ATPase	EC:3.6.3.6	ko00190	Oxidative phosphorylation	1
comp55868_c0_seq1	K01209	E3.2.1.55, abfA	alpha-N-arabinofuranosidase	EC:3.2.1.55	ko00520	Amino sugar and nucleotide sugar metabolism	1
comp44949_c0_seq1	K01623	ALDO	fructose-bisphosphate aldolase, class I	EC:4.1.2.13	ko00010;ko00030;ko00051;ko00680;ko00710;ko01200;ko01230	Glycolysis / Gluconeogenesis|Pentose phosphate pathway|Fructose and mannose metabolism|Methane metabolism|Carbon fixation in photosynthetic organisms|Carbon metabolism|Biosynthesis of amino acids	7
comp48114_c2_seq1	K03178	UBE1, UBA1	ubiquitin-activating enzyme E1	EC:6.2.1.45	ko04120	Ubiquitin mediated proteolysis	1
comp50302_c0_seq3	K08678	UXS1, uxs	UDP-glucuronate decarboxylase	EC:4.1.1.35	ko00500;ko00520	Starch and sucrose metabolism|Amino sugar and nucleotide sugar metabolism	2
comp15678_c0_seq1	K07374	TUBA	tubulin alpha	NA	ko04540;ko04145	Gap junction|Phagosome	2
comp87754_c0_seq1	K04392	RAC1	Ras-related C3 botulinum toxin substrate 1	NA	ko04810;ko04510;ko04520;ko04145;ko04010;ko04014;ko04015;ko04024;ko04071;ko04151;ko04310;ko04370;ko04360;ko04380;ko04972;ko04062;ko04620;ko04650;ko04662;ko04664;ko04666;ko04670;ko04722	Regulation of actin cytoskeleton|Focal adhesion|Adherens junction|Phagosome|MAPK signaling pathway|Ras signaling pathway|Rap1 signaling pathway|cAMP signaling pathway|Sphingolipid signaling pathway|PI3K-Akt signaling pathway|Wnt signaling pathway|VEGF signaling pathway|Axon guidance|Osteoclast differentiation|Pancreatic secretion|Chemokine signaling pathway|Toll-like receptor signaling pathway|Na…	23
comp91045_c0_seq1	K18121	GLYR	glyoxylate/succinic semialdehyde reductase	EC:1.1.1.79 1.1.1.-	ko00630;ko00650;ko01200	Glyoxylate and dicarboxylate metabolism|Butanoate metabolism|Carbon metabolism	3
comp44394_c0_seq3	K00861	RFK, FMN1	riboflavin kinase	EC:2.7.1.26	ko00740	Riboflavin metabolism	1
comp58517_c0_seq1	K14682	argAB	amino-acid N-acetyltransferase	EC:2.3.1.1	ko01210;ko01230	2-Oxocarboxylic acid metabolism|Biosynthesis of amino acids	2
comp42580_c0_seq2	K10571	DET1	de-etiolated-1	NA	ko04120	Ubiquitin mediated proteolysis	1
comp27377_c0_seq1	K01193	E3.2.1.26, sacA	beta-fructofuranosidase	EC:3.2.1.26	ko00052;ko00500	Galactose metabolism|Starch and sucrose metabolism	2
comp59515_c0_seq1	K04506	SIAH1	E3 ubiquitin-protein ligase SIAH1	EC:2.3.2.27	ko04115;ko04310;ko04120	p53 signaling pathway|Wnt signaling pathway|Ubiquitin mediated proteolysis	3
comp56032_c0_seq12	K19562	BIO3-BIO1	bifunctional dethiobiotin synthetase / adenosylmethionine---8-amino-7-oxononanoate aminotransferase	EC:6.3.3.3 2.6.1.62	ko00780	Biotin metabolism	1
comp78676_c0_seq1	K02962	RP-S17e, RPS17	small subunit ribosomal protein S17e	NA	ko03010	Ribosome	1
comp53061_c0_seq1	K11420	EHMT	euchromatic histone-lysine N-methyltransferase	EC:2.1.1.43	ko00310;ko04211	Lysine degradation|Longevity regulating pathway - mammal	2
comp56457_c0_seq5	K04706	PIAS1	E3 SUMO-protein ligase PIAS1	NA	ko04630;ko04120	Jak-STAT signaling pathway|Ubiquitin mediated proteolysis	2
comp56133_c0_seq7	K14498	SNRK2	serine/threonine-protein kinase SRK2	EC:2.7.11.1	ko04075	Plant hormone signal transduction	1
comp38038_c0_seq1	K00855	PRK, prkB	phosphoribulokinase	EC:2.7.1.19	ko00710;ko01200	Carbon fixation in photosynthetic organisms|Carbon metabolism	2
comp48009_c0_seq6	K13832	aroDE, DHQ-SDH	3-dehydroquinate dehydratase / shikimate dehydrogenase	EC:4.2.1.10 1.1.1.25	ko00400;ko01230	Phenylalanine, tyrosine and tryptophan biosynthesis|Biosynthesis of amino acids	2
comp50124_c0_seq2	K08681	pdxT, pdx2	5'-phosphate synthase pdxT subunit	EC:4.3.3.6	ko00750	Vitamin B6 metabolism	1
comp987_c0_seq1	K13436	PTI1	pto-interacting protein 1	EC:2.7.11.1	ko04626	Plant-pathogen interaction	1
comp5029_c0_seq1	K06689	UBE2D_E, UBC4, UBC5	ubiquitin-conjugating enzyme E2 D/E	EC:2.3.2.23	ko04120;ko04141	Ubiquitin mediated proteolysis|Protein processing in endoplasmic reticulum	2
comp52702_c1_seq4	K14641	APY1_2	apyrase	EC:3.6.1.5	ko00230;ko00240	Purine metabolism|Pyrimidine metabolism	2
comp37866_c0_seq1	K02923	RP-L38e, RPL38	large subunit ribosomal protein L38e	NA	ko03010	Ribosome	1
comp36272_c0_seq1	K07937	ARF1	ADP-ribosylation factor 1	NA	ko04144	Endocytosis	1
comp35784_c0_seq1	K01657	trpE	anthranilate synthase component I	EC:4.1.3.27	ko00400;ko01230	Phenylalanine, tyrosine and tryptophan biosynthesis|Biosynthesis of amino acids	2
comp85456_c0_seq1	K18857	ADH1	alcohol dehydrogenase class-P	EC:1.1.1.1	ko00350;ko00010;ko00071;ko00592	Tyrosine metabolism|Glycolysis / Gluconeogenesis|Fatty acid degradation|alpha-Linolenic acid metabolism	4
comp18483_c0_seq1	K01759	GLO1, gloA	lactoylglutathione lyase	EC:4.4.1.5	ko04011;ko00620	MAPK signaling pathway - yeast|Pyruvate metabolism	2
comp3727_c0_seq1	K01363	CTSB	cathepsin B	EC:3.4.22.1	ko04142;ko04612	Lysosome|Antigen processing and presentation	2
comp40986_c2_seq1	K12115	ZTL	clock-associated PAS protein ZTL	NA	ko04712	Circadian rhythm - plant	1
comp38771_c1_seq2	K05572	ndhA	NAD(P)H-quinone oxidoreductase subunit 1	EC:1.6.5.3	ko00190	Oxidative phosphorylation	1
comp56156_c2_seq3	K10601	SYVN1, HRD1	E3 ubiquitin-protein ligase synoviolin	EC:2.3.2.27	ko04120;ko04141	Ubiquitin mediated proteolysis|Protein processing in endoplasmic reticulum	2
comp80557_c0_seq1	K13464	JAZ	jasmonate ZIM domain-containing protein	NA	ko04075	Plant hormone signal transduction	1
comp39637_c0_seq3	K01803	TPI, tpiA	triosephosphate isomerase (TIM)	EC:5.3.1.1	ko00010;ko00051;ko00562;ko00710;ko01200;ko01230	Glycolysis / Gluconeogenesis|Fructose and mannose metabolism|Inositol phosphate metabolism|Carbon fixation in photosynthetic organisms|Carbon metabolism|Biosynthesis of amino acids	6
comp54750_c0_seq3	K12355	REF1	coniferyl-aldehyde dehydrogenase	EC:1.2.1.68	ko00940	Phenylpropanoid biosynthesis	1
comp57459_c0_seq2	K09842	AAO3	abscisic-aldehyde oxidase	EC:1.2.3.14	ko00906	Carotenoid biosynthesis	1
comp54581_c0_seq1	K03884	ND6	NADH-ubiquinone oxidoreductase chain 6	EC:1.6.5.3	ko00190	Oxidative phosphorylation	1
comp70132_c0_seq1	K01738	cysK	cysteine synthase A	EC:2.5.1.47	ko00270;ko00920;ko01200;ko01230	Cysteine and methionine metabolism|Sulfur metabolism|Carbon metabolism|Biosynthesis of amino acids	4
comp51117_c0_seq2	K03544	clpX, CLPX	ATP-dependent Clp protease ATP-binding subunit ClpX	NA	ko04112	Cell cycle - Caulobacter	1
comp48731_c0_seq1	K13510	LPCAT1_2	lysophosphatidylcholine acyltransferase / lyso-PAF acetyltransferase	EC:2.3.1.23 2.3.1.67	ko00564;ko00565	Glycerophospholipid metabolism|Ether lipid metabolism	2
comp53859_c0_seq1	K01183	E3.2.1.14	chitinase	EC:3.2.1.14	ko00520	Amino sugar and nucleotide sugar metabolism	1
comp14385_c0_seq1	K01623	ALDO	fructose-bisphosphate aldolase, class I	EC:4.1.2.13	ko00010;ko00030;ko00051;ko00680;ko00710;ko01200;ko01230	Glycolysis / Gluconeogenesis|Pentose phosphate pathway|Fructose and mannose metabolism|Methane metabolism|Carbon fixation in photosynthetic organisms|Carbon metabolism|Biosynthesis of amino acids	7
comp73385_c0_seq1	K01188	E3.2.1.21	beta-glucosidase	EC:3.2.1.21	ko00940;ko00500;ko00460	Phenylpropanoid biosynthesis|Starch and sucrose metabolism|Cyanoamino acid metabolism	3
comp38811_c0_seq1	K03248	EIF3G	translation initiation factor 3 subunit G	NA	ko03013	RNA transport	1
comp44636_c1_seq1	K04482	RAD51	DNA repair protein RAD51	NA	ko03440;ko03460	Homologous recombination|Fanconi anemia pathway	2
comp51444_c0_seq3	K03542	psbS	photosystem II 22kDa protein	NA	ko00195	Photosynthesis	1
comp50513_c0_seq1	K01051	E3.1.1.11	pectinesterase	EC:3.1.1.11	ko00040;ko00500	Pentose and glucuronate interconversions|Starch and sucrose metabolism	2
comp40222_c0_seq2	K05282	E1.14.11.12	gibberellin 20-oxidase	EC:1.14.11.12	ko00904	Diterpenoid biosynthesis	1
comp66113_c0_seq1	K01623	ALDO	fructose-bisphosphate aldolase, class I	EC:4.1.2.13	ko00010;ko00030;ko00051;ko00680;ko00710;ko01200;ko01230	Glycolysis / Gluconeogenesis|Pentose phosphate pathway|Fructose and mannose metabolism|Methane metabolism|Carbon fixation in photosynthetic organisms|Carbon metabolism|Biosynthesis of amino acids	7
comp43743_c0_seq2	K02726	PSMA2	20S proteasome subunit alpha 2	EC:3.4.25.1	ko03050	Proteasome	1
comp49908_c0_seq1	K06269	PPP1C	serine/threonine-protein phosphatase PP1 catalytic subunit	EC:3.1.3.16	ko04113;ko04114;ko04810;ko04510;ko04022;ko04024;ko04390;ko03015;ko04261;ko04270;ko04910;ko04921;ko04611;ko04720;ko04728;ko04750	Meiosis - yeast|Oocyte meiosis|Regulation of actin cytoskeleton|Focal adhesion|cGMP - PKG signaling pathway|cAMP signaling pathway|Hippo signaling pathway|mRNA surveillance pathway|Adrenergic signaling in cardiomyocytes|Vascular smooth muscle contraction|Insulin signaling pathway|Oxytocin signaling pathway|Platelet activation|Long-term potentiation|Dopaminergic synapse|Inflammatory mediator regul…	16
comp93494_c0_seq1	K03147	thiC	phosphomethylpyrimidine synthase	EC:4.1.99.17	ko00730	Thiamine metabolism	1
comp48716_c0_seq8	K07252	E3.6.1.43	dolichyldiphosphatase	EC:3.6.1.43	ko00510	N-Glycan biosynthesis	1
comp31064_c0_seq3	K00860	cysC	adenylylsulfate kinase	EC:2.7.1.25	ko00920;ko00230	Sulfur metabolism|Purine metabolism	2
comp55042_c0_seq1	K00016	LDH, ldh	L-lactate dehydrogenase	EC:1.1.1.27	ko00270;ko00010;ko00620;ko00640;ko04922	Cysteine and methionine metabolism|Glycolysis / Gluconeogenesis|Pyruvate metabolism|Propanoate metabolism|Glucagon signaling pathway	5
comp21253_c0_seq1	K00864	glpK, GK	glycerol kinase	EC:2.7.1.30	ko00561;ko03320;ko04626	Glycerolipid metabolism|PPAR signaling pathway|Plant-pathogen interaction	3
comp42041_c0_seq1	K01824	EBP	cholestenol delta-isomerase	EC:5.3.3.5	ko00100	Steroid biosynthesis	1
comp38534_c1_seq2	K01834	PGAM, gpmA	2,3-bisphosphoglycerate-dependent phosphoglycerate mutase	EC:5.4.2.11	ko00260;ko00010;ko00680;ko01200;ko01230;ko04922	Glycine, serine and threonine metabolism|Glycolysis / Gluconeogenesis|Methane metabolism|Carbon metabolism|Biosynthesis of amino acids|Glucagon signaling pathway	6
comp81845_c0_seq1	K12856	PRPF8, PRP8	pre-mRNA-processing factor 8	NA	ko03040	Spliceosome	1
comp8013_c0_seq2	K12486	SMAP	stromal membrane-associated protein	NA	ko04144	Endocytosis	1
comp14465_c0_seq1	K12133	LHY	MYB-related transcription factor LHY	NA	ko04712	Circadian rhythm - plant	1
comp49456_c1_seq1	K02917	RP-L35Ae, RPL35A	large subunit ribosomal protein L35Ae	NA	ko03010	Ribosome	1
comp50106_c0_seq1	K14431	TGA	transcription factor TGA	NA	ko04075	Plant hormone signal transduction	1
comp50728_c0_seq1	K10801	MBD4	methyl-CpG-binding domain protein 4	EC:3.2.2.-	ko03410	Base excision repair	1
comp89040_c0_seq1	K13412	CPK	calcium-dependent protein kinase	EC:2.7.11.1	ko04626	Plant-pathogen interaction	1
comp51908_c0_seq1	K14492	ARR-A	two-component response regulator ARR-A family	NA	ko04075	Plant hormone signal transduction	1
comp57701_c0_seq1	K09291	TPR, MLP1, MLP2	nucleoprotein TPR	NA	ko04011;ko03013	MAPK signaling pathway - yeast|RNA transport	2
comp84451_c0_seq1	K14157	AASS	alpha-aminoadipic semialdehyde synthase	EC:1.5.1.8 1.5.1.9	ko00310	Lysine degradation	1
comp38344_c0_seq2	K02983	RP-S30e, RPS30	small subunit ribosomal protein S30e	NA	ko03010	Ribosome	1
comp43690_c0_seq1	K02942	RP-LP1, RPLP1	large subunit ribosomal protein LP1	NA	ko03010	Ribosome	1
comp44746_c0_seq32	K00696	E2.4.1.14	sucrose-phosphate synthase	EC:2.4.1.14	ko00500	Starch and sucrose metabolism	1
comp35044_c0_seq1	K01784	galE, GALE	UDP-glucose 4-epimerase	EC:5.1.3.2	ko00052;ko00520	Galactose metabolism|Amino sugar and nucleotide sugar metabolism	2
comp68104_c0_seq1	K14496	PYL	abscisic acid receptor PYR/PYL family	NA	ko04075	Plant hormone signal transduction	1
comp73196_c0_seq1	K00457	HPD, hppD	4-hydroxyphenylpyruvate dioxygenase	EC:1.13.11.27	ko00350;ko00360;ko00130	Tyrosine metabolism|Phenylalanine metabolism|Ubiquinone and other terpenoid-quinone biosynthesis	3
comp56862_c3_seq13	K10251	HSD17B12, KAR, IFA38	17beta-estradiol 17-dehydrogenase / very-long-chain 3-oxoacyl-CoA reductase	EC:1.1.1.62 1.1.1.330	ko00062;ko00140;ko01040;ko01212	Fatty acid elongation|Steroid hormone biosynthesis|Biosynthesis of unsaturated fatty acids|Fatty acid metabolism	4
comp34168_c0_seq1	K02113	ATPF1D, atpH	F-type H+-transporting ATPase subunit delta	NA	ko00190;ko00195	Oxidative phosphorylation|Photosynthesis	2
comp93340_c0_seq1	K01885	EARS, gltX	glutamyl-tRNA synthetase	EC:6.1.1.17	ko00970;ko00860	Aminoacyl-tRNA biosynthesis|Porphyrin and chlorophyll metabolism	2
comp52286_c0_seq1	K04482	RAD51	DNA repair protein RAD51	NA	ko03440;ko03460	Homologous recombination|Fanconi anemia pathway	2
comp23007_c0_seq1	K01051	E3.1.1.11	pectinesterase	EC:3.1.1.11	ko00040;ko00500	Pentose and glucuronate interconversions|Starch and sucrose metabolism	2
comp51997_c1_seq1	K01762	ACS	1-aminocyclopropane-1-carboxylate synthase	EC:4.4.1.14	ko00270	Cysteine and methionine metabolism	1
comp52049_c0_seq2	K01285	PRCP	lysosomal Pro-X carboxypeptidase	EC:3.4.16.2	ko04974;ko04614	Protein digestion and absorption|Renin-angiotensin system	2
comp21101_c0_seq1	K15803	GERD	(-)-germacrene D synthase	EC:4.2.3.22 4.2.3.75	ko00909	Sesquiterpenoid and triterpenoid biosynthesis	1
comp23888_c1_seq1	K05582	ndhK	NAD(P)H-quinone oxidoreductase subunit K	EC:1.6.5.3	ko00190	Oxidative phosphorylation	1
comp55721_c0_seq11	K01814	hisA	phosphoribosylformimino-5-aminoimidazole carboxamide ribotide isomerase	EC:5.3.1.16	ko00340;ko01230	Histidine metabolism|Biosynthesis of amino acids	2
comp45787_c0_seq1	K03537	POP5	ribonuclease P/MRP protein subunit POP5	EC:3.1.26.5	ko03008;ko03013	Ribosome biogenesis in eukaryotes|RNA transport	2
comp56723_c0_seq16	K14400	PCF11	pre-mRNA cleavage complex 2 protein Pcf11	NA	ko03015	mRNA surveillance pathway	1
comp53236_c0_seq4	K04125	E1.14.11.13	gibberellin 2-oxidase	EC:1.14.11.13	ko00904	Diterpenoid biosynthesis	1
comp37705_c0_seq7	K13513	LCLAT1, AGPAT8	lysocardiolipin and lysophospholipid acyltransferase	EC:2.3.1.- 2.3.1.51	ko00561;ko00564	Glycerolipid metabolism|Glycerophospholipid metabolism	2
comp49480_c0_seq1	K01940	argG, ASS1	argininosuccinate synthase	EC:6.3.4.5	ko00250;ko01230	Alanine, aspartate and glutamate metabolism|Biosynthesis of amino acids	2
comp24930_c0_seq1	K14431	TGA	transcription factor TGA	NA	ko04075	Plant hormone signal transduction	1
comp1648_c0_seq1	K00927	PGK, pgk	phosphoglycerate kinase	EC:2.7.2.3	ko00010;ko00710;ko01200;ko01230	Glycolysis / Gluconeogenesis|Carbon fixation in photosynthetic organisms|Carbon metabolism|Biosynthesis of amino acids	4
comp88056_c0_seq1	K01653	E2.2.1.6S, ilvH, ilvN	acetolactate synthase I/III small subunit	EC:2.2.1.6	ko00290;ko00650;ko00660;ko00770;ko01210;ko01230	Valine, leucine and isoleucine biosynthesis|Butanoate metabolism|C5-Branched dibasic acid metabolism|Pantothenate and CoA biosynthesis|2-Oxocarboxylic acid metabolism|Biosynthesis of amino acids	6
comp57835_c0_seq1	K13648	GAUT	alpha-1,4-galacturonosyltransferase	EC:2.4.1.43	ko00500;ko00520	Starch and sucrose metabolism|Amino sugar and nucleotide sugar metabolism	2
comp47020_c0_seq2	K14493	GID1	gibberellin receptor GID1	EC:3.-.-.-	ko04075	Plant hormone signal transduction	1
comp25397_c0_seq1	K04565	SOD1	superoxide dismutase, Cu-Zn family	EC:1.15.1.1	ko04146	Peroxisome	1
comp3307_c0_seq1	K02916	RP-L35, MRPL35, rpmI	large subunit ribosomal protein L35	NA	ko03010	Ribosome	1
comp82577_c0_seq1	K00799	GST, gst	glutathione S-transferase	EC:2.5.1.18	ko00480;ko00980;ko00982	Glutathione metabolism|Metabolism of xenobiotics by cytochrome P450|Drug metabolism - cytochrome P450	3
comp48477_c0_seq1	K09588	CYP90A1, CPD	cytochrome P450, family 90, subfamily A, polypeptide 1	EC:1.14.-.-	ko00905	Brassinosteroid biosynthesis	1
comp74956_c0_seq1	K07901	RAB8A, MEL	Ras-related protein Rab-8A	NA	ko04144;ko04152;ko04972	Endocytosis|AMPK signaling pathway|Pancreatic secretion	3
comp94542_c0_seq1	K18858	CHAT	(Z)-3-hexen-1-ol acetyltransferase	EC:2.3.1.195	ko00592	alpha-Linolenic acid metabolism	1
comp51031_c1_seq1	K03283	HSPA1_8	heat shock 70kDa protein 1/8	NA	ko04144;ko04010;ko04141;ko03040;ko04915;ko04612	Endocytosis|MAPK signaling pathway|Protein processing in endoplasmic reticulum|Spliceosome|Estrogen signaling pathway|Antigen processing and presentation	6
comp97422_c0_seq1	K00975	glgC	glucose-1-phosphate adenylyltransferase	EC:2.7.7.27	ko00500;ko00520	Starch and sucrose metabolism|Amino sugar and nucleotide sugar metabolism	2
comp67980_c0_seq1	K00128	E1.2.1.3	aldehyde dehydrogenase (NAD+)	EC:1.2.1.3	ko00280;ko00310;ko00330;ko00340;ko00380;ko00010;ko00040;ko00053;ko00620;ko00071;ko00561;ko00410;ko00903;ko00625	Valine, leucine and isoleucine degradation|Lysine degradation|Arginine and proline metabolism|Histidine metabolism|Tryptophan metabolism|Glycolysis / Gluconeogenesis|Pentose and glucuronate interconversions|Ascorbate and aldarate metabolism|Pyruvate metabolism|Fatty acid degradation|Glycerolipid metabolism|beta-Alanine metabolism|Limonene and pinene degradation|Chloroalkane and chloroalkene degra…	14
comp53833_c0_seq9	K11594	DDX3X, bel	ATP-dependent RNA helicase DDX3X	EC:3.6.4.13	ko04622	RIG-I-like receptor signaling pathway	1
comp31290_c1_seq1	K01126	E3.1.4.46, glpQ, ugpQ	glycerophosphoryl diester phosphodiesterase	EC:3.1.4.46	ko00564	Glycerophospholipid metabolism	1
comp50627_c0_seq1	K13447	RBOH	respiratory burst oxidase	EC:1.6.3.- 1.11.1.-	ko04626	Plant-pathogen interaction	1
comp33723_c0_seq1	K02977	RP-S27Ae, RPS27A	small subunit ribosomal protein S27Ae	NA	ko03010	Ribosome	1
comp57204_c1_seq9	K00864	glpK, GK	glycerol kinase	EC:2.7.1.30	ko00561;ko03320;ko04626	Glycerolipid metabolism|PPAR signaling pathway|Plant-pathogen interaction	3
comp14505_c0_seq1	K13448	CML	calcium-binding protein CML	NA	ko04626	Plant-pathogen interaction	1
comp42619_c0_seq2	K04730	IRAK1	interleukin-1 receptor-associated kinase 1	EC:2.7.11.1	ko04210;ko04064;ko04620;ko04722	Apoptosis|NF-kappa B signaling pathway|Toll-like receptor signaling pathway|Neurotrophin signaling pathway	4
comp49074_c0_seq1	K10534	NR	nitrate reductase (NAD(P)H)	EC:1.7.1.1 1.7.1.2 1.7.1.3	ko00910	Nitrogen metabolism	1
comp43744_c0_seq1	K15397	KCS	3-ketoacyl-CoA synthase	EC:2.3.1.199	ko00062	Fatty acid elongation	1
comp90539_c0_seq1	K14486	K14486, ARF	auxin response factor	NA	ko04075	Plant hormone signal transduction	1
comp46299_c0_seq2	K08269	ULK1_2_3, ATG1	serine/threonine-protein kinase ULK/ATG1	EC:2.7.11.1	ko04140;ko04150;ko04211	Regulation of autophagy|mTOR signaling pathway|Longevity regulating pathway - mammal	3
comp87931_c0_seq1	K05674	ABCC10	ATP-binding cassette, subfamily C (CFTR/MRP), member 10	NA	ko02010	ABC transporters	1
comp44773_c0_seq1	K00128	E1.2.1.3	aldehyde dehydrogenase (NAD+)	EC:1.2.1.3	ko00280;ko00310;ko00330;ko00340;ko00380;ko00010;ko00040;ko00053;ko00620;ko00071;ko00561;ko00410;ko00903;ko00625	Valine, leucine and isoleucine degradation|Lysine degradation|Arginine and proline metabolism|Histidine metabolism|Tryptophan metabolism|Glycolysis / Gluconeogenesis|Pentose and glucuronate interconversions|Ascorbate and aldarate metabolism|Pyruvate metabolism|Fatty acid degradation|Glycerolipid metabolism|beta-Alanine metabolism|Limonene and pinene degradation|Chloroalkane and chloroalkene degra…	14
comp100816_c0_seq1	K01623	ALDO	fructose-bisphosphate aldolase, class I	EC:4.1.2.13	ko00010;ko00030;ko00051;ko00680;ko00710;ko01200;ko01230	Glycolysis / Gluconeogenesis|Pentose phosphate pathway|Fructose and mannose metabolism|Methane metabolism|Carbon fixation in photosynthetic organisms|Carbon metabolism|Biosynthesis of amino acids	7
comp45189_c0_seq1	K09517	DNAJB11	DnaJ homolog subfamily B member 11	NA	ko04141	Protein processing in endoplasmic reticulum	1
comp76994_c0_seq1	K08272	CAB39, MO25	calcium binding protein 39	NA	ko04150;ko04152	mTOR signaling pathway|AMPK signaling pathway	2
comp41877_c0_seq2	K08901	psbQ	photosystem II oxygen-evolving enhancer protein 3	NA	ko00195	Photosynthesis	1
comp85176_c0_seq1	K03115	CSNK2B	casein kinase II subunit beta	NA	ko04520;ko04530;ko04064;ko04310;ko03008;ko04712	Adherens junction|Tight junction|NF-kappa B signaling pathway|Wnt signaling pathway|Ribosome biogenesis in eukaryotes|Circadian rhythm - plant	6
comp41022_c0_seq3	K14514	EIN3	ethylene-insensitive protein 3	NA	ko04075	Plant hormone signal transduction	1
comp53813_c0_seq2	K04718	SPHK	sphingosine kinase	EC:2.7.1.91	ko04020;ko04071;ko04370;ko00600;ko04666	Calcium signaling pathway|Sphingolipid signaling pathway|VEGF signaling pathway|Sphingolipid metabolism|Fc gamma R-mediated phagocytosis	5
comp50148_c0_seq1	K01681	ACO, acnA	aconitate hydratase	EC:4.2.1.3	ko00020;ko00630;ko00720;ko01200;ko01210;ko01230	Citrate cycle (TCA cycle)|Glyoxylate and dicarboxylate metabolism|Carbon fixation pathways in prokaryotes|Carbon metabolism|2-Oxocarboxylic acid metabolism|Biosynthesis of amino acids	6
comp59115_c0_seq1	K01183	E3.2.1.14	chitinase	EC:3.2.1.14	ko00520	Amino sugar and nucleotide sugar metabolism	1
comp54543_c0_seq1	K05857	PLCD	phosphatidylinositol phospholipase C, delta	EC:3.1.4.11	ko04020;ko04070;ko00562;ko04919	Calcium signaling pathway|Phosphatidylinositol signaling system|Inositol phosphate metabolism|Thyroid hormone signaling pathway	4
comp57917_c0_seq1	K18467	VPS29	vacuolar protein sorting-associated protein 29	NA	ko04144	Endocytosis	1
comp407_c0_seq1	K02183	CALM	calmodulin	NA	ko04114;ko04014;ko04015;ko04020;ko04022;ko04024;ko04070;ko04261;ko04270;ko04970;ko04971;ko04910;ko04912;ko04915;ko04916;ko04921;ko04922;ko04925;ko04626;ko04713;ko04720;ko04722;ko04728;ko04740;ko04744;ko04745;ko04750	Oocyte meiosis|Ras signaling pathway|Rap1 signaling pathway|Calcium signaling pathway|cGMP - PKG signaling pathway|cAMP signaling pathway|Phosphatidylinositol signaling system|Adrenergic signaling in cardiomyocytes|Vascular smooth muscle contraction|Salivary secretion|Gastric acid secretion|Insulin signaling pathway|GnRH signaling pathway|Estrogen signaling pathway|Melanogenesis|Oxytocin signalin…	27
comp42458_c1_seq2	K00430	E1.11.1.7	peroxidase	EC:1.11.1.7	ko00940	Phenylpropanoid biosynthesis	1
comp9349_c0_seq2	K00797	speE, SRM	spermidine synthase	EC:2.5.1.16	ko00270;ko00330;ko00410;ko00480	Cysteine and methionine metabolism|Arginine and proline metabolism|beta-Alanine metabolism|Glutathione metabolism	4
comp28293_c0_seq1	K13356	FAR	alcohol-forming fatty acyl-CoA reductase	EC:1.2.1.84	ko04146;ko00073	Peroxisome|Cutin, suberine and wax biosynthesis	2
comp7861_c0_seq1	K16223	FT	protein FLOWERING LOCUS T	NA	ko04712	Circadian rhythm - plant	1
comp34991_c0_seq8	K05349	bglX	beta-glucosidase	EC:3.2.1.21	ko00940;ko00500;ko00460	Phenylpropanoid biosynthesis|Starch and sucrose metabolism|Cyanoamino acid metabolism	3
comp43196_c2_seq1	K01307	GGH	gamma-glutamyl hydrolase	EC:3.4.19.9	ko00790	Folate biosynthesis	1
comp41953_c0_seq1	K03251	EIF3D	translation initiation factor 3 subunit D	NA	ko03013	RNA transport	1
comp48076_c0_seq1	K14488	SAUR	SAUR family protein	NA	ko04075	Plant hormone signal transduction	1
comp51651_c0_seq7	K12133	LHY	MYB-related transcription factor LHY	NA	ko04712	Circadian rhythm - plant	1
comp20248_c0_seq1	K02889	RP-L21e, RPL21	large subunit ribosomal protein L21e	NA	ko03010	Ribosome	1
comp55451_c0_seq1	K12599	SKI2, SKIV2L	antiviral helicase SKI2	EC:3.6.4.-	ko03018	RNA degradation	1
comp39008_c1_seq1	K12795	SUGT1, SGT1	suppressor of G2 allele of SKP1	NA	ko04626;ko04621	Plant-pathogen interaction|NOD-like receptor signaling pathway	2
comp3185_c0_seq1	K04730	IRAK1	interleukin-1 receptor-associated kinase 1	EC:2.7.11.1	ko04210;ko04064;ko04620;ko04722	Apoptosis|NF-kappa B signaling pathway|Toll-like receptor signaling pathway|Neurotrophin signaling pathway	4
comp91829_c0_seq1	K01115	PLD1_2	phospholipase D1/2	EC:3.1.4.4	ko04144;ko04014;ko04024;ko04071;ko00564;ko00565;ko04912;ko04666;ko04724	Endocytosis|Ras signaling pathway|cAMP signaling pathway|Sphingolipid signaling pathway|Glycerophospholipid metabolism|Ether lipid metabolism|GnRH signaling pathway|Fc gamma R-mediated phagocytosis|Glutamatergic synapse	9
comp33550_c0_seq1	K00430	E1.11.1.7	peroxidase	EC:1.11.1.7	ko00940	Phenylpropanoid biosynthesis	1
comp50139_c0_seq1	K14431	TGA	transcription factor TGA	NA	ko04075	Plant hormone signal transduction	1
comp54544_c0_seq16	K03348	APC1	anaphase-promoting complex subunit 1	NA	ko04110;ko04111;ko04113;ko04114;ko04120;ko04914	Cell cycle|Cell cycle - yeast|Meiosis - yeast|Oocyte meiosis|Ubiquitin mediated proteolysis|Progesterone-mediated oocyte maturation	6
comp74817_c0_seq1	K02870	RP-L12e, RPL12	large subunit ribosomal protein L12e	NA	ko03010	Ribosome	1
comp21356_c0_seq1	K03120	TBP, tbp	transcription initiation factor TFIID TATA-box-binding protein	NA	ko03022	Basal transcription factors	1
comp3359_c0_seq2	K01087	otsB	trehalose 6-phosphate phosphatase	EC:3.1.3.12	ko00500	Starch and sucrose metabolism	1
comp44031_c0_seq4	K00850	pfkA, PFK	6-phosphofructokinase 1	EC:2.7.1.11	ko04152;ko03018;ko00010;ko00030;ko00051;ko00052;ko00680;ko01200;ko01230	AMPK signaling pathway|RNA degradation|Glycolysis / Gluconeogenesis|Pentose phosphate pathway|Fructose and mannose metabolism|Galactose metabolism|Methane metabolism|Carbon metabolism|Biosynthesis of amino acids	9
comp39636_c1_seq1	K18592	GGT1_5	gamma-glutamyltranspeptidase / glutathione hydrolase / leukotriene-C4 hydrolase	EC:2.3.2.2 3.4.19.13 3.4.19.14	ko00590;ko00430;ko00460;ko00480	Arachidonic acid metabolism|Taurine and hypotaurine metabolism|Cyanoamino acid metabolism|Glutathione metabolism	4
comp86625_c0_seq1	K00688	E2.4.1.1, glgP, PYG	starch phosphorylase	EC:2.4.1.1	ko00500;ko04910;ko04922	Starch and sucrose metabolism|Insulin signaling pathway|Glucagon signaling pathway	3
comp34746_c0_seq1	K03351	APC4	anaphase-promoting complex subunit 4	NA	ko04110;ko04111;ko04113;ko04114;ko04120;ko04914	Cell cycle|Cell cycle - yeast|Meiosis - yeast|Oocyte meiosis|Ubiquitin mediated proteolysis|Progesterone-mediated oocyte maturation	6
comp67762_c0_seq1	K13412	CPK	calcium-dependent protein kinase	EC:2.7.11.1	ko04626	Plant-pathogen interaction	1
comp51990_c1_seq1	K01760	metC	cystathionine beta-lyase	EC:4.4.1.8	ko00270;ko00450;ko01230	Cysteine and methionine metabolism|Selenocompound metabolism|Biosynthesis of amino acids	3
comp95672_c0_seq1	K07198	PRKAA, AMPK	5'-AMP-activated protein kinase, catalytic alpha subunit	EC:2.7.11.11	ko04140;ko04068;ko04150;ko04151;ko04152;ko04211;ko04910;ko04920;ko04921;ko04922;ko04710	Regulation of autophagy|FoxO signaling pathway|mTOR signaling pathway|PI3K-Akt signaling pathway|AMPK signaling pathway|Longevity regulating pathway - mammal|Insulin signaling pathway|Adipocytokine signaling pathway|Oxytocin signaling pathway|Glucagon signaling pathway|Circadian rhythm	11
comp39137_c0_seq1	K03094	SKP1, CBF3D	S-phase kinase-associated protein 1	NA	ko04110;ko04111;ko04114;ko04310;ko04350;ko04120;ko04141;ko04710	Cell cycle|Cell cycle - yeast|Oocyte meiosis|Wnt signaling pathway|TGF-beta signaling pathway|Ubiquitin mediated proteolysis|Protein processing in endoplasmic reticulum|Circadian rhythm	8
comp89921_c0_seq1	K13126	PABPC	polyadenylate-binding protein	NA	ko03018;ko03013;ko03015	RNA degradation|RNA transport|mRNA surveillance pathway	3
comp40696_c1_seq1	K07904	RAB11A	Ras-related protein Rab-11A	NA	ko04144;ko04972;ko04961;ko04962	Endocytosis|Pancreatic secretion|Endocrine and other factor-regulated calcium reabsorption|Vasopressin-regulated water reabsorption	4
comp19248_c0_seq1	K01738	cysK	cysteine synthase A	EC:2.5.1.47	ko00270;ko00920;ko01200;ko01230	Cysteine and methionine metabolism|Sulfur metabolism|Carbon metabolism|Biosynthesis of amino acids	4
comp70885_c0_seq1	K02967	RP-S2, MRPS2, rpsB	small subunit ribosomal protein S2	NA	ko03010	Ribosome	1
comp55899_c0_seq2	K12856	PRPF8, PRP8	pre-mRNA-processing factor 8	NA	ko03040	Spliceosome	1
comp56956_c0_seq2	K00921	PIKFYVE, FAB1	1-phosphatidylinositol-3-phosphate 5-kinase	EC:2.7.1.150	ko04810;ko04145;ko04070;ko00562	Regulation of actin cytoskeleton|Phagosome|Phosphatidylinositol signaling system|Inositol phosphate metabolism	4
comp57171_c0_seq1	K05857	PLCD	phosphatidylinositol phospholipase C, delta	EC:3.1.4.11	ko04020;ko04070;ko00562;ko04919	Calcium signaling pathway|Phosphatidylinositol signaling system|Inositol phosphate metabolism|Thyroid hormone signaling pathway	4
comp36453_c0_seq1	K02917	RP-L35Ae, RPL35A	large subunit ribosomal protein L35Ae	NA	ko03010	Ribosome	1
comp55590_c0_seq6	K12124	GI	GIGANTEA	NA	ko04712	Circadian rhythm - plant	1
comp51855_c0_seq3	K16221	TCP21, CHE	transcription factor TCP21 (protein CCA1 HIKING EXPEDITION)	NA	ko04712	Circadian rhythm - plant	1
comp41729_c0_seq4	K00264	GLT1	glutamate synthase (NADPH/NADH)	EC:1.4.1.13 1.4.1.14	ko00250;ko00910;ko01230	Alanine, aspartate and glutamate metabolism|Nitrogen metabolism|Biosynthesis of amino acids	3
comp37797_c0_seq1	K14641	APY1_2	apyrase	EC:3.6.1.5	ko00230;ko00240	Purine metabolism|Pyrimidine metabolism	2
comp3620_c0_seq1	K00164	OGDH, sucA	2-oxoglutarate dehydrogenase E1 component	EC:1.2.4.2	ko00310;ko00380;ko00020;ko01200	Lysine degradation|Tryptophan metabolism|Citrate cycle (TCA cycle)|Carbon metabolism	4
comp41714_c0_seq1	K00430	E1.11.1.7	peroxidase	EC:1.11.1.7	ko00940	Phenylpropanoid biosynthesis	1
comp66450_c0_seq1	K13648	GAUT	alpha-1,4-galacturonosyltransferase	EC:2.4.1.43	ko00500;ko00520	Starch and sucrose metabolism|Amino sugar and nucleotide sugar metabolism	2
comp49210_c0_seq1	K03541	psbR	photosystem II 10kDa protein	NA	ko00195	Photosynthesis	1
comp33140_c0_seq1	K13457	RPM1, RPS3	disease resistance protein RPM1	NA	ko04626	Plant-pathogen interaction	1
comp15958_c0_seq2	K01738	cysK	cysteine synthase A	EC:2.5.1.47	ko00270;ko00920;ko01200;ko01230	Cysteine and methionine metabolism|Sulfur metabolism|Carbon metabolism|Biosynthesis of amino acids	4
comp14335_c0_seq1	K06630	YWHAE	14-3-3 protein epsilon	NA	ko04110;ko04114;ko04151;ko04390;ko04391;ko04722	Cell cycle|Oocyte meiosis|PI3K-Akt signaling pathway|Hippo signaling pathway|Hippo signaling pathway -fly|Neurotrophin signaling pathway	6
comp49809_c0_seq1	K13071	PAO, ACD1	pheophorbide a oxygenase	EC:1.14.12.20	ko00860	Porphyrin and chlorophyll metabolism	1
comp46955_c0_seq1	K03097	CSNK2A	casein kinase II subunit alpha	EC:2.7.11.1	ko04520;ko04530;ko04064;ko04310;ko03008;ko04712	Adherens junction|Tight junction|NF-kappa B signaling pathway|Wnt signaling pathway|Ribosome biogenesis in eukaryotes|Circadian rhythm - plant	6
comp9913_c0_seq1	K00284	E1.4.7.1	glutamate synthase (ferredoxin)	EC:1.4.7.1	ko00630;ko00910	Glyoxylate and dicarboxylate metabolism|Nitrogen metabolism	2
comp20307_c0_seq1	K00430	E1.11.1.7	peroxidase	EC:1.11.1.7	ko00940	Phenylpropanoid biosynthesis	1
comp15666_c0_seq1	K14004	SEC13	protein transport protein SEC13	NA	ko04141;ko03013	Protein processing in endoplasmic reticulum|RNA transport	2
comp68077_c0_seq1	K09487	HSP90B, TRA1	heat shock protein 90kDa beta	NA	ko04151;ko04141;ko04915;ko04918;ko04626;ko04621	PI3K-Akt signaling pathway|Protein processing in endoplasmic reticulum|Estrogen signaling pathway|Thyroid hormone synthesis|Plant-pathogen interaction|NOD-like receptor signaling pathway	6
comp50013_c0_seq2	K01586	lysA	diaminopimelate decarboxylase	EC:4.1.1.20	ko00300;ko01230	Lysine biosynthesis|Biosynthesis of amino acids	2
comp54322_c0_seq2	K11517	HAO	(S)-2-hydroxy-acid oxidase	EC:1.1.3.15	ko04146;ko00630;ko01200	Peroxisome|Glyoxylate and dicarboxylate metabolism|Carbon metabolism	3
comp23318_c1_seq1	K16055	TPS	trehalose 6-phosphate synthase/phosphatase	EC:2.4.1.15 3.1.3.12	ko00500	Starch and sucrose metabolism	1
comp47524_c0_seq1	K02109	ATPF0B, atpF	F-type H+-transporting ATPase subunit b	NA	ko00190;ko00195	Oxidative phosphorylation|Photosynthesis	2
comp20223_c0_seq1	K14491	ARR-B	two-component response regulator ARR-B family	NA	ko04075	Plant hormone signal transduction	1
comp15768_c0_seq1	K02267	COX6B	cytochrome c oxidase subunit 6b	NA	ko00190;ko04260	Oxidative phosphorylation|Cardiac muscle contraction	2
comp54486_c2_seq1	K02957	RP-S15Ae, RPS15A	small subunit ribosomal protein S15Ae	NA	ko03010	Ribosome	1
comp42471_c2_seq1	K15015	SLC32A, VGAT	solute carrier family 32 (vesicular inhibitory amino acid transporter)	NA	ko04721;ko04723;ko04727	Synaptic vesicle cycle|Retrograde endocannabinoid signaling|GABAergic synapse	3
comp80519_c0_seq1	K02945	RP-S1, rpsA	small subunit ribosomal protein S1	NA	ko03010	Ribosome	1
comp46173_c0_seq1	K06634	CCNH	cyclin H	NA	ko04110;ko03420;ko03022	Cell cycle|Nucleotide excision repair|Basal transcription factors	3
comp58112_c0_seq1	K10747	LIG1	DNA ligase 1	EC:6.5.1.1 6.5.1.6 6.5.1.7	ko03030;ko03410;ko03420;ko03430	DNA replication|Base excision repair|Nucleotide excision repair|Mismatch repair	4
comp26572_c0_seq1	K01489	cdd, CDA	cytidine deaminase	EC:3.5.4.5	ko00240;ko00983	Pyrimidine metabolism|Drug metabolism - other enzymes	2
comp93551_c0_seq1	K10712	ADO	cysteamine dioxygenase	EC:1.13.11.19	ko00430	Taurine and hypotaurine metabolism	1
comp27636_c0_seq1	K01183	E3.2.1.14	chitinase	EC:3.2.1.14	ko00520	Amino sugar and nucleotide sugar metabolism	1
comp65513_c0_seq1	K13412	CPK	calcium-dependent protein kinase	EC:2.7.11.1	ko04626	Plant-pathogen interaction	1
comp54523_c1_seq74	K00121	frmA, ADH5, adhC	S-(hydroxymethyl)glutathione dehydrogenase / alcohol dehydrogenase	EC:1.1.1.284 1.1.1.1	ko00350;ko00010;ko00680;ko00071;ko00830;ko01200;ko01220;ko00625;ko00626;ko00980;ko00982	Tyrosine metabolism|Glycolysis / Gluconeogenesis|Methane metabolism|Fatty acid degradation|Retinol metabolism|Carbon metabolism|Degradation of aromatic compounds|Chloroalkane and chloroalkene degradation|Naphthalene degradation|Metabolism of xenobiotics by cytochrome P450|Drug metabolism - cytochrome P450	11
comp15655_c0_seq1	K12896	SFRS7	splicing factor, arginine/serine-rich 7	NA	ko03040	Spliceosome	1
comp74447_c0_seq1	K12524	thrA	bifunctional aspartokinase / homoserine dehydrogenase 1	EC:2.7.2.4 1.1.1.3	ko00260;ko00270;ko00300;ko00261;ko01230	Glycine, serine and threonine metabolism|Cysteine and methionine metabolism|Lysine biosynthesis|Monobactam biosynthesis|Biosynthesis of amino acids	5
comp44514_c0_seq1	K14485	TIR1	transport inhibitor response 1	NA	ko04075	Plant hormone signal transduction	1
comp63139_c0_seq1	K03363	CDC20	cell division cycle 20, cofactor of APC complex	NA	ko04110;ko04111;ko04113;ko04114;ko04120	Cell cycle|Cell cycle - yeast|Meiosis - yeast|Oocyte meiosis|Ubiquitin mediated proteolysis	5
comp56801_c0_seq41	K06130	LYPLA2	lysophospholipase II	EC:3.1.1.5	ko00564	Glycerophospholipid metabolism	1
comp29631_c0_seq1	K00281	GLDC, gcvP	glycine dehydrogenase	EC:1.4.4.2	ko00260;ko00630;ko01200	Glycine, serine and threonine metabolism|Glyoxylate and dicarboxylate metabolism|Carbon metabolism	3
comp81307_c0_seq1	K13431	SRPR	signal recognition particle receptor subunit alpha	NA	ko03060	Protein export	1
comp49217_c0_seq1	K13436	PTI1	pto-interacting protein 1	EC:2.7.11.1	ko04626	Plant-pathogen interaction	1
comp45927_c0_seq11	K01937	pyrG, CTPS	CTP synthase	EC:6.3.4.2	ko00240	Pyrimidine metabolism	1
comp25336_c0_seq1	K02973	RP-S23e, RPS23	small subunit ribosomal protein S23e	NA	ko03010	Ribosome	1
comp29247_c0_seq2	K01247	alkA	DNA-3-methyladenine glycosylase II	EC:3.2.2.21	ko03410	Base excision repair	1
comp52293_c1_seq1	K14515	EBF1_2	EIN3-binding F-box protein	NA	ko04075	Plant hormone signal transduction	1
comp95175_c0_seq1	K00161	PDHA, pdhA	pyruvate dehydrogenase E1 component alpha subunit	EC:1.2.4.1	ko04066;ko00010;ko00020;ko00620;ko01200;ko04922	HIF-1 signaling pathway|Glycolysis / Gluconeogenesis|Citrate cycle (TCA cycle)|Pyruvate metabolism|Carbon metabolism|Glucagon signaling pathway	6
comp1502_c0_seq1	K09840	NCED	9-cis-epoxycarotenoid dioxygenase	EC:1.13.11.51	ko00906	Carotenoid biosynthesis	1
comp54114_c0_seq18	K00559	E2.1.1.41, SMT1, ERG6	sterol 24-C-methyltransferase	EC:2.1.1.41	ko00100	Steroid biosynthesis	1
comp64783_c0_seq1	K00930	argB	acetylglutamate kinase	EC:2.7.2.8	ko01210;ko01230	2-Oxocarboxylic acid metabolism|Biosynthesis of amino acids	2
comp45654_c0_seq1	K03715	E2.4.1.46	1,2-diacylglycerol 3-beta-galactosyltransferase	EC:2.4.1.46	ko00561	Glycerolipid metabolism	1
comp43574_c2_seq1	K02980	RP-S29e, RPS29	small subunit ribosomal protein S29e	NA	ko03010	Ribosome	1
comp56027_c1_seq2	K13495	CISZOG	cis-zeatin O-glucosyltransferase	EC:2.4.1.215	ko00908	Zeatin biosynthesis	1
comp87081_c0_seq1	K00164	OGDH, sucA	2-oxoglutarate dehydrogenase E1 component	EC:1.2.4.2	ko00310;ko00380;ko00020;ko01200	Lysine degradation|Tryptophan metabolism|Citrate cycle (TCA cycle)|Carbon metabolism	4
comp79374_c0_seq1	K13449	PR1	pathogenesis-related protein 1	NA	ko04075;ko04626	Plant hormone signal transduction|Plant-pathogen interaction	2
comp51171_c0_seq8	K15889	PCME	prenylcysteine alpha-carboxyl methylesterase	EC:3.1.1.-	ko00900	Terpenoid backbone biosynthesis	1
comp22710_c0_seq1	K05929	E2.1.1.103, NMT	phosphoethanolamine N-methyltransferase	EC:2.1.1.103	ko00564	Glycerophospholipid metabolism	1
comp73238_c0_seq1	K00026	MDH2	malate dehydrogenase	EC:1.1.1.37	ko00270;ko00020;ko00620;ko00630;ko00710;ko01200	Cysteine and methionine metabolism|Citrate cycle (TCA cycle)|Pyruvate metabolism|Glyoxylate and dicarboxylate metabolism|Carbon fixation in photosynthetic organisms|Carbon metabolism	6
comp40722_c2_seq1	K00264	GLT1	glutamate synthase (NADPH/NADH)	EC:1.4.1.13 1.4.1.14	ko00250;ko00910;ko01230	Alanine, aspartate and glutamate metabolism|Nitrogen metabolism|Biosynthesis of amino acids	3
comp11614_c0_seq1	K09490	HSPA5, BIP	heat shock 70kDa protein 5	NA	ko03060;ko04141;ko04918	Protein export|Protein processing in endoplasmic reticulum|Thyroid hormone synthesis	3
comp57005_c0_seq4	K14411	MSI	RNA-binding protein Musashi	NA	ko03015	mRNA surveillance pathway	1
comp49400_c0_seq8	K13035	NIT4	beta-cyano-L-alanine hydratase/nitrilase	EC:3.5.5.4 4.2.1.65	ko00460	Cyanoamino acid metabolism	1
comp44903_c0_seq1	K04371	MAPK1_3	mitogen-activated protein kinase 1/3	EC:2.7.11.24	ko04114;ko04810;ko04510;ko04520;ko04540;ko04550;ko04010;ko04012;ko04013;ko04014;ko04015;ko04022;ko04024;ko04066;ko04068;ko04071;ko04150;ko04151;ko04350;ko04370;ko04668;ko04261;ko04270;ko04320;ko04360;ko04380;ko04910;ko04912;ko04914;ko04915;ko04916;ko04917;ko04919;ko04921;ko04713;ko04960;ko04062;ko04611;ko04620;ko04621;ko04650;ko04660;ko04662;ko04664;ko04666;ko04720;ko04722;ko04723;ko04724;ko04725…	Oocyte meiosis|Regulation of actin cytoskeleton|Focal adhesion|Adherens junction|Gap junction|Signaling pathways regulating pluripotency of stem cells|MAPK signaling pathway|ErbB signaling pathway|MAPK signaling pathway - fly|Ras signaling pathway|Rap1 signaling pathway|cGMP - PKG signaling pathway|cAMP signaling pathway|HIF-1 signaling pathway|FoxO signaling pathway|Sphingolipid signaling pathwa…	52
comp71672_c0_seq1	K13428	EFR	LRR receptor-like serine/threonine-protein kinase EFR	EC:2.7.11.1	ko04626	Plant-pathogen interaction	1
comp46588_c0_seq1	K12670	WBP1	oligosaccharyltransferase complex subunit beta	NA	ko04141;ko00510;ko00513	Protein processing in endoplasmic reticulum|N-Glycan biosynthesis|Various types of N-glycan biosynthesis	3
comp88813_c0_seq1	K16223	FT	protein FLOWERING LOCUS T	NA	ko04712	Circadian rhythm - plant	1
comp41135_c1_seq3	K14513	EIN2	ethylene-insensitive protein 2	NA	ko04075	Plant hormone signal transduction	1
comp44491_c0_seq6	K01455	E3.5.1.49	formamidase	EC:3.5.1.49	ko00630;ko00910;ko00460;ko01200	Glyoxylate and dicarboxylate metabolism|Nitrogen metabolism|Cyanoamino acid metabolism|Carbon metabolism	4
comp34197_c0_seq2	K05582	ndhK	NAD(P)H-quinone oxidoreductase subunit K	EC:1.6.5.3	ko00190	Oxidative phosphorylation	1
comp71184_c0_seq1	K00815	TAT	tyrosine aminotransferase	EC:2.6.1.5	ko00270;ko00350;ko00360;ko00400;ko00401;ko00950;ko00960;ko00130;ko01230	Cysteine and methionine metabolism|Tyrosine metabolism|Phenylalanine metabolism|Phenylalanine, tyrosine and tryptophan biosynthesis|Novobiocin biosynthesis|Isoquinoline alkaloid biosynthesis|Tropane, piperidine and pyridine alkaloid biosynthesis|Ubiquinone and other terpenoid-quinone biosynthesis|Biosynthesis of amino acids	9
comp50288_c2_seq1	K00913	ITPK1	inositol-1,3,4-trisphosphate 5/6-kinase / inositol-tetrakisphosphate 1-kinase	EC:2.7.1.159 2.7.1.134	ko04070;ko00562	Phosphatidylinositol signaling system|Inositol phosphate metabolism	2
comp52532_c0_seq12	K12129	PRR7	pseudo-response regulator 7	NA	ko04712	Circadian rhythm - plant	1
comp47661_c0_seq3	K12850	PRPF38B	pre-mRNA-splicing factor 38B	NA	ko03040	Spliceosome	1
comp54813_c0_seq18	K12619	XRN2, RAT1	5'-3' exoribonuclease 2	EC:3.1.13.-	ko03018;ko03008	RNA degradation|Ribosome biogenesis in eukaryotes	2
comp53390_c0_seq2	K14489	AHK2_3_4	arabidopsis histidine kinase 2/3/4 (cytokinin receptor)	EC:2.7.13.3	ko04075	Plant hormone signal transduction	1
comp41083_c0_seq2	K01696	trpB	tryptophan synthase beta chain	EC:4.2.1.20	ko00260;ko00400;ko01230	Glycine, serine and threonine metabolism|Phenylalanine, tyrosine and tryptophan biosynthesis|Biosynthesis of amino acids	3
comp61313_c0_seq1	K05929	E2.1.1.103, NMT	phosphoethanolamine N-methyltransferase	EC:2.1.1.103	ko00564	Glycerophospholipid metabolism	1
comp46265_c0_seq17	K13510	LPCAT1_2	lysophosphatidylcholine acyltransferase / lyso-PAF acetyltransferase	EC:2.3.1.23 2.3.1.67	ko00564;ko00565	Glycerophospholipid metabolism|Ether lipid metabolism	2
comp53839_c0_seq1	K04035	E1.14.13.81, acsF, chlE	magnesium-protoporphyrin IX monomethyl ester (oxidative) cyclase	EC:1.14.13.81	ko00860	Porphyrin and chlorophyll metabolism	1
comp11896_c0_seq1	K01850	E5.4.99.5	chorismate mutase	EC:5.4.99.5	ko00400;ko01230	Phenylalanine, tyrosine and tryptophan biosynthesis|Biosynthesis of amino acids	2
comp58515_c0_seq1	K00457	HPD, hppD	4-hydroxyphenylpyruvate dioxygenase	EC:1.13.11.27	ko00350;ko00360;ko00130	Tyrosine metabolism|Phenylalanine metabolism|Ubiquinone and other terpenoid-quinone biosynthesis	3
comp21582_c0_seq1	K03238	EIF2S2	translation initiation factor 2 subunit 2	NA	ko03013	RNA transport	1
comp92032_c0_seq1	K00942	E2.7.4.8, gmk	guanylate kinase	EC:2.7.4.8	ko00230	Purine metabolism	1
comp29555_c0_seq2	K01177	E3.2.1.2	beta-amylase	EC:3.2.1.2	ko00500	Starch and sucrose metabolism	1
comp41177_c0_seq1	K00975	glgC	glucose-1-phosphate adenylyltransferase	EC:2.7.7.27	ko00500;ko00520	Starch and sucrose metabolism|Amino sugar and nucleotide sugar metabolism	2
comp55617_c0_seq3	K00626	E2.3.1.9, atoB	acetyl-CoA C-acetyltransferase	EC:2.3.1.9	ko02020;ko00280;ko00310;ko00380;ko00620;ko00630;ko00640;ko00650;ko00720;ko00071;ko00072;ko00900;ko01200;ko01212;ko00362	Two-component system|Valine, leucine and isoleucine degradation|Lysine degradation|Tryptophan metabolism|Pyruvate metabolism|Glyoxylate and dicarboxylate metabolism|Propanoate metabolism|Butanoate metabolism|Carbon fixation pathways in prokaryotes|Fatty acid degradation|Synthesis and degradation of ketone bodies|Terpenoid backbone biosynthesis|Carbon metabolism|Fatty acid metabolism|Benzoate degr…	15
comp20758_c0_seq1	K06630	YWHAE	14-3-3 protein epsilon	NA	ko04110;ko04114;ko04151;ko04390;ko04391;ko04722	Cell cycle|Oocyte meiosis|PI3K-Akt signaling pathway|Hippo signaling pathway|Hippo signaling pathway -fly|Neurotrophin signaling pathway	6
comp43525_c0_seq1	K00799	GST, gst	glutathione S-transferase	EC:2.5.1.18	ko00480;ko00980;ko00982	Glutathione metabolism|Metabolism of xenobiotics by cytochrome P450|Drug metabolism - cytochrome P450	3
comp40582_c1_seq1	K03809	wrbA	NAD(P)H dehydrogenase (quinone)	EC:1.6.5.2	ko00130	Ubiquinone and other terpenoid-quinone biosynthesis	1
comp1568_c0_seq1	K00434	E1.11.1.11	L-ascorbate peroxidase	EC:1.11.1.11	ko00053;ko00480	Ascorbate and aldarate metabolism|Glutathione metabolism	2
comp47638_c0_seq1	K00799	GST, gst	glutathione S-transferase	EC:2.5.1.18	ko00480;ko00980;ko00982	Glutathione metabolism|Metabolism of xenobiotics by cytochrome P450|Drug metabolism - cytochrome P450	3
comp57414_c0_seq8	K03178	UBE1, UBA1	ubiquitin-activating enzyme E1	EC:6.2.1.45	ko04120	Ubiquitin mediated proteolysis	1
comp54041_c0_seq1	K12373	HEXA_B	hexosaminidase	EC:3.2.1.52	ko04142;ko00520;ko00511;ko00531;ko00603;ko00604	Lysosome|Amino sugar and nucleotide sugar metabolism|Other glycan degradation|Glycosaminoglycan degradation|Glycosphingolipid biosynthesis - globo series|Glycosphingolipid biosynthesis - ganglio series	6
comp51004_c5_seq1	K13430	PBS1	serine/threonine-protein kinase PBS1	EC:2.7.11.1	ko04626	Plant-pathogen interaction	1
comp47733_c0_seq1	K14500	BSK	BR-signaling kinase	EC:2.7.11.1	ko04075	Plant hormone signal transduction	1
comp19716_c0_seq1	K01785	galM, GALM	aldose 1-epimerase	EC:5.1.3.3	ko00010;ko00052	Glycolysis / Gluconeogenesis|Galactose metabolism	2
comp82890_c0_seq1	K02703	psbA	photosystem II P680 reaction center D1 protein	NA	ko00195	Photosynthesis	1
comp46600_c0_seq1	K15889	PCME	prenylcysteine alpha-carboxyl methylesterase	EC:3.1.1.-	ko00900	Terpenoid backbone biosynthesis	1
comp46276_c1_seq3	K12590	RRP46, EXOSC5	exosome complex component RRP46	NA	ko03018	RNA degradation	1
comp57804_c0_seq1	K02641	petH	ferredoxin--NADP+ reductase	EC:1.18.1.2	ko00195	Photosynthesis	1
comp89511_c0_seq1	K00384	trxB	thioredoxin reductase (NADPH)	EC:1.8.1.9	ko00450;ko00240	Selenocompound metabolism|Pyrimidine metabolism	2
comp1262_c0_seq1	K01115	PLD1_2	phospholipase D1/2	EC:3.1.4.4	ko04144;ko04014;ko04024;ko04071;ko00564;ko00565;ko04912;ko04666;ko04724	Endocytosis|Ras signaling pathway|cAMP signaling pathway|Sphingolipid signaling pathway|Glycerophospholipid metabolism|Ether lipid metabolism|GnRH signaling pathway|Fc gamma R-mediated phagocytosis|Glutamatergic synapse	9
comp57153_c0_seq3	K02997	RP-S9e, RPS9	small subunit ribosomal protein S9e	NA	ko03010	Ribosome	1
comp52032_c0_seq2	K10885	XRCC5, KU80, G22P2	ATP-dependent DNA helicase 2 subunit 2	NA	ko03450	Non-homologous end-joining	1
comp8413_c0_seq1	K00517	E1.14.-.-		EC:1.14.-.-	ko00945;ko00903;ko00363;ko00624;ko00627	Stilbenoid, diarylheptanoid and gingerol biosynthesis|Limonene and pinene degradation|Bisphenol degradation|Polycyclic aromatic hydrocarbon degradation|Aminobenzoate degradation	5
comp42762_c1_seq1	K15400	HHT1	omega-hydroxypalmitate O-feruloyl transferase	EC:2.3.1.188	ko00073	Cutin, suberine and wax biosynthesis	1
comp48568_c0_seq4	K01679	E4.2.1.2B, fumC	fumarate hydratase, class II	EC:4.2.1.2	ko00020;ko00620;ko00720;ko01200	Citrate cycle (TCA cycle)|Pyruvate metabolism|Carbon fixation pathways in prokaryotes|Carbon metabolism	4
comp37583_c0_seq1	K02898	RP-L26e, RPL26	large subunit ribosomal protein L26e	NA	ko03010	Ribosome	1
comp20203_c0_seq1	K03106	SRP54, ffh	signal recognition particle subunit SRP54	NA	ko03070;ko03060	Bacterial secretion system|Protein export	2
comp65981_c0_seq1	K13348	MPV17	protein Mpv17	NA	ko04146	Peroxisome	1
comp51330_c0_seq2	K05917	CYP51	sterol 14-demethylase	EC:1.14.13.70	ko00100	Steroid biosynthesis	1
comp52529_c0_seq3	K02739	PSMB7	20S proteasome subunit beta 2	EC:3.4.25.1	ko03050	Proteasome	1
comp55957_c0_seq25	K03655	recG	ATP-dependent DNA helicase RecG	EC:3.6.4.12	ko03440	Homologous recombination	1
comp62049_c0_seq1	K08057	CALR	calreticulin	NA	ko04145;ko04141;ko04612	Phagosome|Protein processing in endoplasmic reticulum|Antigen processing and presentation	3
comp19957_c0_seq1	K02935	RP-L7, MRPL12, rplL	large subunit ribosomal protein L7/L12	NA	ko03010	Ribosome	1
comp20699_c0_seq1	K12831	SF3B4, SAP49	splicing factor 3B subunit 4	NA	ko03040	Spliceosome	1
comp82059_c0_seq1	K13436	PTI1	pto-interacting protein 1	EC:2.7.11.1	ko04626	Plant-pathogen interaction	1
comp55111_c0_seq7	K02967	RP-S2, MRPS2, rpsB	small subunit ribosomal protein S2	NA	ko03010	Ribosome	1
comp54292_c0_seq1	K13348	MPV17	protein Mpv17	NA	ko04146	Peroxisome	1
comp16037_c0_seq1	K01725	cynS	cyanate lyase	EC:4.2.1.104	ko00910	Nitrogen metabolism	1
comp41106_c0_seq2	K00901	dgkA, DGK	diacylglycerol kinase (ATP)	EC:2.7.1.107	ko04070;ko00561;ko00564	Phosphatidylinositol signaling system|Glycerolipid metabolism|Glycerophospholipid metabolism	3
comp56340_c2_seq1	K05658	ABCB1	ATP-binding cassette, subfamily B (MDR/TAP), member 1	EC:3.6.3.44	ko02010;ko04976	ABC transporters|Bile secretion	2
comp56599_c2_seq2	K10798	PARP	poly	ADP-ribose polymerase	ko03410	Base excision repair	1
comp47492_c0_seq20	K12812	UAP56, BAT1, SUB2	ATP-dependent RNA helicase UAP56/SUB2	EC:3.6.4.13	ko03040;ko03013;ko03015	Spliceosome|RNA transport|mRNA surveillance pathway	3
comp91879_c0_seq1	K09580	PDIA1, P4HB	protein disulfide-isomerase A1	EC:5.3.4.1	ko04141	Protein processing in endoplasmic reticulum	1
comp73948_c0_seq1	K13459	RPS2	disease resistance protein RPS2	NA	ko04626	Plant-pathogen interaction	1
comp37353_c0_seq1	K00814	GPT, ALT	alanine transaminase	EC:2.6.1.2	ko00250;ko00710;ko01200;ko01210;ko01230	Alanine, aspartate and glutamate metabolism|Carbon fixation in photosynthetic organisms|Carbon metabolism|2-Oxocarboxylic acid metabolism|Biosynthesis of amino acids	5
comp42855_c0_seq3	K02895	RP-L24, MRPL24, rplX	large subunit ribosomal protein L24	NA	ko03010	Ribosome	1
comp43988_c0_seq5	K03347	CUL1, CDC53	cullin 1	NA	ko04110;ko04111;ko04114;ko04310;ko04350;ko04120;ko04141;ko04710	Cell cycle|Cell cycle - yeast|Oocyte meiosis|Wnt signaling pathway|TGF-beta signaling pathway|Ubiquitin mediated proteolysis|Protein processing in endoplasmic reticulum|Circadian rhythm	8
comp48263_c1_seq24	K08066	NFYC	nuclear transcription factor Y, gamma	NA	ko04612	Antigen processing and presentation	1
comp47906_c0_seq2	K05933	E1.14.17.4	aminocyclopropanecarboxylate oxidase	EC:1.14.17.4	ko00270	Cysteine and methionine metabolism	1
comp51639_c0_seq1	K05309	PTGES2	microsomal prostaglandin-E synthase 2	EC:5.3.99.3	ko00590	Arachidonic acid metabolism	1
comp51830_c0_seq2	K00111	glpA, glpD	glycerol-3-phosphate dehydrogenase	EC:1.1.5.3	ko00564	Glycerophospholipid metabolism	1
comp84972_c0_seq1	K01640	E4.1.3.4, HMGCL, hmgL	hydroxymethylglutaryl-CoA lyase	EC:4.1.3.4	ko04146;ko00280;ko00650;ko00072;ko00281	Peroxisome|Valine, leucine and isoleucine degradation|Butanoate metabolism|Synthesis and degradation of ketone bodies|Geraniol degradation	5
comp83020_c0_seq1	K12813	DHX16	pre-mRNA-splicing factor ATP-dependent RNA helicase DHX16	EC:3.6.4.13	ko03040	Spliceosome	1
comp52219_c1_seq1	K13422	MYC2	transcription factor MYC2	NA	ko04075	Plant hormone signal transduction	1
comp58078_c0_seq1	K14290	XPO1, CRM1	exportin-1	NA	ko03008;ko03013	Ribosome biogenesis in eukaryotes|RNA transport	2
comp42397_c1_seq1	K08913	LHCB2	light-harvesting complex II chlorophyll a/b binding protein 2	NA	ko00196	Photosynthesis - antenna proteins	1
comp39231_c2_seq1	K14290	XPO1, CRM1	exportin-1	NA	ko03008;ko03013	Ribosome biogenesis in eukaryotes|RNA transport	2
comp48723_c0_seq1	K08901	psbQ	photosystem II oxygen-evolving enhancer protein 3	NA	ko00195	Photosynthesis	1
comp94351_c0_seq1	K13436	PTI1	pto-interacting protein 1	EC:2.7.11.1	ko04626	Plant-pathogen interaction	1
comp30789_c1_seq2	K12741	HNRNPA1_3	heterogeneous nuclear ribonucleoprotein A1/A3	NA	ko03040	Spliceosome	1
comp22135_c0_seq1	K13800	CMPK1, UMPK	UMP-CMP kinase	EC:2.7.4.- 2.7.4.14	ko00240	Pyrimidine metabolism	1
comp67202_c0_seq1	K02863	RP-L1, MRPL1, rplA	large subunit ribosomal protein L1	NA	ko03010	Ribosome	1
comp27041_c1_seq1	K13447	RBOH	respiratory burst oxidase	EC:1.6.3.- 1.11.1.-	ko04626	Plant-pathogen interaction	1
comp50549_c1_seq1	K00700	glgB	1,4-alpha-glucan branching enzyme	EC:2.4.1.18	ko00500	Starch and sucrose metabolism	1
comp57197_c2_seq1	K12450	RHM	UDP-glucose 4,6-dehydratase	EC:4.2.1.76	ko00520	Amino sugar and nucleotide sugar metabolism	1
comp66348_c0_seq1	K14490	AHP	histidine-containing phosphotransfer peotein	NA	ko04075	Plant hormone signal transduction	1
comp41038_c1_seq1	K01528	DNM	dynamin GTPase	EC:3.6.5.5	ko04144;ko04961;ko04721	Endocytosis|Endocrine and other factor-regulated calcium reabsorption|Synaptic vesicle cycle	3
comp49767_c0_seq1	K14494	DELLA	DELLA protein	NA	ko04075	Plant hormone signal transduction	1
comp57698_c0_seq1	K12581	CNOT7_8, CAF1, POP2	CCR4-NOT transcription complex subunit 7/8	NA	ko03018	RNA degradation	1
comp27373_c0_seq1	K03006	RPB1, POLR2A	DNA-directed RNA polymerase II subunit RPB1	EC:2.7.7.6	ko03020;ko00230;ko00240	RNA polymerase|Purine metabolism|Pyrimidine metabolism	3
comp54973_c0_seq3	K14308	NUP54, NUP57	nuclear pore complex protein Nup54	NA	ko03013	RNA transport	1
comp52381_c0_seq6	K14484	IAA	auxin-responsive protein IAA	NA	ko04075	Plant hormone signal transduction	1
comp40722_c0_seq1	K00264	GLT1	glutamate synthase (NADPH/NADH)	EC:1.4.1.13 1.4.1.14	ko00250;ko00910;ko01230	Alanine, aspartate and glutamate metabolism|Nitrogen metabolism|Biosynthesis of amino acids	3
comp23414_c0_seq2	K14404	CPSF4, YTH1	cleavage and polyadenylation specificity factor subunit 4	NA	ko03015	mRNA surveillance pathway	1
comp64632_c0_seq1	K16055	TPS	trehalose 6-phosphate synthase/phosphatase	EC:2.4.1.15 3.1.3.12	ko00500	Starch and sucrose metabolism	1
comp30879_c0_seq2	K02871	RP-L13, MRPL13, rplM	large subunit ribosomal protein L13	NA	ko03010	Ribosome	1
comp68191_c0_seq1	K15718	LOX1_5	linoleate 9S-lipoxygenase	EC:1.13.11.58	ko00591	Linoleic acid metabolism	1
comp48279_c1_seq3	K04498	EP300, CREBBP, KAT3	E1A/CREB-binding protein	EC:2.3.1.48	ko04110;ko04520;ko04024;ko04066;ko04068;ko04310;ko04330;ko04350;ko04630;ko04916;ko04919;ko04922;ko04720	Cell cycle|Adherens junction|cAMP signaling pathway|HIF-1 signaling pathway|FoxO signaling pathway|Wnt signaling pathway|Notch signaling pathway|TGF-beta signaling pathway|Jak-STAT signaling pathway|Melanogenesis|Thyroid hormone signaling pathway|Glucagon signaling pathway|Long-term potentiation	13
comp37781_c1_seq1	K14487	GH3	auxin responsive GH3 gene family	NA	ko04075	Plant hormone signal transduction	1
comp43719_c0_seq1	K03238	EIF2S2	translation initiation factor 2 subunit 2	NA	ko03013	RNA transport	1
comp57351_c0_seq19	K10872	DMC1	meiotic recombination protein DMC1	NA	ko04113	Meiosis - yeast	1
comp47936_c0_seq1	K05749	CYFIP	cytoplasmic FMR1 interacting protein	NA	ko04810;ko03013	Regulation of actin cytoskeleton|RNA transport	2
comp41984_c0_seq1	K01278	DPP4	dipeptidyl-peptidase 4	EC:3.4.14.5	ko04974	Protein digestion and absorption	1
comp53422_c0_seq20	K13430	PBS1	serine/threonine-protein kinase PBS1	EC:2.7.11.1	ko04626	Plant-pathogen interaction	1
comp33884_c0_seq1	K12811	DDX46, PRP5	ATP-dependent RNA helicase DDX46/PRP5	EC:3.6.4.13	ko03040	Spliceosome	1
comp53865_c1_seq25	K12605	CNOT2, NOT2	CCR4-NOT transcription complex subunit 2	NA	ko03018	RNA degradation	1
comp93916_c0_seq1	K05674	ABCC10	ATP-binding cassette, subfamily C (CFTR/MRP), member 10	NA	ko02010	ABC transporters	1
comp91876_c0_seq1	K00284	E1.4.7.1	glutamate synthase (ferredoxin)	EC:1.4.7.1	ko00630;ko00910	Glyoxylate and dicarboxylate metabolism|Nitrogen metabolism	2
comp45733_c0_seq2	K01535	E3.6.3.6	H+-transporting ATPase	EC:3.6.3.6	ko00190	Oxidative phosphorylation	1
comp53722_c1_seq1	K00276	AOC3, AOC2, tynA	primary-amine oxidase	EC:1.4.3.21	ko00260;ko00350;ko00360;ko00950;ko00960;ko00410	Glycine, serine and threonine metabolism|Tyrosine metabolism|Phenylalanine metabolism|Isoquinoline alkaloid biosynthesis|Tropane, piperidine and pyridine alkaloid biosynthesis|beta-Alanine metabolism	6
comp46431_c2_seq2	K01209	E3.2.1.55, abfA	alpha-N-arabinofuranosidase	EC:3.2.1.55	ko00520	Amino sugar and nucleotide sugar metabolism	1
comp26165_c0_seq1	K13176	THOC7	THO complex subunit 7	NA	ko03013	RNA transport	1
comp57144_c1_seq1	K12448	UXE, uxe	UDP-arabinose 4-epimerase	EC:5.1.3.5	ko00520	Amino sugar and nucleotide sugar metabolism	1
comp18458_c1_seq1	K00134	GAPDH, gapA	glyceraldehyde 3-phosphate dehydrogenase	EC:1.2.1.12	ko04066;ko00010;ko00710;ko01200;ko01230	HIF-1 signaling pathway|Glycolysis / Gluconeogenesis|Carbon fixation in photosynthetic organisms|Carbon metabolism|Biosynthesis of amino acids	5
comp41504_c0_seq1	K03014	RPB6, POLR2F	DNA-directed RNA polymerases I, II, and III subunit RPABC2	NA	ko03020;ko00230;ko00240;ko04623	RNA polymerase|Purine metabolism|Pyrimidine metabolism|Cytosolic DNA-sensing pathway	4
comp42250_c3_seq1	K10798	PARP	poly	ADP-ribose polymerase	ko03410	Base excision repair	1
comp37454_c0_seq1	K00799	GST, gst	glutathione S-transferase	EC:2.5.1.18	ko00480;ko00980;ko00982	Glutathione metabolism|Metabolism of xenobiotics by cytochrome P450|Drug metabolism - cytochrome P450	3
comp40277_c0_seq10	K16055	TPS	trehalose 6-phosphate synthase/phosphatase	EC:2.4.1.15 3.1.3.12	ko00500	Starch and sucrose metabolism	1
comp56901_c0_seq11	K00167	BCKDHB, bkdA2	2-oxoisovalerate dehydrogenase E1 component beta subunit	EC:1.2.4.4	ko00280;ko00640	Valine, leucine and isoleucine degradation|Propanoate metabolism	2
comp95654_c0_seq1	K00264	GLT1	glutamate synthase (NADPH/NADH)	EC:1.4.1.13 1.4.1.14	ko00250;ko00910;ko01230	Alanine, aspartate and glutamate metabolism|Nitrogen metabolism|Biosynthesis of amino acids	3
comp41238_c1_seq1	K14682	argAB	amino-acid N-acetyltransferase	EC:2.3.1.1	ko01210;ko01230	2-Oxocarboxylic acid metabolism|Biosynthesis of amino acids	2
comp42471_c1_seq4	K15015	SLC32A, VGAT	solute carrier family 32 (vesicular inhibitory amino acid transporter)	NA	ko04721;ko04723;ko04727	Synaptic vesicle cycle|Retrograde endocannabinoid signaling|GABAergic synapse	3
comp33091_c0_seq1	K10960	chlP, bchP	geranylgeranyl reductase	EC:1.3.1.83	ko00860;ko00900	Porphyrin and chlorophyll metabolism|Terpenoid backbone biosynthesis	2
comp44023_c0_seq1	K06627	CCNA	cyclin A	NA	ko04110;ko04152;ko04914	Cell cycle|AMPK signaling pathway|Progesterone-mediated oocyte maturation	3
comp96940_c0_seq1	K05868	CCNB	cyclin B	NA	ko04110;ko04115;ko04068;ko04914	Cell cycle|p53 signaling pathway|FoxO signaling pathway|Progesterone-mediated oocyte maturation	4
comp10816_c0_seq1	K02876	RP-L15, MRPL15, rplO	large subunit ribosomal protein L15	NA	ko03010	Ribosome	1
comp47666_c2_seq2	K02991	RP-S6e, RPS6	small subunit ribosomal protein S6e	NA	ko04066;ko04150;ko04151;ko03010;ko04910	HIF-1 signaling pathway|mTOR signaling pathway|PI3K-Akt signaling pathway|Ribosome|Insulin signaling pathway	5
comp49158_c0_seq1	K11584	PPP2R5	serine/threonine-protein phosphatase 2A regulatory subunit B'	NA	ko04113;ko04114;ko04071;ko04151;ko04152;ko03015;ko04261;ko04728	Meiosis - yeast|Oocyte meiosis|Sphingolipid signaling pathway|PI3K-Akt signaling pathway|AMPK signaling pathway|mRNA surveillance pathway|Adrenergic signaling in cardiomyocytes|Dopaminergic synapse	8
comp22327_c1_seq1	K00889	PIP5K	1-phosphatidylinositol-4-phosphate 5-kinase	EC:2.7.1.68	ko04810;ko04144;ko04070;ko00562;ko04666	Regulation of actin cytoskeleton|Endocytosis|Phosphatidylinositol signaling system|Inositol phosphate metabolism|Fc gamma R-mediated phagocytosis	5
comp36538_c0_seq1	K12616	EDC4	enhancer of mRNA-decapping protein 4	NA	ko03018	RNA degradation	1
comp85069_c0_seq1	K14411	MSI	RNA-binding protein Musashi	NA	ko03015	mRNA surveillance pathway	1
comp15670_c0_seq1	K13447	RBOH	respiratory burst oxidase	EC:1.6.3.- 1.11.1.-	ko04626	Plant-pathogen interaction	1
comp53642_c0_seq3	K12524	thrA	bifunctional aspartokinase / homoserine dehydrogenase 1	EC:2.7.2.4 1.1.1.3	ko00260;ko00270;ko00300;ko00261;ko01230	Glycine, serine and threonine metabolism|Cysteine and methionine metabolism|Lysine biosynthesis|Monobactam biosynthesis|Biosynthesis of amino acids	5
comp34079_c0_seq1	K08914	LHCB3	light-harvesting complex II chlorophyll a/b binding protein 3	NA	ko00196	Photosynthesis - antenna proteins	1
comp55379_c0_seq2	K13339	PEX6, PXAAA1	peroxin-6	NA	ko04146	Peroxisome	1
comp17943_c0_seq1	K14009	BCAP31, BAP31	B-cell receptor-associated protein 31	NA	ko04141	Protein processing in endoplasmic reticulum	1
comp37341_c1_seq2	K03083	GSK3B	glycogen synthase kinase 3 beta	EC:2.7.11.26	ko04110;ko04510;ko04550;ko04012;ko04151;ko04310;ko04340;ko04390;ko04360;ko04910;ko04916;ko04917;ko04919;ko04711;ko04062;ko04660;ko04662;ko04722;ko04728	Cell cycle|Focal adhesion|Signaling pathways regulating pluripotency of stem cells|ErbB signaling pathway|PI3K-Akt signaling pathway|Wnt signaling pathway|Hedgehog signaling pathway|Hippo signaling pathway|Axon guidance|Insulin signaling pathway|Melanogenesis|Prolactin signaling pathway|Thyroid hormone signaling pathway|Circadian rhythm - fly|Chemokine signaling pathway|T cell receptor signaling …	19
comp85583_c0_seq1	K05356	SPS, sds	all-trans-nonaprenyl-diphosphate synthase	EC:2.5.1.84 2.5.1.85	ko00900	Terpenoid backbone biosynthesis	1
comp68116_c0_seq1	K01595	ppc	phosphoenolpyruvate carboxylase	EC:4.1.1.31	ko00620;ko00680;ko00710;ko00720;ko01200	Pyruvate metabolism|Methane metabolism|Carbon fixation in photosynthetic organisms|Carbon fixation pathways in prokaryotes|Carbon metabolism	5
comp38494_c0_seq8	K01528	DNM	dynamin GTPase	EC:3.6.5.5	ko04144;ko04961;ko04721	Endocytosis|Endocrine and other factor-regulated calcium reabsorption|Synaptic vesicle cycle	3
comp57915_c0_seq1	K14515	EBF1_2	EIN3-binding F-box protein	NA	ko04075	Plant hormone signal transduction	1
comp19693_c0_seq1	K02892	RP-L23, MRPL23, rplW	large subunit ribosomal protein L23	NA	ko03010	Ribosome	1
comp51642_c1_seq3	K14497	PP2C	protein phosphatase 2C	EC:3.1.3.16	ko04075	Plant hormone signal transduction	1
comp48066_c0_seq283	K03035	PSMD12, RPN5	26S proteasome regulatory subunit N5	NA	ko03050	Proteasome	1
comp77234_c0_seq1	K02935	RP-L7, MRPL12, rplL	large subunit ribosomal protein L7/L12	NA	ko03010	Ribosome	1
comp84170_c0_seq1	K01648	ACLY	ATP citrate (pro-S)-lyase	EC:2.3.3.8	ko00020;ko00720	Citrate cycle (TCA cycle)|Carbon fixation pathways in prokaryotes	2
comp73328_c0_seq1	K01115	PLD1_2	phospholipase D1/2	EC:3.1.4.4	ko04144;ko04014;ko04024;ko04071;ko00564;ko00565;ko04912;ko04666;ko04724	Endocytosis|Ras signaling pathway|cAMP signaling pathway|Sphingolipid signaling pathway|Glycerophospholipid metabolism|Ether lipid metabolism|GnRH signaling pathway|Fc gamma R-mediated phagocytosis|Glutamatergic synapse	9
comp46078_c0_seq1	K08331	ATG13	autophagy-related protein 13	NA	ko04140;ko04211	Regulation of autophagy|Longevity regulating pathway - mammal	2
comp14842_c0_seq1	K13424	WRKY33	WRKY transcription factor 33	NA	ko04626	Plant-pathogen interaction	1
comp53933_c0_seq2	K11752	ribD	diaminohydroxyphosphoribosylaminopyrimidine deaminase / 5-amino-6-(5-phosphoribosylamino)uracil reductase	EC:3.5.4.26 1.1.1.193	ko00740	Riboflavin metabolism	1
comp100069_c0_seq1	K01188	E3.2.1.21	beta-glucosidase	EC:3.2.1.21	ko00940;ko00500;ko00460	Phenylpropanoid biosynthesis|Starch and sucrose metabolism|Cyanoamino acid metabolism	3
comp58340_c0_seq1	K13412	CPK	calcium-dependent protein kinase	EC:2.7.11.1	ko04626	Plant-pathogen interaction	1
comp14848_c0_seq1	K11644	SIN3A	paired amphipathic helix protein Sin3a	NA	ko04919	Thyroid hormone signaling pathway	1
comp54090_c0_seq2	K18881	DJ1D	D-lactate dehydratase	EC:4.2.1.130	ko00620	Pyruvate metabolism	1
comp31965_c0_seq1	K06013	STE24	STE24 endopeptidase	EC:3.4.24.84	ko00900	Terpenoid backbone biosynthesis	1
comp55522_c0_seq5	K12885	RBMX, HNRNPG	heterogeneous nuclear ribonucleoprotein G	NA	ko03040	Spliceosome	1
comp49437_c1_seq1	K11584	PPP2R5	serine/threonine-protein phosphatase 2A regulatory subunit B'	NA	ko04113;ko04114;ko04071;ko04151;ko04152;ko03015;ko04261;ko04728	Meiosis - yeast|Oocyte meiosis|Sphingolipid signaling pathway|PI3K-Akt signaling pathway|AMPK signaling pathway|mRNA surveillance pathway|Adrenergic signaling in cardiomyocytes|Dopaminergic synapse	8
comp53571_c0_seq6	K00218	E1.3.1.33, por	protochlorophyllide reductase	EC:1.3.1.33	ko00860	Porphyrin and chlorophyll metabolism	1
comp80005_c0_seq1	K02736	PSMB4	20S proteasome subunit beta 7	EC:3.4.25.1	ko03050	Proteasome	1
comp42302_c0_seq1	K12881	THOC4, ALY	THO complex subunit 4	NA	ko03040;ko03013;ko03015	Spliceosome|RNA transport|mRNA surveillance pathway	3
comp42696_c1_seq1	K13648	GAUT	alpha-1,4-galacturonosyltransferase	EC:2.4.1.43	ko00500;ko00520	Starch and sucrose metabolism|Amino sugar and nucleotide sugar metabolism	2
comp55247_c0_seq1	K02870	RP-L12e, RPL12	large subunit ribosomal protein L12e	NA	ko03010	Ribosome	1
comp79626_c0_seq1	K00855	PRK, prkB	phosphoribulokinase	EC:2.7.1.19	ko00710;ko01200	Carbon fixation in photosynthetic organisms|Carbon metabolism	2
comp54407_c0_seq1	K00281	GLDC, gcvP	glycine dehydrogenase	EC:1.4.4.2	ko00260;ko00630;ko01200	Glycine, serine and threonine metabolism|Glyoxylate and dicarboxylate metabolism|Carbon metabolism	3
comp54867_c0_seq77	K03347	CUL1, CDC53	cullin 1	NA	ko04110;ko04111;ko04114;ko04310;ko04350;ko04120;ko04141;ko04710	Cell cycle|Cell cycle - yeast|Oocyte meiosis|Wnt signaling pathway|TGF-beta signaling pathway|Ubiquitin mediated proteolysis|Protein processing in endoplasmic reticulum|Circadian rhythm	8
comp69320_c0_seq1	K03253	EIF3B	translation initiation factor 3 subunit B	NA	ko03013	RNA transport	1
comp4939_c0_seq1	K00454	LOX2S	lipoxygenase	EC:1.13.11.12	ko00591;ko00592	Linoleic acid metabolism|alpha-Linolenic acid metabolism	2
comp44633_c0_seq1	K14457	MOGAT2, MGAT2	2-acylglycerol O-acyltransferase 2	EC:2.3.1.22	ko00561;ko04975	Glycerolipid metabolism|Fat digestion and absorption	2
comp16705_c0_seq1	K08901	psbQ	photosystem II oxygen-evolving enhancer protein 3	NA	ko00195	Photosynthesis	1
comp82406_c0_seq1	K14491	ARR-B	two-component response regulator ARR-B family	NA	ko04075	Plant hormone signal transduction	1
comp54431_c0_seq91	K01853	E5.4.99.8	cycloartenol synthase	EC:5.4.99.8	ko00100	Steroid biosynthesis	1
comp44902_c0_seq1	K01695	trpA	tryptophan synthase alpha chain	EC:4.2.1.20	ko00260;ko00400;ko01230	Glycine, serine and threonine metabolism|Phenylalanine, tyrosine and tryptophan biosynthesis|Biosynthesis of amino acids	3
comp30335_c0_seq1	K01369	LGMN	legumain	EC:3.4.22.34	ko04142;ko04612	Lysosome|Antigen processing and presentation	2
comp30980_c0_seq1	K01057	PGLS, pgl, devB	6-phosphogluconolactonase	EC:3.1.1.31	ko00030;ko01200	Pentose phosphate pathway|Carbon metabolism	2
comp53660_c0_seq9	K04508	TBL1	transducin (beta)-like 1	NA	ko04310	Wnt signaling pathway	1
comp48583_c1_seq5	K00889	PIP5K	1-phosphatidylinositol-4-phosphate 5-kinase	EC:2.7.1.68	ko04810;ko04144;ko04070;ko00562;ko04666	Regulation of actin cytoskeleton|Endocytosis|Phosphatidylinositol signaling system|Inositol phosphate metabolism|Fc gamma R-mediated phagocytosis	5
comp39231_c4_seq2	K14290	XPO1, CRM1	exportin-1	NA	ko03008;ko03013	Ribosome biogenesis in eukaryotes|RNA transport	2
comp18439_c0_seq1	K01580	E4.1.1.15, gadB, gadA, GAD	glutamate decarboxylase	EC:4.1.1.15	ko00250;ko00650;ko00410;ko00430;ko04727	Alanine, aspartate and glutamate metabolism|Butanoate metabolism|beta-Alanine metabolism|Taurine and hypotaurine metabolism|GABAergic synapse	5
comp50506_c0_seq3	K05658	ABCB1	ATP-binding cassette, subfamily B (MDR/TAP), member 1	EC:3.6.3.44	ko02010;ko04976	ABC transporters|Bile secretion	2
comp7556_c0_seq2	K13447	RBOH	respiratory burst oxidase	EC:1.6.3.- 1.11.1.-	ko04626	Plant-pathogen interaction	1
comp57016_c3_seq6	K04125	E1.14.11.13	gibberellin 2-oxidase	EC:1.14.11.13	ko00904	Diterpenoid biosynthesis	1
comp32979_c0_seq1	K00799	GST, gst	glutathione S-transferase	EC:2.5.1.18	ko00480;ko00980;ko00982	Glutathione metabolism|Metabolism of xenobiotics by cytochrome P450|Drug metabolism - cytochrome P450	3
comp49115_c0_seq2	K10581	UBE2O	ubiquitin-conjugating enzyme E2 O	EC:2.3.2.24	ko04120	Ubiquitin mediated proteolysis	1
comp42368_c0_seq1	K08057	CALR	calreticulin	NA	ko04145;ko04141;ko04612	Phagosome|Protein processing in endoplasmic reticulum|Antigen processing and presentation	3
comp46129_c0_seq6	K07297	ADIPOR	adiponectin receptor	NA	ko04152;ko04211;ko04920	AMPK signaling pathway|Longevity regulating pathway - mammal|Adipocytokine signaling pathway	3
comp90581_c0_seq1	K14508	NPR1	regulatory protein NPR1	NA	ko04075	Plant hormone signal transduction	1
comp38172_c0_seq2	K00430	E1.11.1.7	peroxidase	EC:1.11.1.7	ko00940	Phenylpropanoid biosynthesis	1
comp64501_c0_seq1	K00558	DNMT1, dcm	DNA (cytosine-5)-methyltransferase 1	EC:2.1.1.37	ko00270	Cysteine and methionine metabolism	1
comp58944_c0_seq1	K01897	ACSL, fadD	long-chain acyl-CoA synthetase	EC:6.2.1.3	ko04146;ko00061;ko00071;ko01212;ko03320;ko04920	Peroxisome|Fatty acid biosynthesis|Fatty acid degradation|Fatty acid metabolism|PPAR signaling pathway|Adipocytokine signaling pathway	6
comp72758_c0_seq1	K02942	RP-LP1, RPLP1	large subunit ribosomal protein LP1	NA	ko03010	Ribosome	1
comp52194_c0_seq3	K03022	RPC8, POLR3H	DNA-directed RNA polymerase III subunit RPC8	NA	ko03020;ko00230;ko00240;ko04623	RNA polymerase|Purine metabolism|Pyrimidine metabolism|Cytosolic DNA-sensing pathway	4
comp46348_c0_seq3	K08266	GBL	G protein beta subunit-like	NA	ko04150;ko04151	mTOR signaling pathway|PI3K-Akt signaling pathway	2
comp67977_c0_seq1	K01363	CTSB	cathepsin B	EC:3.4.22.1	ko04142;ko04612	Lysosome|Antigen processing and presentation	2
comp68873_c0_seq1	K03542	psbS	photosystem II 22kDa protein	NA	ko00195	Photosynthesis	1
comp59917_c0_seq1	K01051	E3.1.1.11	pectinesterase	EC:3.1.1.11	ko00040;ko00500	Pentose and glucuronate interconversions|Starch and sucrose metabolism	2
comp71118_c0_seq1	K09755	CYP84A, F5H	ferulate-5-hydroxylase	EC:1.14.-.-	ko00940	Phenylpropanoid biosynthesis	1
comp15642_c0_seq1	K10256	FAD2	omega-6 fatty acid desaturase (delta-12 desaturase)	EC:1.14.19.-	ko01040;ko01212	Biosynthesis of unsaturated fatty acids|Fatty acid metabolism	2
comp69953_c0_seq1	K00284	E1.4.7.1	glutamate synthase (ferredoxin)	EC:1.4.7.1	ko00630;ko00910	Glyoxylate and dicarboxylate metabolism|Nitrogen metabolism	2
comp15473_c1_seq1	K02903	RP-L28e, RPL28	large subunit ribosomal protein L28e	NA	ko03010	Ribosome	1
comp51800_c0_seq3	K10088	OS9	protein OS-9	NA	ko04141	Protein processing in endoplasmic reticulum	1
comp48090_c0_seq2	K14484	IAA	auxin-responsive protein IAA	NA	ko04075	Plant hormone signal transduction	1
comp48031_c2_seq1	K00021	HMGCR	hydroxymethylglutaryl-CoA reductase (NADPH)	EC:1.1.1.34	ko04152;ko00900;ko04976	AMPK signaling pathway|Terpenoid backbone biosynthesis|Bile secretion	3
comp36349_c0_seq1	K02153	ATPeV0E, ATP6H	V-type H+-transporting ATPase subunit e	NA	ko04145;ko00190;ko04966;ko04721	Phagosome|Oxidative phosphorylation|Collecting duct acid secretion|Synaptic vesicle cycle	4
comp46794_c1_seq1	K12251	aguB	N-carbamoylputrescine amidase	EC:3.5.1.53	ko00330	Arginine and proline metabolism	1
comp74675_c0_seq1	K00412	CYTB, petB	ubiquinol-cytochrome c reductase cytochrome b subunit	NA	ko02020;ko00190;ko04260	Two-component system|Oxidative phosphorylation|Cardiac muscle contraction	3
comp39824_c0_seq1	K06269	PPP1C	serine/threonine-protein phosphatase PP1 catalytic subunit	EC:3.1.3.16	ko04113;ko04114;ko04810;ko04510;ko04022;ko04024;ko04390;ko03015;ko04261;ko04270;ko04910;ko04921;ko04611;ko04720;ko04728;ko04750	Meiosis - yeast|Oocyte meiosis|Regulation of actin cytoskeleton|Focal adhesion|cGMP - PKG signaling pathway|cAMP signaling pathway|Hippo signaling pathway|mRNA surveillance pathway|Adrenergic signaling in cardiomyocytes|Vascular smooth muscle contraction|Insulin signaling pathway|Oxytocin signaling pathway|Platelet activation|Long-term potentiation|Dopaminergic synapse|Inflammatory mediator regul…	16
comp42368_c1_seq1	K08057	CALR	calreticulin	NA	ko04145;ko04141;ko04612	Phagosome|Protein processing in endoplasmic reticulum|Antigen processing and presentation	3
comp46662_c0_seq1	K00213	DHCR7	7-dehydrocholesterol reductase	EC:1.3.1.21	ko00100	Steroid biosynthesis	1
comp38405_c0_seq1	K00784	rnz	ribonuclease Z	EC:3.1.26.11	ko03013	RNA transport	1
comp56656_c3_seq1	K00799	GST, gst	glutathione S-transferase	EC:2.5.1.18	ko00480;ko00980;ko00982	Glutathione metabolism|Metabolism of xenobiotics by cytochrome P450|Drug metabolism - cytochrome P450	3
comp61205_c0_seq1	K01904	4CL	4-coumarate--CoA ligase	EC:6.2.1.12	ko00360;ko00940;ko00130	Phenylalanine metabolism|Phenylpropanoid biosynthesis|Ubiquinone and other terpenoid-quinone biosynthesis	3
comp49186_c0_seq4	K01853	E5.4.99.8	cycloartenol synthase	EC:5.4.99.8	ko00100	Steroid biosynthesis	1
comp52603_c0_seq2	K00430	E1.11.1.7	peroxidase	EC:1.11.1.7	ko00940	Phenylpropanoid biosynthesis	1
comp27156_c0_seq3	K13137	STRAP, UNRIP	serine-threonine kinase receptor-associated protein	NA	ko03013	RNA transport	1
comp40779_c0_seq2	K08057	CALR	calreticulin	NA	ko04145;ko04141;ko04612	Phagosome|Protein processing in endoplasmic reticulum|Antigen processing and presentation	3
comp50120_c0_seq24	K14432	ABF	ABA responsive element binding factor	NA	ko04075	Plant hormone signal transduction	1
comp51973_c0_seq2	K14486	K14486, ARF	auxin response factor	NA	ko04075	Plant hormone signal transduction	1
comp28701_c0_seq1	K14492	ARR-A	two-component response regulator ARR-A family	NA	ko04075	Plant hormone signal transduction	1
comp89346_c0_seq1	K12160	SUMO, SMT3	small ubiquitin-related modifier	NA	ko03013	RNA transport	1
comp56480_c0_seq3	K02945	RP-S1, rpsA	small subunit ribosomal protein S1	NA	ko03010	Ribosome	1
comp46525_c0_seq1	K06041	kdsD, kpsF	arabinose-5-phosphate isomerase	EC:5.3.1.13	ko00540	Lipopolysaccharide biosynthesis	1
comp10291_c0_seq1	K12619	XRN2, RAT1	5'-3' exoribonuclease 2	EC:3.1.13.-	ko03018;ko03008	RNA degradation|Ribosome biogenesis in eukaryotes	2
comp65058_c0_seq1	K00279	CKX	cytokinin dehydrogenase	EC:1.5.99.12	ko00908	Zeatin biosynthesis	1
comp15787_c0_seq2	K08343	ATG3	ubiquitin-like-conjugating enzyme ATG3	NA	ko04140	Regulation of autophagy	1
comp16355_c0_seq1	K10712	ADO	cysteamine dioxygenase	EC:1.13.11.19	ko00430	Taurine and hypotaurine metabolism	1
comp60129_c0_seq1	K00276	AOC3, AOC2, tynA	primary-amine oxidase	EC:1.4.3.21	ko00260;ko00350;ko00360;ko00950;ko00960;ko00410	Glycine, serine and threonine metabolism|Tyrosine metabolism|Phenylalanine metabolism|Isoquinoline alkaloid biosynthesis|Tropane, piperidine and pyridine alkaloid biosynthesis|beta-Alanine metabolism	6
comp71293_c0_seq1	K02265	COX5B	cytochrome c oxidase subunit 5b	NA	ko00190;ko04260	Oxidative phosphorylation|Cardiac muscle contraction	2
comp80610_c0_seq1	K13464	JAZ	jasmonate ZIM domain-containing protein	NA	ko04075	Plant hormone signal transduction	1
comp97353_c0_seq1	K01681	ACO, acnA	aconitate hydratase	EC:4.2.1.3	ko00020;ko00630;ko00720;ko01200;ko01210;ko01230	Citrate cycle (TCA cycle)|Glyoxylate and dicarboxylate metabolism|Carbon fixation pathways in prokaryotes|Carbon metabolism|2-Oxocarboxylic acid metabolism|Biosynthesis of amino acids	6
comp55685_c1_seq1	K14409	SMG7, EST1C	protein SMG7	NA	ko03015	mRNA surveillance pathway	1
comp64455_c0_seq1	K02947	RP-S10e, RPS10	small subunit ribosomal protein S10e	NA	ko03010	Ribosome	1
comp52969_c0_seq13	K00912	lpxK	tetraacyldisaccharide 4'-kinase	EC:2.7.1.130	ko00540	Lipopolysaccharide biosynthesis	1
comp58352_c0_seq1	K01897	ACSL, fadD	long-chain acyl-CoA synthetase	EC:6.2.1.3	ko04146;ko00061;ko00071;ko01212;ko03320;ko04920	Peroxisome|Fatty acid biosynthesis|Fatty acid degradation|Fatty acid metabolism|PPAR signaling pathway|Adipocytokine signaling pathway	6
comp41110_c0_seq1	K00927	PGK, pgk	phosphoglycerate kinase	EC:2.7.2.3	ko00010;ko00710;ko01200;ko01230	Glycolysis / Gluconeogenesis|Carbon fixation in photosynthetic organisms|Carbon metabolism|Biosynthesis of amino acids	4
comp93240_c0_seq1	K11718	HUGT	UDP-glucose:glycoprotein glucosyltransferase	EC:2.4.1.-	ko04141	Protein processing in endoplasmic reticulum	1
comp45580_c0_seq1	K01114	plcC	phospholipase C	EC:3.1.4.3	ko00562;ko00564;ko00565;ko04919	Inositol phosphate metabolism|Glycerophospholipid metabolism|Ether lipid metabolism|Thyroid hormone signaling pathway	4
comp58232_c0_seq1	K01733	thrC	threonine synthase	EC:4.2.3.1	ko00260;ko00750;ko01230	Glycine, serine and threonine metabolism|Vitamin B6 metabolism|Biosynthesis of amino acids	3
comp54464_c0_seq1	K02998	RP-SAe, RPSA	small subunit ribosomal protein SAe	NA	ko03010	Ribosome	1
comp55585_c0_seq2	K00134	GAPDH, gapA	glyceraldehyde 3-phosphate dehydrogenase	EC:1.2.1.12	ko04066;ko00010;ko00710;ko01200;ko01230	HIF-1 signaling pathway|Glycolysis / Gluconeogenesis|Carbon fixation in photosynthetic organisms|Carbon metabolism|Biosynthesis of amino acids	5
comp16194_c0_seq1	K13412	CPK	calcium-dependent protein kinase	EC:2.7.11.1	ko04626	Plant-pathogen interaction	1
comp15681_c0_seq1	K00472	E1.14.11.2	prolyl 4-hydroxylase	EC:1.14.11.2	ko00330	Arginine and proline metabolism	1
comp40189_c0_seq1	K12191	CHMP2A	charged multivesicular body protein 2A	NA	ko04144	Endocytosis	1
comp51437_c4_seq1	K00430	E1.11.1.7	peroxidase	EC:1.11.1.7	ko00940	Phenylpropanoid biosynthesis	1
comp33254_c0_seq1	K00799	GST, gst	glutathione S-transferase	EC:2.5.1.18	ko00480;ko00980;ko00982	Glutathione metabolism|Metabolism of xenobiotics by cytochrome P450|Drug metabolism - cytochrome P450	3
comp55330_c1_seq3	K07541	PIGX	phosphatidylinositol glycan, class X	NA	ko00563	Glycosylphosphatidylinositol(GPI)-anchor biosynthesis	1
comp96501_c0_seq1	K00799	GST, gst	glutathione S-transferase	EC:2.5.1.18	ko00480;ko00980;ko00982	Glutathione metabolism|Metabolism of xenobiotics by cytochrome P450|Drug metabolism - cytochrome P450	3
comp98807_c0_seq1	K01358	clpP, CLPP	ATP-dependent Clp protease, protease subunit	EC:3.4.21.92	ko04112	Cell cycle - Caulobacter	1
comp50200_c0_seq1	K12133	LHY	MYB-related transcription factor LHY	NA	ko04712	Circadian rhythm - plant	1
comp84606_c0_seq1	K14514	EIN3	ethylene-insensitive protein 3	NA	ko04075	Plant hormone signal transduction	1
comp56823_c1_seq1	K09487	HSP90B, TRA1	heat shock protein 90kDa beta	NA	ko04151;ko04141;ko04915;ko04918;ko04626;ko04621	PI3K-Akt signaling pathway|Protein processing in endoplasmic reticulum|Estrogen signaling pathway|Thyroid hormone synthesis|Plant-pathogen interaction|NOD-like receptor signaling pathway	6
comp52036_c1_seq28	K01115	PLD1_2	phospholipase D1/2	EC:3.1.4.4	ko04144;ko04014;ko04024;ko04071;ko00564;ko00565;ko04912;ko04666;ko04724	Endocytosis|Ras signaling pathway|cAMP signaling pathway|Sphingolipid signaling pathway|Glycerophospholipid metabolism|Ether lipid metabolism|GnRH signaling pathway|Fc gamma R-mediated phagocytosis|Glutamatergic synapse	9
comp46530_c0_seq1	K00031	IDH1, IDH2, icd	isocitrate dehydrogenase	EC:1.1.1.42	ko04146;ko00020;ko00720;ko00480;ko01200;ko01210;ko01230	Peroxisome|Citrate cycle (TCA cycle)|Carbon fixation pathways in prokaryotes|Glutathione metabolism|Carbon metabolism|2-Oxocarboxylic acid metabolism|Biosynthesis of amino acids	7
comp15515_c0_seq1	K02953	RP-S13e, RPS13	small subunit ribosomal protein S13e	NA	ko03010	Ribosome	1
comp84352_c0_seq1	K14496	PYL	abscisic acid receptor PYR/PYL family	NA	ko04075	Plant hormone signal transduction	1
comp8561_c0_seq1	K03809	wrbA	NAD(P)H dehydrogenase (quinone)	EC:1.6.5.2	ko00130	Ubiquinone and other terpenoid-quinone biosynthesis	1
comp48107_c1_seq2	K05868	CCNB	cyclin B	NA	ko04110;ko04115;ko04068;ko04914	Cell cycle|p53 signaling pathway|FoxO signaling pathway|Progesterone-mediated oocyte maturation	4
comp52643_c0_seq1	K01568	E4.1.1.1, pdc	pyruvate decarboxylase	EC:4.1.1.1	ko00010	Glycolysis / Gluconeogenesis	1
comp38507_c0_seq1	K02320	POLA1	DNA polymerase alpha subunit A	EC:2.7.7.7	ko03030;ko00230;ko00240	DNA replication|Purine metabolism|Pyrimidine metabolism	3
comp15907_c0_seq1	K13448	CML	calcium-binding protein CML	NA	ko04626	Plant-pathogen interaction	1
comp54820_c0_seq72	K00279	CKX	cytokinin dehydrogenase	EC:1.5.99.12	ko00908	Zeatin biosynthesis	1
comp5326_c0_seq1	K00232	E1.3.3.6, ACOX1, ACOX3	acyl-CoA oxidase	EC:1.3.3.6	ko04146;ko04024;ko00071;ko00592;ko01040;ko01212;ko03320	Peroxisome|cAMP signaling pathway|Fatty acid degradation|alpha-Linolenic acid metabolism|Biosynthesis of unsaturated fatty acids|Fatty acid metabolism|PPAR signaling pathway	7
comp89123_c0_seq1	K12581	CNOT7_8, CAF1, POP2	CCR4-NOT transcription complex subunit 7/8	NA	ko03018	RNA degradation	1
comp79182_c0_seq1	K12251	aguB	N-carbamoylputrescine amidase	EC:3.5.1.53	ko00330	Arginine and proline metabolism	1
comp52271_c0_seq2	K00231	PPOX, hemY	oxygen-dependent protoporphyrinogen oxidase	EC:1.3.3.4	ko00860	Porphyrin and chlorophyll metabolism	1
comp50185_c0_seq1	K02641	petH	ferredoxin--NADP+ reductase	EC:1.18.1.2	ko00195	Photosynthesis	1
comp72075_c0_seq1	K01047	PLA2G, SPLA2	secretory phospholipase A2	EC:3.1.1.4	ko04014;ko00564;ko00565;ko00590;ko00591;ko00592;ko04270;ko04972;ko04975	Ras signaling pathway|Glycerophospholipid metabolism|Ether lipid metabolism|Arachidonic acid metabolism|Linoleic acid metabolism|alpha-Linolenic acid metabolism|Vascular smooth muscle contraction|Pancreatic secretion|Fat digestion and absorption	9
comp29829_c0_seq1	K00281	GLDC, gcvP	glycine dehydrogenase	EC:1.4.4.2	ko00260;ko00630;ko01200	Glycine, serine and threonine metabolism|Glyoxylate and dicarboxylate metabolism|Carbon metabolism	3
comp52317_c1_seq10	K15746	crtZ	beta-carotene 3-hydroxylase	EC:1.14.13.129	ko00906	Carotenoid biosynthesis	1
comp19949_c0_seq1	K01850	E5.4.99.5	chorismate mutase	EC:5.4.99.5	ko00400;ko01230	Phenylalanine, tyrosine and tryptophan biosynthesis|Biosynthesis of amino acids	2
comp53553_c1_seq1	K00921	PIKFYVE, FAB1	1-phosphatidylinositol-3-phosphate 5-kinase	EC:2.7.1.150	ko04810;ko04145;ko04070;ko00562	Regulation of actin cytoskeleton|Phagosome|Phosphatidylinositol signaling system|Inositol phosphate metabolism	4
comp51341_c2_seq24	K01800	maiA, GSTZ1	maleylacetoacetate isomerase	EC:5.2.1.2	ko00350;ko00643	Tyrosine metabolism|Styrene degradation	2
comp71906_c0_seq1	K14515	EBF1_2	EIN3-binding F-box protein	NA	ko04075	Plant hormone signal transduction	1
comp39147_c0_seq7	K08064	NFYA	nuclear transcription factor Y, alpha	NA	ko04612	Antigen processing and presentation	1
comp27572_c0_seq1	K00430	E1.11.1.7	peroxidase	EC:1.11.1.7	ko00940	Phenylpropanoid biosynthesis	1
comp31645_c0_seq1	K05658	ABCB1	ATP-binding cassette, subfamily B (MDR/TAP), member 1	EC:3.6.3.44	ko02010;ko04976	ABC transporters|Bile secretion	2
comp47495_c0_seq1	K03106	SRP54, ffh	signal recognition particle subunit SRP54	NA	ko03070;ko03060	Bacterial secretion system|Protein export	2
comp47067_c0_seq3	K00814	GPT, ALT	alanine transaminase	EC:2.6.1.2	ko00250;ko00710;ko01200;ko01210;ko01230	Alanine, aspartate and glutamate metabolism|Carbon fixation in photosynthetic organisms|Carbon metabolism|2-Oxocarboxylic acid metabolism|Biosynthesis of amino acids	5
comp15635_c0_seq1	K08341	GABARAP, ATG8, LC3	GABA(A) receptor-associated protein	NA	ko04140;ko04068;ko04727	Regulation of autophagy|FoxO signaling pathway|GABAergic synapse	3
comp16711_c0_seq1	K03781	katE, CAT, catB, srpA	catalase	EC:1.11.1.6	ko04146;ko04068;ko00380;ko00630;ko01200;ko04211	Peroxisome|FoxO signaling pathway|Tryptophan metabolism|Glyoxylate and dicarboxylate metabolism|Carbon metabolism|Longevity regulating pathway - mammal	6
comp50537_c0_seq1	K08770	UBC	ubiquitin C	NA	ko03320	PPAR signaling pathway	1
comp48151_c2_seq1	K13260	CYP81E1_7	isoflavone 2'-hydroxylase	EC:1.14.13.89	ko00943	Isoflavonoid biosynthesis	1
comp50515_c1_seq1	K06688	UBE2C, UBC11	ubiquitin-conjugating enzyme E2 C	EC:2.3.2.23	ko04120	Ubiquitin mediated proteolysis	1
comp38692_c0_seq11	K02957	RP-S15Ae, RPS15A	small subunit ribosomal protein S15Ae	NA	ko03010	Ribosome	1
comp53043_c0_seq5	K01103	PFKFB3	6-phosphofructo-2-kinase / fructose-2,6-biphosphatase 3&#160	NA	ko04066;ko04152;ko00051	HIF-1 signaling pathway|AMPK signaling pathway|Fructose and mannose metabolism	3
comp15563_c0_seq1	K08770	UBC	ubiquitin C	NA	ko03320	PPAR signaling pathway	1
comp83977_c0_seq1	K00799	GST, gst	glutathione S-transferase	EC:2.5.1.18	ko00480;ko00980;ko00982	Glutathione metabolism|Metabolism of xenobiotics by cytochrome P450|Drug metabolism - cytochrome P450	3
comp66448_c0_seq1	K03781	katE, CAT, catB, srpA	catalase	EC:1.11.1.6	ko04146;ko04068;ko00380;ko00630;ko01200;ko04211	Peroxisome|FoxO signaling pathway|Tryptophan metabolism|Glyoxylate and dicarboxylate metabolism|Carbon metabolism|Longevity regulating pathway - mammal	6
comp36722_c0_seq1	K00566	mnmA, trmU, TRMU	tRNA-specific 2-thiouridylase	EC:2.8.1.-	ko04122	Sulfur relay system	1
comp24602_c0_seq1	K03509	POLH	DNA polymerase eta	EC:2.7.7.7	ko03460	Fanconi anemia pathway	1
comp27604_c1_seq1	K13379	RGP, UTM	reversibly glycosylated polypeptide / UDP-arabinopyranose mutase	EC:2.4.1.- 5.4.99.30	ko00520	Amino sugar and nucleotide sugar metabolism	1
comp93862_c0_seq1	K04043	dnaK	molecular chaperone DnaK	NA	ko03018	RNA degradation	1
comp81356_c0_seq1	K00799	GST, gst	glutathione S-transferase	EC:2.5.1.18	ko00480;ko00980;ko00982	Glutathione metabolism|Metabolism of xenobiotics by cytochrome P450|Drug metabolism - cytochrome P450	3
comp37575_c0_seq4	K15365	RMI2	RecQ-mediated genome instability protein 2	NA	ko03460	Fanconi anemia pathway	1
comp86159_c0_seq1	K03083	GSK3B	glycogen synthase kinase 3 beta	EC:2.7.11.26	ko04110;ko04510;ko04550;ko04012;ko04151;ko04310;ko04340;ko04390;ko04360;ko04910;ko04916;ko04917;ko04919;ko04711;ko04062;ko04660;ko04662;ko04722;ko04728	Cell cycle|Focal adhesion|Signaling pathways regulating pluripotency of stem cells|ErbB signaling pathway|PI3K-Akt signaling pathway|Wnt signaling pathway|Hedgehog signaling pathway|Hippo signaling pathway|Axon guidance|Insulin signaling pathway|Melanogenesis|Prolactin signaling pathway|Thyroid hormone signaling pathway|Circadian rhythm - fly|Chemokine signaling pathway|T cell receptor signaling …	19
comp41550_c0_seq1	K00430	E1.11.1.7	peroxidase	EC:1.11.1.7	ko00940	Phenylpropanoid biosynthesis	1
comp40040_c0_seq1	K00411	UQCRFS1, RIP1, petA	ubiquinol-cytochrome c reductase iron-sulfur subunit	EC:1.10.2.2	ko02020;ko00190;ko04260	Two-component system|Oxidative phosphorylation|Cardiac muscle contraction	3
comp42369_c1_seq1	K14487	GH3	auxin responsive GH3 gene family	NA	ko04075	Plant hormone signal transduction	1
comp37779_c1_seq2	K00913	ITPK1	inositol-1,3,4-trisphosphate 5/6-kinase / inositol-tetrakisphosphate 1-kinase	EC:2.7.1.159 2.7.1.134	ko04070;ko00562	Phosphatidylinositol signaling system|Inositol phosphate metabolism	2
comp56469_c2_seq2	K05894	OPR	12-oxophytodienoic acid reductase	EC:1.3.1.42	ko00592	alpha-Linolenic acid metabolism	1
comp43672_c0_seq2	K04354	PPP2R2	serine/threonine-protein phosphatase 2A regulatory subunit B	NA	ko04111;ko04530;ko04071;ko04151;ko04152;ko04390;ko04391;ko03015;ko04261;ko04728	Cell cycle - yeast|Tight junction|Sphingolipid signaling pathway|PI3K-Akt signaling pathway|AMPK signaling pathway|Hippo signaling pathway|Hippo signaling pathway -fly|mRNA surveillance pathway|Adrenergic signaling in cardiomyocytes|Dopaminergic synapse	10
comp44789_c0_seq1	K01188	E3.2.1.21	beta-glucosidase	EC:3.2.1.21	ko00940;ko00500;ko00460	Phenylpropanoid biosynthesis|Starch and sucrose metabolism|Cyanoamino acid metabolism	3
comp55103_c0_seq2	K08915	LHCB4	light-harvesting complex II chlorophyll a/b binding protein 4	NA	ko00196	Photosynthesis - antenna proteins	1
comp52102_c1_seq5	K00889	PIP5K	1-phosphatidylinositol-4-phosphate 5-kinase	EC:2.7.1.68	ko04810;ko04144;ko04070;ko00562;ko04666	Regulation of actin cytoskeleton|Endocytosis|Phosphatidylinositol signaling system|Inositol phosphate metabolism|Fc gamma R-mediated phagocytosis	5
comp40694_c0_seq1	K03661	ATPeV0B, ATP6F	V-type H+-transporting ATPase 21kDa proteolipid subunit	NA	ko04142;ko04145;ko00190;ko04721	Lysosome|Phagosome|Oxidative phosphorylation|Synaptic vesicle cycle	4
comp53130_c0_seq7	K03141	TFIIH1, GTF2H1, TFB1	transcription initiation factor TFIIH subunit 1	NA	ko03420;ko03022	Nucleotide excision repair|Basal transcription factors	2
comp45112_c0_seq1	K06689	UBE2D_E, UBC4, UBC5	ubiquitin-conjugating enzyme E2 D/E	EC:2.3.2.23	ko04120;ko04141	Ubiquitin mediated proteolysis|Protein processing in endoplasmic reticulum	2
comp67169_c0_seq1	K00083	E1.1.1.195	cinnamyl-alcohol dehydrogenase	EC:1.1.1.195	ko00940	Phenylpropanoid biosynthesis	1
comp65204_c0_seq1	K05350	bglB	beta-glucosidase	EC:3.2.1.21	ko00940;ko00500;ko00460	Phenylpropanoid biosynthesis|Starch and sucrose metabolism|Cyanoamino acid metabolism	3
comp35660_c0_seq2	K13436	PTI1	pto-interacting protein 1	EC:2.7.11.1	ko04626	Plant-pathogen interaction	1
comp41041_c1_seq1	K07466	RFA1, RPA1, rpa	replication factor A1	NA	ko03030;ko03420;ko03430;ko03440;ko03460	DNA replication|Nucleotide excision repair|Mismatch repair|Homologous recombination|Fanconi anemia pathway	5
comp15904_c0_seq1	K12184	VPS28	ESCRT-I complex subunit VPS28	NA	ko04144	Endocytosis	1
comp45563_c0_seq3	K00889	PIP5K	1-phosphatidylinositol-4-phosphate 5-kinase	EC:2.7.1.68	ko04810;ko04144;ko04070;ko00562;ko04666	Regulation of actin cytoskeleton|Endocytosis|Phosphatidylinositol signaling system|Inositol phosphate metabolism|Fc gamma R-mediated phagocytosis	5
comp27493_c1_seq1	K08908	LHCA2	light-harvesting complex I chlorophyll a/b binding protein 2	NA	ko00196	Photosynthesis - antenna proteins	1
comp30844_c0_seq1	K01930	FPGS	folylpolyglutamate synthase	EC:6.3.2.17	ko00790	Folate biosynthesis	1
comp50184_c0_seq2	K10703	PHS1, PAS2	very-long-chain (3R)-3-hydroxyacyl-CoA dehydratase	EC:4.2.1.134	ko00062;ko01040;ko01212	Fatty acid elongation|Biosynthesis of unsaturated fatty acids|Fatty acid metabolism	3
comp51148_c2_seq1	K02885	RP-L19e, RPL19	large subunit ribosomal protein L19e	NA	ko03010	Ribosome	1
comp55094_c0_seq1	K13083	CYP75A	flavonoid 3',5'-hydroxylase	EC:1.14.13.88	ko00941;ko00944	Flavonoid biosynthesis|Flavone and flavonol biosynthesis	2
comp19788_c0_seq1	K00053	ilvC	ketol-acid reductoisomerase	EC:1.1.1.86	ko00290;ko00770;ko01210;ko01230	Valine, leucine and isoleucine biosynthesis|Pantothenate and CoA biosynthesis|2-Oxocarboxylic acid metabolism|Biosynthesis of amino acids	4
comp24008_c0_seq1	K09487	HSP90B, TRA1	heat shock protein 90kDa beta	NA	ko04151;ko04141;ko04915;ko04918;ko04626;ko04621	PI3K-Akt signaling pathway|Protein processing in endoplasmic reticulum|Estrogen signaling pathway|Thyroid hormone synthesis|Plant-pathogen interaction|NOD-like receptor signaling pathway	6
comp22464_c1_seq1	K13448	CML	calcium-binding protein CML	NA	ko04626	Plant-pathogen interaction	1
comp37097_c0_seq1	K03231	EEF1A	elongation factor 1-alpha	NA	ko03013	RNA transport	1
comp53930_c1_seq1	K03116	tatA	sec-independent protein translocase protein TatA	NA	ko03070;ko03060	Bacterial secretion system|Protein export	2
comp50904_c0_seq2	K00430	E1.11.1.7	peroxidase	EC:1.11.1.7	ko00940	Phenylpropanoid biosynthesis	1
comp52657_c0_seq1	K02212	MCM4, CDC54	DNA replication licensing factor MCM4	EC:3.6.4.12	ko04110;ko04111;ko04113;ko03030	Cell cycle|Cell cycle - yeast|Meiosis - yeast|DNA replication	4
comp31026_c1_seq1	K00799	GST, gst	glutathione S-transferase	EC:2.5.1.18	ko00480;ko00980;ko00982	Glutathione metabolism|Metabolism of xenobiotics by cytochrome P450|Drug metabolism - cytochrome P450	3
comp49115_c3_seq1	K10581	UBE2O	ubiquitin-conjugating enzyme E2 O	EC:2.3.2.24	ko04120	Ubiquitin mediated proteolysis	1
comp52640_c1_seq3	K00383	GSR, gor	glutathione reductase (NADPH)	EC:1.8.1.7	ko00480;ko04918	Glutathione metabolism|Thyroid hormone synthesis	2
comp57632_c0_seq1	K00419	QCR9, UCRC	ubiquinol-cytochrome c reductase subunit 9	NA	ko00190;ko04260	Oxidative phosphorylation|Cardiac muscle contraction	2
comp20444_c1_seq1	K00422	E1.10.3.1	polyphenol oxidase	EC:1.10.3.1	ko00350;ko00950	Tyrosine metabolism|Isoquinoline alkaloid biosynthesis	2
comp43476_c0_seq1	K12382	PSAP, SGP1	saposin	NA	ko04142	Lysosome	1
comp35741_c0_seq1	K04079	htpG, HSP90A	molecular chaperone HtpG	NA	ko04151;ko04141;ko04914;ko04915;ko04626;ko04612;ko04621	PI3K-Akt signaling pathway|Protein processing in endoplasmic reticulum|Progesterone-mediated oocyte maturation|Estrogen signaling pathway|Plant-pathogen interaction|Antigen processing and presentation|NOD-like receptor signaling pathway	7
comp52027_c0_seq1	K01919	gshA	glutamate--cysteine ligase	EC:6.3.2.2	ko00270;ko00480	Cysteine and methionine metabolism|Glutathione metabolism	2
comp45468_c0_seq3	K10875	RAD54L, RAD54	DNA repair and recombination protein RAD54 and RAD54-like protein	EC:3.6.4.-	ko03440	Homologous recombination	1
comp48265_c2_seq2	K02326	POLE3	DNA polymerase epsilon subunit 3	EC:2.7.7.7	ko03030;ko03410;ko03420;ko00230;ko00240	DNA replication|Base excision repair|Nucleotide excision repair|Purine metabolism|Pyrimidine metabolism	5
comp92813_c0_seq1	K10257	FAD8, desB	omega-3 fatty acid desaturase (delta-15 desaturase)	EC:1.14.19.-	ko01040;ko01212	Biosynthesis of unsaturated fatty acids|Fatty acid metabolism	2
comp22528_c0_seq1	K00615	E2.2.1.1, tktA, tktB	transketolase	EC:2.2.1.1	ko00030;ko00710;ko01051;ko01200;ko01230	Pentose phosphate pathway|Carbon fixation in photosynthetic organisms|Biosynthesis of ansamycins|Carbon metabolism|Biosynthesis of amino acids	5
comp35773_c0_seq5	K00036	G6PD, zwf	glucose-6-phosphate 1-dehydrogenase	EC:1.1.1.49 1.1.1.363	ko00030;ko00480;ko01200	Pentose phosphate pathway|Glutathione metabolism|Carbon metabolism	3
comp59063_c0_seq1	K06943	NOG1	nucleolar GTP-binding protein	NA	ko03008	Ribosome biogenesis in eukaryotes	1
comp91873_c0_seq1	K12844	PRPF31	U4/U6 small nuclear ribonucleoprotein PRP31	NA	ko03040	Spliceosome	1
comp56610_c0_seq2	K10563	mutM, fpg	formamidopyrimidine-DNA glycosylase	EC:3.2.2.23 4.2.99.18	ko03410	Base excision repair	1
comp80175_c0_seq1	K00279	CKX	cytokinin dehydrogenase	EC:1.5.99.12	ko00908	Zeatin biosynthesis	1
comp56713_c0_seq9	K15634	gpmB	probable phosphoglycerate mutase	EC:5.4.2.12	ko00260;ko00010;ko00680;ko01200;ko01230	Glycine, serine and threonine metabolism|Glycolysis / Gluconeogenesis|Methane metabolism|Carbon metabolism|Biosynthesis of amino acids	5
comp43420_c1_seq12	K12864	CTNNBL1	beta-catenin-like protein 1	NA	ko03040	Spliceosome	1
comp18962_c0_seq1	K05359	ADT, PDT	arogenate/prephenate dehydratase	EC:4.2.1.91 4.2.1.51	ko00400;ko01230	Phenylalanine, tyrosine and tryptophan biosynthesis|Biosynthesis of amino acids	2
comp48751_c0_seq5	K15744	Z-ISO	zeta-carotene isomerase	EC:5.2.1.12	ko00906	Carotenoid biosynthesis	1
comp41733_c0_seq2	K02905	RP-L29e, RPL29	large subunit ribosomal protein L29e	NA	ko03010	Ribosome	1
comp58315_c0_seq1	K03504	POLD3	DNA polymerase delta subunit 3	NA	ko03030;ko03410;ko03420;ko03430;ko03440;ko00230;ko00240	DNA replication|Base excision repair|Nucleotide excision repair|Mismatch repair|Homologous recombination|Purine metabolism|Pyrimidine metabolism	7
comp63726_c0_seq1	K14565	NOP58	nucleolar protein 58	NA	ko03008	Ribosome biogenesis in eukaryotes	1
comp89982_c0_seq1	K10529	DOX1	alpha-dioxygenase	EC:1.-.-.-	ko00592	alpha-Linolenic acid metabolism	1
comp38754_c1_seq3	K13993	HSP20	HSP20 family protein	NA	ko04141	Protein processing in endoplasmic reticulum	1
comp33504_c0_seq2	K14306	NUP62, NSP1	nuclear pore complex protein Nup62	NA	ko03013	RNA transport	1
comp11075_c0_seq1	K02981	RP-S2e, RPS2	small subunit ribosomal protein S2e	NA	ko03010	Ribosome	1
comp87451_c0_seq1	K01392	THOP1	thimet oligopeptidase	EC:3.4.24.15	ko04614	Renin-angiotensin system	1
comp23293_c0_seq1	K03809	wrbA	NAD(P)H dehydrogenase (quinone)	EC:1.6.5.2	ko00130	Ubiquinone and other terpenoid-quinone biosynthesis	1
comp52148_c0_seq1	K11108	RCL1	RNA 3'-terminal phosphate cyclase-like protein	NA	ko03008	Ribosome biogenesis in eukaryotes	1
comp37214_c0_seq1	K12876	RBM8A, Y14	RNA-binding protein 8A	NA	ko03040;ko03013;ko03015	Spliceosome|RNA transport|mRNA surveillance pathway	3
comp53682_c0_seq10	K12471	EPN	epsin	NA	ko04144	Endocytosis	1
comp38600_c0_seq1	K06130	LYPLA2	lysophospholipase II	EC:3.1.1.5	ko00564	Glycerophospholipid metabolism	1
comp86204_c0_seq1	K00366	nirA	ferredoxin-nitrite reductase	EC:1.7.7.1	ko00910	Nitrogen metabolism	1
comp35685_c1_seq1	K13412	CPK	calcium-dependent protein kinase	EC:2.7.11.1	ko04626	Plant-pathogen interaction	1
comp57174_c1_seq1	K14553	UTP18	U3 small nucleolar RNA-associated protein 18	NA	ko03008	Ribosome biogenesis in eukaryotes	1
comp1196_c0_seq1	K12130	PRR5	pseudo-response regulator 5	NA	ko04712	Circadian rhythm - plant	1
comp56548_c0_seq1	K10590	TRIP12	E3 ubiquitin-protein ligase TRIP12	EC:2.3.2.26	ko04120	Ubiquitin mediated proteolysis	1
comp45202_c0_seq1	K00131	gapN	glyceraldehyde-3-phosphate dehydrogenase (NADP+)	EC:1.2.1.9	ko00010;ko00030;ko01200	Glycolysis / Gluconeogenesis|Pentose phosphate pathway|Carbon metabolism	3
comp55090_c0_seq2	K01895	ACSS, acs	acetyl-CoA synthetase	EC:6.2.1.1	ko00010;ko00620;ko00640;ko00680;ko00720;ko01200	Glycolysis / Gluconeogenesis|Pyruvate metabolism|Propanoate metabolism|Methane metabolism|Carbon fixation pathways in prokaryotes|Carbon metabolism	6
comp81176_c0_seq1	K07199	PRKAB	5'-AMP-activated protein kinase, regulatory beta subunit	NA	ko04068;ko04152;ko04211;ko04910;ko04920;ko04921;ko04922;ko04710	FoxO signaling pathway|AMPK signaling pathway|Longevity regulating pathway - mammal|Insulin signaling pathway|Adipocytokine signaling pathway|Oxytocin signaling pathway|Glucagon signaling pathway|Circadian rhythm	8
comp48571_c1_seq1	K00600	glyA, SHMT	glycine hydroxymethyltransferase	EC:2.1.2.1	ko00260;ko00630;ko00680;ko00670;ko00460;ko01200;ko01230	Glycine, serine and threonine metabolism|Glyoxylate and dicarboxylate metabolism|Methane metabolism|One carbon pool by folate|Cyanoamino acid metabolism|Carbon metabolism|Biosynthesis of amino acids	7
comp43932_c1_seq2	K12640	CYP85A2, BR6OX2	brassinosteroid-6-oxidase 2	EC:1.14.-.-	ko00905	Brassinosteroid biosynthesis	1
comp49070_c0_seq1	K00831	serC, PSAT1	phosphoserine aminotransferase	EC:2.6.1.52	ko00260;ko00680;ko00750;ko01200;ko01230	Glycine, serine and threonine metabolism|Methane metabolism|Vitamin B6 metabolism|Carbon metabolism|Biosynthesis of amino acids	5
comp97027_c0_seq1	K01872	AARS, alaS	alanyl-tRNA synthetase	EC:6.1.1.7	ko00970	Aminoacyl-tRNA biosynthesis	1
comp48410_c0_seq10	K03358	APC11	anaphase-promoting complex subunit 11	NA	ko04110;ko04111;ko04113;ko04114;ko04120;ko04914	Cell cycle|Cell cycle - yeast|Meiosis - yeast|Oocyte meiosis|Ubiquitin mediated proteolysis|Progesterone-mediated oocyte maturation	6
comp49000_c7_seq1	K01886	QARS, glnS	glutaminyl-tRNA synthetase	EC:6.1.1.18	ko00970	Aminoacyl-tRNA biosynthesis	1
comp62998_c0_seq1	K13457	RPM1, RPS3	disease resistance protein RPM1	NA	ko04626	Plant-pathogen interaction	1
comp38923_c0_seq11	K07198	PRKAA, AMPK	5'-AMP-activated protein kinase, catalytic alpha subunit	EC:2.7.11.11	ko04140;ko04068;ko04150;ko04151;ko04152;ko04211;ko04910;ko04920;ko04921;ko04922;ko04710	Regulation of autophagy|FoxO signaling pathway|mTOR signaling pathway|PI3K-Akt signaling pathway|AMPK signaling pathway|Longevity regulating pathway - mammal|Insulin signaling pathway|Adipocytokine signaling pathway|Oxytocin signaling pathway|Glucagon signaling pathway|Circadian rhythm	11
comp1611_c0_seq1	K10257	FAD8, desB	omega-3 fatty acid desaturase (delta-15 desaturase)	EC:1.14.19.-	ko01040;ko01212	Biosynthesis of unsaturated fatty acids|Fatty acid metabolism	2
comp82840_c0_seq1	K07198	PRKAA, AMPK	5'-AMP-activated protein kinase, catalytic alpha subunit	EC:2.7.11.11	ko04140;ko04068;ko04150;ko04151;ko04152;ko04211;ko04910;ko04920;ko04921;ko04922;ko04710	Regulation of autophagy|FoxO signaling pathway|mTOR signaling pathway|PI3K-Akt signaling pathway|AMPK signaling pathway|Longevity regulating pathway - mammal|Insulin signaling pathway|Adipocytokine signaling pathway|Oxytocin signaling pathway|Glucagon signaling pathway|Circadian rhythm	11
comp58044_c0_seq1	K02184	FMN2	formin 2	NA	ko04320	Dorso-ventral axis formation	1
comp29932_c0_seq1	K00051	E1.1.1.82	malate dehydrogenase (NADP+)	EC:1.1.1.82	ko00620;ko00710;ko01200	Pyruvate metabolism|Carbon fixation in photosynthetic organisms|Carbon metabolism	3
comp97222_c0_seq1	K00966	GMPP	mannose-1-phosphate guanylyltransferase	EC:2.7.7.13	ko00051;ko00520	Fructose and mannose metabolism|Amino sugar and nucleotide sugar metabolism	2
comp55162_c0_seq1	K00700	glgB	1,4-alpha-glucan branching enzyme	EC:2.4.1.18	ko00500	Starch and sucrose metabolism	1
comp55699_c0_seq1	K00797	speE, SRM	spermidine synthase	EC:2.5.1.16	ko00270;ko00330;ko00410;ko00480	Cysteine and methionine metabolism|Arginine and proline metabolism|beta-Alanine metabolism|Glutathione metabolism	4
comp82453_c0_seq1	K01358	clpP, CLPP	ATP-dependent Clp protease, protease subunit	EC:3.4.21.92	ko04112	Cell cycle - Caulobacter	1
comp64875_c0_seq1	K00276	AOC3, AOC2, tynA	primary-amine oxidase	EC:1.4.3.21	ko00260;ko00350;ko00360;ko00950;ko00960;ko00410	Glycine, serine and threonine metabolism|Tyrosine metabolism|Phenylalanine metabolism|Isoquinoline alkaloid biosynthesis|Tropane, piperidine and pyridine alkaloid biosynthesis|beta-Alanine metabolism	6
comp11870_c0_seq1	K02993	RP-S7e, RPS7	small subunit ribosomal protein S7e	NA	ko03010	Ribosome	1
comp62232_c0_seq1	K06617	E2.4.1.82	raffinose synthase	EC:2.4.1.82	ko00052	Galactose metabolism	1
comp38187_c0_seq1	K03035	PSMD12, RPN5	26S proteasome regulatory subunit N5	NA	ko03050	Proteasome	1
comp52612_c0_seq2	K14011	UBXN6, UBXD1	UBX domain-containing protein 6	NA	ko04141	Protein processing in endoplasmic reticulum	1
comp45896_c0_seq1	K13832	aroDE, DHQ-SDH	3-dehydroquinate dehydratase / shikimate dehydrogenase	EC:4.2.1.10 1.1.1.25	ko00400;ko01230	Phenylalanine, tyrosine and tryptophan biosynthesis|Biosynthesis of amino acids	2
comp42407_c0_seq1	K07374	TUBA	tubulin alpha	NA	ko04540;ko04145	Gap junction|Phagosome	2
comp40644_c3_seq1	K07151	STT3	dolichyl-diphosphooligosaccharide--protein glycosyltransferase	EC:2.4.99.18	ko04141;ko00510;ko00513	Protein processing in endoplasmic reticulum|N-Glycan biosynthesis|Various types of N-glycan biosynthesis	3
comp54995_c0_seq4	K15400	HHT1	omega-hydroxypalmitate O-feruloyl transferase	EC:2.3.1.188	ko00073	Cutin, suberine and wax biosynthesis	1
comp50849_c2_seq2	K12829	SF3B2, SAP145, CUS1	splicing factor 3B subunit 2	NA	ko03040	Spliceosome	1
comp35107_c0_seq1	K13412	CPK	calcium-dependent protein kinase	EC:2.7.11.1	ko04626	Plant-pathogen interaction	1
comp49048_c0_seq5	K01507	ppa	inorganic pyrophosphatase	EC:3.6.1.1	ko00190	Oxidative phosphorylation	1
comp39921_c0_seq1	K02880	RP-L17e, RPL17	large subunit ribosomal protein L17e	NA	ko03010	Ribosome	1
comp61130_c0_seq1	K15397	KCS	3-ketoacyl-CoA synthase	EC:2.3.1.199	ko00062	Fatty acid elongation	1
comp48261_c0_seq3	K01663	HIS7	glutamine amidotransferase / cyclase	EC:2.4.2.- 4.1.3.-	ko00340;ko01230	Histidine metabolism|Biosynthesis of amino acids	2
comp42417_c0_seq1	K01611	speD, AMD1	S-adenosylmethionine decarboxylase	EC:4.1.1.50	ko00270;ko00330	Cysteine and methionine metabolism|Arginine and proline metabolism	2
[truncated: 4,682 more rows]
