# Supplementary material for: CcNAC1 by Transcriptome Analysis Is Involved in Sudan Grass Secondary Cell Wall Formation as a Positive Regulator
Source: Int J Mol Sci. 2023 Mar 24;24(7):6149. doi: 10.3390/ijms24076149 (PMC10094045; doi:10.3390/ijms24076149)
Supplement: Supplementary file 1 [file ijms-24-06149-s001.zip › paper 6 Supplementary Table S9. The same up-regulated expression unigene of three treatments..xlsx]

## Sheet: Sheet1
header	baseMean	baseMean_Sample_ck	baseMean_Sample_Dinduce_18d	foldChange	log2FoldChange	pval	padj	up_down	length	NR.id.and.Des	NR.e.value	swiss.id	swiss.e.value	swiss.Des	KOG.id	KOG.e.value	KOG.Des	kegg.id	kegg.term	kegg_hits_numbers	KO_ENTRY	KO_name	KO_Definition	GO.id	GO.term	baseMean	baseMean_Sample_ck	baseMean_Sample_L_18d	foldChange	log2FoldChange	pval	padj	up_down	length	NR.id.and.Des	NR.e.value	swiss.id	swiss.e.value	swiss.Des	KOG.id	KOG.e.value	KOG.Des	kegg.id	kegg.term	kegg_hits_numbers	KO_ENTRY	KO_name	KO_Definition	GO.id
comp50016_c0_seq1	1236.67	137.63	2335.72	16.9709	4.085	0.000222564	0.0634711	Up	1521	gi|242060320|ref|XP_002451449.1|hypothetical protein SORBIDRAFT_04g002150 [Sorghum bicolor] gi|241931280|gb|EES04425.1| hypothetical protein SORBIDRAFT_04g002150 [Sorghum bicolor]	7.42574e-110	sp|Q9MBD8|BI1_ORYSJ	2e-103	Bax inhibitor 1 OS=Oryza sativa subsp. japonica GN=BI1 PE=2 SV=1	KOG1629	7e-83	Bax-mediated apoptosis inhibitor TEGT/BI-1							GO:0016021;GO:0043066	integral component of membrane|negative regulation of apoptotic process	738.414	139.064	1337.76	9.61976	3.266	2.8323e-06	0.00249151	Up	1521	gi|242060320|ref|XP_002451449.1|hypothetical protein SORBIDRAFT_04g002150 [Sorghum bicolor] gi|241931280|gb|EES04425.1| hypothetical protein SORBIDRAFT_04g002150 [Sorghum bicolor]	7.42574e-110	sp|Q9MBD8|BI1_ORYSJ	2e-103	Bax inhibitor 1 OS=Oryza sativa subsp. japonica GN=BI1 PE=2 SV=1	KOG1629	7e-83	Bax-mediated apoptosis inhibitor TEGT/BI-1							GO:0016021;GO:0043066
comp25320_c0_seq1	26.3387	0	52.6774	inf	inf	0.00570805	0.419702	Up	598																	18.7683	0	37.5366	inf	inf	0.0115642	0.861454	Up	598
comp54591_c0_seq6	2456.92	794.459	4119.37	5.18513	2.37438	0.0136899	0.650204	Up	3686	gi|242089753|ref|XP_002440709.1|hypothetical protein SORBIDRAFT_09g005520 [Sorghum bicolor] gi|241945994|gb|EES19139.1| hypothetical protein SORBIDRAFT_09g005520 [Sorghum bicolor]	0	sp|Q9LHF1|LRX4_ARATH	5e-121	Leucine-rich repeat extensin-like protein 4 OS=Arabidopsis thaliana GN=LRX4 PE=1 SV=1										GO:0005618;GO:0005576;GO:0009505;GO:0009506;GO:0005199;GO:0071555	cell wall|extracellular region|plant-type cell wall|plasmodesma|structural constituent of cell wall|cell wall organization	1391.92	802.736	1981.1	2.46793	1.3033	0.0283821	1	Up	3686	gi|242089753|ref|XP_002440709.1|hypothetical protein SORBIDRAFT_09g005520 [Sorghum bicolor] gi|241945994|gb|EES19139.1| hypothetical protein SORBIDRAFT_09g005520 [Sorghum bicolor]	0	sp|Q9LHF1|LRX4_ARATH	5e-121	Leucine-rich repeat extensin-like protein 4 OS=Arabidopsis thaliana GN=LRX4 PE=1 SV=1										GO:0005618;GO:0005576;GO:0009505;GO:0009506;GO:0005199;GO:0071555
comp54995_c0_seq4	2885.02	78.7814	5691.26	72.2412	6.17475	5.02795e-08	0.000262484	Up	1956	gi|226492004|ref|NP_001150426.1|transferase [Zea mays] gi|195639158|gb|ACG39047.1| transferase [Zea mays]	0	sp|Q94CD1|HHT1_ARATH	0	Omega-hydroxypalmitate O-feruloyl transferase OS=Arabidopsis thaliana GN=HHT1 PE=1 SV=1				ko00073	Cutin, suberine and wax biosynthesis	1	K15400	HHT1	omega-hydroxypalmitate O-feruloyl transferase	GO:0050734;GO:0052325;GO:0010345	hydroxycinnamoyltransferase activity|cell wall pectin biosynthetic process|suberin biosynthetic process	40.3225	79.6023	1.04268	0.0130987	-6.25444	0.00126575	0.227371	Down	1956	gi|226492004|ref|NP_001150426.1|transferase [Zea mays] gi|195639158|gb|ACG39047.1| transferase [Zea mays]	0	sp|Q94CD1|HHT1_ARATH	0	Omega-hydroxypalmitate O-feruloyl transferase OS=Arabidopsis thaliana GN=HHT1 PE=1 SV=1				ko00073	Cutin, suberine and wax biosynthesis	1	K15400	HHT1	omega-hydroxypalmitate O-feruloyl transferase	GO:0050734;GO:0052325;GO:0010345
comp39164_c0_seq1	2207.25	640.692	3773.81	5.8902	2.55832	0.00891695	0.523534	Up	1146	gi|242059493|ref|XP_002458892.1|hypothetical protein SORBIDRAFT_03g042240 [Sorghum bicolor] gi|241930867|gb|EES04012.1| hypothetical protein SORBIDRAFT_03g042240 [Sorghum bicolor]	5.85309e-59															1074.42	647.368	1501.46	2.31934	1.21371	0.0473905	1	Up	1146	gi|242059493|ref|XP_002458892.1|hypothetical protein SORBIDRAFT_03g042240 [Sorghum bicolor] gi|241930867|gb|EES04012.1| hypothetical protein SORBIDRAFT_03g042240 [Sorghum bicolor]	5.85309e-59
comp43654_c1_seq1	25.2851	0	50.5703	inf	inf	0.0063277	0.444899	Up	397	gi|242037603|ref|XP_002466196.1|hypothetical protein SORBIDRAFT_01g003280 [Sorghum bicolor] gi|241920050|gb|EER93194.1| hypothetical protein SORBIDRAFT_01g003280 [Sorghum bicolor]	1.08058e-37	sp|Q42410|ZAT12_ARATH	2e-08	Zinc finger protein ZAT12 OS=Arabidopsis thaliana GN=ZAT12 PE=2 SV=1	KOG1721	5e-09	FOG: Zn-finger							GO:0005634;GO:0046872;GO:0003700;GO:0009631;GO:0042538;GO:0009643;GO:0010200;GO:0009409;GO:0009408;GO:0009416;GO:0006979;GO:0010224;GO:0009611;GO:0006351	nucleus|metal ion binding|transcription factor activity, sequence-specific DNA binding|cold acclimation|hyperosmotic salinity response|photosynthetic acclimation|response to chitin|response to cold|response to heat|response to light stimulus|response to oxidative stress|response to UV-B|response to wounding|transcription, DNA-templated	12.5122	0	25.0244	inf	inf	0.0445734	1	Up	397	gi|242037603|ref|XP_002466196.1|hypothetical protein SORBIDRAFT_01g003280 [Sorghum bicolor] gi|241920050|gb|EER93194.1| hypothetical protein SORBIDRAFT_01g003280 [Sorghum bicolor]	1.08058e-37	sp|Q42410|ZAT12_ARATH	2e-08	Zinc finger protein ZAT12 OS=Arabidopsis thaliana GN=ZAT12 PE=2 SV=1	KOG1721	5e-09	FOG: Zn-finger							GO:0005634;GO:0046872;GO:0003700;GO:0009631;GO:0042538;GO:0009643;GO:0010200;GO:0009409;GO:0009408;GO:0009416;GO:0006979;GO:0010224;GO:0009611;GO:0006351
comp34972_c1_seq1	131.062	1.89835	260.226	137.08	7.09888	0.000268332	0.0710961	Up	459	gi|242062258|ref|XP_002452418.1|hypothetical protein SORBIDRAFT_04g025430 [Sorghum bicolor] gi|241932249|gb|EES05394.1| hypothetical protein SORBIDRAFT_04g025430 [Sorghum bicolor]	3.43322e-54	sp|Q6K8R2|CHI6_ORYSJ	2e-42	Chitinase 6 OS=Oryza sativa subsp. japonica GN=Cht6 PE=2 SV=1	KOG4742	7e-26	Predicted chitinase	ko00520	Amino sugar and nucleotide sugar metabolism	1	K01183	E3.2.1.14	chitinase	GO:0008061;GO:0004568;GO:0016998;GO:0006032;GO:0006952;GO:0000272	chitin binding|chitinase activity|cell wall macromolecule catabolic process|chitin catabolic process|defense response|polysaccharide catabolic process	28.5902	1.91813	55.2622	28.8105	4.84852	0.012478	0.886473	Up	459	gi|242062258|ref|XP_002452418.1|hypothetical protein SORBIDRAFT_04g025430 [Sorghum bicolor] gi|241932249|gb|EES05394.1| hypothetical protein SORBIDRAFT_04g025430 [Sorghum bicolor]	3.43322e-54	sp|Q6K8R2|CHI6_ORYSJ	2e-42	Chitinase 6 OS=Oryza sativa subsp. japonica GN=Cht6 PE=2 SV=1	KOG4742	7e-26	Predicted chitinase	ko00520	Amino sugar and nucleotide sugar metabolism	1	K01183	E3.2.1.14	chitinase	GO:0008061;GO:0004568;GO:0016998;GO:0006032;GO:0006952;GO:0000272
comp57579_c0_seq4	262.03	24.6785	499.382	20.2355	4.33881	0.00225664	0.245966	Up	4854	gi|22296822|gb|AAM94350.1|gag-pol polyprotein [Zea mays]	0	sp|Q7LHG5|YI31B_YEAST	4e-28	Transposon Ty3-I Gag-Pol polyprotein OS=Saccharomyces cerevisiae (strain ATCC 204508 / S288c) GN=TY3B-I PE=3 SV=2	KOG0017	1e-126	FOG: Transposon-encoded proteins with TYA, reverse transcriptase, integrase domains in various combinations							GO:0005737;GO:0005634;GO:0000943;GO:0004190;GO:0005524;GO:0003677;GO:0003887;GO:0008233;GO:0004540;GO:0003723;GO:0003964;GO:0004523;GO:0008270;GO:0071897;GO:0015074;GO:0006310;GO:0090501;GO:0006278;GO:0032197;GO:0019076	cytoplasm|nucleus|retrotransposon nucleocapsid|aspartic-type endopeptidase activity|ATP binding|DNA binding|DNA-directed DNA polymerase activity|peptidase activity|ribonuclease activity|RNA binding|RNA-directed DNA polymerase activity|RNA-DNA hybrid ribonuclease activity|zinc ion binding|DNA biosynthetic process|DNA integration|DNA recombination|RNA phosphodiester bond hydrolysis|RNA-dependent DN…	101.617	24.9356	178.299	7.15036	2.83802	0.00946579	0.766204	Up	4854	gi|22296822|gb|AAM94350.1|gag-pol polyprotein [Zea mays]	0	sp|Q7LHG5|YI31B_YEAST	4e-28	Transposon Ty3-I Gag-Pol polyprotein OS=Saccharomyces cerevisiae (strain ATCC 204508 / S288c) GN=TY3B-I PE=3 SV=2	KOG0017	1e-126	FOG: Transposon-encoded proteins with TYA, reverse transcriptase, integrase domains in various combinations							GO:0005737;GO:0005634;GO:0000943;GO:0004190;GO:0005524;GO:0003677;GO:0003887;GO:0008233;GO:0004540;GO:0003723;GO:0003964;GO:0004523;GO:0008270;GO:0071897;GO:0015074;GO:0006310;GO:0090501;GO:0006278;GO:0032197;GO:0019076
comp28707_c0_seq1	48.7812	3.7967	93.7657	24.6967	4.62624	0.0157557	0.694142	Up	360																	26.4212	3.83625	49.0061	12.7745	3.67519	0.044245	1	Up	360
comp39767_c0_seq2	835.351	88.2732	1582.43	17.9265	4.16402	0.000351203	0.0811862	Up	564	gi|242041405|ref|XP_002468097.1|hypothetical protein SORBIDRAFT_01g039530 [Sorghum bicolor] gi|241921951|gb|EER95095.1| hypothetical protein SORBIDRAFT_01g039530 [Sorghum bicolor]	4.56416e-129	sp|P09189|HSP7C_PETHY	5e-120	Heat shock cognate 70 kDa protein OS=Petunia hybrida GN=HSP70 PE=2 SV=1	KOG0101	1e-114	Molecular chaperones HSP70/HSC70, HSP70 superfamily	ko04144;ko04010;ko04141;ko03040;ko04915;ko04612	Endocytosis|MAPK signaling pathway|Protein processing in endoplasmic reticulum|Spliceosome|Estrogen signaling pathway|Antigen processing and presentation	6	K03283	HSPA1_8	heat shock 70kDa protein 1/8	GO:0005524	ATP binding	338.112	89.1929	587.031	6.58159	2.71844	0.000587367	0.138874	Up	564	gi|242041405|ref|XP_002468097.1|hypothetical protein SORBIDRAFT_01g039530 [Sorghum bicolor] gi|241921951|gb|EER95095.1| hypothetical protein SORBIDRAFT_01g039530 [Sorghum bicolor]	4.56416e-129	sp|P09189|HSP7C_PETHY	5e-120	Heat shock cognate 70 kDa protein OS=Petunia hybrida GN=HSP70 PE=2 SV=1	KOG0101	1e-114	Molecular chaperones HSP70/HSC70, HSP70 superfamily	ko04144;ko04010;ko04141;ko03040;ko04915;ko04612	Endocytosis|MAPK signaling pathway|Protein processing in endoplasmic reticulum|Spliceosome|Estrogen signaling pathway|Antigen processing and presentation	6	K03283	HSPA1_8	heat shock 70kDa protein 1/8	GO:0005524
comp56874_c0_seq4	1930.08	268.616	3591.54	13.3705	3.74099	0.000327367	0.0782757	Up	3636	gi|242076502|ref|XP_002448187.1|hypothetical protein SORBIDRAFT_06g022630 [Sorghum bicolor] gi|241939370|gb|EES12515.1| hypothetical protein SORBIDRAFT_06g022630 [Sorghum bicolor]	1.27475e-159	sp|Q8RXU4|THA1_ARATH	8e-128		KOG1368	2e-126	Threonine aldolase	ko00260;ko01230	Glycine, serine and threonine metabolism|Biosynthesis of amino acids	2	K01620	ltaE	threonine aldolase	GO:0005829;GO:0008732;GO:0004793;GO:0006545;GO:0006567	cytosol|L-allo-threonine aldolase activity|threonine aldolase activity|glycine biosynthetic process|threonine catabolic process	507.424	271.415	743.434	2.7391	1.4537	0.0361271	1	Up	3636	gi|242076502|ref|XP_002448187.1|hypothetical protein SORBIDRAFT_06g022630 [Sorghum bicolor] gi|241939370|gb|EES12515.1| hypothetical protein SORBIDRAFT_06g022630 [Sorghum bicolor]	1.27475e-159	sp|Q8RXU4|THA1_ARATH	8e-128		KOG1368	2e-126	Threonine aldolase	ko00260;ko01230	Glycine, serine and threonine metabolism|Biosynthesis of amino acids	2	K01620	ltaE	threonine aldolase	GO:0005829;GO:0008732;GO:0004793;GO:0006545;GO:0006567
comp37934_c0_seq1	3137.31	1123.82	5150.79	4.58328	2.19638	0.019491	0.759401	Up	635	gi|242095944|ref|XP_002438462.1|hypothetical protein SORBIDRAFT_10g020030 [Sorghum bicolor] gi|241916685|gb|EER89829.1| hypothetical protein SORBIDRAFT_10g020030 [Sorghum bicolor]	5.15098e-88	sp|P35132|UBC9_ARATH	2e-88	SUMO-conjugating enzyme UBC9 OS=Arabidopsis thaliana GN=UBC9 PE=1 SV=1	KOG0417	4e-89	Ubiquitin-protein ligase	ko04120;ko04141	Ubiquitin mediated proteolysis|Protein processing in endoplasmic reticulum	2	K06689	UBE2D_E, UBC4, UBC5	ubiquitin-conjugating enzyme E2 D/E			2248.05	1135.53	3360.57	2.95947	1.56534	0.0062513	0.630206	Up	635	gi|242095944|ref|XP_002438462.1|hypothetical protein SORBIDRAFT_10g020030 [Sorghum bicolor] gi|241916685|gb|EER89829.1| hypothetical protein SORBIDRAFT_10g020030 [Sorghum bicolor]	5.15098e-88	sp|P35132|UBC9_ARATH	2e-88	SUMO-conjugating enzyme UBC9 OS=Arabidopsis thaliana GN=UBC9 PE=1 SV=1	KOG0417	4e-89	Ubiquitin-protein ligase	ko04120;ko04141	Ubiquitin mediated proteolysis|Protein processing in endoplasmic reticulum	2	K06689	UBE2D_E, UBC4, UBC5	ubiquitin-conjugating enzyme E2 D/E
comp44177_c0_seq1	943.08	198.377	1687.78	8.50794	3.08881	0.00464936	0.371343	Up	1227	gi|242096268|ref|XP_002438624.1|hypothetical protein SORBIDRAFT_10g023010 [Sorghum bicolor] gi|241916847|gb|EER89991.1| hypothetical protein SORBIDRAFT_10g023010 [Sorghum bicolor]	1.13395e-86	sp|Q9LV58|MBF1C_ARATH	1e-44	Multiprotein-bridging factor 1c OS=Arabidopsis thaliana GN=MBF1C PE=1 SV=1	KOG3398	3e-45	Transcription factor MBF1							GO:0005737;GO:0005730;GO:0043565;GO:0003713;GO:0003700;GO:0009873;GO:0045893;GO:0009737;GO:0009408;GO:0009414;GO:0006351	cytoplasm|nucleolus|sequence-specific DNA binding|transcription coactivator activity|transcription factor activity, sequence-specific DNA binding|ethylene-activated signaling pathway|positive regulation of transcription, DNA-templated|response to abscisic acid|response to heat|response to water deprivation|transcription, DNA-templated	859.817	200.444	1519.19	7.57912	2.92203	1.30888e-05	0.00807162	Up	1227	gi|242096268|ref|XP_002438624.1|hypothetical protein SORBIDRAFT_10g023010 [Sorghum bicolor] gi|241916847|gb|EER89991.1| hypothetical protein SORBIDRAFT_10g023010 [Sorghum bicolor]	1.13395e-86	sp|Q9LV58|MBF1C_ARATH	1e-44	Multiprotein-bridging factor 1c OS=Arabidopsis thaliana GN=MBF1C PE=1 SV=1	KOG3398	3e-45	Transcription factor MBF1							GO:0005737;GO:0005730;GO:0043565;GO:0003713;GO:0003700;GO:0009873;GO:0045893;GO:0009737;GO:0009408;GO:0009414;GO:0006351
comp17428_c0_seq1	171.107	20.8818	321.332	15.3881	3.94375	0.0089845	0.52553	Up	1008																	113.254	21.0994	205.409	9.73529	3.28322	0.00247266	0.365209	Up	1008
comp50111_c0_seq1	284.796	41.7637	527.827	12.6384	3.65975	0.0067695	0.462467	Up	1225																	21.0994	42.1988	0	0		0.00845285	0.725441	Down	1225
comp52214_c1_seq3	1170.51	133.834	2207.18	16.492	4.04369	0.000273508	0.0710961	Up	2259	gi|242076784|ref|XP_002448328.1|hypothetical protein SORBIDRAFT_06g025310 [Sorghum bicolor] gi|241939511|gb|EES12656.1| hypothetical protein SORBIDRAFT_06g025310 [Sorghum bicolor]	0	sp|Q9SX98|LHTL8_ARATH	1e-150	Lysine histidine transporter-like 8 OS=Arabidopsis thaliana GN=AATL1 PE=1 SV=1	KOG1303	3e-151	Amino acid transporters							GO:0016021;GO:0005886;GO:0006865	integral component of membrane|plasma membrane|amino acid transport	70.2207	135.228	5.21342	0.0385528	-4.69702	0.000698748	0.15498	Down	2259	gi|242076784|ref|XP_002448328.1|hypothetical protein SORBIDRAFT_06g025310 [Sorghum bicolor] gi|241939511|gb|EES12656.1| hypothetical protein SORBIDRAFT_06g025310 [Sorghum bicolor]	0	sp|Q9SX98|LHTL8_ARATH	1e-150	Lysine histidine transporter-like 8 OS=Arabidopsis thaliana GN=AATL1 PE=1 SV=1	KOG1303	3e-151	Amino acid transporters							GO:0016021;GO:0005886;GO:0006865
comp48776_c0_seq5	128.903	2.84752	254.959	89.537	6.48441	0.000520017	0.101486	Up	1466	gi|514707165|ref|XP_004951234.1|PREDICTED: expansin-A23-like [Setaria italica]	1.15422e-112	sp|Q4PR52|EXP13_ORYSJ	1e-96	Expansin-A13 OS=Oryza sativa subsp. japonica GN=EXPA13 PE=2 SV=2												98.4082	2.87719	193.939	67.4058	6.0748	1.01993e-05	0.00670439	Up	1466	gi|514707165|ref|XP_004951234.1|PREDICTED: expansin-A23-like [Setaria italica]	1.15422e-112	sp|Q4PR52|EXP13_ORYSJ	1e-96	Expansin-A13 OS=Oryza sativa subsp. japonica GN=EXPA13 PE=2 SV=2
comp57605_c0_seq1	2772.01	955.818	4588.2	4.80029	2.26312	0.0172772	0.718331	Up	818	gi|414871301|tpg|DAA49858.1|TPA: hypothetical protein ZEAMMB73_104436 [Zea mays]	3.43026e-36				KOG1603	2e-11	Copper chaperone									1655.91	965.777	2346.04	2.42917	1.28047	0.028224	1	Up	818	gi|414871301|tpg|DAA49858.1|TPA: hypothetical protein ZEAMMB73_104436 [Zea mays]	3.43026e-36				KOG1603	2e-11	Copper chaperone
comp51745_c1_seq1	69.9565	1.89835	138.015	72.7026	6.18393	0.00259283	0.262408	Up	1691	gi|242083202|ref|XP_002442026.1|hypothetical protein SORBIDRAFT_08g007360 [Sorghum bicolor] gi|241942719|gb|EES15864.1| hypothetical protein SORBIDRAFT_08g007360 [Sorghum bicolor]	0	sp|Q84QK0|OPR1_ORYSJ	4e-171	12-oxophytodienoate reductase 1 OS=Oryza sativa subsp. japonica GN=OPR1 PE=2 SV=1	KOG0134	8e-166	NADH:flavin oxidoreductase/12-oxophytodienoate reductase	ko00592	alpha-Linolenic acid metabolism	1	K05894	OPR	12-oxophytodienoic acid reductase	GO:0016629;GO:0010181;GO:0006952;GO:0009695;GO:0031408	12-oxophytodienoate reductase activity|FMN binding|defense response|jasmonic acid biosynthetic process|oxylipin biosynthetic process	20.7701	1.91813	39.622	20.6566	4.36853	0.0415104	1	Up	1691	gi|242083202|ref|XP_002442026.1|hypothetical protein SORBIDRAFT_08g007360 [Sorghum bicolor] gi|241942719|gb|EES15864.1| hypothetical protein SORBIDRAFT_08g007360 [Sorghum bicolor]	0	sp|Q84QK0|OPR1_ORYSJ	4e-171	12-oxophytodienoate reductase 1 OS=Oryza sativa subsp. japonica GN=OPR1 PE=2 SV=1	KOG0134	8e-166	NADH:flavin oxidoreductase/12-oxophytodienoate reductase	ko00592	alpha-Linolenic acid metabolism	1	K05894	OPR	12-oxophytodienoic acid reductase	GO:0016629;GO:0010181;GO:0006952;GO:0009695;GO:0031408
comp41511_c0_seq1	13388.1	5237.54	21538.7	4.11237	2.03997	0.0214877	0.798411	Up	1252	gi|242037503|ref|XP_002466146.1|hypothetical protein SORBIDRAFT_01g002180 [Sorghum bicolor] gi|241920000|gb|EER93144.1| hypothetical protein SORBIDRAFT_01g002180 [Sorghum bicolor]	5.65616e-102	sp|P27788|FER3_MAIZE	1e-96	Ferredoxin-3, chloroplastic OS=Zea mays GN=FDX3 PE=2 SV=1				ko00195	Photosynthesis	1	K02639	petF	ferredoxin	GO:0009507;GO:0051537;GO:0009055;GO:0046872;GO:0022900	chloroplast|2 iron, 2 sulfur cluster binding|electron carrier activity|metal ion binding|electron transport chain	9414.64	5292.11	13537.2	2.55799	1.35501	0.0134518	0.914385	Up	1252	gi|242037503|ref|XP_002466146.1|hypothetical protein SORBIDRAFT_01g002180 [Sorghum bicolor] gi|241920000|gb|EER93144.1| hypothetical protein SORBIDRAFT_01g002180 [Sorghum bicolor]	5.65616e-102	sp|P27788|FER3_MAIZE	1e-96	Ferredoxin-3, chloroplastic OS=Zea mays GN=FDX3 PE=2 SV=1				ko00195	Photosynthesis	1	K02639	petF	ferredoxin	GO:0009507;GO:0051537;GO:0009055;GO:0046872;GO:0022900
comp54583_c1_seq2	290.761	67.3913	514.131	7.62904	2.9315	0.0243307	0.851044	Up	1803	gi|242080745|ref|XP_002445141.1|hypothetical protein SORBIDRAFT_07g004720 [Sorghum bicolor] gi|241941491|gb|EES14636.1| hypothetical protein SORBIDRAFT_07g004720 [Sorghum bicolor]	0	sp|Q9LRQ8|PMAT2_ARATH	9e-25	Phenolic glucoside malonyltransferase 2 OS=Arabidopsis thaliana GN=PMAT2 PE=1 SV=1										GO:0050736;GO:0009636	O-malonyltransferase activity|response to toxic substance	159.69	68.0935	251.287	3.69032	1.88375	0.0413907	1	Up	1803	gi|242080745|ref|XP_002445141.1|hypothetical protein SORBIDRAFT_07g004720 [Sorghum bicolor] gi|241941491|gb|EES14636.1| hypothetical protein SORBIDRAFT_07g004720 [Sorghum bicolor]	0	sp|Q9LRQ8|PMAT2_ARATH	9e-25	Phenolic glucoside malonyltransferase 2 OS=Arabidopsis thaliana GN=PMAT2 PE=1 SV=1										GO:0050736;GO:0009636
comp56558_c1_seq1	5289.51	236.344	10342.7	43.7611	5.45158	2.41995e-07	0.000523811	Up	859	gi|242079521|ref|XP_002444529.1|hypothetical protein SORBIDRAFT_07g023290 [Sorghum bicolor] gi|241940879|gb|EES14024.1| hypothetical protein SORBIDRAFT_07g023290 [Sorghum bicolor]	3.72426e-31															119.925	238.807	1.04268	0.00436622	-7.8394	2.47915e-07	0.000308954	Down	859	gi|242079521|ref|XP_002444529.1|hypothetical protein SORBIDRAFT_07g023290 [Sorghum bicolor] gi|241940879|gb|EES14024.1| hypothetical protein SORBIDRAFT_07g023290 [Sorghum bicolor]	3.72426e-31
comp42976_c0_seq1	3772.9	792.56	6753.24	8.52079	3.09099	0.00132618	0.180867	Up	1406	gi|242072051|ref|XP_002451302.1|hypothetical protein SORBIDRAFT_05g027350 [Sorghum bicolor] gi|241937145|gb|EES10290.1| hypothetical protein SORBIDRAFT_05g027350 [Sorghum bicolor]	0	sp|P13917|7SB1_SOYBN	1e-09	Basic 7S globulin OS=Glycine max GN=BG PE=1 SV=2	KOG1339	4e-27	Aspartyl protease							GO:0004190;GO:0042802;GO:0045735	aspartic-type endopeptidase activity|identical protein binding|nutrient reservoir activity	1705.85	800.818	2610.88	3.26027	1.70499	0.00377449	0.469766	Up	1406	gi|242072051|ref|XP_002451302.1|hypothetical protein SORBIDRAFT_05g027350 [Sorghum bicolor] gi|241937145|gb|EES10290.1| hypothetical protein SORBIDRAFT_05g027350 [Sorghum bicolor]	0	sp|P13917|7SB1_SOYBN	1e-09	Basic 7S globulin OS=Glycine max GN=BG PE=1 SV=2	KOG1339	4e-27	Aspartyl protease							GO:0004190;GO:0042802;GO:0045735
comp58061_c0_seq1	685.273	87.324	1283.22	14.6949	3.87725	0.00102415	0.150981	Up	975																	192.699	88.2338	297.165	3.36792	1.75186	0.045097	1	Up	975
comp57787_c0_seq1	634.459	24.6785	1244.24	50.4179	5.65586	1.50812e-05	0.00957024	Up	367																	12.4678	24.9356	0	0		0.049422	1	Down	367
comp56520_c2_seq1	680.168	199.327	1161.01	5.82466	2.54217	0.0225214	0.811702	Up	1894	gi|242056217|ref|XP_002457254.1|hypothetical protein SORBIDRAFT_03g004130 [Sorghum bicolor] gi|241929229|gb|EES02374.1| hypothetical protein SORBIDRAFT_03g004130 [Sorghum bicolor]	0	sp|Q9ZQ96|U73C3_ARATH	2e-146	UDP-glycosyltransferase 73C3 OS=Arabidopsis thaliana GN=UGT73C3 PE=2 SV=1	KOG1192	4e-147	UDP-glucuronosyl and UDP-glucosyl transferase							GO:0016758	transferase activity, transferring hexosyl groups	443.223	201.403	685.043	3.40135	1.76611	0.0140332	0.937552	Up	1894	gi|242056217|ref|XP_002457254.1|hypothetical protein SORBIDRAFT_03g004130 [Sorghum bicolor] gi|241929229|gb|EES02374.1| hypothetical protein SORBIDRAFT_03g004130 [Sorghum bicolor]	0	sp|Q9ZQ96|U73C3_ARATH	2e-146	UDP-glycosyltransferase 73C3 OS=Arabidopsis thaliana GN=UGT73C3 PE=2 SV=1	KOG1192	4e-147	UDP-glucuronosyl and UDP-glucosyl transferase							GO:0016758
comp49502_c0_seq2	1151.24	62.6455	2239.84	35.7543	5.16004	1.14338e-05	0.00823316	Up	1036	gi|242043078|ref|XP_002459410.1|hypothetical protein SORBIDRAFT_02g004200 [Sorghum bicolor] gi|241922787|gb|EER95931.1| hypothetical protein SORBIDRAFT_02g004200 [Sorghum bicolor]	3.44733e-62															32.6918	63.2982	2.08537	0.0329451	-4.92379	0.00824688	0.719114	Down	1036	gi|242043078|ref|XP_002459410.1|hypothetical protein SORBIDRAFT_02g004200 [Sorghum bicolor] gi|241922787|gb|EER95931.1| hypothetical protein SORBIDRAFT_02g004200 [Sorghum bicolor]	3.44733e-62
comp50969_c0_seq1	584.321	45.5603	1123.08	24.6504	4.62354	0.000227868	0.0641615	Up	2014	gi|242084328|ref|XP_002442589.1|hypothetical protein SORBIDRAFT_08g022530 [Sorghum bicolor] gi|241943282|gb|EES16427.1| hypothetical protein SORBIDRAFT_08g022530 [Sorghum bicolor]	5.88718e-34															23.5389	46.035	1.04268	0.0226498	-5.46436	0.015856	0.978962	Down	2014	gi|242084328|ref|XP_002442589.1|hypothetical protein SORBIDRAFT_08g022530 [Sorghum bicolor] gi|241943282|gb|EES16427.1| hypothetical protein SORBIDRAFT_08g022530 [Sorghum bicolor]	5.88718e-34
comp29484_c0_seq1	49.308	3.7967	94.8193	24.9742	4.64236	0.0153591	0.682403	Up	503																	36.3267	3.83625	68.8171	17.9386	4.165	0.0123969	0.882808	Up	503
comp15981_c0_seq1	60.5839	9.49174	111.676	11.7656	3.5565	0.0415782	1	Up	726																	91.8594	9.59063	174.128	18.1561	4.18238	0.000607343	0.142297	Up	726
comp57103_c3_seq2	2095.27	148.071	4042.46	27.3008	4.77087	1.11109e-05	0.00809368	Up	2275	gi|413933982|gb|AFW68533.1|putative cytochrome P450 superfamily protein [Zea mays]	0	sp|Q9FMY1|C86B1_ARATH	0	Cytochrome P450 86B1 OS=Arabidopsis thaliana GN=CYP86B1 PE=2 SV=1	KOG0157	0	Cytochrome P450 CYP4/CYP19/CYP26 subfamilies	ko00073	Cutin, suberine and wax biosynthesis	1	K15402	CYP86B1	fatty acid omega-hydroxylase	GO:0005783;GO:0005789;GO:0016021;GO:0020037;GO:0005506;GO:0004497;GO:0016705;GO:0071555;GO:0010345;GO:0042761	endoplasmic reticulum|endoplasmic reticulum membrane|integral component of membrane|heme binding|iron ion binding|monooxygenase activity|oxidoreductase activity, acting on paired donors, with incorporation or reduction of molecular oxygen|cell wall organization|suberin biosynthetic process|very long-chain fatty acid biosynthetic process	83.1484	149.614	16.6829	0.111507	-3.1648	0.00759075	0.689933	Down	2275	gi|413933982|gb|AFW68533.1|putative cytochrome P450 superfamily protein [Zea mays]	0	sp|Q9FMY1|C86B1_ARATH	0	Cytochrome P450 86B1 OS=Arabidopsis thaliana GN=CYP86B1 PE=2 SV=1	KOG0157	0	Cytochrome P450 CYP4/CYP19/CYP26 subfamilies	ko00073	Cutin, suberine and wax biosynthesis	1	K15402	CYP86B1	fatty acid omega-hydroxylase	GO:0005783;GO:0005789;GO:0016021;GO:0020037;GO:0005506;GO:0004497;GO:0016705;GO:0071555;GO:0010345;GO:0042761
comp30712_c0_seq1	688.918	107.257	1270.58	11.8462	3.56635	0.00215873	0.240672	Up	304	gi|410369164|gb|AFV66576.1|heat shock protein 70	2.59038e-65	sp|Q9LHA8|MD37C_ARATH	6e-63	Probable mediator of RNA polymerase II transcription subunit 37c OS=Arabidopsis thaliana GN=MED37C PE=1 SV=1	KOG0101	1e-63	Molecular chaperones HSP70/HSC70, HSP70 superfamily	ko04144;ko04010;ko04141;ko03040;ko04915;ko04612	Endocytosis|MAPK signaling pathway|Protein processing in endoplasmic reticulum|Spliceosome|Estrogen signaling pathway|Antigen processing and presentation	6	K03283	HSPA1_8	heat shock 70kDa protein 1/8	GO:0048046;GO:0005618;GO:0005829;GO:0005794;GO:0005739;GO:0005634;GO:0005886;GO:0005774;GO:0005524;GO:0031625;GO:0016567;GO:0006355;GO:0009617;GO:0046686;GO:0009408;GO:0009644;GO:0042542;GO:0009266;GO:0009615;GO:0006351	apoplast|cell wall|cytosol|Golgi apparatus|mitochondrion|nucleus|plasma membrane|vacuolar membrane|ATP binding|ubiquitin protein ligase binding|protein ubiquitination|regulation of transcription, DNA-templated|response to bacterium|response to cadmium ion|response to heat|response to high light intensity|response to hydrogen peroxide|response to temperature stimulus|response to virus|transcriptio…	260.639	108.374	412.903	3.80997	1.92978	0.0178231	1	Up	304	gi|410369164|gb|AFV66576.1|heat shock protein 70	2.59038e-65	sp|Q9LHA8|MD37C_ARATH	6e-63	Probable mediator of RNA polymerase II transcription subunit 37c OS=Arabidopsis thaliana GN=MED37C PE=1 SV=1	KOG0101	1e-63	Molecular chaperones HSP70/HSC70, HSP70 superfamily	ko04144;ko04010;ko04141;ko03040;ko04915;ko04612	Endocytosis|MAPK signaling pathway|Protein processing in endoplasmic reticulum|Spliceosome|Estrogen signaling pathway|Antigen processing and presentation	6	K03283	HSPA1_8	heat shock 70kDa protein 1/8	GO:0048046;GO:0005618;GO:0005829;GO:0005794;GO:0005739;GO:0005634;GO:0005886;GO:0005774;GO:0005524;GO:0031625;GO:0016567;GO:0006355;GO:0009617;GO:0046686;GO:0009408;GO:0009644;GO:0042542;GO:0009266;GO:0009615;GO:0006351
comp38247_c1_seq1	331.669	22.7802	640.557	28.1191	4.81348	0.000557006	0.106061	Up	311																	145.494	23.0175	267.97	11.642	3.54127	0.000543986	0.13391	Up	311
comp54460_c1_seq2	854.817	40.8145	1668.82	40.8879	5.3536	1.40541e-05	0.0090766	Up	3350	gi|242062986|ref|XP_002452782.1|hypothetical protein SORBIDRAFT_04g032410 [Sorghum bicolor] gi|241932613|gb|EES05758.1| hypothetical protein SORBIDRAFT_04g032410 [Sorghum bicolor]	0	sp|O23066|C86A2_ARATH	0	Cytochrome P450 86A2 OS=Arabidopsis thaliana GN=CYP86A2 PE=1 SV=1	KOG0157	0	Cytochrome P450 CYP4/CYP19/CYP26 subfamilies	ko00073	Cutin, suberine and wax biosynthesis	1	K15398	CYP86A4S	fatty acid omega-hydroxylase	GO:0016021;GO:0018685;GO:0070330;GO:0020037;GO:0005506;GO:0006952;GO:0006631	integral component of membrane|alkane 1-monooxygenase activity|aromatase activity|heme binding|iron ion binding|defense response|fatty acid metabolic process	21.1412	41.2397	1.04268	0.0252835	-5.30566	0.0236104	1	Down	3350	gi|242062986|ref|XP_002452782.1|hypothetical protein SORBIDRAFT_04g032410 [Sorghum bicolor] gi|241932613|gb|EES05758.1| hypothetical protein SORBIDRAFT_04g032410 [Sorghum bicolor]	0	sp|O23066|C86A2_ARATH	0	Cytochrome P450 86A2 OS=Arabidopsis thaliana GN=CYP86A2 PE=1 SV=1	KOG0157	0	Cytochrome P450 CYP4/CYP19/CYP26 subfamilies	ko00073	Cutin, suberine and wax biosynthesis	1	K15398	CYP86A4S	fatty acid omega-hydroxylase	GO:0016021;GO:0018685;GO:0070330;GO:0020037;GO:0005506;GO:0006952;GO:0006631
comp56556_c0_seq4	368.006	3.7967	732.216	192.856	7.59138	2.44947e-06	0.0026005	Up	4874	gi|242052003|ref|XP_002455147.1|hypothetical protein SORBIDRAFT_03g005090 [Sorghum bicolor] gi|241927122|gb|EES00267.1| hypothetical protein SORBIDRAFT_03g005090 [Sorghum bicolor]	0	sp|Q9C9H7|RLP12_ARATH	4e-80	Receptor-like protein 12 OS=Arabidopsis thaliana GN=RLP12 PE=2 SV=2	KOG0619	2e-107	FOG: Leucine rich repeat							GO:0016021;GO:0005886;GO:0009506;GO:0004672;GO:0009755;GO:0046777	integral component of membrane|plasma membrane|plasmodesma|protein kinase activity|hormone-mediated signaling pathway|protein autophosphorylation	36.3267	3.83625	68.8171	17.9386	4.165	0.0123969	0.882808	Up	4874	gi|242052003|ref|XP_002455147.1|hypothetical protein SORBIDRAFT_03g005090 [Sorghum bicolor] gi|241927122|gb|EES00267.1| hypothetical protein SORBIDRAFT_03g005090 [Sorghum bicolor]	0	sp|Q9C9H7|RLP12_ARATH	4e-80	Receptor-like protein 12 OS=Arabidopsis thaliana GN=RLP12 PE=2 SV=2	KOG0619	2e-107	FOG: Leucine rich repeat							GO:0016021;GO:0005886;GO:0009506;GO:0004672;GO:0009755;GO:0046777
comp57784_c0_seq1	1018.73	307.532	1729.93	5.62518	2.4919	0.0181585	0.739635	Up	1423	gi|242066860|ref|XP_002454719.1|hypothetical protein SORBIDRAFT_04g036170 [Sorghum bicolor] gi|241934550|gb|EES07695.1| hypothetical protein SORBIDRAFT_04g036170 [Sorghum bicolor]	3.65138e-48															863.872	310.737	1417.01	4.56016	2.18908	0.000756063	0.16403	Up	1423	gi|242066860|ref|XP_002454719.1|hypothetical protein SORBIDRAFT_04g036170 [Sorghum bicolor] gi|241934550|gb|EES07695.1| hypothetical protein SORBIDRAFT_04g036170 [Sorghum bicolor]	3.65138e-48
comp50019_c0_seq7	57.8408	1.89835	113.783	59.938	5.9054	0.00419354	0.345669	Up	1945	gi|242055599|ref|XP_002456945.1|hypothetical protein SORBIDRAFT_03g046070 [Sorghum bicolor] gi|241928920|gb|EES02065.1| hypothetical protein SORBIDRAFT_03g046070 [Sorghum bicolor]	0	sp|O34355|YTCJ_BACSU	3e-53	Putative amidohydrolase YtcJ OS=Bacillus subtilis (strain 168) GN=ytcJ PE=4 SV=1										GO:0016810	hydrolase activity, acting on carbon-nitrogen (but not peptide) bonds	31.7182	1.91813	61.5184	32.0721	5.00325	0.00788835	0.698981	Up	1945	gi|242055599|ref|XP_002456945.1|hypothetical protein SORBIDRAFT_03g046070 [Sorghum bicolor] gi|241928920|gb|EES02065.1| hypothetical protein SORBIDRAFT_03g046070 [Sorghum bicolor]	0	sp|O34355|YTCJ_BACSU	3e-53	Putative amidohydrolase YtcJ OS=Bacillus subtilis (strain 168) GN=ytcJ PE=4 SV=1										GO:0016810
comp39184_c0_seq1	1047.64	394.856	1700.43	4.30644	2.1065	0.0421366	1	Up	1240	gi|242041463|ref|XP_002468126.1|hypothetical protein SORBIDRAFT_01g040030 [Sorghum bicolor] gi|241921980|gb|EER95124.1| hypothetical protein SORBIDRAFT_01g040030 [Sorghum bicolor]	4.5383e-54	sp|Q84Q77|HS17A_ORYSJ	5e-49	17.9 kDa class I heat shock protein OS=Oryza sativa subsp. japonica GN=HSP17.9A PE=2 SV=1	KOG0710	3e-38	Molecular chaperone (small heat-shock protein Hsp26/Hsp42)	ko04141	Protein processing in endoplasmic reticulum	1	K13993	HSP20	HSP20 family protein	GO:0005634;GO:0009408	nucleus|response to heat	2114.9	398.97	3830.82	9.60177	3.2633	1.06728e-07	0.00014847	Up	1240	gi|242041463|ref|XP_002468126.1|hypothetical protein SORBIDRAFT_01g040030 [Sorghum bicolor] gi|241921980|gb|EER95124.1| hypothetical protein SORBIDRAFT_01g040030 [Sorghum bicolor]	4.5383e-54	sp|Q84Q77|HS17A_ORYSJ	5e-49	17.9 kDa class I heat shock protein OS=Oryza sativa subsp. japonica GN=HSP17.9A PE=2 SV=1	KOG0710	3e-38	Molecular chaperone (small heat-shock protein Hsp26/Hsp42)	ko04141	Protein processing in endoplasmic reticulum	1	K13993	HSP20	HSP20 family protein	GO:0005634;GO:0009408
comp40056_c0_seq1	165.36	10.4409	320.279	30.6753	4.93901	0.00209936	0.237394	Up	1016	gi|242046406|ref|XP_002461074.1|hypothetical protein SORBIDRAFT_02g040240 [Sorghum bicolor] gi|241924451|gb|EER97595.1| hypothetical protein SORBIDRAFT_02g040240 [Sorghum bicolor]	1.00034e-83	sp|Q93Z27|CML45_ARATH	1e-15	Probable calcium-binding protein CML45 OS=Arabidopsis thaliana GN=CML45 PE=1 SV=1	KOG0027	3e-16	Calmodulin and related proteins (EF-Hand superfamily)	ko04114;ko04014;ko04015;ko04020;ko04022;ko04024;ko04070;ko04261;ko04270;ko04970;ko04971;ko04910;ko04912;ko04915;ko04916;ko04921;ko04922;ko04925;ko04626;ko04713;ko04720;ko04722;ko04728;ko04740;ko04744;ko04745;ko04750	Oocyte meiosis|Ras signaling pathway|Rap1 signaling pathway|Calcium signaling pathway|cGMP - PKG signaling pathway|cAMP signaling pathway|Phosphatidylinositol signaling system|Adrenergic signaling in cardiomyocytes|Vascular smooth muscle contraction|Salivary secretion|Gastric acid secretion|Insulin signaling pathway|GnRH signaling pathway|Estrogen signaling pathway|Melanogenesis|Oxytocin signalin…	27	K02183	CALM	calmodulin	GO:0005509	calcium ion binding	52.717	10.5497	94.8842	8.99402	3.16897	0.0203213	1	Up	1016	gi|242046406|ref|XP_002461074.1|hypothetical protein SORBIDRAFT_02g040240 [Sorghum bicolor] gi|241924451|gb|EER97595.1| hypothetical protein SORBIDRAFT_02g040240 [Sorghum bicolor]	1.00034e-83	sp|Q93Z27|CML45_ARATH	1e-15	Probable calcium-binding protein CML45 OS=Arabidopsis thaliana GN=CML45 PE=1 SV=1	KOG0027	3e-16	Calmodulin and related proteins (EF-Hand superfamily)	ko04114;ko04014;ko04015;ko04020;ko04022;ko04024;ko04070;ko04261;ko04270;ko04970;ko04971;ko04910;ko04912;ko04915;ko04916;ko04921;ko04922;ko04925;ko04626;ko04713;ko04720;ko04722;ko04728;ko04740;ko04744;ko04745;ko04750	Oocyte meiosis|Ras signaling pathway|Rap1 signaling pathway|Calcium signaling pathway|cGMP - PKG signaling pathway|cAMP signaling pathway|Phosphatidylinositol signaling system|Adrenergic signaling in cardiomyocytes|Vascular smooth muscle contraction|Salivary secretion|Gastric acid secretion|Insulin signaling pathway|GnRH signaling pathway|Estrogen signaling pathway|Melanogenesis|Oxytocin signalin…	27	K02183	CALM	calmodulin	GO:0005509
comp46355_c0_seq1	470.871	77.8323	863.909	11.0996	3.47244	0.0046532	0.371343	Up	1786	gi|242088833|ref|XP_002440249.1|hypothetical protein SORBIDRAFT_09g028500 [Sorghum bicolor] gi|241945534|gb|EES18679.1| hypothetical protein SORBIDRAFT_09g028500 [Sorghum bicolor]	9.6715e-40	sp|Q5QLR2|GRXS5_ORYSJ	2e-33	Monothiol glutaredoxin-S5 OS=Oryza sativa subsp. japonica GN=GRXS5 PE=2 SV=1	KOG1752	1e-21	Glutaredoxin and related proteins							GO:0005737;GO:0005634;GO:0051537;GO:0009055;GO:0046872;GO:0015035;GO:0045454	cytoplasm|nucleus|2 iron, 2 sulfur cluster binding|electron carrier activity|metal ion binding|protein disulfide oxidoreductase activity|cell redox homeostasis	192.596	78.6432	306.549	3.89797	1.96272	0.0258405	1	Up	1786	gi|242088833|ref|XP_002440249.1|hypothetical protein SORBIDRAFT_09g028500 [Sorghum bicolor] gi|241945534|gb|EES18679.1| hypothetical protein SORBIDRAFT_09g028500 [Sorghum bicolor]	9.6715e-40	sp|Q5QLR2|GRXS5_ORYSJ	2e-33	Monothiol glutaredoxin-S5 OS=Oryza sativa subsp. japonica GN=GRXS5 PE=2 SV=1	KOG1752	1e-21	Glutaredoxin and related proteins							GO:0005737;GO:0005634;GO:0051537;GO:0009055;GO:0046872;GO:0015035;GO:0045454
comp52816_c0_seq2	3043.32	888.427	5198.2	5.85102	2.54869	0.00758612	0.489434	Up	4042	gi|242096926|ref|XP_002438953.1|hypothetical protein SORBIDRAFT_10g028920 [Sorghum bicolor] gi|241917176|gb|EER90320.1| hypothetical protein SORBIDRAFT_10g028920 [Sorghum bicolor]	0	sp|Q9SZW4|HMA2_ARATH	0	Cadmium/zinc-transporting ATPase HMA2 OS=Arabidopsis thaliana GN=HMA2 PE=2 SV=1	KOG0207	0	Cation transport ATPase							GO:0005887;GO:0043231;GO:0005886;GO:0005524;GO:0015086;GO:0008551;GO:0019829;GO:0046872;GO:0005385;GO:0016463;GO:0070574;GO:0098655;GO:0071577;GO:0055069	integral component of plasma membrane|intracellular membrane-bounded organelle|plasma membrane|ATP binding|cadmium ion transmembrane transporter activity|cadmium-exporting ATPase activity|cation-transporting ATPase activity|metal ion binding|zinc ion transmembrane transporter activity|zinc-exporting ATPase activity|cadmium ion transmembrane transport|cation transmembrane transport|zinc II ion tra…	1495.7	897.683	2093.71	2.33235	1.22178	0.0380003	1	Up	4042	gi|242096926|ref|XP_002438953.1|hypothetical protein SORBIDRAFT_10g028920 [Sorghum bicolor] gi|241917176|gb|EER90320.1| hypothetical protein SORBIDRAFT_10g028920 [Sorghum bicolor]	0	sp|Q9SZW4|HMA2_ARATH	0	Cadmium/zinc-transporting ATPase HMA2 OS=Arabidopsis thaliana GN=HMA2 PE=2 SV=1	KOG0207	0	Cation transport ATPase							GO:0005887;GO:0043231;GO:0005886;GO:0005524;GO:0015086;GO:0008551;GO:0019829;GO:0046872;GO:0005385;GO:0016463;GO:0070574;GO:0098655;GO:0071577;GO:0055069
comp48941_c0_seq1	249.226	18.0343	480.418	26.6391	4.73547	0.00122767	0.171288	Up	1040	gi|242056535|ref|XP_002457413.1|hypothetical protein SORBIDRAFT_03g006910 [Sorghum bicolor] gi|241929388|gb|EES02533.1| hypothetical protein SORBIDRAFT_03g006910 [Sorghum bicolor]	4.95207e-92	sp|Q943E9|HS17B_ORYSJ	6e-69	17.9 kDa heat shock protein 2 OS=Oryza sativa subsp. japonica GN=HSP17.9B PE=2 SV=1	KOG0710	5e-30	Molecular chaperone (small heat-shock protein Hsp26/Hsp42)	ko04141	Protein processing in endoplasmic reticulum	1	K13993	HSP20	HSP20 family protein	GO:0005737	cytoplasm	63.852	18.2222	109.482	6.00815	2.58692	0.0376352	1	Up	1040	gi|242056535|ref|XP_002457413.1|hypothetical protein SORBIDRAFT_03g006910 [Sorghum bicolor] gi|241929388|gb|EES02533.1| hypothetical protein SORBIDRAFT_03g006910 [Sorghum bicolor]	4.95207e-92	sp|Q943E9|HS17B_ORYSJ	6e-69	17.9 kDa heat shock protein 2 OS=Oryza sativa subsp. japonica GN=HSP17.9B PE=2 SV=1	KOG0710	5e-30	Molecular chaperone (small heat-shock protein Hsp26/Hsp42)	ko04141	Protein processing in endoplasmic reticulum	1	K13993	HSP20	HSP20 family protein	GO:0005737
comp20984_c0_seq1	22.1245	0	44.249	inf	inf	0.00883216	0.52223	Up	318																	13.5549	0	27.1098	inf	inf	0.0348739	1	Up	318
comp57651_c0_seq1	4385.6	197.428	8573.77	43.4273	5.44053	3.24904e-07	0.000656578	Up	998	gi|242050802|ref|XP_002463145.1|hypothetical protein SORBIDRAFT_02g038470 [Sorghum bicolor] gi|241926522|gb|EER99666.1| hypothetical protein SORBIDRAFT_02g038470 [Sorghum bicolor]	3.87945e-24															101.307	199.485	3.12805	0.0156806	-5.99487	1.11878e-05	0.0071195	Down	998	gi|242050802|ref|XP_002463145.1|hypothetical protein SORBIDRAFT_02g038470 [Sorghum bicolor] gi|241926522|gb|EER99666.1| hypothetical protein SORBIDRAFT_02g038470 [Sorghum bicolor]	3.87945e-24
comp60037_c0_seq1	15.8032	0	31.6064	inf	inf	0.0206437	0.786444	Up	459																	18.7683	0	37.5366	inf	inf	0.0115642	0.861454	Up	459
comp43144_c0_seq1	22.6513	0	45.3026	inf	inf	0.0083302	0.509125	Up	580																	18.7683	0	37.5366	inf	inf	0.0115642	0.861454	Up	580
comp45604_c0_seq2	76.2778	1.89835	150.657	79.3623	6.31038	0.00204682	0.233231	Up	5975	gi|242040751|ref|XP_002467770.1|hypothetical protein SORBIDRAFT_01g033770 [Sorghum bicolor] gi|241921624|gb|EER94768.1| hypothetical protein SORBIDRAFT_01g033770 [Sorghum bicolor]	0	sp|Q0WRX3|SCP40_ARATH	2e-124	Serine carboxypeptidase-like 40 OS=Arabidopsis thaliana GN=SCPL40 PE=2 SV=2	KOG1282	4e-125	Serine carboxypeptidases (lysosomal cathepsin A)							GO:0005576;GO:0004185	extracellular region|serine-type carboxypeptidase activity	37.453	1.91813	72.9879	38.0516	5.24989	0.00353709	0.448453	Up	5975	gi|242040751|ref|XP_002467770.1|hypothetical protein SORBIDRAFT_01g033770 [Sorghum bicolor] gi|241921624|gb|EER94768.1| hypothetical protein SORBIDRAFT_01g033770 [Sorghum bicolor]	0	sp|Q0WRX3|SCP40_ARATH	2e-124	Serine carboxypeptidase-like 40 OS=Arabidopsis thaliana GN=SCPL40 PE=2 SV=2	KOG1282	4e-125	Serine carboxypeptidases (lysosomal cathepsin A)							GO:0005576;GO:0004185
comp42801_c1_seq1	1771.13	639.743	2902.52	4.53701	2.18174	0.0265107	0.890747	Up	896	gi|514729853|ref|XP_004956799.1|PREDICTED: uncharacterized protein LOC101772764 [Setaria italica]	2.55661e-19															1398.73	646.409	2151.06	3.3277	1.73453	0.00392411	0.47807	Up	896	gi|514729853|ref|XP_004956799.1|PREDICTED: uncharacterized protein LOC101772764 [Setaria italica]	2.55661e-19
comp53397_c0_seq7	113.579	13.2884	213.87	16.0945	4.00849	0.0143954	0.665543	Up	1921	gi|242092316|ref|XP_002436648.1|hypothetical protein SORBIDRAFT_10g006596 [Sorghum bicolor] gi|241914871|gb|EER88015.1| hypothetical protein SORBIDRAFT_10g006596	1.70664e-54															74.4879	13.4269	135.549	10.0953	3.33562	0.00687908	0.655243	Up	1921	gi|242092316|ref|XP_002436648.1|hypothetical protein SORBIDRAFT_10g006596 [Sorghum bicolor] gi|241914871|gb|EER88015.1| hypothetical protein SORBIDRAFT_10g006596	1.70664e-54
comp47031_c2_seq2	68.8508	2.84752	134.854	47.3584	5.56555	0.00455966	0.366211	Up	933	gi|242048430|ref|XP_002461961.1|hypothetical protein SORBIDRAFT_02g011230 [Sorghum bicolor] gi|241925338|gb|EER98482.1| hypothetical protein SORBIDRAFT_02g011230 [Sorghum bicolor]	3.29726e-96	sp|Q9FJ47|SAG12_ARATH	9e-19		KOG1543	2e-19	Cysteine proteinase Cathepsin L							GO:0005615;GO:0005764;GO:0010282;GO:0004197;GO:0007568;GO:0009817;GO:0010623;GO:0080187;GO:0010150;GO:0009626;GO:0051603;GO:0009733;GO:0009735;GO:0009750;GO:0009749;GO:0009744;GO:0010224;GO:1990169	extracellular space|lysosome|senescence-associated vacuole|cysteine-type endopeptidase activity|aging|defense response to fungus, incompatible interaction|developmental programmed cell death|floral organ senescence|leaf senescence|plant-type hypersensitive response|proteolysis involved in cellular protein catabolic process|response to auxin|response to cytokinin|response to fructose|response to g…	26.9844	2.87719	51.0915	17.7574	4.15035	0.0269884	1	Up	933	gi|242048430|ref|XP_002461961.1|hypothetical protein SORBIDRAFT_02g011230 [Sorghum bicolor] gi|241925338|gb|EER98482.1| hypothetical protein SORBIDRAFT_02g011230 [Sorghum bicolor]	3.29726e-96	sp|Q9FJ47|SAG12_ARATH	9e-19		KOG1543	2e-19	Cysteine proteinase Cathepsin L							GO:0005615;GO:0005764;GO:0010282;GO:0004197;GO:0007568;GO:0009817;GO:0010623;GO:0080187;GO:0010150;GO:0009626;GO:0051603;GO:0009733;GO:0009735;GO:0009750;GO:0009749;GO:0009744;GO:0010224;GO:1990169
comp23205_c0_seq1	171.994	4.74587	339.242	71.4816	6.1595	0.000337286	0.079137	Up	1022	gi|514738481|ref|XP_004959141.1|PREDICTED: putative ribonuclease H protein At1g65750-like [Setaria italica]	2.21241e-25															44.6264	4.79532	84.4574	17.6125	4.13853	0.00724977	0.668208	Up	1022	gi|514738481|ref|XP_004959141.1|PREDICTED: putative ribonuclease H protein At1g65750-like [Setaria italica]	2.21241e-25
[truncated: 26 more columns]
